# Supplementary material for: Ancient RNA from Late Pleistocene permafrost and historical canids shows tissue-specific transcriptome survival
Source: PLoS Biol. 2019 Jul 30;17(7):e3000166. doi: 10.1371/journal.pbio.3000166 (PMC6667121; doi:10.1371/journal.pbio.3000166)
Supplement: S1 Data — (ZIP) [file pbio.3000166.s029.zip]

Archive with 4 entries (4 files):
- S3_Fig.zip
- S2_Fig.zip
- S4_Fig.zip
- S5_Fig.zip
