# Supplementary material for: Ancient RNA from Late Pleistocene permafrost and historical canids shows tissue-specific transcriptome survival
Source: PLoS Biol. 2019 Jul 30;17(7):e3000166. doi: 10.1371/journal.pbio.3000166 (PMC6667121; doi:10.1371/journal.pbio.3000166)
Supplement: S2 Data — Details of linear regression analysis of the 95th percentile of genes expressed in each control tissue, compared with each ancient tissue and other control tissues. Models marked in bold have the slope in the expected direction (positive) and are significant at Bonferroni alphas adjusted for multiple comparisons (ancient tissues alpha = 0.01, control tissues alpha = 0.0166). (XLSX) [file pbio.3000166.s030.xlsx]

## Sheet: illumina_de-dupl.-cntl_de-dupl.
Explanatory variable	Response Variable	Proportion Expressed	Intercept	Intercept_SE	Slope	Slope_SE	F-statistc	Denominator DF	R^2	Adj.R^2	P value
Control Liver
*	Ancient Liver	0.897523	-3.7965	0.640804	0.792761	0.052759	225.784	1169	0.161878	0.161161	0
	Ancient Skin (1)	0.882152	4.57746	0.67665	0.056696	0.05571	1.03569	1169	0.000885	3.1e-05	0.309036
	Ancient Skin (2)	0.949616	7.7042	0.629657	-0.088275	0.051841	2.89956	1169	0.002474	0.001621	0.08887
	Ancient Cartilage	0.584116	1.17475	0.962159	0.171654	0.079217	4.6954	1169	0.004001	0.003149	0.030445
	Ancient Muscle	0.548249	1.62575	0.96082	0.108487	0.079107	1.88075	1169	0.001606	0.000752	0.170512
	Control Skin	0.959009	14.1438	0.894908	-0.411223	0.07368	31.15	1169	0.025955	0.025122	0
	Control Muscle	0.938514	17.2839	1.0632	-0.700822	0.087536	64.098	1169	0.051981	0.05117	0
	Control Cartilage	0.949616	15.3438	0.986255	-0.549033	0.081201	45.7171	1169	0.037636	0.036813	0
Control Cartilage
	Ancient Cartilage	0.6625	4.1723	1.01813	-0.018314	0.091371	0.040176	1358	3e-05	-0.000707	0.841167
*	Ancient Skin (1)	0.930882	4.31928	0.624928	0.145143	0.056084	6.69756	1358	0.004908	0.004175	0.009757
*	Ancient Skin (2)	0.979412	4.14256	0.536138	0.298973	0.048115	38.6097	1358	0.027645	0.026929	0
*	Ancient Liver	0.891912	3.4102	0.724823	0.202065	0.065049	9.6495	1358	0.007056	0.006324	0.001933
	Ancient Muscle	0.6375	1.65228	1.01859	0.185445	0.091412	4.1155	1358	0.003021	0.002287	0.042687
*	Control Skin	0.997059	5.49848	0.51672	0.435149	0.046373	88.0546	1358	0.060893	0.060201	0
	Control Muscle	0.9875	10.3071	0.810982	-0.070212	0.072781	0.930656	1358	0.000685	-5.1e-05	0.334864
*	Control Liver	0.992647	6.96448	0.684655	0.277419	0.061444	20.3853	1358	0.014789	0.014064	7e-06
Control Skin
*	Ancient Skin (1)	0.940785	1.80447	0.639697	0.384487	0.057437	44.8106	1349	0.03215	0.031432	0
*	Ancient Skin (2)	0.991858	0.893907	0.479846	0.61438	0.043084	203.347	1349	0.130993	0.130349	0
	Ancient Cartilage	0.662472	3.25004	1.10301	0.065732	0.099037	0.440518	1349	0.000326	-0.000415	0.506986
*	Ancient Liver	0.896373	2.89487	0.776001	0.255235	0.069675	13.4191	1349	0.009849	0.009115	0.000259
	Ancient Muscle	0.649889	2.11848	1.09424	0.151527	0.098249	2.37862	1349	0.00176	0.00102	0.123241
*	Control Liver	0.993338	3.34847	0.736884	0.602588	0.066163	82.9489	1349	0.057927	0.057229	0
*	Control Cartilage	0.992598	4.85487	0.730142	0.458965	0.065558	49.013	1349	0.035059	0.034344	0
*	Control Muscle	0.991858	4.21341	0.724318	0.539316	0.065035	68.7693	1349	0.048505	0.0478	0
Control Muscle
	Ancient Muscle	0.583691	1.74353	1.02666	0.123968	0.085739	2.09055	1163	0.001794	0.000936	0.148482
*	Ancient Skin (1)	0.894421	2.01105	0.703587	0.289217	0.058759	24.2273	1163	0.020407	0.019564	1e-06
*	Ancient Skin (2)	0.951931	4.951	0.649665	0.155079	0.054255	8.16994	1163	0.006976	0.006122	0.004335
	Ancient Cartilage	0.607725	3.28079	1.03767	0.016461	0.086659	0.036079	1163	3.1e-05	-0.000829	0.849385
	Ancient Liver	0.854936	3.89549	0.780477	0.106854	0.06518	2.68756	1163	0.002306	0.001448	0.101405
*	Control Cartilage	0.972532	11.613	0.86257	-0.213122	0.072036	8.75311	1163	0.00747	0.006617	0.003153
	Control Skin	0.983691	10.9496	0.798869	-0.125702	0.066716	3.54998	1163	0.003043	0.002186	0.059795
*	Control Liver	0.978541	12.0093	0.898503	-0.197897	0.075037	6.95559	1163	0.005945	0.00509	0.008467
Table X. Details of linear regression analysis of the 95th percentile of genes expressed in each control tissue, compared with each ancient tissue and other control tissues .
Models marked in bold have the slope in the expected direction (positive) and are significant at bonferroni alphas adjusted for multiple comparisons (ancient tissues alpha = 0.01, control tissues alpha = 0.0166).

## Sheet: BGI_de-dupl.-cntl_de-dupl.
Explanatory variable	Response Variable	Proportion Expressed	Intercept	Intercept_SE	Slope	Slope_SE	F-statistc	Denominator DF	R^2	Adj.R^2	P value
Control Liver
*	Ancient Liver	0.948762	-2.44504	0.50289	0.742539	0.042315	307.923	1169	0.208489	0.207812	0
	Ancient Skin (1)	0.912041	4.20839	0.598064	0.102006	0.050324	4.10874	1169	0.003502	0.00265	0.042889
	Ancient Skin (2)	0.752348	6.55333	0.919847	-0.146236	0.0774	3.56967	1169	0.003044	0.002191	0.059091
	Ancient Cartilage	0.486763	3.17659	0.915695	-0.065575	0.077051	0.72431	1169	0.000619	-0.000236	0.394908
	Ancient Muscle	0.608027	1.58727	0.912806	0.145557	0.076808	3.59133	1169	0.003063	0.00221	0.058328
	Control Skin	0.959009	13.9497	0.872752	-0.410027	0.073437	31.1741	1169	0.025975	0.025141	0
	Control Muscle	0.938514	17.1589	1.04251	-0.702064	0.087722	64.0531	1169	0.051947	0.051136	0
	Control Cartilage	0.949616	15.4311	0.973468	-0.553498	0.081912	45.6602	1169	0.037591	0.036768	0
Control Cartilage
	Ancient Cartilage	0.561029	3.10962	1.0352	-0.006393	0.091328	0.004899	1358	4e-06	-0.000733	0.944207
	Ancient Skin (1)	0.956618	4.88448	0.556084	0.108101	0.04906	4.85526	1358	0.003563	0.002829	0.027729
*	Ancient Skin (2)	0.863971	1.98581	0.861185	0.350367	0.075977	21.266	1358	0.015418	0.014693	4e-06
*	Ancient Liver	0.9375	3.64152	0.625891	0.211204	0.055218	14.6299	1358	0.010658	0.00993	0.000137
	Ancient Muscle	0.680882	2.77603	1.00076	0.106861	0.088291	1.46491	1358	0.001078	0.000342	0.226361
*	Control Skin	0.997059	5.33469	0.525015	0.435538	0.046319	88.4186	1358	0.061129	0.060438	0
	Control Muscle	0.9875	10.3736	0.825774	-0.070665	0.072852	0.940854	1358	0.000692	-4.4e-05	0.332231
*	Control Liver	0.992647	6.63572	0.692993	0.27875	0.061138	20.7877	1358	0.015077	0.014352	6e-06
Control Skin
*	Ancient Skin (1)	0.966691	3.05491	0.540564	0.288062	0.048867	34.7486	1349	0.025112	0.024389	0
*	Ancient Skin (2)	0.891192	-3.36876	0.824948	0.873195	0.074576	137.098	1349	0.092253	0.09158	0
	Ancient Cartilage	0.557365	2.34723	1.0969	0.061526	0.09916	0.384981	1349	0.000285	-0.000456	0.535054
*	Ancient Liver	0.945226	2.8422	0.634704	0.299181	0.057377	27.1885	1349	0.019756	0.01903	0
	Ancient Muscle	0.69282	2.32392	1.04225	0.156813	0.09422	2.76998	1349	0.002049	0.001309	0.09628
*	Control Liver	0.993338	3.58351	0.73502	0.602682	0.066446	82.2695	1349	0.05748	0.056781	0
*	Control Cartilage	0.992598	4.93763	0.725774	0.458994	0.06561	48.9408	1349	0.035009	0.034294	0
*	Control Muscle	0.991858	3.99633	0.715618	0.539114	0.064692	69.4476	1349	0.04896	0.048255	0
Control Muscle
	Ancient Muscle	0.643777	1.79805	0.990445	0.149006	0.082381	3.27155	1163	0.002805	0.001948	0.070749
*	Ancient Skin (1)	0.938197	3.26183	0.598062	0.206236	0.049744	17.1888	1163	0.014564	0.013717	3.6e-05
	Ancient Skin (2)	0.792275	3.52076	0.954168	0.133237	0.079364	2.81841	1163	0.002418	0.00156	0.093457
	Ancient Cartilage	0.496137	2.1442	1.0149	0.029202	0.084415	0.119669	1163	0.000103	-0.000757	0.729457
*	Ancient Liver	0.915021	3.61298	0.6619	0.172715	0.055054	9.84197	1163	0.008392	0.007539	0.001749
*	Control Cartilage	0.972532	11.818	0.872799	-0.213914	0.072596	8.68269	1163	0.00741	0.006557	0.003277
	Control Skin	0.983691	10.8783	0.800226	-0.125397	0.06656	3.5494	1163	0.003043	0.002185	0.059816
*	Control Liver	0.978541	11.7367	0.894762	-0.195573	0.074423	6.90569	1163	0.005903	0.005048	0.008705
Table X. Details of linear regression analysis of the 95th percentile of genes expressed in each control tissue, compared with each ancient tissue and other control tissues .
Models marked in bold have the slope in the expected direction (positive) and are significant at bonferroni alphas adjusted for multiple comparisons (ancient tissues alpha = 0.01, control tissues alpha = 0.0166).

## Sheet: BGI_duplicated-cntl_duplicated
Explanatory variable	Response Variable	Proportion Expressed	Intercept	Intercept_SE	Slope	Slope_SE	F-statistc	Denominator DF	R^2	Adj.R^2	P value
Control Liver
*	Ancient Liver	0.9462	-1.41491	0.613956	0.631988	0.048479	169.945	1169	0.126925	0.126178	0
	Ancient Skin (1)	0.912895	5.714	0.716773	0.006549	0.056598	0.013387	1169	1.1e-05	-0.000844	0.907908
	Ancient Skin (2)	0.753202	6.55002	0.95465	-0.117377	0.075381	2.42463	1169	0.00207	0.001216	0.119712
	Ancient Cartilage	0.495303	4.47783	1.02386	-0.131535	0.080846	2.64708	1169	0.002259	0.001406	0.10401
	Ancient Muscle	0.610589	3.59404	1.01066	0.002762	0.079803	0.001197	1169	1e-06	-0.000854	0.972401
	Control Skin	0.957301	14.8736	0.924068	-0.399815	0.072966	30.0245	1169	0.025041	0.024207	0
	Control Muscle	0.935952	17.1955	1.0841	-0.615205	0.085603	51.6493	1169	0.042313	0.041494	0
	Control Cartilage	0.947054	15.9005	1.01574	-0.506155	0.080205	39.8261	1169	0.032946	0.032119	0
Control Cartilage
	Ancient Cartilage	0.569853	5.11888	1.18402	-0.127484	0.097951	1.69394	1358	0.001246	0.00051	0.193303
	Ancient Skin (1)	0.949265	6.85812	0.727843	-0.028505	0.060212	0.224111	1358	0.000165	-0.000571	0.636001
*	Ancient Skin (2)	0.8625	2.67634	0.907488	0.295617	0.075074	15.5053	1358	0.011289	0.010561	8.6e-05
	Ancient Liver	0.928676	5.14043	0.793654	0.103933	0.065657	2.5058	1358	0.001842	0.001107	0.113661
	Ancient Muscle	0.688235	5.32112	1.13256	-0.071205	0.093694	0.577559	1358	0.000425	-0.000311	0.447403
*	Control Skin	0.997059	5.21337	0.541031	0.48859	0.044758	119.165	1358	0.080672	0.079995	0
	Control Muscle	0.9875	9.98812	0.840428	0.019467	0.069526	0.078399	1358	5.8e-05	-0.000679	0.779521
*	Control Liver	0.991176	6.20749	0.714558	0.353014	0.059113	35.6626	1358	0.025589	0.024872	0
Control Skin
	Ancient Skin (1)	0.96225	4.83653	0.719856	0.151553	0.060404	6.29502	1349	0.004645	0.003907	0.012224
*	Ancient Skin (2)	0.891192	-2.62332	0.864098	0.768009	0.072507	112.193	1349	0.076782	0.076098	0
	Ancient Cartilage	0.566247	4.79373	1.24441	-0.104392	0.10442	0.99946	1349	0.00074	0	0.317621
	Ancient Liver	0.943005	4.85583	0.79199	0.142046	0.066457	4.56856	1349	0.003375	0.002636	0.032743
	Ancient Muscle	0.703923	4.93995	1.17037	-0.031981	0.098207	0.106044	1349	7.9e-05	-0.000663	0.744744
*	Control Liver	0.991858	2.94256	0.766155	0.673417	0.064289	109.722	1349	0.075218	0.074533	0
*	Control Cartilage	0.991858	3.70419	0.745471	0.581844	0.062553	86.5193	1349	0.06027	0.059574	0
*	Control Muscle	0.989637	3.67908	0.746512	0.583546	0.062641	86.7837	1349	0.060443	0.059747	0
Control Muscle
	Ancient Muscle	0.643777	4.4813	1.0766	-0.044648	0.084458	0.279466	1163	0.00024	-0.000619	0.597153
*	Ancient Skin (1)	0.93133	5.50837	0.743742	0.044367	0.058345	0.578245	1163	0.000497	-0.000362	0.447155
	Ancient Skin (2)	0.7897	3.91739	0.980948	0.113666	0.076954	2.18173	1163	0.001872	0.001014	0.139928
	Ancient Cartilage	0.503004	3.91425	1.11631	-0.079807	0.087573	0.830519	1163	0.000714	-0.000146	0.362311
	Ancient Liver	0.908155	4.8047	0.782861	0.088906	0.061414	2.09568	1163	0.001799	0.00094	0.147985
	Control Cartilage	0.970815	11.9567	0.897735	-0.162509	0.070426	5.32468	1163	0.004558	0.003702	0.0212
	Control Skin	0.982833	11.4101	0.83161	-0.099986	0.065238	2.34895	1163	0.002016	0.001158	0.125639
	Control Liver	0.977682	12.0889	0.904668	-0.159463	0.07097	5.04861	1163	0.004322	0.003466	0.024833
Table X. Details of linear regression analysis of the 95th percentile of genes expressed in each control tissue, compared with each ancient tissue and other control tissues .
Models marked in bold have the slope in the expected direction (positive) and are significant at bonferroni alphas adjusted for multiple comparisons (ancient tissues alpha = 0.01, control tissues alpha = 0.0166).

## Sheet: illumina_duplicated-cntl_duplic
Explanatory variable	Response Variable	Proportion Expressed	Intercept	Intercept_SE	Slope	Slope_SE	F-statistc	Denominator DF	R^2	Adj.R^2	P value
Control Liver
*	Ancient Liver	0.888984	-2.71342	0.717348	0.650719	0.055493	137.5	1169	0.105243	0.104478	0
	Ancient Skin (1)	0.880444	6.17973	0.761989	-0.060963	0.058947	1.06957	1169	0.000914	5.9e-05	0.301255
	Ancient Skin (2)	0.9462	7.80832	0.693124	-0.084783	0.05362	2.5002	1169	0.002134	0.001281	0.114102
	Ancient Cartilage	0.59351	3.16383	1.00475	0.014394	0.077727	0.034293	1169	2.9e-05	-0.000826	0.853117
	Ancient Muscle	0.561059	2.87056	0.984539	0.008944	0.076163	0.013789	1169	1.2e-05	-0.000844	0.906542
	Control Skin	0.957301	15.0567	0.945808	-0.400919	0.073167	30.025	1169	0.025041	0.024207	0
	Control Muscle	0.935952	17.2256	1.1016	-0.612796	0.085219	51.7081	1169	0.042359	0.04154	0
	Control Cartilage	0.947054	15.8727	1.03091	-0.503288	0.079751	39.8259	1169	0.032946	0.032119	0
Control Cartilage
	Ancient Cartilage	0.670588	6.82271	1.10856	-0.222284	0.092732	5.74589	1358	0.004213	0.00348	0.016662
	Ancient Skin (1)	0.928676	6.44589	0.754252	-0.028418	0.063094	0.202871	1358	0.000149	-0.000587	0.652485
*	Ancient Skin (2)	0.975735	4.72396	0.618605	0.234942	0.051747	20.6135	1358	0.014952	0.014227	6e-06
	Ancient Liver	0.883824	4.51527	0.847944	0.103856	0.070932	2.1438	1358	0.001576	0.000841	0.143378
	Ancient Muscle	0.645588	4.16191	1.08985	-0.030925	0.091167	0.115064	1358	8.5e-05	-0.000652	0.734504
*	Control Skin	0.997059	5.34959	0.53558	0.488253	0.044802	118.767	1358	0.080424	0.079746	0
	Control Muscle	0.9875	9.87013	0.829431	0.020506	0.069383	0.087346	1358	6.4e-05	-0.000672	0.767623
*	Control Liver	0.991176	6.53327	0.710413	0.351544	0.059427	34.9939	1358	0.025121	0.024403	0
Control Skin
	Ancient Skin (1)	0.942265	4.34819	0.758161	0.157635	0.063264	6.20854	1349	0.004581	0.003843	0.012833
*	Ancient Skin (2)	0.989637	1.85431	0.561912	0.494872	0.046888	111.393	1349	0.076276	0.075591	0
	Ancient Cartilage	0.683198	5.97669	1.1668	-0.145088	0.097363	2.22062	1349	0.001643	0.000903	0.136412
	Ancient Liver	0.894152	4.56155	0.880305	0.107521	0.073456	2.14255	1349	0.001586	0.000846	0.143497
	Ancient Muscle	0.65433	3.85629	1.15854	-0.000409	0.096673	1.8e-05	1349	0	-0.000741	0.996627
*	Control Liver	0.991858	2.76947	0.768149	0.673056	0.064098	110.26	1349	0.075559	0.074874	0
*	Control Cartilage	0.991858	3.55888	0.748286	0.581622	0.06244	86.767	1349	0.060433	0.059736	0
*	Control Muscle	0.989637	3.8975	0.755091	0.583811	0.063008	85.8525	1349	0.059834	0.059137	0
Control Muscle
	Ancient Muscle	0.580258	3.65519	1.04303	-0.037903	0.082533	0.210908	1163	0.000181	-0.000678	0.646142
	Ancient Skin (1)	0.890129	4.13028	0.796307	0.11291	0.06301	3.21105	1163	0.002753	0.001896	0.073402
	Ancient Skin (2)	0.947639	5.39734	0.704778	0.115398	0.055767	4.28186	1163	0.003668	0.002812	0.038742
	Ancient Cartilage	0.611159	4.50508	1.0466	-0.080018	0.082815	0.93359	1163	0.000802	-5.7e-05	0.334133
	Ancient Liver	0.84721	5.08414	0.852963	0.009716	0.067493	0.020723	1163	1.8e-05	-0.000842	0.885562
	Control Cartilage	0.970815	11.8005	0.885527	-0.161743	0.07007	5.3283	1163	0.004561	0.003705	0.021157
	Control Skin	0.982833	11.4693	0.826072	-0.100384	0.065365	2.35849	1163	0.002024	0.001166	0.124875
	Control Liver	0.977682	12.3579	0.903785	-0.161919	0.071514	5.12636	1163	0.004389	0.003532	0.023749
Table X. Details of linear regression analysis of the 95th percentile of genes expressed in each control tissue, compared with each ancient tissue and other control tissues .
Models marked in bold have the slope in the expected direction (positive) and are significant at bonferroni alphas adjusted for multiple comparisons (ancient tissues alpha = 0.01, control tissues alpha = 0.0166).
