# Supplementary material for: Ancient RNA from Late Pleistocene permafrost and historical canids shows tissue-specific transcriptome survival
Source: PLoS Biol. 2019 Jul 30;17(7):e3000166. doi: 10.1371/journal.pbio.3000166 (PMC6667121; doi:10.1371/journal.pbio.3000166)
Supplement: S3 Data — Details of linear regression analysis of the 95th percentile of genes expressed in each control tissue, compared with each ancient tissue and other control tissues. Models marked in bold have the slope in the expected direction (positive) and are significant at Bonferroni alphas adjusted for multiple comparisons. nt, nucleotide. (XLSX) [file pbio.3000166.s031.xlsx]

## Sheet: illumina_de-dupl.-cntl_de-dupl.
Explantory variable	Response Variable	Proportion Expressed	Intercept	Intercept_SE	Slope	Slope_SE	F-statistc	Denominator DF	R^2	Adj.R^2	P value
Control Liver
*	Ancient Liver	0.139197	-6.53728	0.475615	0.521035	0.039213	176.551	1169	0.131211	0.130467	0	1
	Ancient Skin (1)	0.16994	-0.780272	0.561962	0.057985	0.046332	1.56628	1169	0.001338	0.000484	0.210999
	Ancient Skin (2)	0.728437	7.16707	0.855994	-0.274785	0.070575	15.1597	1169	0.012802	0.011958	0.000104	1
	Ancient Cartilage	0.01281	-1.07039	0.183865	0.010545	0.015159	0.483852	1169	0.000414	-0.000441	0.486821
	Ancient Muscle	0.013664	-0.936787	0.135329	-0.0022	0.011158	0.038884	1169	3.3e-05	-0.000822	0.843712
	Control Skin	0.959009	14.2051	0.896003	-0.412162	0.073873	31.1288	1169	0.025938	0.025105	0	1
	Control Muscle	0.938514	17.2068	1.05928	-0.699471	0.087335	64.145	1169	0.052017	0.051206	0	1
	Control Cartilage	0.949616	15.4074	0.987578	-0.550451	0.081423	45.7025	1169	0.037624	0.036801	0	1
Control Cartilage
	Ancient Cartilage	0.013971	-1.21907	0.202006	0.025282	0.018032	1.96577	1358	0.001445	0.00071	0.161126
	Ancient Skin (1)	0.2125	-2.39964	0.62541	0.22584	0.055826	16.3652	1358	0.011907	0.01118	5.5e-05	1
*	Ancient Skin (2)	0.852941	0.241975	0.786254	0.41787	0.070184	35.4492	1358	0.02544	0.024722	0	1
	Ancient Liver	0.072794	-2.75323	0.3876	0.18985	0.034599	30.1093	1358	0.021691	0.02097	0	1
	Ancient Muscle	0.011765	-1.01328	0.125631	0.003483	0.011214	0.096482	1358	7.1e-05	-0.000665	0.756141
*	Control Skin	0.997059	5.53574	0.519967	0.434835	0.046414	87.7699	1358	0.060708	0.060016	0	1
	Control Muscle	0.9875	10.2538	0.814448	-0.069714	0.072701	0.919528	1358	0.000677	-5.9e-05	0.33777
*	Control Liver	0.992647	6.92995	0.688116	0.277503	0.061424	20.4108	1358	0.014808	0.014082	7e-06	1
Control Skin
	Ancient Skin (1)	0.219837	-4.40564	0.678569	0.409449	0.0606	45.6506	1349	0.032733	0.032016	0	1
*	Ancient Skin (2)	0.88527	-4.1802	0.776535	0.843137	0.069349	147.812	1349	0.098751	0.098083	0	1
	Ancient Cartilage	0.017024	-1.80537	0.2427	0.07965	0.021675	13.5042	1349	0.009911	0.009177	0.000247	1
	Ancient Liver	0.07846	-2.4278	0.432276	0.163103	0.038605	17.8499	1349	0.013059	0.012328	2.6e-05	1
	Ancient Muscle	0.011843	-0.998277	0.139642	0.002267	0.012471	0.033049	1349	2.4e-05	-0.000717	0.855773
*	Control Liver	0.993338	3.3754	0.741878	0.602273	0.066254	82.6338	1349	0.05772	0.057021	0	1
*	Control Cartilage	0.992598	4.73132	0.73325	0.462565	0.065484	49.8972	1349	0.035669	0.034954	0	1
*	Control Muscle	0.991858	4.17147	0.728008	0.538696	0.065016	68.6516	1349	0.048426	0.047721	0	1
Control Muscle
	Ancient Muscle	0.011159	-1.45397	0.123536	0.040305	0.010363	15.1281	1163	0.012841	0.011992	0.000106	1
	Ancient Skin (1)	0.188841	-3.35186	0.607589	0.283806	0.050966	31.0084	1163	0.02597	0.025132	0	1
	Ancient Skin (2)	0.757082	3.40989	0.883839	0.051904	0.074139	0.490132	1163	0.000421	-0.000438	0.484008
	Ancient Cartilage	0.013734	-1.04408	0.202625	0.008977	0.016997	0.278964	1163	0.00024	-0.00062	0.597482
	Ancient Liver	0.062661	-1.70934	0.366987	0.086158	0.030784	7.83333	1163	0.00669	0.005836	0.005214	1
	Control Cartilage	0.972532	11.6626	0.860869	-0.213386	0.072212	8.73202	1163	0.007452	0.006599	0.00319	1
	Control Skin	0.983691	11.0044	0.796819	-0.125934	0.066839	3.54998	1163	0.003043	0.002186	0.059795
	Control Liver	0.978541	11.9806	0.894079	-0.197755	0.074998	6.95281	1163	0.005943	0.005088	0.00848	1
Table X. Details of linear regression analysis of the 95th percentile of genes expressed in each control tissue, compared with each ancient tissue and other control tissues .
Models marked in bold have the slope in the expected direction (positive) and are significant at bonferroni alphas adjusted for multiple comparisons (ancient tissues alpha = 0.01, control tissues alpha = 0.0166).

## Sheet: BGI_de-dupl.-cntl_de-dupl.
Explantory variable	Response Variable	Proportion Expressed	Intercept	Intercept_SE	Slope	Slope_SE	F-statistc	Denominator DF	R^2	Adj.R^2	P value
Control Liver
	Ancient Liver	0.237404	-9.31143	0.682647	0.815774	0.056293	210.006	1169	0.152288	0.151563	0	1
	Ancient Skin (1)	0.285226	0.029272	0.709477	0.050246	0.058505	0.737586	1169	0.000631	-0.000224	0.390611
	Ancient Skin (2)	0.485056	3.85611	0.987271	-0.111189	0.081413	1.86523	1169	0.001593	0.000739	0.172285
	Ancient Cartilage	0.017933	-1.09784	0.193691	0.014475	0.015972	0.821328	1169	0.000702	-0.000153	0.364979
	Ancient Muscle	0.019641	-0.839814	0.208789	-0.005943	0.017217	0.119151	1169	0.000102	-0.000753	0.730019
	Control Skin	0.959009	14.1151	0.892781	-0.410936	0.073621	31.156	1169	0.02596	0.025127	0	1
	Control Muscle	0.938514	17.1821	1.05822	-0.698988	0.087264	64.161	1169	0.05203	0.051219	0	1
	Control Cartilage	0.949616	15.4034	0.987293	-0.550398	0.081415	45.7031	1169	0.037625	0.036802	0	1
Control Cartilage
	Ancient Cartilage	0.019118	-2.22165	0.209375	0.117001	0.018693	39.1749	1358	0.028039	0.027323	0	1
	Ancient Skin (1)	0.352941	-2.1301	0.781884	0.280623	0.069808	16.1598	1358	0.01176	0.011032	6.1e-05	1
	Ancient Skin (2)	0.618382	-1.92832	1.02644	0.487548	0.091642	28.3037	1358	0.020417	0.019695	0	1
	Ancient Liver	0.138235	-3.6081	0.604942	0.309251	0.05401	32.7846	1358	0.023573	0.022854	0	1
	Ancient Muscle	0.016176	-1.28399	0.198264	0.0315	0.017701	3.16678	1358	0.002327	0.001592	0.075374
	Control Skin	0.997059	5.45404	0.51925	0.435242	0.04636	88.1419	1358	0.06095	0.060258	0	1
	Control Muscle	0.9875	10.2332	0.813966	-0.069538	0.072672	0.915605	1358	0.000674	-6.2e-05	0.338802
	Control Liver	0.992647	6.9282	0.687949	0.277514	0.061421	20.4142	1358	0.01481	0.014084	7e-06	1
Control Skin
	Ancient Skin (1)	0.373797	-4.7046	0.841243	0.526099	0.075657	48.3548	1349	0.034604	0.033889	0	1
	Ancient Skin (2)	0.663953	-7.05259	1.06205	0.988682	0.095515	107.144	1349	0.07358	0.072894	0	1
	Ancient Cartilage	0.020725	-2.36356	0.234952	0.131456	0.02113	38.7033	1349	0.02789	0.02717	0	1
	Ancient Liver	0.134715	-4.5098	0.639771	0.390908	0.057537	46.158	1349	0.033084	0.032368	0	1
	Ancient Muscle	0.017024	-1.36119	0.219178	0.039154	0.019712	3.94546	1349	0.002916	0.002177	0.0472
	Control Liver	0.993338	3.4204	0.736666	0.602278	0.066252	82.642	1349	0.057725	0.057027	0	1
	Control Cartilage	0.992598	4.74909	0.727913	0.46256	0.065465	49.9258	1349	0.035689	0.034974	0	1
	Control Muscle	0.991858	4.21149	0.722898	0.5387	0.065013	68.6573	1349	0.04843	0.047725	0	1
Control Muscle
	Ancient Muscle	0.018884	-1.62863	0.214998	0.060151	0.018063	11.0895	1163	0.009445	0.008593	0.000895	1
	Ancient Skin (1)	0.320172	-3.46871	0.76626	0.363079	0.064377	31.8085	1163	0.026622	0.025785	0	1
	Ancient Skin (2)	0.515021	0.425473	1.03667	0.191452	0.087095	4.83204	1163	0.004138	0.003281	0.028132
	Ancient Cartilage	0.014592	-1.3304	0.187229	0.032857	0.01573	4.36309	1163	0.003738	0.002881	0.036943
	Ancient Liver	0.130472	-2.27777	0.589348	0.174418	0.049514	12.4089	1163	0.010557	0.009706	0.000444	1
	Control Cartilage	0.972532	11.6563	0.859442	-0.213377	0.072205	8.73285	1163	0.007453	0.006599	0.003188	1
	Control Skin	0.983691	10.9219	0.793659	-0.125632	0.066679	3.54996	1163	0.003043	0.002186	0.059796
	Control Liver	0.978541	11.9745	0.892616	-0.197736	0.074992	6.95245	1163	0.005943	0.005088	0.008482	1
Table X. Details of linear regression analysis of the 95th percentile of genes expressed in each control tissue, compared with each ancient tissue and other control tissues .
Models marked in bold have the slope in the expected direction (positive) and are significant at bonferroni alphas adjusted for multiple comparisons (ancient tissues alpha = 0.01, control tissues alpha = 0.0166).

## Sheet: BGI_duplicated-cntl_duplicated
Explantory variable	Response Variable	Proportion Expressed	Intercept	Intercept_SE	Slope	Slope_SE	F-statistc	Denominator DF	R^2	Adj.R^2	P value
Control Liver
	Ancient Liver	0.1076	-10.6694	0.859601	0.852022	0.06683	162.538	1169	0.122068	0.121317	0
	Ancient Skin (1)	0.146029	-0.596079	0.842524	0.072483	0.065503	1.22451	1169	0.001046	0.000192	0.268706
	Ancient Skin (2)	0.676345	10.0566	1.24499	-0.335754	0.096792	12.0326	1169	0.010188	0.009342	0.000542
	Ancient Cartilage	0.010248	-0.806674	0.236641	-0.009658	0.018398	0.275581	1169	0.000236	-0.00062	0.599712
	Ancient Muscle	0.005978	-1.14299	0.16522	0.013214	0.012845	1.05818	1169	0.000904	5e-05	0.303843
	Control Skin	0.957301	14.9251	0.93757	-0.399401	0.072892	30.0233	1169	0.02504	0.024206	0
	Control Muscle	0.935952	17.1858	1.09612	-0.612795	0.085219	51.7083	1169	0.042359	0.04154	0
	Control Cartilage	0.947054	15.762	1.02296	-0.501872	0.079531	39.821	1169	0.032942	0.032115	0
Control Cartilage
	Ancient Cartilage	0.010294	-1.13399	0.238397	0.016853	0.02005	0.706509	1358	0.00052	-0.000216	0.400753
	Ancient Skin (1)	0.178676	-3.4694	0.968221	0.345832	0.081431	18.0363	1358	0.013107	0.012381	2.3e-05
	Ancient Skin (2)	0.804412	1.71815	1.17927	0.46827	0.099182	22.2911	1358	0.01615	0.015425	3e-06
	Ancient Liver	0.056618	-4.57523	0.713321	0.354534	0.059993	34.923	1358	0.025072	0.024354	0
	Ancient Muscle	0.008088	-1.16284	0.178445	0.016776	0.015008	1.24946	1358	0.000919	0.000184	0.263854
	Control Skin	0.997059	5.28475	0.53199	0.48872	0.044743	119.311	1358	0.080762	0.080085	0
	Control Muscle	0.9875	9.8713	0.824966	0.020507	0.069383	0.087357	1358	6.4e-05	-0.000672	0.76761
	Control Liver	0.991176	6.48783	0.705684	0.351904	0.059351	35.1555	1358	0.025234	0.024517	0
Control Skin
	Ancient Skin (1)	0.186528	-5.9309	1.0414	0.559423	0.087563	40.8169	1349	0.029369	0.028649	0
	Ancient Skin (2)	0.839378	-4.25192	1.15785	1.00988	0.097354	107.604	1349	0.073873	0.073187	0
	Ancient Cartilage	0.012583	-1.7061	0.283298	0.066911	0.02382	7.89032	1349	0.005815	0.005078	0.005042
	Ancient Liver	0.059956	-3.78822	0.786047	0.290974	0.066093	19.3822	1349	0.014164	0.013434	1.2e-05
	Ancient Muscle	0.006662	-1.09453	0.172983	0.01012	0.014545	0.484133	1349	0.000359	-0.000382	0.486676
	Control Liver	0.991858	2.76916	0.761217	0.672889	0.064005	110.525	1349	0.075727	0.075042	0
	Control Cartilage	0.991858	3.6118	0.742611	0.581626	0.06244	86.7674	1349	0.060433	0.059736	0
	Control Muscle	0.989637	3.8877	0.748299	0.583748	0.062919	86.078	1349	0.059981	0.059285	0
Control Muscle
	Ancient Muscle	0.006867	-1.51213	0.182022	0.043343	0.014403	9.0555	1163	0.007726	0.006873	0.002675
	Ancient Skin (1)	0.15279	-3.42804	0.89476	0.304312	0.070801	18.4739	1163	0.015636	0.01479	1.9e-05
	Ancient Skin (2)	0.71073	5.31102	1.26901	0.062082	0.100415	0.38223	1163	0.000329	-0.000531	0.536533
	Ancient Cartilage	0.009442	-0.991677	0.239971	0.004364	0.018989	0.05282	1163	4.5e-05	-0.000814	0.818268
	Ancient Liver	0.046352	-2.30705	0.639939	0.144125	0.050638	8.10091	1163	0.006917	0.006063	0.004502
	Control Cartilage	0.970815	11.7335	0.88333	-0.161353	0.069897	5.32897	1163	0.004561	0.003705	0.021148
	Control Skin	0.982833	11.3736	0.82388	-0.099841	0.065192	2.34542	1163	0.002013	0.001155	0.125924
	Control Liver	0.977682	12.2879	0.902103	-0.161335	0.071382	5.10831	1163	0.004373	0.003517	0.023996
Table X. Details of linear regression analysis of the 95th percentile of genes expressed in each control tissue, compared with each ancient tissue and other control tissues .
Models marked in bold have the slope in the expected direction (positive) and are significant at bonferroni alphas adjusted for multiple comparisons (ancient tissues alpha = 0.01, control tissues alpha = 0.0166).

## Sheet: illumina_duplicated-cntl_duplic
Explantory variable	Response Variable	Proportion Expressed	Intercept	Intercept_SE	Slope	Slope_SE	F-statistc	Denominator DF	R^2	Adj.R^2	P value
Control Liver
*	Ancient Liver	0.234842	-9.65898	0.737552	0.804886	0.057205	197.971	1169	0.144825	0.144093	0	1
	Ancient Skin (1)	0.284372	0.251987	0.783163	0.045315	0.060743	0.556539	1169	0.000476	-0.000379	0.455808
	Ancient Skin (2)	0.485909	3.40023	1.04647	-0.045551	0.081165	0.314966	1169	0.000269	-0.000586	0.574757
	Ancient Cartilage	0.016225	-1.18819	0.202004	0.020395	0.015668	1.69456	1169	0.001447	0.000593	0.193257
	Ancient Muscle	0.019641	-0.747916	0.232006	-0.011995	0.017994	0.444353	1169	0.00038	-0.000475	0.50516
	Control Skin	0.957301	14.9732	0.941009	-0.399919	0.072985	30.0244	1169	0.025041	0.024207	0	1
	Control Muscle	0.935952	17.2419	1.10012	-0.613475	0.085326	51.6926	1169	0.042347	0.041528	0	1
	Control Cartilage	0.947054	15.8149	1.02676	-0.502552	0.079636	39.8238	1169	0.032944	0.032117	0	1
Control Cartilage
	Ancient Cartilage	0.019118	-2.20351	0.211234	0.108604	0.01772	37.5643	1358	0.026917	0.0262	0	1
	Ancient Skin (1)	0.351471	-2.1258	0.859955	0.282284	0.072139	15.312	1358	0.01115	0.010422	9.6e-05	1
*	Ancient Skin (2)	0.622794	-2.41941	1.08611	0.533553	0.091111	34.2937	1358	0.024631	0.023913	0	1
*	Ancient Liver	0.139706	-4.45128	0.653482	0.36938	0.054819	45.4034	1358	0.032352	0.03164	0	1
	Ancient Muscle	0.016912	-1.21833	0.202379	0.02453	0.016977	2.08777	1358	0.001535	0.0008	0.148714
*	Control Skin	0.997059	5.30229	0.533606	0.488561	0.044763	119.126	1358	0.080647	0.07997	0	1
	Control Muscle	0.9875	9.90451	0.82758	0.020215	0.069423	0.084789	1358	6.2e-05	-0.000674	0.770954
*	Control Liver	0.991176	6.50954	0.707943	0.351732	0.059387	35.0781	1358	0.02518	0.024462	0	1
Control Skin
*	Ancient Skin (1)	0.370096	-4.53766	0.919994	0.495436	0.077155	41.2326	1349	0.029659	0.028939	0	1
*	Ancient Skin (2)	0.656551	-8.1047	1.11943	1.03888	0.093881	122.455	1349	0.08322	0.082541	0	1
	Ancient Cartilage	0.019985	-2.34727	0.227699	0.120947	0.019096	40.1144	1349	0.028878	0.028158	0	1
*	Ancient Liver	0.135455	-5.09939	0.687567	0.421392	0.057663	53.4047	1349	0.038081	0.037368	0	1
	Ancient Muscle	0.016284	-1.38721	0.2153	0.038559	0.018056	4.56048	1349	0.003369	0.00263	0.032898
*	Control Liver	0.991858	2.77786	0.763717	0.672969	0.064049	110.398	1349	0.075646	0.074961	0	1
*	Control Cartilage	0.991858	3.62371	0.744909	0.581686	0.062472	86.6977	1349	0.060387	0.059691	0	1
*	Control Muscle	0.989637	3.89981	0.750745	0.583778	0.062961	85.97	1349	0.059911	0.059214	0	1
Control Muscle
	Ancient Muscle	0.018026	-1.30206	0.229768	0.030869	0.018137	2.89675	1163	0.002485	0.001627	0.089026
*	Ancient Skin (1)	0.318455	-2.85218	0.833906	0.309028	0.065826	22.0396	1163	0.018598	0.017754	3e-06	1
	Ancient Skin (2)	0.512446	0.127893	1.08456	0.22756	0.085612	7.06525	1163	0.006038	0.005184	0.007967	1
	Ancient Cartilage	0.014592	-1.42298	0.204743	0.038746	0.016162	5.74735	1163	0.004918	0.004062	0.016671
*	Ancient Liver	0.13133	-2.52219	0.630487	0.190058	0.049769	14.5834	1163	0.012384	0.011535	0.000141	1
*	Control Cartilage	0.970815	11.7705	0.886525	-0.161541	0.069979	5.32872	1163	0.004561	0.003705	0.021151
	Control Skin	0.982833	11.4091	0.826625	-0.100027	0.065251	2.34993	1163	0.002017	0.001158	0.12556
*	Control Liver	0.977682	12.3264	0.905097	-0.161615	0.071445	5.117	1163	0.004381	0.003524	0.023877
Table X. Details of linear regression analysis of the 95th percentile of genes expressed in each control tissue, compared with each ancient tissue and other control tissues .
Models marked in bold have the slope in the expected direction (positive) and are significant at bonferroni alphas adjusted for multiple comparisons (ancient tissues alpha = 0.01, control tissues alpha = 0.0166).
