# Supplementary material for: Ancient RNA from Late Pleistocene permafrost and historical canids shows tissue-specific transcriptome survival
Source: PLoS Biol. 2019 Jul 30;17(7):e3000166. doi: 10.1371/journal.pbio.3000166 (PMC6667121; doi:10.1371/journal.pbio.3000166)
Supplement: S4 Data — Briefly, columns A and B are the static tissue/gene pairs generated from the CNTD Affymetrix array. Column D is the NCBI reference for each gene found on the CanFam3.1 transcriptome, column F the full gene description, and column G the derived gene name/locus (LOC) ID. Column E is the mean coverage depth of that gene after mapping. Column H is a lookup formula to assign each gene a most-related tissue from the 10 listed on CNTD. Column I is the 95th percentile value of coverage. Columns J–S are the total cumulative scores assigned to each of the 10 tissues following associated-gene/score pairing. CNTD, Canine Normal Tissue Database. (XLSX) [file pbio.3000166.s032.xlsx]

## Sheet: Skin1_BGI
UBB	Brain		NR_110394.1	39.5886	Canis_lupus_familiaris_RNA,_7SL,_cytoplasmic_1_(RN7SL1),_SRP_RNA	RN7SL1	#N/A	95 %ile	Brain	Heart	Jejunum	Kidney	Liver	Lung	Lymphnode	Pancreas	Skel_muscle	Spleen
RTN4	Brain		XM_005642273.1	19.5575	PREDICTED:_Canis_lupus_familiaris_collagen_alpha-1(I)_chain-like_(LOC102152155),_mRNA	LOC102152155	#N/A	0.139228	7.36951	9.22499	5.97625	6.06709	5.78814	12.7119	22.2622	14.301	10.9644	3.52603
LOC608147	Brain		XM_005642274.1	19.5032	PREDICTED:_Canis_lupus_familiaris_basic_proline-rich_protein-like_(LOC102152225),_mRNA	LOC102152225	#N/A
CPE	Brain		XM_005638818.1	9.03237	PREDICTED:_Canis_lupus_familiaris_keratin_associated_protein_8-1_(KRTAP8-1),_mRNA	KRTAP8-1	#N/A
TUBA1B	Brain		XM_005624521.2	7.78017	PREDICTED:_Canis_lupus_familiaris_keratin-associated_protein_3-1_(LOC102151669),_mRNA	LOC102151669	#N/A
CLU	Brain		XM_005638819.2	7.63343	PREDICTED:_Canis_lupus_familiaris_keratin-associated_protein_7-1_(KRTAP7-1),_mRNA	KRTAP7-1	#N/A
RPL9	Lymphnode		XM_014109722.1	7.27726	PREDICTED:_Canis_lupus_familiaris_keratin-associated_protein_6-1-like_(LOC102151782),_mRNA	LOC102151782	#N/A
RPL19	Lymphnode		XR_001317756.1	6.89347	PREDICTED:_Canis_lupus_familiaris_uncharacterized_LOC106559749_(LOC106559749),_ncRNA	LOC106559749	#N/A
CALM2	Brain		XM_005638990.1	6.59611	PREDICTED:_Canis_lupus_familiaris_keratin-associated_protein_21-1-like_(LOC102151849),_mRNA	LOC102151849	#N/A
RPS26	Lymphnode		NR_049291.1	6.55556	Canis_lupus_familiaris_microRNA_320_(MIR320),_microRNA	MIR320	#N/A
GNAS	Brain		XM_005638817.1	5.93675	PREDICTED:_Canis_lupus_familiaris_keratin-associated_protein_6-1-like_(LOC100686828),_mRNA	LOC100686828	#N/A
SNAP25	Brain		XM_005624523.1	5.76712	PREDICTED:_Canis_lupus_familiaris_keratin-associated_protein_3-3_(LOC102151831),_mRNA	LOC102151831	#N/A
LOC478701	Brain		XM_005638988.1	3.55967	PREDICTED:_Canis_lupus_familiaris_keratin-associated_protein_6-1-like_(LOC102151701),_mRNA	LOC102151701	#N/A
LOC607732	Lymphnode		NR_128818.1	2.71127	Canis_lupus_familiaris_microRNA_8865_(MIR8865),_microRNA	MIR8865	#N/A
LOC610558///LOC480221///RPL17///LOC474501	Lymphnode		XM_005624513.1	2.57592	PREDICTED:_Canis_lupus_familiaris_keratin-associated_protein_2-4-like_(LOC608045),_mRNA	LOC608045	#N/A
LOC611548///LOC610897///LOC610783///LOC609859///RPL31///LOC609515///LOC609137///LOC608415///LOC608123///LOC607191///LOC607190///LOC607092///LOC490332///LOC488227///LOC485770///LOC483279///LOC481543	Lymphnode		NR_049456.1	2.54255	Canis_lupus_familiaris_microRNA_203_(MIR203),_microRNA	MIR203	#N/A
RPS29	Lymphnode		NR_049433.1	2.3913	Canis_lupus_familiaris_microRNA_205_(MIR205),_microRNA	MIR205	#N/A
LOC481915///PEBP1	Brain		XM_005624512.1	2.19041	PREDICTED:_Canis_lupus_familiaris_keratin-associated_protein_2-4-like_(LOC102157302),_mRNA	LOC102157302	#N/A
LOC611750///LOC610558///LOC607592///LOC480221///LOC475097///RPL17///LOC474501	Lymphnode		NR_049270.1	2.08333	Canis_lupus_familiaris_microRNA_27a_(MIR27A),_microRNA	MIR27A	#N/A
LOC608772///LOC476717	Lymphnode		NR_049392.1	2.0339	Canis_lupus_familiaris_microRNA_423a_(MIR423A),_microRNA	MIR423A	#N/A
RPS20	Lymphnode		NR_049240.1	2	Canis_lupus_familiaris_microRNA_27b_(MIR27B),_microRNA	MIR27B	#N/A
HSPA8	Brain		XM_005624504.2	1.95568	PREDICTED:_Canis_lupus_familiaris_keratin-associated_protein_4-11-like_(LOC100686048),_mRNA	LOC100686048	#N/A
RPL35	Lymphnode		NR_049320.1	1.86667	Canis_lupus_familiaris_microRNA_378_(MIR378),_microRNA	MIR378	#N/A
MDH1	Heart		XM_548112.4	1.86338	PREDICTED:_Canis_lupus_familiaris_keratin,_type_I_cuticular_Ha1_(LOC490989),_mRNA	KRT34	#N/A
LOC609216///LOC608052///RPS24///LOC479257	Lymphnode		NR_049409.1	1.85484	Canis_lupus_familiaris_microRNA_221_(MIR221),_microRNA	MIR221	#N/A
UBB	Brain		XM_543656.5	1.83659	PREDICTED:_Canis_lupus_familiaris_keratin,_type_II_cuticular_Hb6_(LOC486530),_mRNA	LOC486530	#N/A
RPS17	Lymphnode		XM_005624505.1	1.76777	PREDICTED:_Canis_lupus_familiaris_keratin_associated_protein_4-12-like_(LOC490994),_mRNA	LOC490994	Pancreas
ATP5B	Heart		NR_049321.1	1.68966	Canis_lupus_familiaris_microRNA_146a_(MIR146A),_microRNA	MIR146A	#N/A
RPS11	Lymphnode		XM_003435219.3	1.6843	PREDICTED:_Canis_lupus_familiaris_keratin-associated_protein_4-6-like_(LOC100685165),_mRNA	LOC100685165	#N/A
LOC608415	Lymphnode		NR_049247.1	1.67241	Canis_lupus_familiaris_microRNA_196b_(MIR196B),_microRNA	MIR196B	#N/A
RPS11	Spleen		NR_049422.1	1.67059	Canis_lupus_familiaris_microRNA_let-7b_(MIRLET7B),_microRNA	MIRLET7B	#N/A
LOC612156///LOC612118///LOC610683///LOC610259///LOC610211///LOC610049///LOC609929///LOC608830///LOC607825///LOC607078///LOC606857///LOC492077///LOC491880///LOC490340///LOC490271///LOC489216///LOC488702///LOC488656///LOC488591///LOC488411///LOC487581///LOC487478///LOC486803///LOC485733///LOC483045///LOC482010///LOC480206///LOC479206///LOC478030///LOC477441///LOC476906///LOC475187///GAPDH	Skel_muscle		NR_049385.1	1.64286	Canis_lupus_familiaris_microRNA_193a_(MIR193A),_microRNA	MIR193A	#N/A
PRNP	Brain		XM_005627007.2	1.55795	PREDICTED:_Canis_lupus_familiaris_gelsolin_(GSN),_mRNA	GSN	Lung
SLC1A3	Brain		NR_049387.1	1.49206	Canis_lupus_familiaris_microRNA_10a_(MIR10A),_microRNA	MIR10A	#N/A
RPL19	Lymphnode		XM_005624511.2	1.49083	PREDICTED:_Canis_lupus_familiaris_keratin-associated_protein_2-4-like_(LOC100685322),_mRNA	LOC100685322	#N/A
UCHL1	Brain		NR_049243.1	1.46667	Canis_lupus_familiaris_microRNA_30d_(MIR30D),_microRNA	MIR30D	#N/A
GDPD2	Brain		NR_049315.1	1.41071	Canis_lupus_familiaris_microRNA_26b_(MIR26B),_microRNA	MIR26B	#N/A
RPS14	Lymphnode		NR_128814.1	1.3741	Canis_lupus_familiaris_microRNA_8859b_(MIR8859B),_microRNA	MIR8859B	#N/A
LOC607874	Liver		NR_049383.1	1.33333	Canis_lupus_familiaris_microRNA_22_(MIR22),_microRNA	MIR22	#N/A
LOC612949///LOC611548///LOC610897///LOC610783///LOC610034///LOC609859///RPL31///LOC609522///LOC609515///LOC609137///LOC608415///LOC608123///LOC607191///LOC607190///LOC607092///LOC490332///LOC488227///LOC485770///LOC483279///LOC481543	Lymphnode		NR_049253.1	1.31667	Canis_lupus_familiaris_microRNA_29a_(MIR29A),_microRNA	MIR29A	#N/A
LOC479765///LOC478212	Lymphnode		XR_001315917.1	1.27805	PREDICTED:_Canis_lupus_familiaris_uncharacterized_LOC106558651_(LOC106558651),_ncRNA	LOC106558651	#N/A
RPS27A	Lymphnode		XM_014108406.1	1.26923	PREDICTED:_Canis_lupus_familiaris_uncharacterized_LOC106557890_(LOC106557890),_mRNA	LOC106557890	#N/A
UQCRH	Skel_muscle		NR_049391.1	1.26667	Canis_lupus_familiaris_microRNA_21_(MIR21),_microRNA	MIR21	#N/A
LOC609896	Brain		XM_005624514.2	1.19702	PREDICTED:_Canis_lupus_familiaris_keratin-associated_protein_2-4-like_(LOC100685403),_mRNA	LOC100685403	#N/A
LOC477508	Kidney		XR_001315193.1	1.19098	PREDICTED:_Canis_lupus_familiaris_uncharacterized_LOC106558219_(LOC106558219),_ncRNA	LOC106558219	#N/A
ACTG1	Jejunum		NR_049267.1	1.17188	Canis_lupus_familiaris_microRNA_191_(MIR191),_microRNA	MIR191	#N/A
LOC479600	Brain		NR_049287.1	1.16949	Canis_lupus_familiaris_microRNA_499_(MIR499),_microRNA	MIR499	#N/A
CHN1	Brain		NR_049337.1	1.16393	Canis_lupus_familiaris_microRNA_93_(MIR93),_microRNA	MIR93	#N/A
RPS13	Lymphnode		XR_001316918.1	1.14449	PREDICTED:_Canis_lupus_familiaris_uncharacterized_LOC106559312_(LOC106559312),_ncRNA	LOC106559312	#N/A
RPS27A	Lymphnode		XR_296930.1	1.13725	PREDICTED:_Canis_lupus_familiaris_uncharacterized_LOC102151481_(LOC102151481),_ncRNA	LOC102151481	#N/A
PTGDS	Brain		XM_005618839.1	1.1363	PREDICTED:_Canis_lupus_familiaris_actin,_alpha_1,_skeletal_muscle_(ACTA1),_mRNA	ACTA1	Skel_muscle
LOC612295///LOC492081///GLUL	Brain		NR_049303.1	1.13433	Canis_lupus_familiaris_microRNA_let-7c_(MIRLET7C),_microRNA	MIRLET7C	#N/A
SPARCL1	Brain		NR_049328.1	1.12121	Canis_lupus_familiaris_microRNA_34a_(MIR34A),_microRNA	MIR34A	#N/A
MDH1	Heart		NR_049439.1	1.11111	Canis_lupus_familiaris_microRNA_222_(MIR222),_microRNA	MIR222	#N/A
RPS7	Lymphnode		NR_049376.1	1.10769	Canis_lupus_familiaris_microRNA_219-2_(MIR219-2),_microRNA	MIR219-2	#N/A
YWHAE	Brain		NR_049242.1	1.08929	Canis_lupus_familiaris_microRNA_151_(MIR151),_microRNA	MIR151	#N/A
LOC612156///LOC612118///LOC611333///LOC610683///LOC610309///LOC610259///LOC610211///LOC610049///LOC609929///LOC608830///LOC608479///LOC607825///LOC607078///LOC606857///LOC492077///LOC491880///LOC490340///LOC490271///LOC489985///LOC489216///LOC488702///LOC488656///LOC488591///LOC488411///LOC487581///LOC487478///LOC486803///LOC486572///LOC485733///LOC483045///LOC482010///LOC480206///LOC479206///LOC…	Skel_muscle		NR_049460.1	1.08571	Canis_lupus_familiaris_microRNA_375_(MIR375),_microRNA	MIR375	#N/A
COX4I1	Heart		NR_049380.1	1.05085	Canis_lupus_familiaris_microRNA_126_(MIR126),_microRNA	MIR126	#N/A
LOC608703///RPL26	Lymphnode		XM_536549.4	1.05019	PREDICTED:_Canis_lupus_familiaris_ribosomal_protein_S25_(RPS25),_mRNA	RPS25	#N/A
GPM6A	Brain		NR_049454.1	1.0375	Canis_lupus_familiaris_microRNA_200b_(MIR200B),_microRNA	MIR200B	#N/A
LOC479004///LOC476842	Spleen		NM_001287052.1	1.03048	Canis_lupus_familiaris_ras_homolog_family_member_B_(RHOB),_mRNA	RHOB	Brain
PPIA	Brain		XM_540840.5	1.02857	PREDICTED:_Canis_lupus_familiaris_cystatin_E/M_(CST6),_mRNA	CST6	Lung
VSNL1	Brain		XM_005638678.1	1.02102	PREDICTED:_Canis_lupus_familiaris_ChaC_glutathione-specific_gamma-glutamylcyclotransferase_1_(CHAC1),_mRNA	CHAC1	Skel_muscle
CPE	Brain		NR_049231.1	1	Canis_lupus_familiaris_microRNA_30a_(MIR30A),_microRNA	MIR30A	#N/A
LOC476842	Lymphnode		NR_049349.1	1	Canis_lupus_familiaris_microRNA_1843_(MIR1843),_microRNA	MIR1843	#N/A
H3F3B	Lung		NR_128872.1	1	Canis_lupus_familiaris_microRNA_8901_(MIR8901),_microRNA	MIR8901	#N/A
LOC610558///LOC480221///RPL17///LOC474501	Lymphnode		NR_049266.1	0.987342	Canis_lupus_familiaris_microRNA_let-7g_(MIRLET7G),_microRNA	MIRLET7G	#N/A
CFL1	Brain		NR_049338.1	0.983051	Canis_lupus_familiaris_microRNA_25_(MIR25),_microRNA	MIR25	#N/A
SCD	Brain		XM_537871.5	0.961183	PREDICTED:_Canis_lupus_familiaris_ribosomal_protein_L30_(RPL30),_mRNA	RPL30	#N/A
SLC39A10	Brain		XM_005624520.2	0.945189	PREDICTED:_Canis_lupus_familiaris_keratin-associated_protein_9-3-like_(LOC102151604),_mRNA	LOC102151604	#N/A
ATPIF1	Heart		XR_001316822.1	0.938583	PREDICTED:_Canis_lupus_familiaris_uncharacterized_LOC106559238_(LOC106559238),_ncRNA	LOC106559238	#N/A
HSP90AA1	Brain		NR_049261.1	0.938462	Canis_lupus_familiaris_microRNA_192_(MIR192),_microRNA	MIR192	#N/A
EIF4A2	Brain		XM_014118632.1	0.930279	PREDICTED:_Canis_lupus_familiaris_60S_acidic_ribosomal_protein_P1-like_(LOC100856037),_mRNA	LOC100856037	#N/A
LOC612644	Heart		XM_014108117.1	0.927349	PREDICTED:_Canis_lupus_familiaris_uncharacterized_LOC106557845_(LOC106557845),_mRNA	LOC106557845	#N/A
PGAM1	Brain		XM_005624351.2	0.909293	PREDICTED:_Canis_lupus_familiaris_spermatogenesis_associated_22_(SPATA22),_transcript_variant_X2,_mRNA	SPATA22	Pancreas
SPARCL1	Brain		NR_049248.1	0.903226	Canis_lupus_familiaris_microRNA_183_(MIR183),_microRNA	MIR183	#N/A
RPS23	Lymphnode		NR_049233.1	0.9	Canis_lupus_familiaris_microRNA_206_(MIR206),_microRNA	MIR206	#N/A
GPI///LOC479379	Skel_muscle		NR_049298.1	0.9	Canis_lupus_familiaris_microRNA_1307_(MIR1307),_microRNA	MIR1307	#N/A
EIF1	Brain		XM_533197.4	0.884692	PREDICTED:_Canis_lupus_familiaris_ribosomal_protein,_large,_P2_(RPLP2),_mRNA	RPLP2	Lymphnode
UBA52	Spleen		NR_049234.1	0.883333	Canis_lupus_familiaris_microRNA_99b_(MIR99B),_microRNA	MIR99B	#N/A
ARL6IP1	Lymphnode		XM_003639821.3	0.863095	PREDICTED:_Canis_lupus_familiaris_cystatin-C-like_(LOC607874),_mRNA	LOC607874	Liver
LOC606947	Lymphnode		NR_049435.1	0.845455	Canis_lupus_familiaris_microRNA_214_(MIR214),_microRNA	MIR214	#N/A
LOC608877///LOC607909///LOC485162///MDH2///LOC482601	Heart		NR_049429.1	0.782609	Canis_lupus_familiaris_microRNA_182_(MIR182),_microRNA	MIR182	#N/A
YWHAB	Brain		NR_049424.1	0.782178	Canis_lupus_familiaris_microRNA_10b_(MIR10B),_microRNA	MIR10B	#N/A
SKP1	Brain		NR_049214.1	0.774775	Canis_lupus_familiaris_microRNA_365-2_(MIR365-2),_microRNA	MIR365-2	#N/A
PCSK1N	Brain		NR_049452.1	0.771084	Canis_lupus_familiaris_microRNA_145_(MIR145),_microRNA	MIR145	#N/A
TUBA4A	Skel_muscle		NR_049237.1	0.769231	Canis_lupus_familiaris_microRNA_let-7f_(MIRLET7F),_microRNA	MIRLET7F	#N/A
FABP7	Brain		XR_001315897.1	0.763429	PREDICTED:_Canis_lupus_familiaris_uncharacterized_LOC106558637_(LOC106558637),_ncRNA	LOC106558637	#N/A
ATP1A1	Kidney		NR_049225.1	0.762712	Canis_lupus_familiaris_microRNA_31_(MIR31),_microRNA	MIR31	#N/A
RPS8	Lymphnode		NR_049373.1	0.759259	Canis_lupus_familiaris_microRNA_409_(MIR409),_microRNA	MIR409	#N/A
KIF5C	Brain		XR_294321.1	0.752852	PREDICTED:_Canis_lupus_familiaris_uncharacterized_LOC102155169_(LOC102155169),_ncRNA	LOC102155169	#N/A
INPP5F	Brain		XM_005638816.2	0.752589	PREDICTED:_Canis_lupus_familiaris_keratin-associated_protein_14-like_(LOC100686522),_mRNA	LOC100686522	#N/A
STMN2	Brain		NR_128855.1	0.740741	Canis_lupus_familiaris_microRNA_8890_(MIR8890),_microRNA	MIR8890	#N/A
LOC610042///RPS21	Lymphnode		NR_049254.1	0.734375	Canis_lupus_familiaris_microRNA_30e_(MIR30E),_microRNA	MIR30E	#N/A
OLFM1	Brain		XM_003639101.2	0.733333	PREDICTED:_Canis_lupus_familiaris_growth_arrest_and_DNA-damage-inducible,_alpha_(GADD45A),_mRNA	GADD45A	#N/A
RPL7	Lymphnode		NR_128854.1	0.728	Canis_lupus_familiaris_microRNA_let-7d_(MIRLET7D),_microRNA	MIRLET7D	#N/A
EEF1B2	Pancreas		NR_049319.1	0.727273	Canis_lupus_familiaris_microRNA_143_(MIR143),_microRNA	MIR143	#N/A
OAZ1	Brain		NR_049307.1	0.724138	Canis_lupus_familiaris_microRNA_574_(MIR574),_microRNA	MIR574	#N/A
NDFIP1	Brain		XM_005636725.1	0.723982	PREDICTED:_Canis_lupus_familiaris_lysine-rich_arabinogalactan_protein_19-like_(LOC607095),_mRNA	LOC607095	#N/A
LOC607874	Liver		NR_049305.1	0.721311	Canis_lupus_familiaris_microRNA_155_(MIR155),_microRNA	MIR155	#N/A
LOC609811///LOC608625///LOC479746///LOC477783	Liver		NR_049269.1	0.711538	Canis_lupus_familiaris_microRNA_23a_(MIR23A),_microRNA	MIR23A	#N/A
LOC609140///LOC608162///LOC608028	Heart		NM_001252286.1	0.708556	Canis_lupus_familiaris_ribosomal_protein_S27_(RPS27),_mRNA	RPS27	Lymphnode
LOC479901	Heart		NM_001313776.1	0.692357	Canis_lupus_familiaris_creatine_kinase,_muscle_(CKM),_mRNA	CKM	#N/A
RPL32	Lymphnode		NR_049304.1	0.688525	Canis_lupus_familiaris_microRNA_125b-2_(MIR125B-2),_microRNA	MIR125B-2	#N/A
RPL10A	Lymphnode		NR_049339.1	0.688525	Canis_lupus_familiaris_microRNA_197_(MIR197),_microRNA	MIR197	#N/A
RPS28	Kidney		NR_049449.1	0.685393	Canis_lupus_familiaris_microRNA_96_(MIR96),_microRNA	MIR96	#N/A
ALDOC	Brain		XR_296665.2	0.681067	PREDICTED:_Canis_lupus_familiaris_uncharacterized_LOC102156238_(LOC102156238),_ncRNA	LOC102156238	#N/A
FTH1	Spleen		NR_049310.1	0.666667	Canis_lupus_familiaris_microRNA_15b_(MIR15B),_microRNA	MIR15B	#N/A
SLC25A4	Skel_muscle		NR_049455.1	0.666667	Canis_lupus_familiaris_microRNA_200a_(MIR200A),_microRNA	MIR200A	#N/A
SLC25A3	Heart		XM_005618155.2	0.666087	PREDICTED:_Canis_lupus_familiaris_ribosomal_protein_S23_(RPS23),_mRNA	RPS23	Lymphnode
ENO1	Brain		XM_005631491.2	0.664311	PREDICTED:_Canis_lupus_familiaris_Finkel-Biskis-Reilly_murine_sarcoma_virus_(FBR-MuSV)_ubiquitously_expressed_(FAU),_mRNA	FAU	Lymphnode
HMGCS1	Liver		NR_049360.1	0.661017	Canis_lupus_familiaris_microRNA_379_(MIR379),_microRNA	MIR379	#N/A
ATP5A1	Heart		NR_049335.1	0.655738	Canis_lupus_familiaris_microRNA_186_(MIR186),_microRNA	MIR186	#N/A
LOC609606///RPS25	Spleen		XR_001315639.1	0.653333	PREDICTED:_Canis_lupus_familiaris_uncharacterized_LOC106558480_(LOC106558480),_ncRNA	LOC106558480	#N/A
LOC609606///RPS25	Spleen		NM_001286939.1	0.653173	Canis_lupus_familiaris_ribosomal_protein_L7a_(RPL7A),_mRNA	RPL7A	Lymphnode
RPL13A	Lymphnode		XM_005624493.2	0.644815	PREDICTED:_Canis_lupus_familiaris_keratin-associated_protein_17-1_(LOC100685893),_mRNA	LOC100685893	#N/A
LOC475808	Lymphnode		XM_005624517.2	0.639731	PREDICTED:_Canis_lupus_familiaris_keratin-associated_protein_1-3-like_(LOC102151404),_mRNA	LOC102151404	#N/A
SPARC	Lung		XM_005624491.1	0.636927	PREDICTED:_Canis_lupus_familiaris_keratin,_type_I_cuticular_Ha3-II_(LOC607876),_mRNA	LOC607876	Brain
LOC607470	Brain		NR_049393.1	0.634921	Canis_lupus_familiaris_microRNA_652_(MIR652),_microRNA	MIR652	#N/A
NUCKS1	Brain		XM_005638820.1	0.634199	PREDICTED:_Canis_lupus_familiaris_keratin_associated_protein_11-1_(KRTAP11-1),_mRNA	KRTAP11-1	#N/A
CALM1	Brain		NR_049236.1	0.633333	Canis_lupus_familiaris_microRNA_125a_(MIR125A),_microRNA	MIR125A	#N/A
ATP6V1E1	Brain		XR_292355.2	0.632701	PREDICTED:_Canis_lupus_familiaris_uncharacterized_LOC102152359_(LOC102152359),_ncRNA	LOC102152359	#N/A
LOC608052///RPS24///LOC479257	Lymphnode		NM_001003295.2	0.62963	Canis_lupus_familiaris_heat_shock_27kDa_protein_1_(HSPB1),_mRNA	HSPB1	Heart
RPL24	Lymphnode		NR_049459.1	0.623188	Canis_lupus_familiaris_microRNA_451_(MIR451),_microRNA	MIR451	#N/A
LOC612098///LOC611252///HSP90AB1	Brain		NR_049297.1	0.619048	Canis_lupus_familiaris_microRNA_200c_(MIR200C),_microRNA	MIR200C	#N/A
SLC25A3	Heart		NR_049244.1	0.616667	Canis_lupus_familiaris_microRNA_30b_(MIR30B),_microRNA	MIR30B	#N/A
RPS3	Lymphnode		NR_049249.1	0.616667	Canis_lupus_familiaris_microRNA_148a_(MIR148A),_microRNA	MIR148A	#N/A
GOT1	Heart		XM_005616903.1	0.615836	PREDICTED:_Canis_lupus_familiaris_POP4_homolog,_ribonuclease_P/MRP_subunit_(POP4),_partial_mRNA	POP4	Skel_muscle
NPTN	Brain		NR_049425.1	0.607143	Canis_lupus_familiaris_microRNA_34b_(MIR34B),_microRNA	MIR34B	#N/A
LOC611134	Heart		NR_049469.1	0.604938	Canis_lupus_familiaris_microRNA_105a_(MIR105A),_microRNA	MIR105A	#N/A
STMN1	Brain		NR_049268.1	0.603175	Canis_lupus_familiaris_microRNA_425_(MIR425),_microRNA	MIR425	#N/A
TMSB10	Lung		XM_859347.3	0.595713	PREDICTED:_Canis_lupus_familiaris_loricrin_(LOR),_mRNA	LOR	#N/A
CHN1	Brain		NR_049514.1	0.594595	Canis_lupus_familiaris_microRNA_671_(MIR671),_microRNA	MIR671	#N/A
LOC480464///LOC477933///RPS10	Lymphnode		NM_001253744.1	0.594467	Canis_lupus_familiaris_keratin_15,_type_I_(KRT15),_mRNA	KRT15	#N/A
LOC478701	Brain		NR_049309.1	0.580645	Canis_lupus_familiaris_microRNA_28_(MIR28),_microRNA	MIR28	#N/A
LOC610074	Brain		XM_003434001.4	0.577846	PREDICTED:_Canis_lupus_familiaris_collagen,_type_VI,_alpha_1_(COL6A1),_mRNA	COL6A1	Lung
CHN1	Brain		XR_293441.2	0.57732	PREDICTED:_Canis_lupus_familiaris_uncharacterized_LOC102154028_(LOC102154028),_ncRNA	LOC102154028	#N/A
LOC475080	Lymphnode		NR_128747.1	0.575221	Canis_lupus_familiaris_microRNA_8807_(MIR8807),_microRNA	MIR8807	#N/A
LOC610897	Pancreas		XM_005637221.2	0.561491	PREDICTED:_Canis_lupus_familiaris_parathymosin_(PTMS),_mRNA	PTMS	Liver
EIF4G2	Lung		XM_545329.5	0.558137	PREDICTED:_Canis_lupus_familiaris_desmoplakin_(DSP),_mRNA	DSP	Heart
MTCH1	Brain		XM_005625060.2	0.554851	PREDICTED:_Canis_lupus_familiaris_tubulin,_beta_4B_class_IVb_(TUBB4B),_mRNA	TUBB4B	#N/A
LOC612604///RPL6P///LOC488242///LOC485739///RPL6	Lymphnode		NR_128809.1	0.546763	Canis_lupus_familiaris_microRNA_8858_(MIR8858),_microRNA	MIR8858	#N/A
LOC608684///LOC608454///LOC607844///LOC607824///LOC607193///LOC477063///RPS3A	Spleen		NR_049265.1	0.53125	Canis_lupus_familiaris_microRNA_181d_(MIR181D),_microRNA	MIR181D	#N/A
LOC482687	Brain		NR_049347.1	0.530303	Canis_lupus_familiaris_microRNA_29b-2_(MIR29B-2),_microRNA	MIR29B-2	#N/A
39326	Brain		NM_001287023.1	0.529727	Canis_lupus_familiaris_vimentin_(VIM),_mRNA	VIM	Lung
SLC25A6	Kidney		XM_003433511.2	0.528269	PREDICTED:_Canis_lupus_familiaris_keratin_5,_type_II_(KRT5),_mRNA	KRT5	#N/A
RPL34	Lymphnode		NR_049497.1	0.526316	Canis_lupus_familiaris_microRNA_505_(MIR505),_microRNA	MIR505	#N/A
YWHAB	Brain		XM_535079.4	0.524324	PREDICTED:_Canis_lupus_familiaris_ribosomal_protein_S20_(RPS20),_mRNA	RPS20	Lymphnode
SCG5	Brain		NR_049331.1	0.522388	Canis_lupus_familiaris_microRNA_497_(MIR497),_microRNA	MIR497	#N/A
IGFBP7	Kidney		XR_296210.2	0.519355	PREDICTED:_Canis_lupus_familiaris_uncharacterized_LOC102152058_(LOC102152058),_ncRNA	LOC102152058	#N/A
LOC609911///LOC609205///LDHB///LOC476213///LOC475101	Heart		XM_845916.4	0.516912	PREDICTED:_Canis_lupus_familiaris_collagen,_type_III,_alpha_1_(COL3A1),_mRNA	COL3A1	Lung
NEFL	Brain		NR_128866.1	0.475862	Canis_lupus_familiaris_microRNA_8897_(MIR8897),_microRNA	MIR8897	#N/A
LOC611681///LOC611222///LOC610320///LOC609391///LOC609252///LOC608861///LOC608838///LOC608584///LOC608206///LOC607788///RPL21///LOC607619///LOC606902///LOC606833///LOC478864	Pancreas		NM_001253741.1	0.474123	Canis_lupus_familiaris_keratin_14_(KRT14),_mRNA	KRT14	#N/A
LOC608196///NPM1	Lymphnode		XM_005619116.2	0.473684	PREDICTED:_Canis_lupus_familiaris_adipogenesis_regulatory_factor_(ADIRF),_mRNA	ADIRF	#N/A
LAMTOR5	Kidney		XR_001318018.1	0.473282	PREDICTED:_Canis_lupus_familiaris_uncharacterized_LOC106559902_(LOC106559902),_transcript_variant_X1,_ncRNA	LOC106559902	#N/A
SNRPN	Brain		XM_014121825.1	0.472296	PREDICTED:_Canis_lupus_familiaris_ribosomal_protein_L36_(RPL36),_mRNA	RPL36	Lymphnode
MAP1B	Brain		NM_001002993.2	0.471713	Canis_lupus_familiaris_glucose-6-phosphatase,_catalytic_subunit_(G6PC),_mRNA	G6PC	Kidney
OAZ1	Spleen		NR_049489.1	0.470588	Canis_lupus_familiaris_microRNA_452_(MIR452),_microRNA	MIR452	#N/A
TSPAN7	Brain		XR_292688.1	0.466867	PREDICTED:_Canis_lupus_familiaris_uncharacterized_LOC102151936_(LOC102151936),_ncRNA	LOC102151936	#N/A
ATP5G3	Heart		XM_863466.4	0.46683	PREDICTED:_Canis_lupus_familiaris_arginine_and_glutamate_rich_1_(ARGLU1),_mRNA	ARGLU1	Lymphnode
NDUFB6	Heart		NR_128825.1	0.466667	Canis_lupus_familiaris_microRNA_8872_(MIR8872),_microRNA	MIR8872	#N/A
RPS15	Lymphnode		XM_005636294.2	0.466494	PREDICTED:_Canis_lupus_familiaris_paxillin_(PXN),_transcript_variant_X2,_mRNA	PXN	Lung
CKB	Brain		XM_851615.4	0.465306	PREDICTED:_Canis_lupus_familiaris_poly(A)_binding_protein,_cytoplasmic_1_(PABPC1),_mRNA	PABPC1	Lymphnode
ITM2B	Kidney		NR_128810.1	0.462185	Canis_lupus_familiaris_microRNA_8859a_(MIR8859A),_microRNA	MIR8859A	#N/A
TPT1	Pancreas		XM_014122392.1	0.461942	PREDICTED:_Canis_lupus_familiaris_ribosomal_protein_S15_(RPS15),_mRNA	RPS15	Lymphnode
RPL8	Lymphnode		XM_005638812.1	0.461538	PREDICTED:_Canis_lupus_familiaris_keratin_associated_protein_27-1_(LOC487723),_mRNA	LOC487723	#N/A
SOD1	Kidney		NM_001003187.1	0.460526	Canis_lupus_familiaris_collagen,_type_I,_alpha_2_(COL1A2),_mRNA	COL1A2	Lung
RPS12	Spleen		XR_001315726.1	0.457308	PREDICTED:_Canis_lupus_familiaris_uncharacterized_LOC102157106_(LOC102157106),_ncRNA	LOC102157106	#N/A
MT2A	Liver		NM_001003127.1	0.453889	Canis_lupus_familiaris_Y_box_binding_protein_3_(YBX3),_mRNA	YBX3	Skel_muscle
FXYD6	Spleen		XM_543657.5	0.452869	PREDICTED:_Canis_lupus_familiaris_keratin,_type_II_cuticular_Hb1_(LOC486531),_mRNA	KRT81	#N/A
GRIA2	Brain		XM_005624204.2	0.449768	PREDICTED:_Canis_lupus_familiaris_reprimo-like_(RPRML),_mRNA	RPRML	#N/A
RPS18	Lymphnode		XR_134558.3	0.448124	PREDICTED:_Canis_lupus_familiaris_uncharacterized_LOC100683303_(LOC100683303),_ncRNA	LOC100683303	#N/A
ATP5A1	Heart		XM_536749.4	0.439433	PREDICTED:_Canis_lupus_familiaris_ribosomal_protein_L13_(RPL13),_mRNA	RPL13	Lymphnode
SPTBN1	Lung		XR_001315109.1	0.438532	PREDICTED:_Canis_lupus_familiaris_uncharacterized_LOC106558170_(LOC106558170),_ncRNA	LOC106558170	#N/A
LOC612382///RPL22	Lymphnode		NR_128732.1	0.434483	Canis_lupus_familiaris_microRNA_8792_(MIR8792),_microRNA	MIR8792	#N/A
NDUFA4	Skel_muscle		XM_003432058.3	0.431275	PREDICTED:_Canis_lupus_familiaris_GTPase,_IMAP_family_member_1_(GIMAP1),_mRNA	GIMAP1	Lymphnode
ATP5C1	Heart		XR_001316979.1	0.429319	PREDICTED:_Canis_lupus_familiaris_uncharacterized_LOC106559336_(LOC106559336),_ncRNA	LOC106559336	#N/A
RPL27	Lymphnode		XM_531628.5	0.425816	PREDICTED:_Canis_lupus_familiaris_ribosomal_protein_S26_(RPS26),_mRNA	RPS26	Lymphnode
CLTC	Brain		XR_294575.2	0.422594	PREDICTED:_Canis_lupus_familiaris_uncharacterized_LOC102156593_(LOC102156593),_ncRNA	LOC102156593	#N/A
RPL35A	Lymphnode		XM_005632466.2	0.417219	PREDICTED:_Canis_lupus_familiaris_ribosomal_protein_L29_(RPL29),_mRNA	RPL29	#N/A
NTRK2	Brain		XM_850438.4	0.414027	PREDICTED:_Canis_lupus_familiaris_cysteine-rich_protein_1_(intestinal)_(CRIP1),_mRNA	CRIP1	Lymphnode
COX5B	Heart		XR_001316967.1	0.413793	PREDICTED:_Canis_lupus_familiaris_uncharacterized_LOC102152595_(LOC102152595),_ncRNA	LOC102152595	#N/A
APLP1	Brain		XR_296122.1	0.411371	PREDICTED:_Canis_lupus_familiaris_uncharacterized_LOC102155638_(LOC102155638),_ncRNA	LOC102155638	#N/A
RPL4	Lymphnode		NM_001003090.1	0.40822	Canis_lupus_familiaris_collagen,_type_I,_alpha_1_(COL1A1),_mRNA	COL1A1	Lung
MATR3	Brain		XM_005629259.2	0.407951	PREDICTED:_Canis_lupus_familiaris_IKBKB_interacting_protein_(IKBIP),_transcript_variant_X2,_mRNA	IKBIP	Pancreas
YBX1	Heart		XM_533590.4	0.406329	PREDICTED:_Canis_lupus_familiaris_ribosomal_protein_S9_(RPS9),_mRNA	RPS9	Lymphnode
LOC610983	Lymphnode		XR_292936.2	0.405594	PREDICTED:_Canis_lupus_familiaris_uncharacterized_LOC100687432_(LOC100687432),_ncRNA	LOC100687432	#N/A
NME2	Kidney		XR_293707.2	0.405195	PREDICTED:_Canis_lupus_familiaris_uncharacterized_LOC102153718_(LOC102153718),_ncRNA	LOC102153718	#N/A
RPL18A///LOC476637	Lymphnode		NR_049406.1	0.403846	Canis_lupus_familiaris_microRNA_374b_(MIR374B),_microRNA	MIR374B	#N/A
CALM1	Brain		XR_001317767.1	0.401515	PREDICTED:_Canis_lupus_familiaris_uncharacterized_LOC106559761_(LOC106559761),_ncRNA	LOC106559761	#N/A
REEP5	Brain		XM_005633903.1	0.400998	PREDICTED:_Canis_lupus_familiaris_tumor_protein,_translationally-controlled_1_(TPT1),_mRNA	TPT1	Pancreas
CCK	Brain		XR_292469.2	0.39899	PREDICTED:_Canis_lupus_familiaris_uncharacterized_LOC102154712_(LOC102154712),_ncRNA	LOC102154712	#N/A
LOC612156///LOC612118///LOC610683///LOC610259///LOC610211///LOC610049///LOC609929///LOC608830///LOC607825///LOC607078///LOC606857///LOC492077///LOC491880///LOC490340///LOC490271///LOC489216///LOC488702///LOC488656///LOC488591///LOC488411///LOC487581///LOC487478///LOC485733///LOC483045///LOC482010///LOC480206///LOC479206///LOC478030///LOC477441///LOC476906///LOC475187///GAPDH	Heart		XM_533037.4	0.398656	PREDICTED:_Canis_lupus_familiaris_thioredoxin_interacting_protein_(TXNIP),_mRNA	TXNIP	Lung
TSC22D1	Kidney		XR_291957.1	0.397463	PREDICTED:_Canis_lupus_familiaris_uncharacterized_LOC102151819_(LOC102151819),_transcript_variant_X1,_ncRNA	LOC102151819	#N/A
DBI	Kidney		XM_534406.5	0.397094	PREDICTED:_Canis_lupus_familiaris_reactive_oxygen_species_modulator_1_(ROMO1),_mRNA	ROMO1	Heart
ATP2A2	Heart		XM_844580.3	0.396057	PREDICTED:_Canis_lupus_familiaris_ribosomal_protein_S12_(RPS12),_mRNA	RPS12	Spleen
EIF4H	Brain		XM_848288.4	0.395197	PREDICTED:_Canis_lupus_familiaris_chromosome_27_open_reading_frame,_human_C12orf57_(C27H12orf57),_mRNA	C27H12orf57	Lymphnode
RPL23	Lymphnode		XM_533581.5	0.389948	PREDICTED:_Canis_lupus_familiaris_ribosomal_protein_L28_(RPL28),_mRNA	RPL28	Lymphnode
RPLP0///RPLP0P	Pancreas		NR_049279.1	0.389831	Canis_lupus_familiaris_microRNA_17_(MIR17),_microRNA	MIR17	#N/A
APOE	Liver		NR_049281.1	0.389831	Canis_lupus_familiaris_microRNA_20a_(MIR20A),_microRNA	MIR20A	#N/A
RPS16	Lymphnode		XR_001317139.1	0.389474	PREDICTED:_Canis_lupus_familiaris_uncharacterized_LOC106559420_(LOC106559420),_ncRNA	LOC106559420	#N/A
LOC485529///RPLP2	Lymphnode		XM_542128.4	0.38874	PREDICTED:_Canis_lupus_familiaris_ribosomal_protein_S28_(RPS28),_mRNA	RPS28	Kidney
VDAC2	Heart		NR_049423.1	0.386364	Canis_lupus_familiaris_microRNA_7-3_(MIR7-3),_microRNA	MIR7-3	#N/A
LOC609068	Lymphnode		NR_128749.1	0.386207	Canis_lupus_familiaris_microRNA_8809_(MIR8809),_microRNA	MIR8809	#N/A
ATP6V1B2	Brain		NR_049275.1	0.385965	Canis_lupus_familiaris_microRNA_139_(MIR139),_microRNA	MIR139	#N/A
PPP3CA	Brain		NR_049399.1	0.385965	Canis_lupus_familiaris_microRNA_106a_(MIR106A),_microRNA	MIR106A	#N/A
GABARAPL2	Brain		XM_014117456.1	0.382915	PREDICTED:_Canis_lupus_familiaris_aspartic_peptidase,_retroviral-like_1_(ASPRV1),_mRNA	ASPRV1	Pancreas
RAC1	Brain		XR_001314977.1	0.382409	PREDICTED:_Canis_lupus_familiaris_uncharacterized_LOC106558078_(LOC106558078),_ncRNA	LOC106558078	#N/A
SLC1A2	Brain		XM_849812.4	0.38149	PREDICTED:_Canis_lupus_familiaris_thymosin_beta_10_(TMSB10),_mRNA	TMSB10	Lung
LOC608455	Heart		NM_001003067.2	0.380913	Canis_lupus_familiaris_heat_shock_protein_70_(HSP70),_mRNA	HSP70	Lung
CELF2	Brain		NM_001003392.1	0.380108	Canis_lupus_familiaris_keratin_1,_type_II_(KRT1),_mRNA	KRT1	Pancreas
SERINC1	Brain		XM_536063.5	0.379585	PREDICTED:_Canis_lupus_familiaris_ribosomal_protein_L37a_(RPL37A),_partial_mRNA	RPL37A	#N/A
RAC1	Brain		NR_049280.1	0.37931	Canis_lupus_familiaris_microRNA_19a_(MIR19A),_microRNA	MIR19A	#N/A
TUBB	Brain		NR_049434.1	0.377551	Canis_lupus_familiaris_microRNA_210_(MIR210),_microRNA	MIR210	#N/A
SNRPN	Brain		XM_005642062.1	0.376623	PREDICTED:_Canis_lupus_familiaris_solute_carrier_family_25_(mitochondrial_carrier;_adenine_nucleotide_translocator),_member_6_(SLC25A6),_mRNA	SLC25A6	Kidney
S100B	Brain		NR_049293.1	0.375	Canis_lupus_familiaris_microRNA_185_(MIR185),_microRNA	MIR185	#N/A
RPL18A	Lymphnode		NR_128885.1	0.373626	Canis_lupus_familiaris_microRNA_1468_(MIR1468),_microRNA	MIR1468	#N/A
COX4I1	Heart		XR_001314935.1	0.373168	PREDICTED:_Canis_lupus_familiaris_solute_carrier_family_28_(sodium-coupled_nucleoside_transporter),_member_2_(SLC28A2),_transcript_variant_X1,_misc_RNA	SLC28A2	#N/A
RTN1	Brain		NR_049410.1	0.372881	Canis_lupus_familiaris_microRNA_532_(MIR532),_microRNA	MIR532	#N/A
AMPH	Brain		XM_005637413.1	0.372527	PREDICTED:_Canis_lupus_familiaris_keratin,_type_II_cytoskeletal_1b_(LOC100683333),_mRNA	KRT77	#N/A
LOC475912///LOC475273	Heart		NR_128856.1	0.370629	Canis_lupus_familiaris_microRNA_8891_(MIR8891),_microRNA	MIR8891	#N/A
ATP2B1	Brain		XM_005617785.2	0.370245	PREDICTED:_Canis_lupus_familiaris_arginine/serine-rich_protein_1_(RSRP1),_mRNA	RSRP1	Lymphnode
SEPW1	Brain		NR_049371.1	0.368421	Canis_lupus_familiaris_microRNA_382_(MIR382),_microRNA	MIR382	#N/A
PPP2CB	Brain		XM_005626217.1	0.363065	PREDICTED:_Canis_lupus_familiaris_v-maf_avian_musculoaponeurotic_fibrosarcoma_oncogene_homolog_F_(MAFF),_mRNA	MAFF	Pancreas
TSPAN13	Brain		NR_128723.1	0.362069	Canis_lupus_familiaris_microRNA_339-1_(MIR339-1),_microRNA	MIR339-1	#N/A
PCMT1	Brain		XM_845109.4	0.361368	PREDICTED:_Canis_lupus_familiaris_chromosome_15_open_reading_frame,_human_C1orf109_(C15H1orf109),_mRNA	C15H1orf109	Pancreas
LOC475912///LOC475273	Heart		NM_001110767.1	0.360235	Canis_lupus_familiaris_myosin,_heavy_chain_9,_non-muscle_(MYH9),_mRNA	MYH9	Lung
LOC613013///NACA	Lymphnode		XM_005640902.2	0.359744	PREDICTED:_Canis_lupus_familiaris_phosphatidylinositol_glycan_anchor_biosynthesis,_class_M_(PIGM),_mRNA	PIGM	Pancreas
ATP5O	Heart		XM_853403.3	0.357524	PREDICTED:_Canis_lupus_familiaris_ribosomal_protein_L8_(RPL8),_mRNA	RPL8	Lymphnode
LOC612644	Heart		NR_049374.1	0.357143	Canis_lupus_familiaris_microRNA_369_(MIR369),_microRNA	MIR369	#N/A
LAMP5	Brain		XM_844065.2	0.356711	PREDICTED:_Canis_lupus_familiaris_NK6_homeobox_3_(NKX6-3),_mRNA	NKX6-3	Pancreas
YWHAE	Brain		NR_049340.1	0.355932	Canis_lupus_familiaris_microRNA_193b_(MIR193B),_microRNA	MIR193B	#N/A
SNU13	Brain		XM_014109387.1	0.354054	PREDICTED:_Canis_lupus_familiaris_ribosomal_protein,_large,_P1_(RPLP1),_mRNA	RPLP1	Lymphnode
RTN4	Brain		NR_049278.1	0.353846	Canis_lupus_familiaris_microRNA_16-1_(MIR16-1),_microRNA	MIR16-1	#N/A
LOC608240///EEF1B2	Lymphnode		XM_014113129.1	0.352011	PREDICTED:_Canis_lupus_familiaris_chromosome_1_open_reading_frame,_human_C18orf65_(C1H18orf65),_mRNA	C1H18orf65	#N/A
LOC611779///LOC611380///LOC492214///LOC491789///LOC481990///LOC479542///LOC479385///RPL29///LOC476328///LOC476217	Lymphnode		XR_001314608.1	0.350962	PREDICTED:_Canis_lupus_familiaris_uncharacterized_LOC106557855_(LOC106557855),_ncRNA	LOC106557855	#N/A
ALDOC	Brain		XM_005630093.1	0.349749	PREDICTED:_Canis_lupus_familiaris_ribosomal_protein_S7_(RPS7),_mRNA	RPS7	Lymphnode
PEBP1	Brain		XM_847749.4	0.349627	PREDICTED:_Canis_lupus_familiaris_tumor-associated_calcium_signal_transducer_2_(TACSTD2),_mRNA	TACSTD2	#N/A
SPCS1	Pancreas		XM_014109869.1	0.3493	PREDICTED:_Canis_lupus_familiaris_collagen,_type_XVIII,_alpha_1_(COL18A1),_mRNA	COL18A1	#N/A
RPS5	Lymphnode		NR_049509.1	0.347368	Canis_lupus_familiaris_microRNA_628_(MIR628),_microRNA	MIR628	#N/A
VDAC3	Skel_muscle		XM_005639430.2	0.346341	PREDICTED:_Canis_lupus_familiaris_ribosomal_protein_L24_(RPL24),_mRNA	RPL24	Lymphnode
LOC480276///LOC479033///LOC477935///RPS4X	Lymphnode		XM_005616875.2	0.345847	PREDICTED:_Canis_lupus_familiaris_immunoglobulin_superfamily,_member_23_(IGSF23),_mRNA	IGSF23	Jejunum
GPI	Skel_muscle		XR_293334.2	0.345324	PREDICTED:_Canis_lupus_familiaris_uncharacterized_LOC102151605_(LOC102151605),_ncRNA	LOC102151605	#N/A
LOC612408///ATP5J2	Heart		XR_295234.1	0.345309	PREDICTED:_Canis_lupus_familiaris_uncharacterized_LOC102152302_(LOC102152302),_ncRNA	LOC102152302	#N/A
KIF5A	Brain		XM_533949.5	0.345227	PREDICTED:_Canis_lupus_familiaris_eukaryotic_translation_elongation_factor_2_(EEF2),_mRNA	EEF2	Pancreas
ALDOA	Skel_muscle		XM_847192.4	0.345207	PREDICTED:_Canis_lupus_familiaris_jun_D_proto-oncogene_(JUND),_mRNA	JUND	#N/A
DAZAP2	Spleen		NR_049274.1	0.344828	Canis_lupus_familiaris_microRNA_1838_(MIR1838),_microRNA	MIR1838	#N/A
DKK3	Brain		NR_049318.1	0.344828	Canis_lupus_familiaris_microRNA_194_(MIR194),_microRNA	MIR194	#N/A
SNX3	Brain		NR_049370.1	0.344828	Canis_lupus_familiaris_microRNA_487b_(MIR487B),_microRNA	MIR487B	#N/A
RPS9	Lymphnode		NR_049264.1	0.344262	Canis_lupus_familiaris_microRNA_181c_(MIR181C),_microRNA	MIR181C	#N/A
CHGB	Brain		NR_049296.1	0.344262	Canis_lupus_familiaris_microRNA_148b_(MIR148B),_microRNA	MIR148B	#N/A
ARPC2	Lymphnode		NR_049332.1	0.344262	Canis_lupus_familiaris_microRNA_195_(MIR195),_microRNA	MIR195	#N/A
RUFY3	Brain		XR_294576.1	0.344086	PREDICTED:_Canis_lupus_familiaris_uncharacterized_LOC102156859_(LOC102156859),_ncRNA	LOC102156859	#N/A
GNB1	Brain		XM_005629431.1	0.343716	PREDICTED:_Canis_lupus_familiaris_translation_initiation_factor_IF-2-like_(LOC102155312),_mRNA	LOC102155312	#N/A
SLC39A10	Brain		XR_001315747.1	0.341262	PREDICTED:_Canis_lupus_familiaris_uncharacterized_LOC106558568_(LOC106558568),_ncRNA	LOC106558568	#N/A
ALDH2	Kidney		XM_859809.4	0.339041	PREDICTED:_Canis_lupus_familiaris_ribosomal_protein_S13_(RPS13),_mRNA	RPS13	Lymphnode
EIF1	Spleen		NR_049277.1	0.338983	Canis_lupus_familiaris_microRNA_15a_(MIR15A),_microRNA	MIR15A	#N/A
LOC478702	Brain		NR_049388.1	0.338983	Canis_lupus_familiaris_microRNA_152_(MIR152),_microRNA	MIR152	#N/A
NDUFB9	Heart		NR_049257.1	0.33871	Canis_lupus_familiaris_microRNA_383_(MIR383),_microRNA	MIR383	#N/A
VDAC1	Skel_muscle		NR_049259.1	0.33871	Canis_lupus_familiaris_microRNA_130a_(MIR130A),_microRNA	MIR130A	#N/A
RPL15	Lymphnode		NR_049475.1	0.338235	Canis_lupus_familiaris_microRNA_362_(MIR362),_microRNA	MIR362	#N/A
MT1E	Pancreas		XR_001314841.1	0.337349	PREDICTED:_Canis_lupus_familiaris_uncharacterized_LOC106557993_(LOC106557993),_ncRNA	LOC106557993	#N/A
MYL6	Jejunum		XM_541288.5	0.335878	PREDICTED:_Canis_lupus_familiaris_Kruppel-like_factor_9_(KLF9),_mRNA	KLF9	Skel_muscle
PSAP	Spleen		XM_014109188.1	0.334545	PREDICTED:_Canis_lupus_familiaris_putative_60S_ribosomal_protein_L37a_(LOC106558000),_partial_mRNA	LOC106558000	#N/A
AP2M1	Brain		XM_545973.5	0.333947	PREDICTED:_Canis_lupus_familiaris_superoxide_dismutase_3,_extracellular_(SOD3),_mRNA	SOD3	Liver
LOC475912	Heart		XR_001316650.1	0.333707	PREDICTED:_Canis_lupus_familiaris_uncharacterized_LOC106559139_(LOC106559139),_ncRNA	LOC106559139	#N/A
RPL13	Lymphnode		NR_049239.1	0.333333	Canis_lupus_familiaris_microRNA_23b_(MIR23B),_microRNA	MIR23B	#N/A
RPL6	Lymphnode		NR_049355.1	0.333333	Canis_lupus_familiaris_microRNA_345_(MIR345),_microRNA	MIR345	#N/A
NDFIP1	Brain		NR_049414.1	0.333333	Canis_lupus_familiaris_microRNA_676_(MIR676),_microRNA	MIR676	#N/A
GHITM	Heart		XM_005622483.1	0.33235	PREDICTED:_Canis_lupus_familiaris_quinone_oxidoreductase-like_protein_2_(LOC610994),_mRNA	LOC610994	Pancreas
GPI///LOC479379///LOC476491	Skel_muscle		XR_001315721.1	0.330904	PREDICTED:_Canis_lupus_familiaris_uncharacterized_LOC106558544_(LOC106558544),_transcript_variant_X1,_ncRNA	LOC106558544	#N/A
LOC611681///LOC611222///LOC610320///LOC609391///LOC609252///LOC608861///LOC608838///LOC608584///LOC608206///LOC607788///RPL21///LOC607619///LOC606902///LOC606833///LOC478864	Pancreas		XM_847648.4	0.32992	PREDICTED:_Canis_lupus_familiaris_transgelin_2_(TAGLN2),_mRNA	TAGLN2	Lung
LOC609137	Pancreas		XR_001315314.1	0.328947	PREDICTED:_Canis_lupus_familiaris_uncharacterized_LOC102157027_(LOC102157027),_ncRNA	LOC102157027	#N/A
ATP5B	Heart		XM_005626996.1	0.328446	PREDICTED:_Canis_lupus_familiaris_Kruppel-like_factor_4_(gut)_(KLF4),_mRNA	KLF4	Jejunum
UQCRQ	Heart		NR_049219.1	0.327869	Canis_lupus_familiaris_microRNA_33a_(MIR33A),_microRNA	MIR33A	#N/A
RAD21	Brain		NR_049330.1	0.327869	Canis_lupus_familiaris_microRNA_125b-1_(MIR125B-1),_microRNA	MIR125B-1	#N/A
PRKCB	Brain		NM_001252411.1	0.326475	Canis_lupus_familiaris_ribosomal_protein_L14_(RPL14),_mRNA	RPL14	Lymphnode
LOC610768///COX5A	Heart		XR_296934.2	0.326087	PREDICTED:_Canis_lupus_familiaris_uncharacterized_LOC102154773_(LOC102154773),_ncRNA	LOC102154773	#N/A
RPL12	Lymphnode		XR_001314592.1	0.323741	PREDICTED:_Canis_lupus_familiaris_uncharacterized_LOC106557836_(LOC106557836),_ncRNA	LOC106557836	#N/A
ATP1B1	Kidney		NR_049336.1	0.322034	Canis_lupus_familiaris_microRNA_106b_(MIR106B),_microRNA	MIR106B	#N/A
SNX3	Brain		XM_853380.4	0.321254	PREDICTED:_Canis_lupus_familiaris_insulin-like_growth_factor_binding_protein_6_(IGFBP6),_mRNA	IGFBP6	Lung
LOC611681///LOC611222///LOC610320///LOC609391///LOC609252///LOC608861///LOC608838///LOC608584///LOC608206///LOC607788///RPL21///LOC607619///LOC606902///LOC606833///LOC478864	Pancreas		XM_005642378.1	0.317886	PREDICTED:_Canis_lupus_familiaris_keratin-associated_protein_9-2-like_(LOC100684921),_mRNA	LOC100684921	#N/A
USP33	Brain		XM_848757.4	0.317216	PREDICTED:_Canis_lupus_familiaris_mitochondrial_assembly_of_ribosomal_large_subunit_1_(MALSU1),_mRNA	MALSU1	Skel_muscle
LOC612675///LOC612048///LOC610824///LOC610694///LOC610634///LOC610116///LOC610059///LOC609971///LOC609952///LOC609918///LOC609735///LOC609587///LOC608824///LOC608732///LOC608425///LOC608084///LOC607989///LOC607680///LOC607645///LOC607621///LOC607453///LOC607377///LOC607334///LOC607330///LOC607312///LOC607218///LOC607167///LOC606885///LOC488587///LOC488330///LOC488054///LOC486797///LOC485484///LOC…	Lymphnode		NM_001003283.2	0.316557	Canis_lupus_familiaris_ATPase,_Na+/K+_transporting,_beta_1_polypeptide_(ATP1B1),_mRNA	ATP1B1	Kidney
PTMA	Lymphnode		XR_295825.2	0.316216	PREDICTED:_Canis_lupus_familiaris_uncharacterized_LOC102156147_(LOC102156147),_ncRNA	LOC102156147	#N/A
LOC611134	Heart		XM_014112432.1	0.313961	PREDICTED:_Canis_lupus_familiaris_isocitrate_dehydrogenase_2_(NADP+),_mitochondrial_(IDH2),_mRNA	IDH2	Heart
PJA2	Brain		NR_049235.1	0.313433	Canis_lupus_familiaris_microRNA_let-7e_(MIRLET7E),_microRNA	MIRLET7E	#N/A
UCHL1	Brain		NR_049263.1	0.3125	Canis_lupus_familiaris_microRNA_7-1_(MIR7-1),_microRNA	MIR7-1	#N/A
LOC610824///LOC608084///LOC478751///EEF1A1	Lymphnode		NR_049300.1	0.311475	Canis_lupus_familiaris_microRNA_146b_(MIR146B),_microRNA	MIR146B	#N/A
LOC607470///HSP90AA1	Brain		XR_292207.2	0.310873	PREDICTED:_Canis_lupus_familiaris_uncharacterized_LOC102154262_(LOC102154262),_ncRNA	LOC102154262	#N/A
NDUFA13	Heart		XM_845635.4	0.308311	PREDICTED:_Canis_lupus_familiaris_tumor_suppressor_candidate_2_(TUSC2),_mRNA	TUSC2	Pancreas
PCBP2	Kidney		XR_001315548.1	0.307927	PREDICTED:_Canis_lupus_familiaris_uncharacterized_LOC106558426_(LOC106558426),_ncRNA	LOC106558426	#N/A
RPL10A///LOC474656	Pancreas		NM_001251958.1	0.305246	Canis_lupus_familiaris_ribosomal_protein_L18_(RPL18),_mRNA	RPL18	#N/A
EIF5	Brain		XM_844186.2	0.303734	PREDICTED:_Canis_lupus_familiaris_growth_arrest-specific_1_(GAS1),_mRNA	GAS1	Heart
EIF1	Skel_muscle		XM_005621642.2	0.303673	PREDICTED:_Canis_lupus_familiaris_uncharacterized_LOC610677_(LOC610677),_mRNA	LOC610677	#N/A
GLUL	Brain		XR_291702.2	0.303538	PREDICTED:_Canis_lupus_familiaris_uncharacterized_LOC102154703_(LOC102154703),_ncRNA	LOC102154703	#N/A
ZFAND5	Skel_muscle		NR_049403.1	0.301587	Canis_lupus_familiaris_microRNA_361_(MIR361),_microRNA	MIR361	#N/A
RPL5	Lymphnode		XM_014116673.1	0.299176	PREDICTED:_Canis_lupus_familiaris_translation_initiation_factor_IF-2-like_(LOC106559298),_mRNA	LOC106559298	#N/A
NR2F1	Brain		XM_014119998.1	0.299006	PREDICTED:_Canis_lupus_familiaris_collagen_alpha-1(I)_chain-like_(LOC106559839),_mRNA	LOC106559839	#N/A
ATPIF1	Heart		NM_001012394.1	0.297872	Canis_lupus_familiaris_desmin_(DES),_mRNA	DES	Heart
KARS	Skel_muscle		NM_001313782.1	0.297332	Canis_lupus_familiaris_ribosomal_protein_L19_(RPL19),_mRNA	RPL19	Lymphnode
FTL	Liver		XM_540099.4	0.295934	PREDICTED:_Canis_lupus_familiaris_syndecan_1_(SDC1),_mRNA	SDC1	Liver
NEFM	Brain		NR_049518.1	0.294872	Canis_lupus_familiaris_microRNA_874_(MIR874),_microRNA	MIR874	#N/A
LOC608750///RPL5	Lymphnode		NR_049294.1	0.293103	Canis_lupus_familiaris_microRNA_1306_(MIR1306),_microRNA	MIR1306	#N/A
CFL1	Jejunum		XM_003433955.2	0.292781	PREDICTED:_Canis_lupus_familiaris_keratin-associated_protein_13-1-like_(LOC100686187),_mRNA	LOC100686187	#N/A
ZMYND11	Brain		NR_049252.1	0.292308	Canis_lupus_familiaris_microRNA_29b-1_(MIR29B-1),_microRNA	MIR29B-1	#N/A
YWHAQ	Brain		XR_001315370.1	0.290766	PREDICTED:_Canis_lupus_familiaris_uncharacterized_LOC106558302_(LOC106558302),_ncRNA	LOC106558302	#N/A
LOC476309	Lung		NR_049220.1	0.289855	Canis_lupus_familiaris_microRNA_let-7a-1_(MIRLET7A-1),_microRNA	MIRLET7A-1	#N/A
GNB2L1	Lymphnode		NR_049394.1	0.289855	Canis_lupus_familiaris_microRNA_224_(MIR224),_microRNA	MIR224	#N/A
SPP1	Kidney		XM_005638814.1	0.288546	PREDICTED:_Canis_lupus_familiaris_keratin-associated_protein_13-1-like_(LOC100686265),_mRNA	LOC100686265	#N/A
DYNLRB1	Brain		NR_049363.1	0.285714	Canis_lupus_familiaris_microRNA_323_(MIR323),_microRNA	MIR323	#N/A
RPL28	Lymphnode		NR_128767.1	0.284553	Canis_lupus_familiaris_microRNA_8799b_(MIR8799B),_microRNA	MIR8799B	#N/A
ATPIF1	Skel_muscle		XM_005638904.2	0.284345	PREDICTED:_Canis_lupus_familiaris_phosphatidylinositol_glycan_anchor_biosynthesis,_class_P_(PIGP),_mRNA	PIGP	Heart
TUBB	Lymphnode		XM_843487.4	0.284314	PREDICTED:_Canis_lupus_familiaris_iroquois_homeobox_2_(IRX2),_mRNA	IRX2	Lung
LOC610787	Lymphnode		NR_049390.1	0.283333	Canis_lupus_familiaris_microRNA_1844_(MIR1844),_microRNA	MIR1844	#N/A
ATP5J	Heart		NR_049480.1	0.28	Canis_lupus_familiaris_microRNA_381_(MIR381),_microRNA	MIR381	#N/A
DDX17	Lung		XM_846415.4	0.278351	PREDICTED:_Canis_lupus_familiaris_leishmanolysin-like_(metallopeptidase_M8_family)_(LMLN),_mRNA	LMLN	Kidney
PFKM	Heart		NM_001048084.1	0.277778	Canis_lupus_familiaris_cytochrome_b5_reductase_3_(CYB5R3),_mRNA	CYB5R3	Lung
NDUFB10	Skel_muscle		NR_130472.1	0.277778	Canis_lupus_familiaris_microRNA_718_(MIR718),_microRNA	MIR718	#N/A
NDUFAB1	Heart		XM_843188.2	0.27695	PREDICTED:_Canis_lupus_familiaris_CCAAT/enhancer_binding_protein_(C/EBP),_delta_(CEBPD),_mRNA	CEBPD	#N/A
LOC612779///LOC606874///H3F3A	Lung		NM_001048092.1	0.276596	Canis_lupus_familiaris_phosphatidylethanolamine_binding_protein_1_(PEBP1),_mRNA	PEBP1	Brain
SEPW1	Brain		XM_014112352.1	0.276355	PREDICTED:_Canis_lupus_familiaris_translation_initiation_factor_IF-2-like_(LOC102153630),_mRNA	LOC102153630	#N/A
QDPR	Liver		NR_049352.1	0.274194	Canis_lupus_familiaris_microRNA_181a-1_(MIR181A-1),_microRNA	MIR181A-1	#N/A
LOC608162	Lymphnode		XM_014110529.1	0.274016	PREDICTED:_Canis_lupus_familiaris_inhibitor_of_DNA_binding_4,_dominant_negative_helix-loop-helix_protein_(ID4),_partial_mRNA	ID4	Brain
LOC610181///LOC609675///PFDN6	Jejunum		XM_014117974.1	0.27129	PREDICTED:_Canis_lupus_familiaris_basic_salivary_proline-rich_protein_4-like_(LOC106559517),_mRNA	LOC106559517	#N/A
NDUFA2	Heart		XM_005633247.1	0.270136	PREDICTED:_Canis_lupus_familiaris_chromosome_20_open_reading_frame,_human_C19orf24_(C20H19orf24),_mRNA	C20H19orf24	Brain
HSPE1	Kidney		XR_001317903.1	0.269737	PREDICTED:_Canis_lupus_familiaris_uncharacterized_LOC106559842_(LOC106559842),_ncRNA	LOC106559842	#N/A
FAU	Lymphnode		XM_005621692.2	0.268636	PREDICTED:_Canis_lupus_familiaris_NME/NM23_nucleoside_diphosphate_kinase_3_(NME3),_mRNA	NME3	Kidney
SEC62	Brain		XM_014113996.1	0.26745	PREDICTED:_Canis_lupus_familiaris_v-maf_avian_musculoaponeurotic_fibrosarcoma_oncogene_homolog_(MAF),_mRNA	MAF	#N/A
RAB2A	Brain		XM_536412.5	0.267315	PREDICTED:_Canis_lupus_familiaris_annexin_A8-like_1_(ANXA8L1),_mRNA	ANXA8L1	Kidney
CCK	Brain		NR_049227.1	0.266667	Canis_lupus_familiaris_microRNA_371_(MIR371),_microRNA	MIR371	#N/A
ARL2BP	Brain		NR_049323.1	0.266667	Canis_lupus_familiaris_microRNA_1841_(MIR1841),_microRNA	MIR1841	#N/A
CACYBP	Brain		XR_295650.2	0.266667	PREDICTED:_Canis_lupus_familiaris_uncharacterized_LOC102157358_(LOC102157358),_ncRNA	LOC102157358	#N/A
UQCR11	Heart		NR_049451.1	0.265957	Canis_lupus_familiaris_microRNA_33b_(MIR33B),_microRNA	MIR33B	#N/A
PFDN5	Kidney		NR_128826.1	0.265734	Canis_lupus_familiaris_microRNA_2387_(MIR2387),_microRNA	MIR2387	#N/A
LOC609099///LOC608917///LOC607650///LOC477645///HNRNPA1L2	Lymphnode		NR_049306.1	0.265625	Canis_lupus_familiaris_microRNA_218-1_(MIR218-1),_microRNA	MIR218-1	#N/A
LOC487816///RPL18///RPL18	Spleen		XM_014110158.1	0.265152	PREDICTED:_Canis_lupus_familiaris_uncharacterized_LOC106558164_(LOC106558164),_mRNA	LOC106558164	#N/A
B2M	Spleen		XM_014121844.1	0.264747	PREDICTED:_Canis_lupus_familiaris_translation_initiation_factor_IF-2-like_(LOC106560110),_mRNA	LOC106560110	#N/A
ENO1	Brain		XM_005638813.1	0.264744	PREDICTED:_Canis_lupus_familiaris_keratin_associated_protein_13-2_(KRTAP13-2),_mRNA	KRTAP13-2	#N/A
GUCY1B3	Brain		XR_296309.1	0.264317	PREDICTED:_Canis_lupus_familiaris_uncharacterized_LOC102155158_(LOC102155158),_ncRNA	LOC102155158	#N/A
DDX5	Lung		NM_001135125.1	0.263975	Canis_lupus_familiaris_titin-cap_(TCAP),_mRNA	TCAP	Skel_muscle
PRDX2	Brain		NR_049273.1	0.26087	Canis_lupus_familiaris_microRNA_708_(MIR708),_microRNA	MIR708	#N/A
GCSH	Liver		NR_049457.1	0.26087	Canis_lupus_familiaris_microRNA_208a_(MIR208A),_microRNA	MIR208A	#N/A
NDUFAB1	Heart		XR_293383.1	0.260597	PREDICTED:_Canis_lupus_familiaris_uncharacterized_LOC102153915_(LOC102153915),_ncRNA	LOC102153915	#N/A
ITM2C	Brain		XM_014106327.1	0.26009	PREDICTED:_Canis_lupus_familiaris_uncharacterized_LOC106557565_(LOC106557565),_mRNA	LOC106557565	#N/A
PHP	Kidney		NR_128860.1	0.259259	Canis_lupus_familiaris_microRNA_8894_(MIR8894),_microRNA	MIR8894	#N/A
GABARAPL1	Brain		NR_049230.1	0.258621	Canis_lupus_familiaris_microRNA_455_(MIR455),_microRNA	MIR455	#N/A
UQCRFS1	Heart		NR_049241.1	0.258065	Canis_lupus_familiaris_microRNA_24-1_(MIR24-1),_microRNA	MIR24-1	#N/A
CNBP	Spleen		NM_001127234.1	0.257983	Canis_lupus_familiaris_ornithine_decarboxylase_antizyme_1_(OAZ1),_mRNA	OAZ1	Brain
TCEB2	Kidney		NR_049458.1	0.256757	Canis_lupus_familiaris_microRNA_208b_(MIR208B),_microRNA	MIR208B	#N/A
DCTN3	Brain		NR_049466.1	0.255814	Canis_lupus_familiaris_microRNA_141_(MIR141),_microRNA	MIR141	#N/A
APOD	Brain		XM_542531.4	0.255747	PREDICTED:_Canis_lupus_familiaris_developing_brain_homeobox_1_(DBX1),_mRNA	DBX1	Pancreas
LOC481552///RPS19	Lymphnode		NR_128835.1	0.255319	Canis_lupus_familiaris_microRNA_8879_(MIR8879),_microRNA	MIR8879	#N/A
MT3	Brain		NR_049354.1	0.253968	Canis_lupus_familiaris_microRNA_342_(MIR342),_microRNA	MIR342	#N/A
cOR2W9///RAN	Lymphnode		NR_049402.1	0.253731	Canis_lupus_familiaris_microRNA_363_(MIR363),_microRNA	MIR363	#N/A
SNAP91	Brain		XM_005619905.2	0.253219	PREDICTED:_Canis_lupus_familiaris_SLP_adaptor_and_CSK_interacting_membrane_protein_(SCIMP),_transcript_variant_X2,_mRNA	SCIMP	Heart
EIF1	Spleen		NR_049436.1	0.253165	Canis_lupus_familiaris_microRNA_215_(MIR215),_microRNA	MIR215	#N/A
NCKAP1	Brain		XM_005626029.2	0.253027	PREDICTED:_Canis_lupus_familiaris_mitochondrial_ribosomal_protein_L30_(MRPL30),_transcript_variant_X3,_mRNA	MRPL30	Lymphnode
NDUFB9	Skel_muscle		XM_536830.4	0.252481	PREDICTED:_Canis_lupus_familiaris_coiled-coil-helix-coiled-coil-helix_domain_containing_2_(CHCHD2),_mRNA	CHCHD2	Skel_muscle
LOC609918	Lymphnode		NR_128851.1	0.252174	Canis_lupus_familiaris_microRNA_6516_(MIR6516),_microRNA	MIR6516	#N/A
CCNI	Spleen		XR_001318068.1	0.252149	PREDICTED:_Canis_lupus_familiaris_uncharacterized_LOC106559923_(LOC106559923),_ncRNA	LOC106559923	#N/A
NPTN	Brain		NM_001194984.1	0.25183	Canis_lupus_familiaris_RAN,_member_RAS_oncogene_family_(RAN),_mRNA	RAN	#N/A
UQCR10	Heart		XM_533960.5	0.251232	PREDICTED:_Canis_lupus_familiaris_NADH_dehydrogenase_(ubiquinone)_Fe-S_protein_7,_20kDa_(NADH-coenzyme_Q_reductase)_(NDUFS7),_mRNA	NDUFS7	Heart
NDUFA12	Heart		XM_005620245.2	0.250675	PREDICTED:_Canis_lupus_familiaris_jun_proto-oncogene_(JUN),_mRNA	JUN	Lung
LOC482354	Brain		XM_533711.5	0.250639	PREDICTED:_Canis_lupus_familiaris_ubiquinol-cytochrome_c_reductase,_Rieske_iron-sulfur_polypeptide_1_(UQCRFS1),_mRNA	UQCRFS1	Heart
PPAP2B	Lung		XM_014110537.1	0.250583	PREDICTED:_Canis_lupus_familiaris_putative_vomeronasal_receptor-like_protein_4_(LOC106558245),_mRNA	LOC106558245	#N/A
RPLP2	Lymphnode		XM_003639528.2	0.250282	PREDICTED:_Canis_lupus_familiaris_4-hydroxyphenylpyruvate_dioxygenase-like_(HPDL),_mRNA	HPDL	Skel_muscle
HNRNPDL	Lymphnode		NR_049416.1	0.25	Canis_lupus_familiaris_microRNA_20b_(MIR20B),_microRNA	MIR20B	#N/A
LOC611067///PTMA	Lymphnode		NR_049510.1	0.25	Canis_lupus_familiaris_microRNA_631_(MIR631),_microRNA	MIR631	#N/A
ACO2	Heart		NM_001313783.1	0.249677	Canis_lupus_familiaris_ribosomal_protein_S11_(RPS11),_mRNA	RPS11	Lymphnode
LOC609216///LOC608052///RPS24///LOC479257	Spleen		XM_005619936.2	0.249135	PREDICTED:_Canis_lupus_familiaris_ribonuclease,_RNase_K_(RNASEK),_partial_mRNA	RNASEK	Lung
ATP5G1	Heart		XM_541314.5	0.248889	PREDICTED:_Canis_lupus_familiaris_growth_arrest_and_DNA-damage-inducible,_gamma_(GADD45G),_mRNA	GADD45G	Skel_muscle
C9H9orf142	Brain		NM_001003098.2	0.248756	Canis_lupus_familiaris_msh_homeobox_2_(MSX2),_mRNA	MSX2	Lymphnode
NUCKS1	Lymphnode		XM_003434904.2	0.247444	PREDICTED:_Canis_lupus_familiaris_S100_calcium_binding_protein_A6_(S100A6),_mRNA	S100A6	Lung
G3BP2	Brain		NM_001003156.1	0.247403	Canis_lupus_familiaris_phosphodiesterase_6D,_cGMP-specific,_rod,_delta_(PDE6D),_mRNA	PDE6D	Kidney
NDUFA12	Heart		NR_049427.1	0.247191	Canis_lupus_familiaris_microRNA_135b_(MIR135B),_microRNA	MIR135B	#N/A
HTRA1	Brain		XM_005617178.2	0.2471	PREDICTED:_Canis_lupus_familiaris_calmodulin-like_5_(CALML5),_mRNA	CALML5	Skel_muscle
PPP1R9B	Brain		NR_049213.1	0.247059	Canis_lupus_familiaris_microRNA_429_(MIR429),_microRNA	MIR429	#N/A
APC	Brain		XM_534704.5	0.246957	PREDICTED:_Canis_lupus_familiaris_cytochrome_c_oxidase_subunit_6A1,_mitochondrial_(LOC477508),_mRNA	LOC477508	Kidney
H2AFZ	Lymphnode		XM_845173.3	0.246575	PREDICTED:_Canis_lupus_familiaris_T-box_1_(TBX1),_mRNA	TBX1	Skel_muscle
PKP4	Brain		XM_848234.3	0.245921	PREDICTED:_Canis_lupus_familiaris_COMM_domain_containing_4_(COMMD4),_mRNA	COMMD4	Kidney
RPL36AL	Lymphnode		XR_292783.1	0.245536	PREDICTED:_Canis_lupus_familiaris_uncharacterized_LOC102152974_(LOC102152974),_transcript_variant_X2,_ncRNA	LOC102152974	#N/A
LOC479795	Skel_muscle		XM_533905.5	0.244514	PREDICTED:_Canis_lupus_familiaris_chromosome_20_open_reading_frame,_human_C19orf43_(C20H19orf43),_mRNA	C20H19orf43	Lymphnode
CHCHD2	Skel_muscle		XR_293139.2	0.244167	PREDICTED:_Canis_lupus_familiaris_uncharacterized_LOC102153743_(LOC102153743),_ncRNA	LOC102153743	#N/A
EIF3K	Lymphnode		XM_847707.3	0.243478	PREDICTED:_Canis_lupus_familiaris_forkhead_box_D2_(FOXD2),_mRNA	FOXD2	Pancreas
AHCYL1	Brain		NM_001115119.1	0.243437	Canis_lupus_familiaris_glutathione_peroxidase_1_(GPX1),_mRNA	GPX1	Spleen
NDUFS3	Skel_muscle		NM_001286937.1	0.242517	Canis_lupus_familiaris_eukaryotic_translation_initiation_factor_1_(EIF1),_mRNA	EIF1	Brain
EEF1D	Skel_muscle		XM_848484.4	0.240964	PREDICTED:_Canis_lupus_familiaris_eukaryotic_translation_elongation_factor_1_gamma_(EEF1G),_mRNA	EEF1G	Lymphnode
DNM1	Brain		XM_005632080.1	0.240788	PREDICTED:_Canis_lupus_familiaris_H1_histone_family,_member_X_(H1FX),_mRNA	H1FX	Lymphnode
PSMA7	Kidney		XM_537793.5	0.238512	PREDICTED:_Canis_lupus_familiaris_endothelial_differentiation-related_factor_1_(EDF1),_mRNA	EDF1	Brain
RPL6	Lymphnode		NM_001003024.1	0.23816	Canis_lupus_familiaris_tubulin,_delta_1_(TUBD1),_mRNA	TUBD1	Lymphnode
LOC480571	Brain		NM_001003349.2	0.237968	Canis_lupus_familiaris_actin_gamma_1_(ACTG1),_mRNA	ACTG1	Jejunum
GSN	Lung		XM_848098.4	0.237643	PREDICTED:_Canis_lupus_familiaris_ribosomal_protein_S27-like_(RPS27L),_mRNA	RPS27L	Pancreas
TMSB10	Lung		XR_001315601.1	0.236967	PREDICTED:_Canis_lupus_familiaris_uncharacterized_LOC106558452_(LOC106558452),_ncRNA	LOC106558452	#N/A
S100A6	Lung		XR_292873.2	0.236364	PREDICTED:_Canis_lupus_familiaris_uncharacterized_LOC102153245_(LOC102153245),_ncRNA	LOC102153245	#N/A
ISCU	Heart		XM_014119272.1	0.235772	PREDICTED:_Canis_lupus_familiaris_uncharacterized_LOC106559735_(LOC106559735),_mRNA	LOC106559735	#N/A
FABP7	Brain		XR_001318109.1	0.235577	PREDICTED:_Canis_lupus_familiaris_uncharacterized_LOC106559933_(LOC106559933),_ncRNA	LOC106559933	#N/A
ANK3	Heart		XM_005624005.2	0.235369	PREDICTED:_Canis_lupus_familiaris_oxidoreductase-like_domain_containing_1_(OXLD1),_mRNA	OXLD1	#N/A
LOC478212	Lymphnode		NR_049431.1	0.235294	Canis_lupus_familiaris_microRNA_187_(MIR187),_microRNA	MIR187	#N/A
PPP2CB	Brain		NM_001048082.1	0.234004	Canis_lupus_familiaris_ribosomal_protein_S18_(RPS18),_mRNA	RPS18	Lymphnode
SSU72	Brain		XM_003640211.3	0.23327	PREDICTED:_Canis_lupus_familiaris_small_nuclear_ribonucleoprotein_polypeptide_E_(SNRPE),_mRNA	SNRPE	Lymphnode
CSRP2	Liver		XM_849498.4	0.233256	PREDICTED:_Canis_lupus_familiaris_ubiquinol-cytochrome_c_reductase,_complex_III_subunit_XI_(UQCR11),_mRNA	UQCR11	Heart
PPP3CA	Brain		XM_014120542.1	0.232288	PREDICTED:_Canis_lupus_familiaris_vesicle-associated_membrane_protein_8_(VAMP8),_mRNA	VAMP8	Kidney
PABPC1	Lymphnode		XM_843990.4	0.23228	PREDICTED:_Canis_lupus_familiaris_Sin3A-associated_protein,_30kDa_(SAP30),_mRNA	SAP30	Lymphnode
PPIB	Jejunum		XM_003638775.3	0.231924	PREDICTED:_Canis_lupus_familiaris_splicing_factor_3b,_subunit_5,_10kDa_(SF3B5),_mRNA	SF3B5	Jejunum
RPL14	Lymphnode		NR_049276.1	0.231884	Canis_lupus_familiaris_microRNA_138b_(MIR138B),_microRNA	MIR138B	#N/A
RPL13A	Lymphnode		XM_005629705.2	0.231712	PREDICTED:_Canis_lupus_familiaris_insulin_induced_gene_1_(INSIG1),_mRNA	INSIG1	Liver
PTN	Brain		XM_544403.5	0.231689	PREDICTED:_Canis_lupus_familiaris_iroquois_homeobox_3_(IRX3),_mRNA	IRX3	Lung
SPTAN1	Brain		XR_001317197.1	0.231598	PREDICTED:_Canis_lupus_familiaris_uncharacterized_LOC106559440_(LOC106559440),_ncRNA	LOC106559440	#N/A
LOC611681///LOC611222///LOC610320///LOC609391///LOC609252///LOC608861///LOC608838///LOC608584///LOC608206///LOC607788///LOC607619///LOC606902///LOC606833///LOC478864	Pancreas		XR_001315512.1	0.231317	PREDICTED:_Canis_lupus_familiaris_uncharacterized_LOC106558366_(LOC106558366),_ncRNA	LOC106558366	#N/A
LOC612156///LOC612118///LOC611333///LOC610683///LOC610309///LOC610259///LOC610211///LOC610049///LOC609929///LOC608830///LOC608479///LOC607825///LOC607078///LOC606857///LOC492077///LOC491880///LOC490340///LOC490271///LOC489985///LOC489216///LOC488702///LOC488656///LOC488591///LOC488411///LOC487581///LOC487478///LOC486803///LOC486572///LOC485733///LOC483045///LOC482010///LOC480206///LOC479206///LOC…	Skel_muscle		NR_128781.1	0.230769	Canis_lupus_familiaris_microRNA_8835_(MIR8835),_microRNA	MIR8835	#N/A
ATP6V0C	Brain		XM_537413.5	0.230721	PREDICTED:_Canis_lupus_familiaris_nuclear_factor_of_kappa_light_polypeptide_gene_enhancer_in_B-cells_inhibitor,_alpha_(NFKBIA),_mRNA	NFKBIA	Lymphnode
SLC25A5	Jejunum		NM_001003327.2	0.230244	Canis_lupus_familiaris_heat_shock_protein_90kDa_beta_(Grp94),_member_1_(HSP90B1),_mRNA	HSP90B1	Lymphnode
PSMB5	Skel_muscle		XM_546571.4	0.230095	PREDICTED:_Canis_lupus_familiaris_kinesin_family_member_1C_(KIF1C),_mRNA	KIF1C	Heart
HSPA5	Pancreas		XM_014112330.1	0.228412	PREDICTED:_Canis_lupus_familiaris_small_integral_membrane_protein_20_(SMIM20),_transcript_variant_X1,_mRNA	SMIM20	Skel_muscle
LOC607158	Lymphnode		XR_134400.2	0.228346	PREDICTED:_Canis_lupus_familiaris_uncharacterized_LOC100686845_(LOC100686845),_ncRNA	LOC100686845	#N/A
PPAP2B	Heart		NR_049481.1	0.228261	Canis_lupus_familiaris_microRNA_340_(MIR340),_microRNA	MIR340	#N/A
PPP2CA	Brain		XR_001316216.1	0.228212	PREDICTED:_Canis_lupus_familiaris_uncharacterized_LOC106558810_(LOC106558810),_ncRNA	LOC106558810	#N/A
GNAS	Brain		NR_049478.1	0.227848	Canis_lupus_familiaris_microRNA_370_(MIR370),_microRNA	MIR370	#N/A
GPM6A	Brain		XM_546480.4	0.227793	PREDICTED:_Canis_lupus_familiaris_tripartite_motif_containing_29_(TRIM29),_mRNA	TRIM29	Jejunum
GDI1	Brain		XR_001314503.1	0.227171	PREDICTED:_Canis_lupus_familiaris_uncharacterized_LOC106557775_(LOC106557775),_ncRNA	LOC106557775	#N/A
LOC487816///RPL18///RPL18	Lymphnode		XM_003433976.2	0.227147	PREDICTED:_Canis_lupus_familiaris_keratin_associated_protein_24-1_(KRTAP24-1),_mRNA	KRTAP24-1	#N/A
TSPAN7	Brain		XM_849018.4	0.227111	PREDICTED:_Canis_lupus_familiaris_heat_shock_27kDa_protein_2_(HSPB2),_mRNA	HSPB2	Heart
CTNNBL1	Pancreas		XM_540488.4	0.226808	PREDICTED:_Canis_lupus_familiaris_prolyl_4-hydroxylase,_beta_polypeptide_(P4HB),_mRNA	P4HB	Jejunum
PAK1	Brain		XM_014114953.1	0.226656	PREDICTED:_Canis_lupus_familiaris_troponin_I_type_1_(skeletal,_slow)_(TNNI1),_mRNA	TNNI1	#N/A
LOC611474	Liver		XM_005642159.2	0.226644	PREDICTED:_Canis_lupus_familiaris_translation_initiation_factor_IF-2-like_(LOC102152960),_mRNA	LOC102152960	#N/A
LOC607365///LOC474591	Jejunum		XM_014110680.1	0.226438	PREDICTED:_Canis_lupus_familiaris_Sp9_transcription_factor_(SP9),_mRNA	SP9	#N/A
S100A6	Lung		XR_001316343.1	0.226124	PREDICTED:_Canis_lupus_familiaris_POP7_homolog,_ribonuclease_P/MRP_subunit_(POP7),_transcript_variant_X4,_misc_RNA	POP7	Brain
PSMA3	Lymphnode		XM_005633032.2	0.225628	PREDICTED:_Canis_lupus_familiaris_hepatoma-derived_growth_factor-related_protein_2_(HDGFRP2),_mRNA	HDGFL2	#N/A
PRDX1	Kidney		NM_001115012.1	0.225464	Canis_lupus_familiaris_selenoprotein_W,_1_(SEPW1),_mRNA	SELENOW	#N/A
NUDC	Brain		XM_014111997.1	0.225098	PREDICTED:_Canis_lupus_familiaris_translation_initiation_factor_IF-2-like_(LOC106558481),_mRNA	LOC106558481	#N/A
PPP2R2B	Brain		XM_547717.3	0.224178	PREDICTED:_Canis_lupus_familiaris_uncharacterized_LOC490595_(LOC490595),_mRNA	LOC490595	Pancreas
MYL6	Lung		XR_293256.2	0.223419	PREDICTED:_Canis_lupus_familiaris_uncharacterized_LOC102152471_(LOC102152471),_transcript_variant_X2,_ncRNA	LOC102152471	#N/A
NDUFB8	Heart		NM_001130437.2	0.223232	Canis_lupus_familiaris_poly(A)_binding_protein,_nuclear_1_(PABPN1),_mRNA	PABPN1	#N/A
TAGLN3	Brain		XM_014121810.1	0.222923	PREDICTED:_Canis_lupus_familiaris_olfactory_receptor_18-like_(LOC106560100),_mRNA	LOC106560100	#N/A
NDUFA8	Heart		XM_862390.5	0.222731	PREDICTED:_Canis_lupus_familiaris_filamin_A,_alpha_(FLNA),_mRNA	FLNA	Lung
ZNF706	Brain		XR_001317009.1	0.222458	PREDICTED:_Canis_lupus_familiaris_uncharacterized_LOC102154481_(LOC102154481),_ncRNA	LOC102154481	#N/A
NDUFB5	Heart		XM_003434778.3	0.22235	PREDICTED:_Canis_lupus_familiaris_chromosome_6_open_reading_frame,_human_C1orf194_(C6H1orf194),_mRNA	C6H1orf194	#N/A
GSTA4	Brain		XM_546756.5	0.222293	PREDICTED:_Canis_lupus_familiaris_ERBB_receptor_feedback_inhibitor_1_(ERRFI1),_mRNA	ERRFI1	Kidney
HINT1	Kidney		NR_049504.1	0.222222	Canis_lupus_familiaris_microRNA_582_(MIR582),_microRNA	MIR582	#N/A
NDUFB4	Heart		XM_003433228.1	0.221544	PREDICTED:_Canis_lupus_familiaris_zinc_finger,_CCCH-type_with_G_patch_domain_(ZGPAT),_partial_mRNA	ZGPAT	#N/A
TSPAN7	Brain		XM_014107339.1	0.221344	PREDICTED:_Canis_lupus_familiaris_forkhead_box_protein_O1-like_(LOC106557529),_mRNA	LOC106557529	#N/A
GABARAP	Spleen		NR_128789.1	0.22069	Canis_lupus_familiaris_microRNA_8843_(MIR8843),_microRNA	MIR8843	#N/A
MAP1LC3B	Brain		XM_014107026.1	0.220617	PREDICTED:_Canis_lupus_familiaris_serine/arginine-rich_splicing_factor_4_(SRSF4),_mRNA	SRSF4	Lymphnode
OLFM1	Brain		XM_005625774.2	0.220537	PREDICTED:_Canis_lupus_familiaris_translocator_protein_(18kDa)_(TSPO),_mRNA	TSPO	Lung
FGFR1OP2	Brain		XR_291668.2	0.220408	PREDICTED:_Canis_lupus_familiaris_uncharacterized_LOC102156291_(LOC102156291),_transcript_variant_X1,_ncRNA	LOC102156291	#N/A
NARS	Brain		XR_294196.2	0.22	PREDICTED:_Canis_lupus_familiaris_uncharacterized_LOC102157104_(LOC102157104),_ncRNA	LOC102157104	#N/A
ENO1	Kidney		NM_001252164.1	0.2194	Canis_lupus_familiaris_lactate_dehydrogenase_B_(LDHB),_mRNA	LDHB	#N/A
MRPL36	Skel_muscle		XR_001318012.1	0.218391	PREDICTED:_Canis_lupus_familiaris_uncharacterized_LOC106559900_(LOC106559900),_ncRNA	LOC106559900	#N/A
WDR47	Brain		XM_845498.4	0.218085	PREDICTED:_Canis_lupus_familiaris_eva-1_homolog_B_(C._elegans)_(EVA1B),_mRNA	EVA1B	#N/A
RAPGEF2	Brain		XM_014108940.1	0.217993	PREDICTED:_Canis_lupus_familiaris_complex_III_assembly_factor_LYRM7-like_(LOC102152905),_mRNA	LOC102152905	#N/A
DNAJB6	Brain		XM_847747.1	0.217989	PREDICTED:_Canis_lupus_familiaris_paired-like_homeobox_2b_(PHOX2B),_mRNA	PHOX2B	Jejunum
STX8	Brain		NR_049517.1	0.217949	Canis_lupus_familiaris_microRNA_300_(MIR300),_microRNA	MIR300	#N/A
FHL1	Skel_muscle		XM_014116872.1	0.217949	PREDICTED:_Canis_lupus_familiaris_netrin-G2_(LOC102152214),_mRNA	LOC102152214	#N/A
SOD1	Liver		XR_295177.1	0.217523	PREDICTED:_Canis_lupus_familiaris_uncharacterized_LOC102152721_(LOC102152721),_ncRNA	LOC102152721	#N/A
LOC477072	Liver		XR_001316612.1	0.217131	PREDICTED:_Canis_lupus_familiaris_uncharacterized_LOC102154320_(LOC102154320),_ncRNA	LOC102154320	#N/A
RPS20	Lymphnode		XR_001315920.1	0.217105	PREDICTED:_Canis_lupus_familiaris_uncharacterized_LOC106558654_(LOC106558654),_ncRNA	LOC106558654	#N/A
ADD3	Heart		XM_005633200.1	0.216667	PREDICTED:_Canis_lupus_familiaris_translation_initiation_factor_IF-2_(LOC102155151),_mRNA	LOC102155151	#N/A
SELK	Heart		XM_548100.4	0.216649	PREDICTED:_Canis_lupus_familiaris_keratin_17_(KRT17),_mRNA	KRT17	Pancreas
PRKCZ	Brain		XR_292782.1	0.21663	PREDICTED:_Canis_lupus_familiaris_uncharacterized_LOC102152974_(LOC102152974),_transcript_variant_X1,_ncRNA	LOC102152974	#N/A
SGTB	Brain		XM_014111213.1	0.215919	PREDICTED:_Canis_lupus_familiaris_castor_zinc_finger_1_(CASZ1),_mRNA	CASZ1	Jejunum
TPI1	Skel_muscle		NM_001003014.1	0.215818	Canis_lupus_familiaris_Rab_acceptor_1_(prenylated)_(RABAC1),_mRNA	RABAC1	Pancreas
RPS18	Lymphnode		XM_005631598.2	0.215644	PREDICTED:_Canis_lupus_familiaris_solute_carrier_family_3_(amino_acid_transporter_heavy_chain),_member_2_(SLC3A2),_mRNA	SLC3A2	Liver
PPP3CA	Brain		XR_295481.2	0.215611	PREDICTED:_Canis_lupus_familiaris_uncharacterized_LOC102152517_(LOC102152517),_ncRNA	LOC102152517	#N/A
KHDRBS3	Brain		XM_014114431.1	0.214798	PREDICTED:_Canis_lupus_familiaris_chromosome_6_open_reading_frame,_human_C16orf72_(C6H16orf72),_mRNA	C6H16orf72	#N/A
UBE4A	Heart		XM_014114679.1	0.214106	PREDICTED:_Canis_lupus_familiaris_transcription_elongation_factor_B_(SIII),_polypeptide_2_(18kDa,_elongin_B)_(TCEB2),_mRNA	ELOB	#N/A
NDUFB6	Heart		NM_001252159.1	0.21314	Canis_lupus_familiaris_ribosomal_protein_L3_(RPL3),_mRNA	RPL3	#N/A
LOC480059	Lymphnode		XM_014112027.1	0.212632	PREDICTED:_Canis_lupus_familiaris_meteorin,_glial_cell_differentiation_regulator-like_(METRNL),_partial_mRNA	METRNL	Lung
GAD1	Brain		XM_005639635.1	0.212581	PREDICTED:_Canis_lupus_familiaris_leucine_rich_repeat_containing_15_(LRRC15),_mRNA	LRRC15	Skel_muscle
LOC608150///DBI	Liver		XM_003433954.2	0.212515	PREDICTED:_Canis_lupus_familiaris_keratin_associated_protein_26-1_(KRTAP26-1),_mRNA	KRTAP26-1	#N/A
MAP1LC3A	Heart		XR_001314203.1	0.21251	PREDICTED:_Canis_lupus_familiaris_uncharacterized_LOC106557585_(LOC106557585),_ncRNA	LOC106557585	#N/A
CYCS	Heart		XM_544061.5	0.212508	PREDICTED:_Canis_lupus_familiaris_zinc_finger,_RAN-binding_domain_containing_1_(ZRANB1),_mRNA	ZRANB1	Heart
LOC475912	Heart		XM_005616591.2	0.212069	PREDICTED:_Canis_lupus_familiaris_ribosomal_protein_S16_(RPS16),_mRNA	RPS16	Lymphnode
OCIAD1	Brain		XM_005619215.2	0.211982	PREDICTED:_Canis_lupus_familiaris_fibroblast_growth_factor_18_(FGF18),_transcript_variant_X2,_mRNA	FGF18	Pancreas
HSPD1	Kidney		XM_845073.3	0.21079	PREDICTED:_Canis_lupus_familiaris_keratin,_type_II_microfibrillar,_component_7C_(LOC486529),_mRNA	KRT83	#N/A
LOC612591	Lymphnode		XM_014119932.1	0.210753	PREDICTED:_Canis_lupus_familiaris_translation_initiation_factor_IF-2-like_(LOC106559832),_mRNA	LOC106559832	#N/A
NRXN1	Brain		XM_541478.5	0.210314	PREDICTED:_Canis_lupus_familiaris_ER_membrane_protein_complex_subunit_10_(EMC10),_transcript_variant_X1,_mRNA	EMC10	Pancreas
LOC609853///LCP1	Lymphnode		NR_049513.1	0.209877	Canis_lupus_familiaris_microRNA_758_(MIR758),_microRNA	MIR758	#N/A
UQCRFS1	Heart		XM_534035.5	0.209169	PREDICTED:_Canis_lupus_familiaris_protein_kinase_C,_delta_binding_protein_(PRKCDBP),_mRNA	PRKCDBP	Heart
RPS27L	Pancreas		XM_542614.5	0.208835	PREDICTED:_Canis_lupus_familiaris_potassium_channel_tetramerization_domain_containing_12_(KCTD12),_mRNA	KCTD12	Pancreas
C35H6orf62	Lymphnode		XM_843924.3	0.208	PREDICTED:_Canis_lupus_familiaris_NOP10_ribonucleoprotein_(NOP10),_mRNA	NOP10	Skel_muscle
MLF2	Brain		XR_296973.1	0.208	PREDICTED:_Canis_lupus_familiaris_uncharacterized_LOC102156263_(LOC102156263),_ncRNA	LOC102156263	#N/A
APOD	Brain		NM_001287151.1	0.207349	Canis_lupus_familiaris_lamin_A/C_(LMNA),_mRNA	LMNA	Jejunum
PPIAP5///PPIA///LOC403581	Brain		XR_001317478.1	0.20708	PREDICTED:_Canis_lupus_familiaris_uncharacterized_LOC106559615_(LOC106559615),_ncRNA	LOC106559615	#N/A
PHYHIPL	Brain		NM_001003099.1	0.207059	Canis_lupus_familiaris_ribosomal_protein_S17_(RPS17),_mRNA	RPS17	Lymphnode
LOC609205///LOC608270///LOC487822///LDHB///LOC476213///LOC475101	Heart		XR_001315931.1	0.207048	PREDICTED:_Canis_lupus_familiaris_uncharacterized_LOC106558663_(LOC106558663),_ncRNA	LOC106558663	#N/A
DST	Heart		XM_534755.5	0.206623	PREDICTED:_Canis_lupus_familiaris_coiled-coil-helix-coiled-coil-helix_domain_containing_10_(CHCHD10),_mRNA	CHCHD10	Heart
ENO2	Brain		XM_535971.5	0.205645	PREDICTED:_Canis_lupus_familiaris_ATP_synthase,_H+_transporting,_mitochondrial_Fo_complex,_subunit_C3_(subunit_9)_(ATP5G3),_mRNA	ATP5G3	Heart
FEZ1	Brain		XR_001314529.1	0.205429	PREDICTED:_Canis_lupus_familiaris_uncharacterized_LOC106557787_(LOC106557787),_ncRNA	LOC106557787	#N/A
ATG3	Spleen		NM_001003246.2	0.205393	Canis_lupus_familiaris_v-myc_avian_myelocytomatosis_viral_oncogene_homolog_(MYC),_mRNA	MYC	Lymphnode
LOC474739	Brain		XM_544275.5	0.205252	PREDICTED:_Canis_lupus_familiaris_neuroepithelial_cell_transforming_1_(NET1),_mRNA	NET1	Pancreas
PRPF8	Brain		XM_005622212.2	0.204858	PREDICTED:_Canis_lupus_familiaris_leiomodin_1_(smooth_muscle)_(LMOD1),_mRNA	LMOD1	Pancreas
RPL7A	Lymphnode		XM_014114900.1	0.20436	PREDICTED:_Canis_lupus_familiaris_serine/arginine-rich_splicing_factor_11_(SRSF11),_partial_mRNA	SRSF11	Lymphnode
TST	Brain		NR_128739.1	0.204301	Canis_lupus_familiaris_microRNA_8799a_(MIR8799A),_microRNA	MIR8799A	#N/A
RPS27///LOC490449	Lymphnode		XR_001317619.1	0.204082	PREDICTED:_Canis_lupus_familiaris_uncharacterized_LOC106559657_(LOC106559657),_ncRNA	LOC106559657	#N/A
POMP	Heart		XM_014119273.1	0.20384	PREDICTED:_Canis_lupus_familiaris_collagen_alpha-1(I)_chain-like_(LOC106559736),_mRNA	LOC106559736	#N/A
PRDX2	Skel_muscle		XM_003639276.3	0.203537	PREDICTED:_Canis_lupus_familiaris_polymerase_I_and_transcript_release_factor_(PTRF),_mRNA	PTRF	Skel_muscle
PTN	Brain		XM_537641.5	0.203272	PREDICTED:_Canis_lupus_familiaris_kelch-like_family_member_10_(KLHL10),_mRNA	KLHL10	Pancreas
HSP90AB1///LOC474634	Lymphnode		XM_544455.5	0.203264	PREDICTED:_Canis_lupus_familiaris_opioid_receptor,_delta_1_(OPRD1),_mRNA	OPRD1	Skel_muscle
SPP1	Kidney		NM_001003029.1	0.203046	Canis_lupus_familiaris_heat_shock_22kDa_protein_8_(HSPB8),_mRNA	HSPB8	Heart
SCP2	Liver		XM_005633056.2	0.203012	PREDICTED:_Canis_lupus_familiaris_UBX_domain_protein_6_(UBXN6),_mRNA	UBXN6	Skel_muscle
MMD	Brain		XR_001314840.1	0.202867	PREDICTED:_Canis_lupus_familiaris_uncharacterized_LOC106557991_(LOC106557991),_ncRNA	LOC106557991	#N/A
LOC608876///LOC477105///RPSA	Lymphnode		NM_001164506.1	0.202381	Canis_lupus_familiaris_chromosome_18_open_reading_frame,_human_C11orf31_(C18H11orf31),_mRNA	SELENOH	#N/A
LOC478277	Jejunum		XM_005620599.1	0.201747	PREDICTED:_Canis_lupus_familiaris_translation_initiation_factor_IF-2-like_(LOC102154293),_mRNA	LOC102154293	#N/A
SCN1B	Brain		XM_003431782.3	0.201737	PREDICTED:_Canis_lupus_familiaris_polymerase_(RNA)_II_(DNA_directed)_polypeptide_K,_7.0kDa_(POLR2K),_mRNA	POLR2K	#N/A
KLHDC3	Brain		XM_845786.3	0.201651	PREDICTED:_Canis_lupus_familiaris_placenta-specific_gene_8_protein_(LOC608687),_mRNA	LOC608687	Liver
ITGAV	Kidney		XM_549217.5	0.201325	PREDICTED:_Canis_lupus_familiaris_ubiquitin-conjugating_enzyme_E2A_(UBE2A),_mRNA	UBE2A	Heart
LOC611779///LOC611380///LOC492214///LOC491789///LOC479542///RPL29///LOC476328	Lymphnode		XM_847039.5	0.200147	PREDICTED:_Canis_lupus_familiaris_CKLF-like_MARVEL_transmembrane_domain_containing_6_(CMTM6),_mRNA	CMTM6	Liver
GNAI1	Brain		NR_049408.1	0.2	Canis_lupus_familiaris_microRNA_98_(MIR98),_microRNA	MIR98	#N/A
ARPC3	Lymphnode		XR_001318264.1	0.2	PREDICTED:_Canis_lupus_familiaris_uncharacterized_LOC106560028_(LOC106560028),_ncRNA	LOC106560028	#N/A
DSTN	Lung		XM_014111137.1	0.199797	PREDICTED:_Canis_lupus_familiaris_caspase_9,_apoptosis-related_cysteine_peptidase_(CASP9),_transcript_variant_X1,_mRNA	CASP9	Kidney
PRKCZ	Pancreas		XM_014110171.1	0.199405	PREDICTED:_Canis_lupus_familiaris_proline-rich_protein_HaeIII_subfamily_1-like_(LOC106558167),_mRNA	LOC106558167	#N/A
UQCRQ	Heart		XR_001315208.1	0.199387	PREDICTED:_Canis_lupus_familiaris_uncharacterized_LOC102157203_(LOC102157203),_transcript_variant_X2,_ncRNA	LOC102157203	#N/A
SNURF///SNRPN	Brain		XM_850393.3	0.199187	PREDICTED:_Canis_lupus_familiaris_free_fatty_acid_receptor_1_(FFAR1),_mRNA	FFAR1	Pancreas
PGAM1	Brain		NM_001003364.1	0.198853	Canis_lupus_familiaris_guanine_nucleotide_binding_protein_(G_protein),_alpha_inhibiting_activity_polypeptide_2_(GNAI2),_mRNA	GNAI2	Lymphnode
NDUFB3	Heart		XM_543011.4	0.198758	PREDICTED:_Canis_lupus_familiaris_potassium_channel,_two_pore_domain_subfamily_K,_member_15_(KCNK15),_mRNA	KCNK15	Pancreas
MAPK1	Brain		XM_005635170.2	0.198355	PREDICTED:_Canis_lupus_familiaris_CCAAT/enhancer_binding_protein_(C/EBP),_beta_(CEBPB),_mRNA	CEBPB	#N/A
C3H5orf13	Brain		XR_001314596.1	0.198328	PREDICTED:_Canis_lupus_familiaris_uncharacterized_LOC106557839_(LOC106557839),_transcript_variant_X1,_ncRNA	LOC106557839	#N/A
ATP6V1E1	Brain		XM_005631709.1	0.198264	PREDICTED:_Canis_lupus_familiaris_ribonuclease/angiogenin_inhibitor_1_(RNH1),_mRNA	RNH1	Lung
VAMP2	Brain		XM_539648.5	0.19818	PREDICTED:_Canis_lupus_familiaris_hydroxypyruvate_isomerase_(putative)_(HYI),_mRNA	HYI	Jejunum
H3F3A	Jejunum		XM_014116583.1	0.197792	PREDICTED:_Canis_lupus_familiaris_keratin-associated_protein_9-1-like_(LOC102157069),_mRNA	LOC102157069	#N/A
SEC62///LOC485507	Brain		NR_049468.1	0.197531	Canis_lupus_familiaris_microRNA_95_(MIR95),_microRNA	MIR95	#N/A
MYCBP2	Lymphnode		XR_001314394.1	0.197504	PREDICTED:_Canis_lupus_familiaris_bladder_cancer_associated_protein_(BLCAP),_transcript_variant_X2,_misc_RNA	BLCAP	#N/A
SMYD2	Heart		XM_542033.5	0.197406	PREDICTED:_Canis_lupus_familiaris_immediate_early_response_2_(IER2),_mRNA	IER2	Lymphnode
AMZ2	Brain		XM_005620315.2	0.197241	PREDICTED:_Canis_lupus_familiaris_thioredoxin_domain_containing_17_(TXNDC17),_mRNA	TXNDC17	#N/A
NDUFS4	Heart		XM_536986.5	0.196885	PREDICTED:_Canis_lupus_familiaris_rogdi_homolog_(ROGDI),_mRNA	ROGDI	Kidney
RHEB	Pancreas		XR_001317065.1	0.196273	PREDICTED:_Canis_lupus_familiaris_uncharacterized_LOC106559374_(LOC106559374),_ncRNA	LOC106559374	#N/A
LOC606860	Heart		XM_849716.5	0.195942	PREDICTED:_Canis_lupus_familiaris_glycogen_synthase_1_(muscle)_(GYS1),_mRNA	GYS1	Pancreas
EMC4	Heart		XR_001315781.1	0.195777	PREDICTED:_Canis_lupus_familiaris_uncharacterized_LOC102154283_(LOC102154283),_ncRNA	LOC102154283	#N/A
FAM213A	Liver		XR_294873.2	0.195292	PREDICTED:_Canis_lupus_familiaris_uncharacterized_LOC102152585_(LOC102152585),_ncRNA	LOC102152585	#N/A
SCOC	Brain		XM_536776.5	0.194471	PREDICTED:_Canis_lupus_familiaris_telomeric_repeat_binding_factor_2,_interacting_protein_(TERF2IP),_mRNA	TERF2IP	Brain
NDUFS5	Heart		NR_128772.1	0.194245	Canis_lupus_familiaris_microRNA_1249_(MIR1249),_microRNA	MIR1249	#N/A
MRFAP1	Brain		XR_001314642.1	0.193878	PREDICTED:_Canis_lupus_familiaris_uncharacterized_LOC106557891_(LOC106557891),_transcript_variant_X1,_ncRNA	LOC106557891	#N/A
PNMA1	Brain		XM_536863.5	0.193846	PREDICTED:_Canis_lupus_familiaris_protein_phosphatase_1,_regulatory_subunit_35_(PPP1R35),_mRNA	PPP1R35	Skel_muscle
GDI2	Jejunum		XM_014116549.1	0.193735	PREDICTED:_Canis_lupus_familiaris_chromosome_1_open_reading_frame,_human_C19orf73_(C1H19orf73),_mRNA	C1H19orf73	#N/A
LOC490297///SUMO2	Lymphnode		NM_001252227.1	0.193705	Canis_lupus_familiaris_ribosomal_protein_L7_(RPL7),_mRNA	RPL7	Lymphnode
NDUFC1	Skel_muscle		XM_542166.4	0.193623	PREDICTED:_Canis_lupus_familiaris_zinc_finger_and_BTB_domain_containing_7A_(ZBTB7A),_mRNA	ZBTB7A	Jejunum
LOC487880///RPS17	Pancreas		XM_014106269.1	0.193325	PREDICTED:_Canis_lupus_familiaris_collagen_alpha-1(I)_chain-like_(LOC102153036),_mRNA	LOC102153036	#N/A
DBNDD2	Brain		NM_001287091.1	0.193167	Canis_lupus_familiaris_cytochrome_c_oxidase_subunit_Va_(COX5A),_mRNA	COX5A	#N/A
CHP1	Brain		XM_005626203.1	0.193089	PREDICTED:_Canis_lupus_familiaris_outer_dense_fiber_of_sperm_tails_3B_(ODF3B),_partial_mRNA	ODF3B	#N/A
DYNLRB1	Brain		XR_001316715.1	0.192913	PREDICTED:_Canis_lupus_familiaris_uncharacterized_LOC106559173_(LOC106559173),_ncRNA	LOC106559173	#N/A
SET	Lymphnode		XM_534781.5	0.19278	PREDICTED:_Canis_lupus_familiaris_actin,_alpha_2,_smooth_muscle,_aorta_(ACTA2),_mRNA	ACTA2	Spleen
RPS20	Lymphnode		XR_001317621.1	0.191794	PREDICTED:_Canis_lupus_familiaris_uncharacterized_LOC106559659_(LOC106559659),_ncRNA	LOC106559659	#N/A
RRAGA	Brain		XR_294430.1	0.191759	PREDICTED:_Canis_lupus_familiaris_uncharacterized_LOC102154309_(LOC102154309),_ncRNA	LOC102154309	#N/A
RPL36AL	Lymphnode		XM_005637956.2	0.191671	PREDICTED:_Canis_lupus_familiaris_EF-hand_calcium_binding_domain_1_(EFCAB1),_transcript_variant_X2,_mRNA	EFCAB1	Pancreas
PGK1	Skel_muscle		XM_014116632.1	0.191379	PREDICTED:_Canis_lupus_familiaris_translation_initiation_factor_IF-2-like_(LOC106559294),_mRNA	LOC106559294	#N/A
EEF1G	Lymphnode		XM_003639760.3	0.191145	PREDICTED:_Canis_lupus_familiaris_mesencephalic_astrocyte-derived_neurotrophic_factor_(MANF),_mRNA	MANF	Jejunum
PLD3	Brain		XM_844466.4	0.191011	PREDICTED:_Canis_lupus_familiaris_MYC-associated_zinc_finger_protein_(purine-binding_transcription_factor)_(MAZ),_partial_mRNA	MAZ	Spleen
UQCR10	Heart		XM_542454.5	0.190715	PREDICTED:_Canis_lupus_familiaris_TAF10_RNA_polymerase_II,_TATA_box_binding_protein_(TBP)-associated_factor,_30kDa_(TAF10),_mRNA	TAF10	Lymphnode
38596	Brain		NM_001007263.1	0.190355	Canis_lupus_familiaris_agouti_signaling_protein_(ASIP),_mRNA	ASIP	Pancreas
TMEM9B	Brain		XR_296756.2	0.189951	PREDICTED:_Canis_lupus_familiaris_uncharacterized_LOC100856432_(LOC100856432),_ncRNA	LOC100856432	#N/A
OXR1	Brain		XM_014111170.1	0.189911	PREDICTED:_Canis_lupus_familiaris_pleckstrin_homology_domain_containing,_family_M_(with_RUN_domain)_member_2_(PLEKHM2),_mRNA	PLEKHM2	#N/A
LOC611681///LOC609252///LOC608861///LOC608838///LOC608584///LOC607788///RPL21///LOC478864	Lymphnode		NM_001286963.1	0.189433	Canis_lupus_familiaris_serine_peptidase_inhibitor,_Kunitz_type,_2_(SPINT2),_mRNA	SPINT2	Jejunum
RUFY3	Brain		NM_001024642.1	0.18913	Canis_lupus_familiaris_keratinocyte_differentiation-associated_protein_(KRTDAP),_mRNA	KRTDAP	Spleen
CCT5	Lymphnode		XR_292235.2	0.189066	PREDICTED:_Canis_lupus_familiaris_uncharacterized_LOC102153832_(LOC102153832),_ncRNA	LOC102153832	#N/A
GABARAPL2	Brain		NR_049484.1	0.188889	Canis_lupus_familiaris_microRNA_331_(MIR331),_microRNA	MIR331	#N/A
UBE2E3	Brain		XM_005622960.1	0.18849	PREDICTED:_Canis_lupus_familiaris_immediate_early_response_5_(IER5),_mRNA	IER5	#N/A
CTTN	Jejunum		XR_001315644.1	0.188406	PREDICTED:_Canis_lupus_familiaris_uncharacterized_LOC106558482_(LOC106558482),_transcript_variant_X2,_ncRNA	LOC106558482	#N/A
LOC612667///LOC611971///LOC610188///LOC608388///PSMA1	Lymphnode		XR_292201.2	0.188295	PREDICTED:_Canis_lupus_familiaris_uncharacterized_LOC102157382_(LOC102157382),_ncRNA	LOC102157382	#N/A
FLOT1	Brain		NR_049508.1	0.188235	Canis_lupus_familiaris_microRNA_615_(MIR615),_microRNA	MIR615	#N/A
MPC2	Heart		XR_295413.1	0.188202	PREDICTED:_Canis_lupus_familiaris_uncharacterized_LOC102153395_(LOC102153395),_ncRNA	LOC102153395	#N/A
SIRT5	Heart		NM_001252228.1	0.188192	Canis_lupus_familiaris_ribosomal_protein_S27a_(RPS27A),_mRNA	RPS27A	Lymphnode
ANXA5	Lung		XM_534706.5	0.187716	PREDICTED:_Canis_lupus_familiaris_serine/arginine-rich_splicing_factor_9_(SRSF9),_mRNA	SRSF9	Lymphnode
RNASEK	Lung		XM_005642417.1	0.187674	PREDICTED:_Canis_lupus_familiaris_laminin_subunit_alpha-5-like_(LOC102156677),_partial_mRNA	LOC102156677	#N/A
COX17	Heart		XR_001316385.1	0.187305	PREDICTED:_Canis_lupus_familiaris_uncharacterized_LOC106558924_(LOC106558924),_ncRNA	LOC106558924	#N/A
FUS	Lymphnode		XM_005618219.2	0.187151	PREDICTED:_Canis_lupus_familiaris_G_protein-coupled_receptor_150_(GPR150),_mRNA	GPR150	#N/A
NELL2	Brain		XM_003639307.3	0.187097	PREDICTED:_Canis_lupus_familiaris_transmembrane_protein_8C_(TMEM8C),_mRNA	TMEM8C	Pancreas
HSP90B1	Lymphnode		XM_843818.3	0.187082	PREDICTED:_Canis_lupus_familiaris_leukocyte_specific_transcript_1_(LST1),_mRNA	LST1	#N/A
PSMB4	Lymphnode		XM_005626560.1	0.186651	PREDICTED:_Canis_lupus_familiaris_chemokine_(C-X-C_motif)_ligand_14_(CXCL14),_mRNA	CXCL14	Brain
LOC607644///SRP19	Lymphnode		NM_001286970.1	0.186062	Canis_lupus_familiaris_annexin_A1_(ANXA1),_mRNA	ANXA1	Lung
TPRG1L	Kidney		XM_014116572.1	0.185965	PREDICTED:_Canis_lupus_familiaris_translation_initiation_factor_IF-2-like_(LOC106559285),_mRNA	LOC106559285	#N/A
CHMP4B	Brain		XM_005633240.2	0.185876	PREDICTED:_Canis_lupus_familiaris_MAP_kinase_interacting_serine/threonine_kinase_2_(MKNK2),_mRNA	MKNK2	Kidney
AKT3	Brain		XM_005618224.1	0.185801	PREDICTED:_Canis_lupus_familiaris_uncharacterized_LOC100855460_(LOC100855460),_mRNA	LOC100855460	#N/A
NELL2	Brain		XM_005639752.2	0.185619	PREDICTED:_Canis_lupus_familiaris_SRY_(sex_determining_region_Y)-box_2_(SOX2),_mRNA	SOX2	Brain
GLO1	Jejunum		XR_001318162.1	0.185455	PREDICTED:_Canis_lupus_familiaris_uncharacterized_LOC106559967_(LOC106559967),_ncRNA	LOC106559967	#N/A
ARMCX3	Brain		XR_001315722.1	0.185376	PREDICTED:_Canis_lupus_familiaris_uncharacterized_LOC106558544_(LOC106558544),_transcript_variant_X2,_ncRNA	LOC106558544	#N/A
LOC488109	Brain		XM_003433650.1	0.185328	PREDICTED:_Canis_lupus_familiaris_VENT_homeobox_(VENTX),_mRNA	VENTX	Pancreas
HNRNPD	Lymphnode		XM_014112985.1	0.185234	PREDICTED:_Canis_lupus_familiaris_solute_carrier_family_34_(type_II_sodium/phosphate_cotransporter),_member_1_(SLC34A1),_transcript_variant_X7,_mRNA	SLC34A1	Kidney
CCT8	Lymphnode		XM_005633193.1	0.185185	PREDICTED:_Canis_lupus_familiaris_teratocarcinoma-derived_growth_factor_1_(TDGF1),_mRNA	TDGF1	Skel_muscle
EPB41L1	Brain		XM_003433927.3	0.184734	PREDICTED:_Canis_lupus_familiaris_TIMELESS_interacting_protein_(TIPIN),_transcript_variant_X1,_mRNA	TIPIN	#N/A
CPD	Lung		XM_003640044.2	0.184633	PREDICTED:_Canis_lupus_familiaris_Opa_interacting_protein_5_(OIP5),_mRNA	OIP5	Lymphnode
PLP1	Brain		XR_295669.2	0.184349	PREDICTED:_Canis_lupus_familiaris_uncharacterized_LOC102156765_(LOC102156765),_ncRNA	LOC102156765	#N/A
PSMC3	Brain		NM_001003197.2	0.183723	Canis_lupus_familiaris_sphingolipid_Ca2+_release_mediating_protein_of_endoplasmic_reticulum_(SCAMPER),_mRNA	SCAMPER	Pancreas
HNRNPA2B1	Lymphnode		XR_001315572.1	0.183673	PREDICTED:_Canis_lupus_familiaris_uncharacterized_LOC106558435_(LOC106558435),_ncRNA	LOC106558435	#N/A
LOC612098///LOC611252///HSP90AB1	Lymphnode		NM_001005757.1	0.182986	Canis_lupus_familiaris_cyclin_D1_(CCND1),_mRNA	CCND1	Lung
SMDT1	Skel_muscle		XM_003434617.3	0.182622	PREDICTED:_Canis_lupus_familiaris_transmembrane_protein_107_(TMEM107),_mRNA	TMEM107	Lung
MZT2B	Brain		XM_014114926.1	0.182573	PREDICTED:_Canis_lupus_familiaris_uncharacterized_LOC102152085_(LOC102152085),_mRNA	LOC102152085	#N/A
HSPH1	Brain		XM_005637903.2	0.182357	PREDICTED:_Canis_lupus_familiaris_PWWP_domain_containing_2B_(PWWP2B),_mRNA	PWWP2B	#N/A
LOC475009///RPL3	Lymphnode		XM_544474.5	0.182271	PREDICTED:_Canis_lupus_familiaris_family_with_sequence_similarity_46,_member_B_(FAM46B),_mRNA	FAM46B	Skel_muscle
BEX4	Brain		XM_014121839.1	0.182245	PREDICTED:_Canis_lupus_familiaris_Kruppel-like_factor_16_(KLF16),_mRNA	KLF16	#N/A
MICAL2	Brain		XM_537074.4	0.181751	PREDICTED:_Canis_lupus_familiaris_ribosomal_protein_L5_(RPL5),_mRNA	RPL5	Lymphnode
SPCS2	Pancreas		XM_005642418.2	0.181566	PREDICTED:_Canis_lupus_familiaris_laminin_subunit_alpha-5-like_(LOC102156915),_partial_mRNA	LOC102156915	#N/A
STMN2	Brain		XM_014119187.1	0.181474	PREDICTED:_Canis_lupus_familiaris_split_hand/foot_malformation_(ectrodactyly)_type_1_(SHFM1),_mRNA	SHFM1	Jejunum
CSNK1A1	Jejunum		XM_005634088.1	0.181452	PREDICTED:_Canis_lupus_familiaris_collagen_alpha-1(I)_chain-like_(LOC102156945),_mRNA	LOC102156945	#N/A
GDPD2	Brain		XR_001314931.1	0.181254	PREDICTED:_Canis_lupus_familiaris_uncharacterized_LOC106558064_(LOC106558064),_ncRNA	LOC106558064	#N/A
RPL10	Lymphnode		XM_846940.4	0.181149	PREDICTED:_Canis_lupus_familiaris_single-pass_membrane_protein_with_aspartate-rich_tail_1_(SMDT1),_mRNA	SMDT1	Skel_muscle
LOC478678	Heart		XM_003433496.3	0.180599	PREDICTED:_Canis_lupus_familiaris_homeobox_C11_(HOXC11),_mRNA	HOXC11	#N/A
LOC480923	Brain		XM_005623948.2	0.180578	PREDICTED:_Canis_lupus_familiaris_testis_expressed_22_(TEX22),_mRNA	TEX22	#N/A
PSMC5	Brain		XR_294742.2	0.180488	PREDICTED:_Canis_lupus_familiaris_uncharacterized_LOC102155342_(LOC102155342),_ncRNA	LOC102155342	#N/A
LOC474798	Jejunum		XM_535773.5	0.180361	PREDICTED:_Canis_lupus_familiaris_ribosomal_protein_L35a_(RPL35A),_mRNA	RPL35A	Lymphnode
MAP1A	Brain		XR_291325.2	0.180288	PREDICTED:_Canis_lupus_familiaris_uncharacterized_LOC102156267_(LOC102156267),_ncRNA	LOC102156267	#N/A
EID1	Brain		XM_540131.5	0.180193	PREDICTED:_Canis_lupus_familiaris_chromosome_9_open_reading_frame,_human_C9orf16_(C9H9orf16),_mRNA	C9H9orf16	Skel_muscle
TMEM126A	Heart		XR_001314905.1	0.180095	PREDICTED:_Canis_lupus_familiaris_uncharacterized_LOC106558052_(LOC106558052),_ncRNA	LOC106558052	#N/A
RPS27	Lymphnode		XR_292049.2	0.180068	PREDICTED:_Canis_lupus_familiaris_uncharacterized_LOC102151392_(LOC102151392),_ncRNA	LOC102151392	#N/A
NME1///NME1	Brain		XM_545762.5	0.18	PREDICTED:_Canis_lupus_familiaris_thiosulfate_sulfurtransferase_(rhodanese)-like_domain_containing_1_(TSTD1),_mRNA	TSTD1	Kidney
HNRNPH3	Lung		XM_014107486.1	0.179894	PREDICTED:_Canis_lupus_familiaris_UDP-glucuronosyltransferase_1-8-like_(LOC100688473),_mRNA	LOC100688473	#N/A
SMARCA2	Brain		NM_001252169.1	0.179688	Canis_lupus_familiaris_ribosomal_protein_L32_(RPL32),_mRNA	RPL32	Lymphnode
LOC607191	Lymphnode		XR_293616.2	0.179487	PREDICTED:_Canis_lupus_familiaris_uncharacterized_LOC102154377_(LOC102154377),_ncRNA	LOC102154377	#N/A
KIF1A	Brain		XM_546666.4	0.179476	PREDICTED:_Canis_lupus_familiaris_mitogen-activated_protein_kinase_kinase_3_(MAP2K3),_mRNA	MAP2K3	Skel_muscle
PSAT1	Pancreas		XM_014106267.1	0.179348	PREDICTED:_Canis_lupus_familiaris_deleted_in_lymphocytic_leukemia,_7_(DLEU7),_mRNA	DLEU7	#N/A
LOC476882	Skel_muscle		XM_533244.5	0.179048	PREDICTED:_Canis_lupus_familiaris_protein_phosphatase_1,_regulatory_(inhibitor)_subunit_14B_(PPP1R14B),_mRNA	PPP1R14B	Skel_muscle
PARK7	Kidney		XM_005635937.1	0.179008	PREDICTED:_Canis_lupus_familiaris_leucine_rich_repeat_(in_FLII)_interacting_protein_1_(LRRFIP1),_mRNA	LRRFIP1	Skel_muscle
PPT1	Brain		NR_128730.1	0.178862	Canis_lupus_familiaris_microRNA_8790_(MIR8790),_microRNA	MIR8790	#N/A
SLC22A17	Brain		XM_533463.5	0.178808	PREDICTED:_Canis_lupus_familiaris_superoxide_dismutase_2,_mitochondrial_(SOD2),_mRNA	SOD2	Kidney
TMEM178A	Brain		XM_846145.3	0.178674	PREDICTED:_Canis_lupus_familiaris_early_growth_response_1_(EGR1),_mRNA	EGR1	Lung
SCG3	Brain		XR_001316952.1	0.178674	PREDICTED:_Canis_lupus_familiaris_uncharacterized_LOC106559331_(LOC106559331),_ncRNA	LOC106559331	#N/A
LOC611984///NME1///NME1	Brain		XM_005635248.2	0.178656	PREDICTED:_Canis_lupus_familiaris_protein_phosphatase_1,_regulatory_subunit_3D_(PPP1R3D),_mRNA	PPP1R3D	Skel_muscle
GOT1	Heart		XM_543478.5	0.178646	PREDICTED:_Canis_lupus_familiaris_mitochondrial_fission_process_1_(MTFP1),_mRNA	MTFP1	Liver
LOC611779///LOC611380///LOC491789///LOC481990///RPL29///LOC476328///LOC476217	Lymphnode		XM_003433230.4	0.178451	PREDICTED:_Canis_lupus_familiaris_SRY_(sex_determining_region_Y)-box_18_(SOX18),_mRNA	SOX18	#N/A
MAP2	Brain		XM_535892.5	0.178195	PREDICTED:_Canis_lupus_familiaris_nucleolar_protein_7,_27kDa_(NOL7),_mRNA	NOL7	Heart
CD81	Lung		XM_003639346.3	0.178181	PREDICTED:_Canis_lupus_familiaris_ZFP36_ring_finger_protein-like_2_(ZFP36L2),_mRNA	ZFP36L2	Lymphnode
MTURN	Brain		XM_005629911.2	0.178105	PREDICTED:_Canis_lupus_familiaris_claudin_23_(CLDN23),_mRNA	CLDN23	#N/A
UGP2	Liver		XR_134359.3	0.177374	PREDICTED:_Canis_lupus_familiaris_uncharacterized_LOC100688055_(LOC100688055),_ncRNA	LOC100688055	#N/A
CCT2	Kidney		XM_846316.4	0.177267	PREDICTED:_Canis_lupus_familiaris_lymphocyte_antigen_6_complex,_locus_D_(LY6D),_mRNA	LY6D	Pancreas
HMGB1	Lymphnode		XM_536616.5	0.177258	PREDICTED:_Canis_lupus_familiaris_GABA(A)_receptor-associated_protein_(GABARAP),_mRNA	GABARAP	Spleen
EMC4	Brain		XR_293755.2	0.177112	PREDICTED:_Canis_lupus_familiaris_uncharacterized_LOC100855573_(LOC100855573),_ncRNA	LOC100855573	#N/A
CDK14	Brain		XM_005624676.1	0.17692	PREDICTED:_Canis_lupus_familiaris_transducer_of_ERBB2,_1_(TOB1),_mRNA	TOB1	#N/A
37500	Lung		XM_014108781.1	0.176895	PREDICTED:_Canis_lupus_familiaris_collagen_alpha-1(I)_chain-like_(LOC106557934),_mRNA	LOC106557934	#N/A
LOC609811///LOC608625///LOC479746///LOC477783///FTL	Liver		XM_535812.5	0.176446	PREDICTED:_Canis_lupus_familiaris_NADH_dehydrogenase_(ubiquinone)_1_beta_subcomplex,_5,_16kDa_(NDUFB5),_mRNA	NDUFB5	Heart
MPP6	Brain		XM_845091.3	0.176421	PREDICTED:_Canis_lupus_familiaris_insulin-like_growth_factor_binding_protein_4_(IGFBP4),_mRNA	IGFBP4	Liver
NDUFS2	Heart		XM_005635367.1	0.176379	PREDICTED:_Canis_lupus_familiaris_laminin,_alpha_5_(LAMA5),_mRNA	LAMA5	Brain
SLC22A17	Brain		XR_001316077.1	0.176311	PREDICTED:_Canis_lupus_familiaris_uncharacterized_LOC106558734_(LOC106558734),_ncRNA	LOC106558734	#N/A
HIGD1A	Brain		XM_014120101.1	0.176208	PREDICTED:_Canis_lupus_familiaris_XK,_Kell_blood_group_complex_subunit-related_family,_member_5_(XKR5),_mRNA	XKR5	Brain
CSDE1	Skel_muscle		XM_014117420.1	0.176204	PREDICTED:_Canis_lupus_familiaris_patatin-like_phospholipase_domain_containing_3_(PNPLA3),_mRNA	PNPLA3	Liver
KIF5A	Brain		NM_001003016.2	0.175982	Canis_lupus_familiaris_myeloid_cell_leukemia_1_(MCL1),_mRNA	MCL1	Lymphnode
ACTR3	Lymphnode		XM_533877.5	0.17594	PREDICTED:_Canis_lupus_familiaris_ribosomal_protein_L18a_(RPL18A),_mRNA	RPL18A	Lymphnode
LOC475937	Jejunum		XM_005625249.2	0.175913	PREDICTED:_Canis_lupus_familiaris_immediate_early_response_5-like_(IER5L),_mRNA	IER5L	Brain
RAB14	Brain		XM_849308.4	0.175703	PREDICTED:_Canis_lupus_familiaris_small_nuclear_ribonucleoprotein_25kDa_(U11/U12)_(SNRNP25),_mRNA	SNRNP25	Jejunum
ENPP2	Jejunum		NM_001003240.1	0.17562	Canis_lupus_familiaris_CD52_molecule_(CD52),_mRNA	CD52	Lymphnode
RAB6A	Brain		XM_003432975.1	0.175439	PREDICTED:_Canis_lupus_familiaris_olfactory_receptor_51G2-like_(LOC100687815),_mRNA	LOC100687815	#N/A
SARAF	Brain		XR_001317131.1	0.175373	PREDICTED:_Canis_lupus_familiaris_uncharacterized_LOC106559412_(LOC106559412),_ncRNA	LOC106559412	#N/A
LOC479901	Heart		XM_014121847.1	0.17514	PREDICTED:_Canis_lupus_familiaris_hyperpolarization_activated_cyclic_nucleotide_gated_potassium_channel_2_(HCN2),_mRNA	HCN2	Pancreas
CD81	Lung		XM_545765.5	0.174881	PREDICTED:_Canis_lupus_familiaris_prefoldin_subunit_2_(PFDN2),_mRNA	PFDN2	Brain
CHCHD10	Heart		XM_543641.4	0.174869	PREDICTED:_Canis_lupus_familiaris_keratin_79,_type_II_(KRT79),_mRNA	KRT79	Jejunum
LAMP1	Kidney		XR_001315665.1	0.174636	PREDICTED:_Canis_lupus_familiaris_uncharacterized_LOC106558498_(LOC106558498),_ncRNA	LOC106558498	#N/A
LOC475912///LOC475273	Heart		XM_546156.5	0.174234	PREDICTED:_Canis_lupus_familiaris_DNA-damage-inducible_transcript_4_(DDIT4),_mRNA	DDIT4	Lymphnode
SULT4A1	Brain		NM_001313788.1	0.174118	Canis_lupus_familiaris_beta-defensin_122_(DEFB122),_transcript_variant_cBD-1,_mRNA	DEFB122	Pancreas
RPRD1A	Brain		XM_543524.5	0.173936	PREDICTED:_Canis_lupus_familiaris_ureidopropionase,_beta_(UPB1),_mRNA	UPB1	Liver
GAP43	Brain		XR_001316141.1	0.173793	PREDICTED:_Canis_lupus_familiaris_uncharacterized_LOC106558775_(LOC106558775),_ncRNA	LOC106558775	#N/A
SUB1	Lymphnode		XM_548196.5	0.173684	PREDICTED:_Canis_lupus_familiaris_protein_phosphatase_1,_regulatory_subunit_9B_(PPP1R9B),_mRNA	PPP1R9B	Brain
KLHL2	Brain		NM_001003025.2	0.173196	Canis_lupus_familiaris_inhibitor_of_DNA_binding_3,_dominant_negative_helix-loop-helix_protein_(ID3),_mRNA	ID3	Lung
ATP2B1	Brain		XM_014112156.1	0.173157	PREDICTED:_Canis_lupus_familiaris_unconventional_myosin-Ig_(LOC608648),_mRNA	LOC608648	Lymphnode
OMG	Brain		XR_001317058.1	0.172872	PREDICTED:_Canis_lupus_familiaris_uncharacterized_LOC106559370_(LOC106559370),_ncRNA	LOC106559370	#N/A
GPRC5B	Brain		XM_005630838.1	0.17284	PREDICTED:_Canis_lupus_familiaris_cornifin-A_(LOC100685649),_mRNA	LOC100685649	#N/A
RAB14	Brain		XM_014117966.1	0.172549	PREDICTED:_Canis_lupus_familiaris_basic_proline-rich_protein-like_(LOC106559515),_mRNA	LOC106559515	#N/A
PAM	Heart		XM_005616513.2	0.172414	PREDICTED:_Canis_lupus_familiaris_ribosomal_protein_S19_(RPS19),_mRNA	RPS19	Lymphnode
LOC612675///LOC612048///LOC611007///LOC610824///LOC610818///LOC610694///LOC610634///LOC610116///LOC610059///LOC609971///LOC609952///LOC609918///LOC609735///LOC609587///LOC608824///LOC608732///LOC608425///LOC608084///LOC607989///LOC607733///LOC607680///LOC607645///LOC607621///LOC607453///LOC607377///LOC607334///LOC607330///LOC607312///LOC607218///LOC607167///LOC606885///LOC606825///LOC491822///LOC…	Pancreas		XM_532250.5	0.172048	PREDICTED:_Canis_lupus_familiaris_glutaminyl-tRNA_synthase_(glutamine-hydrolyzing)-like_1_(QRSL1),_mRNA	QRSL1	Skel_muscle
CLTA	Kidney		XM_539214.4	0.172036	PREDICTED:_Canis_lupus_familiaris_diacylglycerol_O-acyltransferase_1_(DGAT1),_mRNA	DGAT1	Jejunum
MORF4L2	Pancreas		XM_003639773.2	0.17202	PREDICTED:_Canis_lupus_familiaris_acyl-CoA_oxidase_2,_branched_chain_(ACOX2),_transcript_variant_X4,_mRNA	ACOX2	Liver
LOC612408///ATP5J2	Heart		XR_296307.2	0.171838	PREDICTED:_Canis_lupus_familiaris_uncharacterized_LOC102153505_(LOC102153505),_ncRNA	LOC102153505	#N/A
ZFP91	Brain		XM_005620674.2	0.171562	PREDICTED:_Canis_lupus_familiaris_GABA(A)_receptor-associated_protein_like_2_(GABARAPL2),_mRNA	GABARAPL2	Brain
DYNC1H1	Brain		XM_014118249.1	0.171246	PREDICTED:_Canis_lupus_familiaris_progastricsin_(pepsinogen_C)_(PGC),_mRNA	PGC	Pancreas
UBE4A	Heart		XR_294751.2	0.171184	PREDICTED:_Canis_lupus_familiaris_uncharacterized_LOC102154363_(LOC102154363),_ncRNA	LOC102154363	#N/A
LOC609990	Heart		XR_296379.2	0.171076	PREDICTED:_Canis_lupus_familiaris_uncharacterized_LOC102157397_(LOC102157397),_ncRNA	LOC102157397	#N/A
KIF5B	Heart		XR_001315642.1	0.170518	PREDICTED:_Canis_lupus_familiaris_uncharacterized_LOC102156240_(LOC102156240),_transcript_variant_X3,_ncRNA	LOC102156240	#N/A
LOC611797///LOC608035///LOC607650///LOC607135///LOC607099///LOC607098///LOC487696///LOC477765///HNRNPA1L2	Lymphnode		XM_014115253.1	0.170188	PREDICTED:_Canis_lupus_familiaris_cytosolic_thiouridylase_subunit_1_(CTU1),_mRNA	CTU1	Liver
LAMTOR2	Brain		XM_014119710.1	0.170128	PREDICTED:_Canis_lupus_familiaris_protein_phosphatase_1,_regulatory_subunit_13_like_(PPP1R13L),_mRNA	PPP1R13L	Heart
COX8A	Kidney		XR_292431.2	0.169767	PREDICTED:_Canis_lupus_familiaris_uncharacterized_LOC102151629_(LOC102151629),_ncRNA	LOC102151629	#N/A
COX8A	Kidney		XM_005624054.2	0.169523	PREDICTED:_Canis_lupus_familiaris_sphingosine_kinase_1_(SPHK1),_mRNA	SPHK1	Lymphnode
HMGB1	Lymphnode		XM_005642379.1	0.169412	PREDICTED:_Canis_lupus_familiaris_keratin-associated_protein_4-12-like_(LOC100684851),_mRNA	LOC100684851	#N/A
SORL1	Brain		XM_005624145.2	0.169339	PREDICTED:_Canis_lupus_familiaris_fatty_acid_synthase_(FASN),_mRNA	FASN	Liver
AP3D1	Brain		XR_293817.1	0.169231	PREDICTED:_Canis_lupus_familiaris_uncharacterized_LOC102155210_(LOC102155210),_ncRNA	LOC102155210	#N/A
ATP1A1	Kidney		XM_005618368.2	0.169068	PREDICTED:_Canis_lupus_familiaris_translation_initiation_factor_IF-2-like_(LOC102155853),_mRNA	LOC102155853	#N/A
HTRA1	Brain		XM_005626245.2	0.168831	PREDICTED:_Canis_lupus_familiaris_translation_initiation_factor_IF-2-like_(LOC102153572),_mRNA	LOC102153572	#N/A
GBAS	Skel_muscle		XM_003433487.3	0.168317	PREDICTED:_Canis_lupus_familiaris_protein_PET100_homolog,_mitochondrial-like_(LOC100685574),_mRNA	LOC100685574	#N/A
MPC1	Heart		NM_001003082.1	0.168168	Canis_lupus_familiaris_TIMP_metallopeptidase_inhibitor_2_(TIMP2),_mRNA	TIMP2	Lung
ATP6V1H	Kidney		XR_001315728.1	0.167813	PREDICTED:_Canis_lupus_familiaris_uncharacterized_LOC102153051_(LOC102153051),_ncRNA	LOC102153051	#N/A
CXCL14	Brain		XM_845909.4	0.167727	PREDICTED:_Canis_lupus_familiaris_arginine_vasopressin-induced_1_(AVPI1),_transcript_variant_X2,_mRNA	AVPI1	Skel_muscle
TBCA	Spleen		XM_003639500.2	0.167622	PREDICTED:_Canis_lupus_familiaris_POU_class_3_homeobox_1_(POU3F1),_mRNA	POU3F1	#N/A
KIF5C	Brain		XM_014115698.1	0.167426	PREDICTED:_Canis_lupus_familiaris_RNA_binding_motif_protein_25_(RBM25),_mRNA	RBM25	Lymphnode
ENSA	Brain		XM_537789.5	0.167251	PREDICTED:_Canis_lupus_familiaris_chromosome_9_open_reading_frame,_human_C9orf142_(C9H9orf142),_mRNA	C9H9orf142	Brain
MINOS1	Heart		XR_001317411.1	0.167235	PREDICTED:_Canis_lupus_familiaris_uncharacterized_LOC106559553_(LOC106559553),_ncRNA	LOC106559553	#N/A
SNRNP27	Brain		XM_533906.5	0.167126	PREDICTED:_Canis_lupus_familiaris_F-box_and_WD_repeat_domain_containing_9_(FBXW9),_mRNA	FBXW9	Kidney
ATG3	Spleen		XR_001317405.1	0.167082	PREDICTED:_Canis_lupus_familiaris_uncharacterized_LOC106559550_(LOC106559550),_ncRNA	LOC106559550	#N/A
PSMA3	Lymphnode		XM_005618000.2	0.166954	PREDICTED:_Canis_lupus_familiaris_dorsal_inhibitory_axon_guidance_protein_(DRAXIN),_mRNA	DRAXIN	Skel_muscle
LOC612507///LOC608929///LOC607743///LOC607704///LOC486061///LOC481023///LOC479350	Lymphnode		XM_005640905.1	0.166838	PREDICTED:_Canis_lupus_familiaris_V-set_and_immunoglobulin_domain_containing_8_(VSIG8),_mRNA	VSIG8	#N/A
NDUFA2	Heart		NR_049524.1	0.166667	Canis_lupus_familiaris_microRNA_764_(MIR764),_microRNA	MIR764	#N/A
SH3GL3	Brain		XM_014115675.1	0.166667	PREDICTED:_Canis_lupus_familiaris_60S_ribosomal_protein_L3-like_(LOC100687714),_mRNA	LOC100687714	#N/A
CCT8	Lymphnode		XR_291427.2	0.166667	PREDICTED:_Canis_lupus_familiaris_uncharacterized_LOC102152691_(LOC102152691),_ncRNA	LOC102152691	#N/A
CRYAB	Heart		XM_843145.5	0.166609	PREDICTED:_Canis_lupus_familiaris_protein_disulfide_isomerase_family_A,_member_4_(PDIA4),_mRNA	PDIA4	Pancreas
ERH	Lymphnode		NM_001252042.1	0.16648	Canis_lupus_familiaris_ribosomal_protein_S4,_X-linked_(RPS4X),_mRNA	RPS4X	Heart
GLRX	Jejunum		XM_014118667.1	0.166411	PREDICTED:_Canis_lupus_familiaris_uncharacterized_LOC102152415_(LOC102152415),_mRNA	LOC102152415	#N/A
DCTN3	Brain		XM_014114672.1	0.166256	PREDICTED:_Canis_lupus_familiaris_host_cell_factor_C1_regulator_1_(XPO1_dependent)_(HCFC1R1),_mRNA	HCFC1R1	Skel_muscle
NDFIP2	Jejunum		XM_541681.5	0.16609	PREDICTED:_Canis_lupus_familiaris_succinate_dehydrogenase_complex_assembly_factor_1_(SDHAF1),_mRNA	SDHAF1	Skel_muscle
LOC474798	Jejunum		XR_001318543.1	0.166071	PREDICTED:_Canis_lupus_familiaris_uncharacterized_LOC106560199_(LOC106560199),_ncRNA	LOC106560199	#N/A
SOCS5	Brain		NM_001252389.1	0.165957	Canis_lupus_familiaris_nudix_(nucleoside_diphosphate_linked_moiety_X)-type_motif_3_(NUDT3),_mRNA	NUDT3	Brain
LOC478990	Kidney		XM_014120664.1	0.165939	PREDICTED:_Canis_lupus_familiaris_gametogenetin_(GGN),_mRNA	GGN	#N/A
GLO1	Jejunum		XM_843357.4	0.165829	PREDICTED:_Canis_lupus_familiaris_nuclear_protein,_transcriptional_regulator,_1-like_(NUPR1L),_mRNA	NUPR1L	#N/A
GUCY1A2	Lung		XM_014113853.1	0.165771	PREDICTED:_Canis_lupus_familiaris_SKI_proto-oncogene_(SKI),_mRNA	SKI	Pancreas
FRZB	Brain		XR_294846.2	0.165736	PREDICTED:_Canis_lupus_familiaris_uncharacterized_LOC102152677_(LOC102152677),_ncRNA	LOC102152677	#N/A
DOCK9	Lung		XM_853711.3	0.165693	PREDICTED:_Canis_lupus_familiaris_H3_histone,_family_3B_(H3.3B)_(H3F3B),_mRNA	H3F3B	Lung
TCEA1	Lymphnode		XM_014118918.1	0.165432	PREDICTED:_Canis_lupus_familiaris_histone_H3.1_(LOC100683710),_mRNA	LOC100683710	#N/A
TCP1	Lymphnode		XM_848266.3	0.165289	PREDICTED:_Canis_lupus_familiaris_Purkinje_cell_protein_4_(PCP4),_mRNA	PCP4	Brain
BRINP1	Brain		XM_005623888.1	0.165236	PREDICTED:_Canis_lupus_familiaris_BTB_(POZ)_domain_containing_6_(BTBD6),_mRNA	BTBD6	Heart
WASF1	Brain		XM_005642042.1	0.164916	PREDICTED:_Canis_lupus_familiaris_small_integral_membrane_protein_9_(SMIM9),_mRNA	SMIM9	#N/A
LOC612156///LOC612118///LOC611333///LOC610683///LOC610259///LOC610211///LOC610049///LOC609929///LOC608830///LOC608479///LOC607825///LOC607078///LOC606857///LOC492077///LOC491880///LOC490340///LOC490271///LOC489985///LOC489216///LOC488702///LOC488656///LOC488591///LOC488411///LOC487581///LOC487478///LOC486803///LOC486572///LOC485733///LOC483045///LOC482010///LOC480206///LOC479206///LOC478030///LOC…	Heart		XM_005625921.1	0.164818	PREDICTED:_Canis_lupus_familiaris_myoglobin_(MB),_mRNA	MB	Heart
ASNSD1	Lung		XM_005619448.2	0.164673	PREDICTED:_Canis_lupus_familiaris_rRNA/tRNA_2'-O-methyltransferase_fibrillarin-like_protein_1_(LOC489134),_mRNA	LOC489134	#N/A
TMEM147	Kidney		XM_854895.4	0.164345	PREDICTED:_Canis_lupus_familiaris_SH3-binding_domain_protein_5-like_(SH3BP5L),_mRNA	SH3BP5L	Lymphnode
NDUFV2	Heart		XR_001315252.1	0.164336	PREDICTED:_Canis_lupus_familiaris_uncharacterized_LOC106558258_(LOC106558258),_ncRNA	LOC106558258	#N/A
COX8A	Kidney		XM_014120935.1	0.164167	PREDICTED:_Canis_lupus_familiaris_CD81_molecule_(CD81),_mRNA	CD81	Lung
LOC485640	Lymphnode		XR_293013.2	0.164021	PREDICTED:_Canis_lupus_familiaris_uncharacterized_LOC102154577_(LOC102154577),_ncRNA	LOC102154577	#N/A
GABRB3	Brain		XM_848549.4	0.163804	PREDICTED:_Canis_lupus_familiaris_polymerase_(RNA)_II_(DNA_directed)_polypeptide_I,_14.5kDa_(POLR2I),_mRNA	POLR2I	Heart
UCHL5	Brain		XM_014121786.1	0.163793	PREDICTED:_Canis_lupus_familiaris_C-type_lectin_domain_family_3,_member_B_(CLEC3B),_mRNA	CLEC3B	Heart
MAPK6	Skel_muscle		XR_001318187.1	0.163793	PREDICTED:_Canis_lupus_familiaris_uncharacterized_LOC106559994_(LOC106559994),_ncRNA	LOC106559994	#N/A
LAPTM4A	Lung		XM_533679.5	0.163683	PREDICTED:_Canis_lupus_familiaris_eukaryotic_translation_initiation_factor_3,_subunit_K_(EIF3K),_mRNA	EIF3K	Lymphnode
H2AFZ///LOC478215	Lymphnode		NM_001308461.1	0.163546	Canis_lupus_familiaris_chemokine_(C-X-C_motif)_ligand_12_(CXCL12),_transcript_variant_2,_mRNA	CXCL12	Spleen
NCKAP1	Brain		XM_014106855.1	0.163447	PREDICTED:_Canis_lupus_familiaris_translation_initiation_factor_IF-2-like_(LOC106557663),_mRNA	LOC106557663	#N/A
ADD1	Brain		XM_014112335.1	0.163444	PREDICTED:_Canis_lupus_familiaris_RCC1_domain_containing_1_(RCCD1),_mRNA	RCCD1	#N/A
HIF1A	Lymphnode		XM_548101.3	0.163387	PREDICTED:_Canis_lupus_familiaris_keratin,_type_I_cytoskeletal_16_(KRT16),_mRNA	KRT16	Heart
LOC611805	Lymphnode		NM_001003100.2	0.1633	Canis_lupus_familiaris_ribosomal_protein_L23_(RPL23),_mRNA	RPL23	Lymphnode
DUSP12	Spleen		XM_005621676.2	0.163236	PREDICTED:_Canis_lupus_familiaris_protease,_serine_27_(PRSS27),_mRNA	PRSS27	Pancreas
LDOC1	Brain		XM_847170.4	0.163153	PREDICTED:_Canis_lupus_familiaris_chromosome_20_open_reading_frame,_human_C19orf60_(C20H19orf60),_mRNA	C20H19orf60	Skel_muscle
LOC477944	Heart		XR_001317638.1	0.163014	PREDICTED:_Canis_lupus_familiaris_uncharacterized_LOC102152312_(LOC102152312),_transcript_variant_X1,_ncRNA	LOC102152312	#N/A
LOC482687	Brain		XM_536283.6	0.162887	PREDICTED:_Canis_lupus_familiaris_receptor_accessory_protein_5_(REEP5),_partial_mRNA	REEP5	Brain
NAPG	Brain		NM_001003229.1	0.162822	Canis_lupus_familiaris_biglycan_(BGN),_mRNA	BGN	Spleen
PRDX6	Kidney		XR_001318220.1	0.162734	PREDICTED:_Canis_lupus_familiaris_uncharacterized_LOC102152016_(LOC102152016),_ncRNA	LOC102152016	#N/A
SNCA	Brain		XM_849324.3	0.16254	PREDICTED:_Canis_lupus_familiaris_Ras_association_(RalGDS/AF-6)_domain_family_(N-terminal)_member_10_(RASSF10),_mRNA	RASSF10	Skel_muscle
STRBP	Brain		XM_014114833.1	0.162416	PREDICTED:_Canis_lupus_familiaris_MAP7_domain-containing_protein_1-like_(LOC106558961),_mRNA	LOC106558961	#N/A
ABLIM1	Heart		XM_003639022.2	0.16237	PREDICTED:_Canis_lupus_familiaris_complement_component_8,_alpha_polypeptide_(C8A),_mRNA	C8A	Liver
UQCRH	Heart		XM_848373.4	0.162083	PREDICTED:_Canis_lupus_familiaris_chromosome_8_open_reading_frame,_human_C14orf166_(C8H14orf166),_mRNA	C8H14orf166	Spleen
PSMC3	Brain		XM_536423.4	0.16208	PREDICTED:_Canis_lupus_familiaris_HIG1_hypoxia_inducible_domain_family,_member_2A_(HIGD2A),_mRNA	HIGD2A	Heart
EIF2S3	Lymphnode		XM_005637621.2	0.161932	PREDICTED:_Canis_lupus_familiaris_NADH_dehydrogenase_(ubiquinone)_1_beta_subcomplex,_8,_19kDa_(NDUFB8),_mRNA	NDUFB8	Heart
ARL6IP1	Kidney		XR_293258.2	0.161771	PREDICTED:_Canis_lupus_familiaris_uncharacterized_LOC102152775_(LOC102152775),_ncRNA	LOC102152775	#N/A
DYNC1I2	Lung		XM_847261.3	0.161595	PREDICTED:_Canis_lupus_familiaris_forkhead_box_A1_(FOXA1),_mRNA	FOXA1	Liver
LOC479765///LOC478212	Lymphnode		XM_005622659.2	0.161556	PREDICTED:_Canis_lupus_familiaris_Fc_receptor-like_protein_2_(LOC490399),_transcript_variant_X4,_mRNA	LOC490399	Spleen
MTPN	Spleen		XM_014110674.1	0.161552	PREDICTED:_Canis_lupus_familiaris_translation_initiation_factor_IF-2-like_(LOC102153593),_mRNA	LOC102153593	#N/A
GABARAP	Spleen		XR_001314716.1	0.161269	PREDICTED:_Canis_lupus_familiaris_uncharacterized_LOC102153322_(LOC102153322),_transcript_variant_X2,_ncRNA	LOC102153322	#N/A
NDUFA1	Heart		XM_532617.4	0.161094	PREDICTED:_Canis_lupus_familiaris_purine_nucleoside_phosphorylase_(PNP),_mRNA	PNP	Jejunum
VDAC2	Heart		XM_005639000.1	0.160758	PREDICTED:_Canis_lupus_familiaris_cystatin_B_(stefin_B)_(CSTB),_mRNA	CSTB	Lung
ATXN10	Heart		XM_005626825.1	0.160685	PREDICTED:_Canis_lupus_familiaris_glyoxylate_reductase/hydroxypyruvate_reductase_(GRHPR),_mRNA	GRHPR	Liver
SLC25A6	Kidney		XM_536040.5	0.160674	PREDICTED:_Canis_lupus_familiaris_eukaryotic_translation_elongation_factor_1_beta_2_(EEF1B2),_mRNA	EEF1B2	Pancreas
TERF2IP	Brain		XM_014109371.1	0.160297	PREDICTED:_Canis_lupus_familiaris_protein_transport_protein_SEC31-like_(LOC106558039),_mRNA	LOC106558039	#N/A
CCT3	Lymphnode		XR_294302.1	0.160194	PREDICTED:_Canis_lupus_familiaris_uncharacterized_LOC102151545_(LOC102151545),_ncRNA	LOC102151545	#N/A
NBEA	Brain		NM_001204439.1	0.16	Canis_lupus_familiaris_peter_pan_homolog_(Drosophila)_(PPAN),_mRNA	PPAN	#N/A
H2AFV	Jejunum		XM_014118270.1	0.159759	PREDICTED:_Canis_lupus_familiaris_uncharacterized_LOC106559575_(LOC106559575),_mRNA	LOC106559575	#N/A
LOC100855558	Spleen		XM_005628291.2	0.159562	PREDICTED:_Canis_lupus_familiaris_alveolar_macrophage_chemotactic_factor-like_(LOC106557449),_mRNA	LOC106557449	#N/A
TSFM	Heart		XM_005632457.2	0.159517	PREDICTED:_Canis_lupus_familiaris_troponin_C_type_1_(slow)_(TNNC1),_mRNA	TNNC1	Heart
NDUFA11	Heart		XM_848548.4	0.159496	PREDICTED:_Canis_lupus_familiaris_peptide_deformylase_(mitochondrial)_(PDF),_mRNA	PDF	Lymphnode
B2M	Spleen		XM_005631780.2	0.159443	PREDICTED:_Canis_lupus_familiaris_NADH_dehydrogenase_(ubiquinone)_1,_subcomplex_unknown,_1,_6kDa_(NDUFC1),_mRNA	NDUFC1	Skel_muscle
IGFBP7	Kidney		XM_014110527.1	0.15942	PREDICTED:_Canis_lupus_familiaris_formin-like_protein_16_(LOC106558240),_mRNA	LOC106558240	#N/A
GLRX3	Skel_muscle		XM_014120926.1	0.15942	PREDICTED:_Canis_lupus_familiaris_nuclear_pore_complex_protein_Nup160-like_(LOC102153953),_partial_mRNA	LOC102153953	#N/A
EIF3H	Lymphnode		XM_843504.4	0.159401	PREDICTED:_Canis_lupus_familiaris_mediator_complex_subunit_31_(MED31),_mRNA	MED31	Kidney
SUB1	Lymphnode		XM_005628787.2	0.159386	PREDICTED:_Canis_lupus_familiaris_glutamate_receptor,_metabotropic_3_(GRM3),_mRNA	GRM3	#N/A
NDRG2	Liver		XM_005635189.2	0.159381	PREDICTED:_Canis_lupus_familiaris_prefoldin_subunit_4_(PFDN4),_transcript_variant_X1,_mRNA	PFDN4	Spleen
NDUFA6	Heart		XM_533666.5	0.159281	PREDICTED:_Canis_lupus_familiaris_biliverdin_reductase_B_(BLVRB),_mRNA	BLVRB	Spleen
USP14	Heart		XM_542294.3	0.159267	PREDICTED:_Canis_lupus_familiaris_UDP-GlcNAc:betaGal_beta-1,3-N-acetylglucosaminyltransferase_6_(B3GNT6),_mRNA	B3GNT6	Jejunum
CBX3	Lymphnode		XM_014112103.1	0.159259	PREDICTED:_Canis_lupus_familiaris_nitrogen_permease_regulator_3-like_protein_(LOC102151387),_mRNA	LOC102151387	#N/A
WBP2	Brain		XR_292683.1	0.159145	PREDICTED:_Canis_lupus_familiaris_uncharacterized_LOC102154021_(LOC102154021),_ncRNA	LOC102154021	#N/A
ENO2	Brain		XM_533114.5	0.158752	PREDICTED:_Canis_lupus_familiaris_CDC42_effector_protein_(Rho_GTPase_binding)_4_(CDC42EP4),_mRNA	CDC42EP4	Brain
SORL1	Brain		XM_539094.5	0.158742	PREDICTED:_Canis_lupus_familiaris_TSPY-like_4_(TSPYL4),_mRNA	TSPYL4	#N/A
MBNL1	Lymphnode		XM_005639657.1	0.158644	PREDICTED:_Canis_lupus_familiaris_family_with_sequence_similarity_43,_member_A_(FAM43A),_mRNA	FAM43A	#N/A
RAB11FIP2	Brain		XM_537727.5	0.158585	PREDICTED:_Canis_lupus_familiaris_fibronectin_type_III_domain_containing_8_(FNDC8),_mRNA	FNDC8	Skel_muscle
JKAMP	Brain		XM_540927.3	0.158493	PREDICTED:_Canis_lupus_familiaris_coiled-coil_domain_containing_86_(CCDC86),_mRNA	CCDC86	Skel_muscle
LOC608609///LOC477992///SKP1	Brain		XM_854584.4	0.158368	PREDICTED:_Canis_lupus_familiaris_activating_transcription_factor_4_(ATF4),_mRNA	ATF4	Skel_muscle
SDHC	Heart		XM_543639.6	0.158277	PREDICTED:_Canis_lupus_familiaris_keratin_8,_type_II_(KRT8),_mRNA	KRT8	Jejunum
TMEM55A	Brain		XM_014112775.1	0.157929	PREDICTED:_Canis_lupus_familiaris_peptidylprolyl_isomerase_F_(PPIF),_mRNA	PPIF	Heart
ARPC5L	Lymphnode		NR_049506.1	0.157895	Canis_lupus_familiaris_microRNA_592_(MIR592),_microRNA	MIR592	#N/A
MDH2///LOC482601	Heart		XM_843953.4	0.157798	PREDICTED:_Canis_lupus_familiaris_zinc_finger_protein_703_(ZNF703),_mRNA	ZNF703	Pancreas
GABBR2	Brain		XM_537945.6	0.157774	PREDICTED:_Canis_lupus_familiaris_enoyl_CoA_hydratase,_short_chain,_1,_mitochondrial_(ECHS1),_mRNA	ECHS1	Kidney
DAD1	Pancreas		XM_014116137.1	0.15748	PREDICTED:_Canis_lupus_familiaris_interferon_alpha-inducible_protein_27-like_protein_2_(LOC102152995),_mRNA	LOC102152995	#N/A
LOC478405	Lung		XM_014108602.1	0.15737	PREDICTED:_Canis_lupus_familiaris_interleukin_17_receptor_A_(IL17RA),_partial_mRNA	IL17RA	Lymphnode
CISD1	Kidney		XM_003432704.3	0.157143	PREDICTED:_Canis_lupus_familiaris_transmembrane_protein_238_(TMEM238),_mRNA	TMEM238	#N/A
CTNNB1	Lung		XM_005617844.2	0.156904	PREDICTED:_Canis_lupus_familiaris_endothelin_converting_enzyme_1_(ECE1),_mRNA	ECE1	Pancreas
CD63	Lung		XR_001314825.1	0.156805	PREDICTED:_Canis_lupus_familiaris_uncharacterized_LOC106557984_(LOC106557984),_ncRNA	LOC106557984	#N/A
CCT7///LOC606887	Skel_muscle		XM_543660.4	0.156794	PREDICTED:_Canis_lupus_familiaris_keratin_80,_type_II_(KRT80),_mRNA	KRT80	Pancreas
VDAC3	Heart		XM_005616888.2	0.156786	PREDICTED:_Canis_lupus_familiaris_calpain_12_(CAPN12),_mRNA	CAPN12	Liver
TRAPPC2L	Heart		XR_001318397.1	0.156786	PREDICTED:_Canis_lupus_familiaris_chromosome_20_open_reading_frame,_human_C19orf67_(C20H19orf67),_misc_RNA	C20H19orf67	#N/A
RPS11	Lymphnode		XM_850107.5	0.156784	PREDICTED:_Canis_lupus_familiaris_R3H_domain_containing_4_(R3HDM4),_mRNA	R3HDM4	Spleen
AP2A2	Brain		XM_532347.3	0.156576	PREDICTED:_Canis_lupus_familiaris_epiplakin_1_(EPPK1),_mRNA	EPPK1	#N/A
LMO4	Brain		XM_539493.2	0.156429	PREDICTED:_Canis_lupus_familiaris_even-skipped_homeobox_1_(EVX1),_mRNA	EVX1	Pancreas
UQCR11	Heart		XR_001316880.1	0.156322	PREDICTED:_Canis_lupus_familiaris_uncharacterized_LOC102151805_(LOC102151805),_ncRNA	LOC102151805	#N/A
CCK	Brain		XM_014122676.1	0.156318	PREDICTED:_Canis_lupus_familiaris_collagen_alpha-2(I)_chain-like_(LOC106560194),_mRNA	LOC106560194	#N/A
SCG5	Brain		XM_531662.5	0.156285	PREDICTED:_Canis_lupus_familiaris_transmembrane_BAX_inhibitor_motif_containing_4_(TMBIM4),_mRNA	TMBIM4	Kidney
ATF4	Skel_muscle		XR_295380.1	0.156151	PREDICTED:_Canis_lupus_familiaris_uncharacterized_LOC102156467_(LOC102156467),_ncRNA	LOC102156467	#N/A
ACAA1	Liver		XR_293063.2	0.155979	PREDICTED:_Canis_lupus_familiaris_uncharacterized_LOC102154532_(LOC102154532),_ncRNA	LOC102154532	#N/A
LOC487739	Jejunum		XM_003435580.1	0.155963	PREDICTED:_Canis_lupus_familiaris_nuclear_cap-binding_protein_subunit_2-like_(LOC100684503),_mRNA	LOC100684503	#N/A
USP12	Brain		XM_005618023.1	0.155887	PREDICTED:_Canis_lupus_familiaris_peroxisomal_biogenesis_factor_14_(PEX14),_mRNA	PEX14	Liver
CDIP1	Brain		XM_005624490.2	0.155877	PREDICTED:_Canis_lupus_familiaris_keratin,_type_I_cuticular_Ha1_(LOC490988),_mRNA	LOC490988	Pancreas
VAPA	Skel_muscle		XR_001317882.1	0.155779	PREDICTED:_Canis_lupus_familiaris_uncharacterized_LOC106559826_(LOC106559826),_ncRNA	LOC106559826	#N/A
EIF3F	Skel_muscle		XR_292472.2	0.15566	PREDICTED:_Canis_lupus_familiaris_uncharacterized_LOC102157240_(LOC102157240),_ncRNA	LOC102157240	#N/A
MT3	Brain		XR_294871.2	0.155056	PREDICTED:_Canis_lupus_familiaris_uncharacterized_LOC102156837_(LOC102156837),_ncRNA	LOC102156837	#N/A
EPB41L3	Jejunum		XM_546595.5	0.15492	PREDICTED:_Canis_lupus_familiaris_mannose-P-dolichol_utilization_defect_1_(MPDU1),_mRNA	MPDU1	Jejunum
ARPC1A	Jejunum		XM_014107694.1	0.154882	PREDICTED:_Canis_lupus_familiaris_BCL2-related_ovarian_killer_(BOK),_mRNA	BOK	#N/A
SH3BGRL2	Kidney		XR_295952.2	0.154839	PREDICTED:_Canis_lupus_familiaris_uncharacterized_LOC102156305_(LOC102156305),_ncRNA	LOC102156305	#N/A
ATP6V1C1	Brain		NM_001048136.1	0.154714	Canis_lupus_familiaris_mitogen-activated_protein_kinase_kinase_2_(MAP2K2),_mRNA	MAP2K2	Jejunum
NRN1	Brain		XM_014116199.1	0.154412	PREDICTED:_Canis_lupus_familiaris_centrosomal_protein_131kDa_(CEP131),_mRNA	CEP131	Heart
TPI1	Skel_muscle		NM_001193298.1	0.154348	Canis_lupus_familiaris_cytochrome_b5_type_A_(microsomal)_(CYB5A),_mRNA	CYB5A	Liver
PRMT1	Skel_muscle		XM_536856.5	0.154345	PREDICTED:_Canis_lupus_familiaris_procollagen-lysine,_2-oxoglutarate_5-dioxygenase_3_(PLOD3),_mRNA	PLOD3	Jejunum
SDHA	Heart		XM_847921.3	0.154316	PREDICTED:_Canis_lupus_familiaris_fatty_acid_2-hydroxylase_(FA2H),_mRNA	FA2H	Brain
GPX1	Spleen		XM_014119269.1	0.154229	PREDICTED:_Canis_lupus_familiaris_translation_initiation_factor_IF-2-like_(LOC106559733),_mRNA	LOC106559733	#N/A
PKP4	Brain		XM_847745.3	0.154185	PREDICTED:_Canis_lupus_familiaris_exosome_component_5_(EXOSC5),_mRNA	EXOSC5	Lymphnode
GLRX5	Spleen		XM_005630523.2	0.15415	PREDICTED:_Canis_lupus_familiaris_ladybird_homeobox_2_(LBX2),_mRNA	LBX2	Lymphnode
WDR61	Pancreas		XR_001317301.1	0.154116	PREDICTED:_Canis_lupus_familiaris_uncharacterized_LOC106559482_(LOC106559482),_ncRNA	LOC106559482	#N/A
MAP2K4	Brain		XR_001317653.1	0.154047	PREDICTED:_Canis_lupus_familiaris_uncharacterized_LOC102153112_(LOC102153112),_ncRNA	LOC102153112	#N/A
UBE2D3	Spleen		XM_014108366.1	0.154	PREDICTED:_Canis_lupus_familiaris_keratin,_type_II_cytoskeletal_8-like_(LOC608165),_mRNA	LOC608165	Jejunum
LAMTOR5	Kidney		XM_014121827.1	0.153833	PREDICTED:_Canis_lupus_familiaris_protein_tyrosine_phosphatase,_receptor_type,_S_(PTPRS),_mRNA	PTPRS	Brain
SLC25A4	Heart		XR_001315437.1	0.153754	PREDICTED:_Canis_lupus_familiaris_uncharacterized_LOC106558329_(LOC106558329),_ncRNA	LOC106558329	#N/A
PSMC2	Heart		XM_003434795.3	0.153465	PREDICTED:_Canis_lupus_familiaris_guanine_nucleotide_binding_protein_(G_protein),_gamma_5_(GNG5),_mRNA	GNG5	#N/A
PITHD1	Brain		XM_014112360.1	0.153415	PREDICTED:_Canis_lupus_familiaris_laforin,_isoform_9-like_(LOC106558590),_mRNA	LOC106558590	#N/A
BANF1	Skel_muscle		XM_014119243.1	0.1534	PREDICTED:_Canis_lupus_familiaris_forkhead_box_O6_(FOXO6),_partial_mRNA	FOXO6	#N/A
USP11	Brain		XM_014106756.1	0.153086	PREDICTED:_Canis_lupus_familiaris_cystatin_9_(testatin)_(LOC485559),_mRNA	LOC485559	Brain
ACLY	Kidney		XR_001315774.1	0.152893	PREDICTED:_Canis_lupus_familiaris_uncharacterized_LOC106558577_(LOC106558577),_ncRNA	LOC106558577	#N/A
LOC482354	Heart		XM_003431451.3	0.152448	PREDICTED:_Canis_lupus_familiaris_LLP_homolog,_long-term_synaptic_facilitation_(Aplysia)_(LLPH),_mRNA	LLPH	#N/A
LOC609402///LOC476825	Spleen		XR_292698.2	0.152284	PREDICTED:_Canis_lupus_familiaris_uncharacterized_LOC102156735_(LOC102156735),_ncRNA	LOC102156735	#N/A
ATL1	Brain		NM_001194969.1	0.152249	Canis_lupus_familiaris_heme_oxygenase_1_(HMOX1),_mRNA	HMOX1	Spleen
OLA1	Skel_muscle		XM_005626104.2	0.152191	PREDICTED:_Canis_lupus_familiaris_G_protein-coupled_receptor_75_(GPR75),_mRNA	GPR75	#N/A
PSMA4	Kidney		XM_847672.3	0.152041	PREDICTED:_Canis_lupus_familiaris_melanoregulin_(MREG),_mRNA	MREG	Lung
CAMK2G	Brain		XM_536561.5	0.151568	PREDICTED:_Canis_lupus_familiaris_transgelin_(TAGLN),_mRNA	TAGLN	Jejunum
STMN3	Brain		XR_294908.2	0.151303	PREDICTED:_Canis_lupus_familiaris_uncharacterized_LOC102151882_(LOC102151882),_ncRNA	LOC102151882	#N/A
ALDOA	Skel_muscle		XM_532561.5	0.151275	PREDICTED:_Canis_lupus_familiaris_LSM10,_U7_small_nuclear_RNA_associated_(LSM10),_mRNA	LSM10	Skel_muscle
C22H13orf15	Lung		XM_005621383.2	0.151042	PREDICTED:_Canis_lupus_familiaris_linker_for_activation_of_T_cells_(LAT),_partial_mRNA	LAT	Lymphnode
PNPO	Kidney		XR_295780.2	0.15103	PREDICTED:_Canis_lupus_familiaris_uncharacterized_LOC102153177_(LOC102153177),_ncRNA	LOC102153177	#N/A
DDX3X	Lung		XR_295059.2	0.151023	PREDICTED:_Canis_lupus_familiaris_uncharacterized_LOC102156186_(LOC102156186),_ncRNA	LOC102156186	#N/A
C6H16orf45	Brain		XM_005616810.2	0.15102	PREDICTED:_Canis_lupus_familiaris_MICOS_complex_subunit_MIC10-like_(LOC102155376),_mRNA	LOC102155376	#N/A
KIAA1191	Kidney		XM_014112358.1	0.151	PREDICTED:_Canis_lupus_familiaris_spondin_2,_extracellular_matrix_protein_(SPON2),_mRNA	SPON2	#N/A
ATP6V1D	Brain		XM_005642449.1	0.150986	PREDICTED:_Canis_lupus_familiaris_ariadne_homolog_2_opposite_strand_(ARIH2OS),_mRNA	ARIH2OS	#N/A
ANP32B	Lymphnode		XM_846185.3	0.150794	PREDICTED:_Canis_lupus_familiaris_transmembrane_protein_89_(TMEM89),_mRNA	TMEM89	Pancreas
LOC612499///LOC612480///LOC609171///LOC609099///LOC608933///LOC608917///LOC608729///LOC608117///LOC608035///LOC607650///LOC607525///LOC607135///LOC607099///LOC607098///LOC490392///LOC488418///LOC488116///LOC487696///LOC487279///LOC484708///LOC484696///LOC482001///LOC481926///LOC477765///LOC477645///HNRNPA1L2///LOC476099	Pancreas		NM_001003183.1	0.15075	Canis_lupus_familiaris_adrenomedullin_(ADM),_mRNA	ADM	Kidney
SH3GL3	Brain		XR_001316505.1	0.150662	PREDICTED:_Canis_lupus_familiaris_uncharacterized_LOC106559003_(LOC106559003),_transcript_variant_X1,_ncRNA	LOC106559003	#N/A
CD59	Lung		XM_003432838.2	0.150519	PREDICTED:_Canis_lupus_familiaris_epoxide_hydrolase_3_(EPHX3),_mRNA	EPHX3	Pancreas
EIF3H	Spleen		XM_003639318.3	0.150433	PREDICTED:_Canis_lupus_familiaris_CD63_molecule_(CD63),_mRNA	CD63	Lung
RNASEK	Lung		XR_001317872.1	0.150322	PREDICTED:_Canis_lupus_familiaris_uncharacterized_LOC106559819_(LOC106559819),_ncRNA	LOC106559819	#N/A
PCMT1	Brain		XM_533423.5	0.150251	PREDICTED:_Canis_lupus_familiaris_PERP,_TP53_apoptosis_effector_(PERP),_mRNA	PERP	Heart
BRK1	Lymphnode		XM_014121819.1	0.150228	PREDICTED:_Canis_lupus_familiaris_calmodulin_regulated_spectrin-associated_protein_family,_member_3_(CAMSAP3),_mRNA	CAMSAP3	Jejunum
TOMM6	Lymphnode		XM_005622086.1	0.15015	PREDICTED:_Canis_lupus_familiaris_transmembrane_protein_100-like_(LOC102154065),_mRNA	LOC102154065	#N/A
SNX14	Brain		XM_003639625.3	0.150085	PREDICTED:_Canis_lupus_familiaris_APH1A_gamma_secretase_subunit_(APH1A),_mRNA	APH1A	Heart
OAT	Kidney		XM_536218.5	0.150035	PREDICTED:_Canis_lupus_familiaris_low_density_lipoprotein_receptor-related_protein_associated_protein_1_(LRPAP1),_mRNA	LRPAP1	Kidney
OGT	Lymphnode		XM_536954.5	0.15	PREDICTED:_Canis_lupus_familiaris_glycerophosphodiester_phosphodiesterase_1_(GDE1),_mRNA	GDE1	Brain
PCP4	Brain		XR_294876.2	0.15	PREDICTED:_Canis_lupus_familiaris_uncharacterized_LOC102153008_(LOC102153008),_ncRNA	LOC102153008	#N/A
ARPP21	Brain		XM_858575.4	0.149976	PREDICTED:_Canis_lupus_familiaris_LIM_homeobox_2_(LHX2),_mRNA	LHX2	Brain
ATP6V1G2	Brain		XM_542178.5	0.149876	PREDICTED:_Canis_lupus_familiaris_deoxyhypusine_hydroxylase/monooxygenase_(DOHH),_mRNA	DOHH	Skel_muscle
ATP2B1	Brain		XM_005627763.1	0.149709	PREDICTED:_Canis_lupus_familiaris_chromosome_12_open_reading_frame,_human_C6orf226_(C12H6orf226),_mRNA	C12H6orf226	#N/A
IK	Spleen		XM_005617949.2	0.149562	PREDICTED:_Canis_lupus_familiaris_ATPase_type_13A2_(ATP13A2),_mRNA	ATP13A2	#N/A
UBE2E1	Lymphnode		XM_862217.4	0.149455	PREDICTED:_Canis_lupus_familiaris_calreticulin_(CALR),_mRNA	CALR	Lymphnode
AP2A2	Brain		XM_546853.4	0.149418	PREDICTED:_Canis_lupus_familiaris_NIN1/RPN12_binding_protein_1_homolog_(NOB1),_mRNA	NOB1	Lymphnode
USO1	Pancreas		XM_014111391.1	0.149216	PREDICTED:_Canis_lupus_familiaris_protein_NYNRIN-like_(LOC102154491),_mRNA	LOC102154491	#N/A
CHMP5	Brain		XR_295018.2	0.149079	PREDICTED:_Canis_lupus_familiaris_uncharacterized_LOC102157235_(LOC102157235),_ncRNA	LOC102157235	#N/A
ACYP2	Skel_muscle		XM_014112067.1	0.149007	PREDICTED:_Canis_lupus_familiaris_translation_initiation_factor_IF-2-like_(LOC106558506),_mRNA	LOC106558506	#N/A
MBNL1	Lymphnode		XM_014118141.1	0.148963	PREDICTED:_Canis_lupus_familiaris_peptidase_M20_domain_containing_2_(PM20D2),_mRNA	PM20D2	Kidney
C32H4orf3	Heart		XR_001317336.1	0.148867	PREDICTED:_Canis_lupus_familiaris_uncharacterized_LOC106559501_(LOC106559501),_ncRNA	LOC106559501	#N/A
YBX1///LOC479011///LOC474472	Heart		XM_005633246.2	0.148801	PREDICTED:_Canis_lupus_familiaris_serine/arginine_repetitive_matrix_protein_1_(LOC612290),_mRNA	LOC612290	#N/A
LOC609886///SNU13	Brain		XM_005629161.2	0.148688	PREDICTED:_Canis_lupus_familiaris_pleckstrin_homology-like_domain,_family_A,_member_1_(PHLDA1),_partial_mRNA	PHLDA1	Lung
TRIP12	Skel_muscle		XM_538012.5	0.148666	PREDICTED:_Canis_lupus_familiaris_NADH_dehydrogenase_(ubiquinone)_1_beta_subcomplex,_11,_17.3kDa_(NDUFB11),_mRNA	NDUFB11	Heart
UBE2V1	Brain		XM_544524.3	0.148402	PREDICTED:_Canis_lupus_familiaris_phospholipase_A2,_group_IID_(PLA2G2D),_mRNA	PLA2G2D	Pancreas
ZC3H15	Skel_muscle		XM_005638641.2	0.148302	PREDICTED:_Canis_lupus_familiaris_chondroitin_sulfate_proteoglycan_4_(CSPG4),_mRNA	CSPG4	Spleen
NDUFA7	Heart		XM_014119369.1	0.148248	PREDICTED:_Canis_lupus_familiaris_InaF-motif_containing_1_(INAFM1),_mRNA	INAFM1	#N/A
GRIK2	Brain		XM_005623942.1	0.148246	PREDICTED:_Canis_lupus_familiaris_inverted_formin-2_(LOC102153864),_mRNA	LOC102153864	#N/A
PSMG2	Kidney		XM_537364.5	0.147885	PREDICTED:_Canis_lupus_familiaris_low_density_lipoprotein_receptor-related_protein_10_(LRP10),_mRNA	LRP10	Lung
IDH2	Heart		XM_541624.5	0.147871	PREDICTED:_Canis_lupus_familiaris_ZFP36_ring_finger_protein_(ZFP36),_mRNA	ZFP36	Lung
CMAS	Brain		XM_003639878.3	0.14759	PREDICTED:_Canis_lupus_familiaris_chromosome_25_open_reading_frame,_human_C2orf82_(C25H2orf82),_mRNA	C25H2orf82	#N/A
CNBP	Spleen		XR_001315377.1	0.147493	PREDICTED:_Canis_lupus_familiaris_uncharacterized_LOC106558307_(LOC106558307),_ncRNA	LOC106558307	#N/A
LOC478124	Lymphnode		XM_005617457.2	0.14745	PREDICTED:_Canis_lupus_familiaris_centromere_protein_H_(CENPH),_mRNA	CENPH	Jejunum
AKT3	Brain		XR_001315471.1	0.147436	PREDICTED:_Canis_lupus_familiaris_uncharacterized_LOC106558351_(LOC106558351),_ncRNA	LOC106558351	#N/A
PSMA5	Jejunum		XM_014120401.1	0.147401	PREDICTED:_Canis_lupus_familiaris_charged_multivesicular_body_protein_3_(CHMP3),_mRNA	CHMP3	Jejunum
NEDD8	Brain		XM_844840.5	0.14738	PREDICTED:_Canis_lupus_familiaris_Rho_GDP_dissociation_inhibitor_(GDI)_alpha_(ARHGDIA),_transcript_variant_X1,_mRNA	ARHGDIA	Lymphnode
PRDX5	Heart		NM_001007123.1	0.147353	Canis_lupus_familiaris_A_kinase_(PRKA)_anchor_protein_8_(AKAP8),_mRNA	AKAP8	Lymphnode
RAB1A	Jejunum		XM_003433425.3	0.147327	PREDICTED:_Canis_lupus_familiaris_tyrosine_3-monooxygenase/tryptophan_5-monooxygenase_activation_protein,_eta_(YWHAH),_mRNA	YWHAH	#N/A
LOC477072	Liver		XM_005627808.2	0.147159	PREDICTED:_Canis_lupus_familiaris_lysosomal_protein_transmembrane_4_beta_(LAPTM4B),_mRNA	LAPTM4B	Heart
LOC608456	Skel_muscle		XM_847992.3	0.147078	PREDICTED:_Canis_lupus_familiaris_nuclear_receptor_corepressor_2_(NCOR2),_mRNA	NCOR2	#N/A
SSR3	Pancreas		XM_003639457.3	0.146883	PREDICTED:_Canis_lupus_familiaris_RAS-like,_family_11,_member_B_(RASL11B),_mRNA	RASL11B	Pancreas
NDUFB10	Heart		NM_001290099.1	0.146771	Canis_lupus_familiaris_peptidase_inhibitor_3,_skin-derived_(PI3),_mRNA	PI3	Lymphnode
LAMTOR2	Brain		XM_005642172.2	0.146661	PREDICTED:_Canis_lupus_familiaris_RAB40B,_member_RAS_oncogene_family_(RAB40B),_mRNA	RAB40B	Pancreas
MRPS26	Lymphnode		XM_534993.5	0.146552	PREDICTED:_Canis_lupus_familiaris_mitochondrial_ribosomal_protein_L43_(MRPL43),_mRNA	MRPL43	Skel_muscle
WLS	Lung		XR_296682.2	0.146479	PREDICTED:_Canis_lupus_familiaris_uncharacterized_LOC102155038_(LOC102155038),_ncRNA	LOC102155038	#N/A
COX8A	Kidney		XM_005629089.2	0.146414	PREDICTED:_Canis_lupus_familiaris_transmembrane_protein_53_(TMEM53),_mRNA	TMEM53	Liver
EBNA1BP2	Spleen		XM_014116886.1	0.146283	PREDICTED:_Canis_lupus_familiaris_mitochondrial_ribosomal_protein_L41_(MRPL41),_mRNA	MRPL41	Kidney
SAT1	Spleen		NM_001002961.1	0.146078	Canis_lupus_familiaris_annexin_A2_(ANXA2),_mRNA	ANXA2	Lung
DYNLL1///LOC476571	Lung		XM_542966.5	0.145858	PREDICTED:_Canis_lupus_familiaris_charged_multivesicular_body_protein_4B_(CHMP4B),_mRNA	CHMP4B	Brain
PDCD6	Lung		XM_539590.4	0.145791	PREDICTED:_Canis_lupus_familiaris_dynein,_axonemal,_light_intermediate_chain_1_(DNALI1),_mRNA	DNALI1	Pancreas
SERPINE2	Brain		NR_128839.1	0.145631	Canis_lupus_familiaris_microRNA_7180_(MIR7180),_microRNA	MIR7180	#N/A
TCF4	Brain		XR_294226.2	0.14556	PREDICTED:_Canis_lupus_familiaris_uncharacterized_LOC102152760_(LOC102152760),_ncRNA	LOC102152760	#N/A
EIF1B	Brain		XR_292173.1	0.145545	PREDICTED:_Canis_lupus_familiaris_uncharacterized_LOC102156538_(LOC102156538),_ncRNA	LOC102156538	#N/A
DYNC1H1	Brain		XM_544546.6	0.145482	PREDICTED:_Canis_lupus_familiaris_EPH_receptor_A2_(EPHA2),_mRNA	EPHA2	Liver
LOC608196	Lymphnode		XR_001314757.1	0.145383	PREDICTED:_Canis_lupus_familiaris_uncharacterized_LOC106557943_(LOC106557943),_ncRNA	LOC106557943	#N/A
ZFP91	Skel_muscle		XM_005629424.1	0.145382	PREDICTED:_Canis_lupus_familiaris_zinc_finger_protein_219_(ZNF219),_mRNA	ZNF219	#N/A
SNRNP200	Lymphnode		XM_545584.5	0.145382	PREDICTED:_Canis_lupus_familiaris_chromosome_37_open_reading_frame,_human_C2orf47_(C37H2orf47),_mRNA	C37H2orf47	#N/A
PUF60	Heart		XM_005626232.1	0.145266	PREDICTED:_Canis_lupus_familiaris_translation_initiation_factor_IF-2-like_(LOC102151375),_mRNA	LOC102151375	#N/A
TTC3	Brain		XM_003639349.1	0.14511	PREDICTED:_Canis_lupus_familiaris_olfactory_receptor_56-like_(LOC100684072),_mRNA	LOC100684072	#N/A
SNRNP27	Brain		XM_014107187.1	0.145083	PREDICTED:_Canis_lupus_familiaris_translation_initiation_factor_IF-2-like_(LOC106557718),_mRNA	LOC106557718	#N/A
S100A10	Lung		XM_005624515.1	0.145064	PREDICTED:_Canis_lupus_familiaris_keratin,_high-sulfur_matrix_protein,_B2A-like_(LOC102151268),_mRNA	LOC102151268	#N/A
GLRB	Brain		XM_544922.6	0.144965	PREDICTED:_Canis_lupus_familiaris_phosphofructokinase,_liver_(PFKL),_mRNA	PFKL	Jejunum
UQCRH	Heart		XM_537096.5	0.144747	PREDICTED:_Canis_lupus_familiaris_ribosome_production_factor_1_homolog_(RPF1),_mRNA	RPF1	Heart
CD63	Lung		XR_001315839.1	0.14467	PREDICTED:_Canis_lupus_familiaris_uncharacterized_LOC106558608_(LOC106558608),_transcript_variant_X2,_ncRNA	LOC106558608	#N/A
VPS13A	Skel_muscle		XM_005640917.2	0.144567	PREDICTED:_Canis_lupus_familiaris_sushi_domain_containing_4_(SUSD4),_mRNA	SUSD4	Brain
EPDR1	Skel_muscle		XM_005639473.2	0.14455	PREDICTED:_Canis_lupus_familiaris_zinc_finger,_BED-type_containing_2_(ZBED2),_mRNA	ZBED2	Pancreas
CUTA	Kidney		XR_001316062.1	0.14446	PREDICTED:_Canis_lupus_familiaris_uncharacterized_LOC102156813_(LOC102156813),_ncRNA	LOC102156813	#N/A
FAM49B	Lymphnode		XM_014113246.1	0.144444	PREDICTED:_Canis_lupus_familiaris_translation_initiation_factor_IF-2_(LOC106558758),_mRNA	LOC106558758	#N/A
UBE3A	Lymphnode		XM_005626123.2	0.144376	PREDICTED:_Canis_lupus_familiaris_peroxisomal_biogenesis_factor_13_(PEX13),_mRNA	PEX13	Liver
NEDD8	Brain		XR_001318463.1	0.144374	PREDICTED:_Canis_lupus_familiaris_uncharacterized_LOC102151883_(LOC102151883),_ncRNA	LOC102151883	#N/A
CCT4	Lymphnode		XM_843959.4	0.144345	PREDICTED:_Canis_lupus_familiaris_lymphocyte_antigen_6_complex,_locus_G5B_(LY6G5B),_mRNA	LY6G5B	Lymphnode
KMT2E	Lymphnode		NM_001003263.1	0.144266	Canis_lupus_familiaris_GNAS_complex_locus_(GNAS),_mRNA	GNAS	Brain
LOC608455	Heart		XR_001315775.1	0.144205	PREDICTED:_Canis_lupus_familiaris_uncharacterized_LOC102154011_(LOC102154011),_transcript_variant_X2,_ncRNA	LOC102154011	#N/A
LOC480934	Brain		XM_003431731.3	0.144172	PREDICTED:_Canis_lupus_familiaris_psoriasis_susceptibility_1_candidate_2_(PSORS1C2),_mRNA	PSORS1C2	#N/A
TTC3	Brain		XM_014114631.1	0.144132	PREDICTED:_Canis_lupus_familiaris_methyltransferase_like_22_(METTL22),_transcript_variant_X3,_mRNA	METTL22	Skel_muscle
C8H14orf166	Spleen		NR_128754.1	0.144	Canis_lupus_familiaris_microRNA_8814_(MIR8814),_microRNA	MIR8814	#N/A
VCP	Skel_muscle		XM_850436.5	0.143807	PREDICTED:_Canis_lupus_familiaris_cysteine-rich_protein_2_(CRIP2),_mRNA	CRIP2	Heart
RNF141	Brain		XM_014116454.1	0.143744	PREDICTED:_Canis_lupus_familiaris_leukocyte_receptor_cluster_(LRC)_member_9_(LENG9),_mRNA	LENG9	#N/A
TMEM178A	Brain		NM_001013844.1	0.143559	Canis_lupus_familiaris_FBJ_murine_osteosarcoma_viral_oncogene_homolog_B_(FOSB),_mRNA	FOSB	Pancreas
GSTA4	Brain		XM_014112773.1	0.143555	PREDICTED:_Canis_lupus_familiaris_trypsin_domain_containing_1_(TYSND1),_mRNA	TYSND1	#N/A
DLA-12///DLA-64///DLA88	Lymphnode		XM_014109356.1	0.143474	PREDICTED:_Canis_lupus_familiaris_olfactory_receptor_4K15-like_(LOC100684398),_mRNA	LOC100684398	#N/A
WLS	Lung		NM_001003277.3	0.143416	Canis_lupus_familiaris_RAB10,_member_RAS_oncogene_family_(RAB10),_mRNA	RAB10	Spleen
LOC612523	Brain		XM_005638815.2	0.143392	PREDICTED:_Canis_lupus_familiaris_keratin-associated_protein_13-1-like_(LOC100686358),_mRNA	LOC100686358	#N/A
ANKRA2	Brain		XM_537656.4	0.143382	PREDICTED:_Canis_lupus_familiaris_chromosome_9_open_reading_frame,_human_C17orf98_(C9H17orf98),_mRNA	C9H17orf98	Skel_muscle
ARL6IP5	Heart		XR_001316032.1	0.143369	PREDICTED:_Canis_lupus_familiaris_uncharacterized_LOC102155584_(LOC102155584),_transcript_variant_X1,_ncRNA	LOC102155584	#N/A
EIF4G3	Brain		NR_128804.1	0.142857	Canis_lupus_familiaris_microRNA_8853_(MIR8853),_microRNA	MIR8853	#N/A
RBFOX2	Brain		XM_003431945.3	0.142857	PREDICTED:_Canis_lupus_familiaris_NADH_dehydrogenase_(ubiquinone)_Fe-S_protein_5,_15kDa_(NADH-coenzyme_Q_reductase)_(NDUFS5),_mRNA	NDUFS5	Heart
RPS27L	Pancreas		XM_005635176.2	0.142857	PREDICTED:_Canis_lupus_familiaris_skin_secretory_protein_xP2-like_(LOC102153172),_mRNA	LOC102153172	#N/A
RNASEH2B	Spleen		XR_296340.1	0.142857	PREDICTED:_Canis_lupus_familiaris_uncharacterized_LOC102154537_(LOC102154537),_ncRNA	LOC102154537	#N/A
SUMO1	Spleen		XM_005616599.1	0.14267	PREDICTED:_Canis_lupus_familiaris_mediator_complex_subunit_29_(MED29),_mRNA	MED29	Brain
VEGFB	Heart		XM_014108452.1	0.142651	PREDICTED:_Canis_lupus_familiaris_tensin_2_(TNS2),_mRNA	TNS2	Lung
GNL3L	Brain		XM_544921.5	0.142495	PREDICTED:_Canis_lupus_familiaris_autoimmune_regulator_(AIRE),_mRNA	AIRE	Skel_muscle
CAPNS1	Lung		XM_849421.4	0.142489	PREDICTED:_Canis_lupus_familiaris_YY1_transcription_factor_(YY1),_mRNA	YY1	Lymphnode
NDUFS5	Skel_muscle		XM_003432016.3	0.142292	PREDICTED:_Canis_lupus_familiaris_protein_mago_nashi_homolog_(LOC100684102),_mRNA	LOC100684102	#N/A
PRPF19	Brain		XR_001315829.1	0.142241	PREDICTED:_Canis_lupus_familiaris_uncharacterized_LOC106558604_(LOC106558604),_ncRNA	LOC106558604	#N/A
MAP2K1	Brain		NM_001003080.1	0.142157	Canis_lupus_familiaris_ferritin,_heavy_polypeptide_1_(FTH1),_mRNA	FTH1	Spleen
NDUFS4	Heart		XM_014111617.1	0.142157	PREDICTED:_Canis_lupus_familiaris_collagen_alpha-1(I)_chain-like_(LOC102155195),_mRNA	LOC102155195	#N/A
PSMB1	Heart		XM_536862.5	0.142145	PREDICTED:_Canis_lupus_familiaris_TSC22_domain_family,_member_4_(TSC22D4),_mRNA	TSC22D4	Brain
TKT	Lymphnode		XR_001316811.1	0.142091	PREDICTED:_Canis_lupus_familiaris_uncharacterized_LOC102153844_(LOC102153844),_ncRNA	LOC102153844	#N/A
TPM1	Jejunum		XM_014108280.1	0.142077	PREDICTED:_Canis_lupus_familiaris_MAPK-interacting_and_spindle-stabilizing_protein-like_(LOC106557869),_mRNA	LOC106557869	#N/A
NISCH	Brain		NM_001003373.1	0.141997	Canis_lupus_familiaris_complement_component_5a_receptor_1_(C5AR1),_mRNA	C5AR1	Spleen
S100A10	Lung		XR_001314536.1	0.141988	PREDICTED:_Canis_lupus_familiaris_uncharacterized_LOC106557797_(LOC106557797),_ncRNA	LOC106557797	#N/A
UBXN1	Skel_muscle		XM_533261.5	0.141958	PREDICTED:_Canis_lupus_familiaris_heterogeneous_nuclear_ribonucleoprotein_U-like_2_(HNRNPUL2),_mRNA	HNRNPUL2	Lymphnode
ARPC1A	Jejunum		XM_003432899.3	0.141705	PREDICTED:_Canis_lupus_familiaris_unconventional_SNARE_in_the_ER_1_homolog_(S._cerevisiae)_(USE1),_mRNA	USE1	Spleen
PRDX3	Heart		XM_534481.5	0.141642	PREDICTED:_Canis_lupus_familiaris_pre-mRNA_processing_factor_6_(PRPF6),_mRNA	PRPF6	Lymphnode
ABLIM1	Heart		XM_003431808.3	0.141586	PREDICTED:_Canis_lupus_familiaris_lymphocyte_antigen_6_complex,_locus_E_(LY6E),_mRNA	LY6E	#N/A
LOC607890///LOC607327///LOC475815	Kidney		XM_547914.5	0.141443	PREDICTED:_Canis_lupus_familiaris_FBJ_murine_osteosarcoma_viral_oncogene_homolog_(FOS),_mRNA	FOS	Jejunum
PSMB5	Liver		XR_291241.1	0.141379	PREDICTED:_Canis_lupus_familiaris_uncharacterized_LOC102155165_(LOC102155165),_ncRNA	LOC102155165	#N/A
FBXW11	Brain		XM_536256.5	0.141333	PREDICTED:_Canis_lupus_familiaris_ribosomal_protein_L9_(RPL9),_mRNA	RPL9	Lymphnode
SYBU	Brain		XM_005619753.2	0.141079	PREDICTED:_Canis_lupus_familiaris_chromosome_5_open_reading_frame,_human_C11orf71_(C5H11orf71),_mRNA	C5H11orf71	Spleen
TAX1BP1	Lung		NM_001048083.1	0.141076	Canis_lupus_familiaris_arylsulfatase_A_(ARSA),_mRNA	ARSA	Kidney
DYNC1I1	Brain		XR_001316771.1	0.140992	PREDICTED:_Canis_lupus_familiaris_uncharacterized_LOC106559200_(LOC106559200),_ncRNA	LOC106559200	#N/A
GPR37	Brain		XM_541688.5	0.14069	PREDICTED:_Canis_lupus_familiaris_heat_shock_protein,_alpha-crystallin-related,_B6_(HSPB6),_mRNA	HSPB6	Heart
TRMT112	Lymphnode		XM_845371.4	0.140634	PREDICTED:_Canis_lupus_familiaris_nucleolar_protein_12_(NOL12),_mRNA	NOL12	Lymphnode
ACSL3	Brain		NR_128850.1	0.140496	Canis_lupus_familiaris_microRNA_8888_(MIR8888),_microRNA	MIR8888	#N/A
EIF3A	Pancreas		XM_014112772.1	0.140496	PREDICTED:_Canis_lupus_familiaris_translation_initiation_factor_IF-2-like_(LOC106558673),_mRNA	LOC106558673	#N/A
SSR4	Pancreas		XM_014122335.1	0.140449	PREDICTED:_Canis_lupus_familiaris_ATP_synthase,_H+_transporting,_mitochondrial_F1_complex,_delta_subunit_(ATP5D),_mRNA	ATP5D	Heart
CCND2	Brain		XM_848825.4	0.140334	PREDICTED:_Canis_lupus_familiaris_chromosome_20_open_reading_frame,_human_C19orf52_(C20H19orf52),_mRNA	C20H19orf52	Lymphnode
TMBIM4	Kidney		XM_005618675.2	0.140328	PREDICTED:_Canis_lupus_familiaris_fibroblast_growth_factor_receptor-like_1_(FGFRL1),_mRNA	FGFRL1	Liver
CAPRIN1	Brain		XM_537493.5	0.140271	PREDICTED:_Canis_lupus_familiaris_enhancer_of_rudimentary_homolog_(Drosophila)_(ERH),_mRNA	ERH	Lymphnode
MSMO1	Liver		XR_001317284.1	0.140271	PREDICTED:_Canis_lupus_familiaris_uncharacterized_LOC106559474_(LOC106559474),_ncRNA	LOC106559474	#N/A
PPP2R1A	Brain		XM_844816.3	0.140065	PREDICTED:_Canis_lupus_familiaris_transmembrane_protein_88_(TMEM88),_mRNA	TMEM88	Pancreas
PSMD14	Brain		XM_005635270.2	0.140039	PREDICTED:_Canis_lupus_familiaris_MRG/MORF4L_binding_protein_(MRGBP),_partial_mRNA	MRGBP	Jejunum
NDUFC1	Skel_muscle		NM_001113168.2	0.140035	Canis_lupus_familiaris_protein_phosphatase_1,_regulatory_(inhibitor)_subunit_2_(PPP1R2),_mRNA	PPP1R2	Jejunum
VPS35	Brain		XR_293189.2	0.139731	PREDICTED:_Canis_lupus_familiaris_uncharacterized_LOC102152320_(LOC102152320),_ncRNA	LOC102152320	#N/A
CHCHD2	Kidney		XM_533975.4	0.139526	PREDICTED:_Canis_lupus_familiaris_mediator_complex_subunit_17_(MED17),_mRNA	MED17	Lymphnode
SDHB	Heart		XM_014122300.1	0.139492	PREDICTED:_Canis_lupus_familiaris_GTP_binding_protein_4_(GTPBP4),_mRNA	GTPBP4	Liver
EEF2	Pancreas		XM_005631747.1	0.13948	PREDICTED:_Canis_lupus_familiaris_squamous_cell_carcinoma_antigen_recognized_by_T_cells_1_(SART1),_partial_mRNA	SART1	Heart
PTP4A1	Liver		XR_001317811.1	0.139461	PREDICTED:_Canis_lupus_familiaris_uncharacterized_LOC106559777_(LOC106559777),_ncRNA	LOC106559777	#N/A
LYSMD2	Brain		XR_001317765.1	0.139442	PREDICTED:_Canis_lupus_familiaris_uncharacterized_LOC106559758_(LOC106559758),_ncRNA	LOC106559758	#N/A
LOC606868///SSR3	Pancreas		XM_003433410.3	0.139394	PREDICTED:_Canis_lupus_familiaris_BRI3_binding_protein_(BRI3BP),_partial_mRNA	BRI3BP	#N/A
SNRPB	Lymphnode		XR_294508.1	0.139289	PREDICTED:_Canis_lupus_familiaris_uncharacterized_LOC102156534_(LOC102156534),_ncRNA	LOC102156534	#N/A
LOC608667///ATP5G2	Skel_muscle		XM_014112500.1	0.139217	PREDICTED:_Canis_lupus_familiaris_skin_secretory_protein_xP2-like_(LOC106558630),_mRNA	LOC106558630	#N/A
ATP6V0A1	Brain		XR_001315741.1	0.139194	PREDICTED:_Canis_lupus_familiaris_uncharacterized_LOC106558564_(LOC106558564),_ncRNA	LOC106558564	#N/A
STK39	Brain		XM_858292.4	0.139185	PREDICTED:_Canis_lupus_familiaris_heat_shock_70kDa_protein_5_(glucose-regulated_protein,_78kDa)_(HSPA5),_mRNA	HSPA5	Pancreas
ASAH1	Lung		XM_533108.5	0.139083	PREDICTED:_Canis_lupus_familiaris_family_with_sequence_similarity_185,_member_A_(FAM185A),_mRNA	FAM185A	Brain
NDEL1	Brain		NM_001003021.2	0.138986	Canis_lupus_familiaris_QKI,_KH_domain_containing,_RNA_binding_(QKI),_mRNA	QKI	Heart
JAK1	Lymphnode		XM_005632287.2	0.138931	PREDICTED:_Canis_lupus_familiaris_collagen_alpha-1(I)_chain-like_(LOC102152377),_mRNA	LOC102152377	#N/A
LOC481991	Lymphnode		XM_532350.5	0.138889	PREDICTED:_Canis_lupus_familiaris_glycosylphosphatidylinositol_anchor_attachment_1_(GPAA1),_mRNA	GPAA1	Kidney
UBE2N	Lymphnode		XM_542385.2	0.138624	PREDICTED:_Canis_lupus_familiaris_cOR51K1P_olfactory_receptor_family_51_subfamily_K-like_(COR51K1P),_mRNA	COR51K1P	Pancreas
LGALS8	Liver		XM_848328.3	0.138596	PREDICTED:_Canis_lupus_familiaris_mediator_complex_subunit_8_(MED8),_mRNA	MED8	Lymphnode
MRPL3	Skel_muscle		XM_844430.3	0.138561	PREDICTED:_Canis_lupus_familiaris_chromosome_2_open_reading_frame,_human_C1orf158_(C2H1orf158),_mRNA	C2H1orf158	Pancreas
CCT4	Lymphnode		XM_003432065.3	0.138554	PREDICTED:_Canis_lupus_familiaris_NADH_dehydrogenase_(ubiquinone)_1_beta_subcomplex,_2,_8kDa_(NDUFB2),_mRNA	NDUFB2	#N/A
RHOA	Lung		XM_014119253.1	0.138554	PREDICTED:_Canis_lupus_familiaris_translation_initiation_factor_IF-2-like_(LOC106559727),_mRNA	LOC106559727	#N/A
ANXA11	Heart		XM_546857.5	0.13853	PREDICTED:_Canis_lupus_familiaris_component_of_oligomeric_golgi_complex_8_(COG8),_mRNA	COG8	Liver
SON	Lung		NM_001167698.1	0.138398	Canis_lupus_familiaris_pleckstrin_homology_domain_containing,_family_A_(phosphoinositide_binding_specific)_member_8_(PLEKHA8),_mRNA	PLEKHA8	Jejunum
HNRNPR	Lymphnode		XR_292036.2	0.138386	PREDICTED:_Canis_lupus_familiaris_uncharacterized_LOC102155651_(LOC102155651),_ncRNA	LOC102155651	#N/A
MRPL18	Brain		XM_542274.5	0.138308	PREDICTED:_Canis_lupus_familiaris_transmembrane_protein_126B_(TMEM126B),_mRNA	TMEM126B	Skel_muscle
UBXN4	Kidney		XM_847792.4	0.138073	PREDICTED:_Canis_lupus_familiaris_insulin-like_growth_factor_binding_protein_5_(IGFBP5),_mRNA	IGFBP5	Skel_muscle
ZFR	Brain		XM_014119478.1	0.138021	PREDICTED:_Canis_lupus_familiaris_guanine_nucleotide_binding_protein_(G_protein),_gamma_8_(GNG8),_mRNA	GNG8	Liver
MCEE	Kidney		XM_845969.4	0.137885	PREDICTED:_Canis_lupus_familiaris_complement_component_1,_q_subcomponent-like_4_(C1QL4),_mRNA	C1QL4	Skel_muscle
PRKCB	Brain		XM_005625631.1	0.137856	PREDICTED:_Canis_lupus_familiaris_ataxin_7-like_3B_(ATXN7L3B),_mRNA	ATXN7L3B	#N/A
NDUFA7	Heart		XR_294669.2	0.137787	PREDICTED:_Canis_lupus_familiaris_uncharacterized_LOC102154601_(LOC102154601),_ncRNA	LOC102154601	#N/A
RNF146	Brain		XM_537038.5	0.137785	PREDICTED:_Canis_lupus_familiaris_glutathione_S-transferase_Mu_1_(LOC479912),_mRNA	LOC479912	Lung
CD47	Lymphnode		XM_014120574.1	0.137765	PREDICTED:_Canis_lupus_familiaris_serine/arginine_repetitive_matrix_protein_1-like_(LOC106559920),_mRNA	LOC106559920	#N/A
VPS35	Brain		XR_295782.1	0.137324	PREDICTED:_Canis_lupus_familiaris_uncharacterized_LOC102154373_(LOC102154373),_ncRNA	LOC102154373	#N/A
YWHAE	Brain		XR_293844.2	0.137177	PREDICTED:_Canis_lupus_familiaris_uncharacterized_LOC102157314_(LOC102157314),_ncRNA	LOC102157314	#N/A
CNOT7	Brain		XM_539055.5	0.137168	PREDICTED:_Canis_lupus_familiaris_PR_domain_containing_13_(PRDM13),_mRNA	PRDM13	#N/A
MAT2A	Pancreas		XR_001316058.1	0.137168	PREDICTED:_Canis_lupus_familiaris_uncharacterized_LOC102152250_(LOC102152250),_ncRNA	LOC102152250	#N/A
SCG2	Brain		XM_003638978.2	0.137126	PREDICTED:_Canis_lupus_familiaris_NK1_homeobox_1_(NKX1-1),_mRNA	NKX1-1	#N/A
NRGN	Brain		NM_001284482.1	0.137002	Canis_lupus_familiaris_solute_carrier_family_7_(amino_acid_transporter_light_chain,_L_system),_member_5_(SLC7A5),_mRNA	SLC7A5	Pancreas
PPAP2B	Heart		XM_542149.5	0.136929	PREDICTED:_Canis_lupus_familiaris_perilipin_3_(PLIN3),_mRNA	PLIN3	Jejunum
UBAC1	Skel_muscle		XR_001316018.1	0.136898	PREDICTED:_Canis_lupus_familiaris_uncharacterized_LOC102152378_(LOC102152378),_ncRNA	LOC102152378	#N/A
FAM107A	Brain		XM_005636739.2	0.136879	PREDICTED:_Canis_lupus_familiaris_integrin,_alpha_5_(fibronectin_receptor,_alpha_polypeptide)_(ITGA5),_mRNA	ITGA5	Lung
RPS13///LOC480235	Lymphnode		NM_001115118.1	0.136781	Canis_lupus_familiaris_selenoprotein_P,_plasma,_1_(SEPP1),_mRNA	SELENOP	#N/A
LOC607429///CDC42	Lymphnode		XR_294640.2	0.136709	PREDICTED:_Canis_lupus_familiaris_uncharacterized_LOC102157375_(LOC102157375),_ncRNA	LOC102157375	#N/A
COPS4	Heart		XM_846661.4	0.136519	PREDICTED:_Canis_lupus_familiaris_nicotinate_phosphoribosyltransferase_(NAPRT),_mRNA	NAPRT	Jejunum
GARS	Pancreas		XM_537219.4	0.136508	PREDICTED:_Canis_lupus_familiaris_chromosome_7_open_reading_frame,_human_C1orf100_(C7H1orf100),_mRNA	C7H1orf100	Pancreas
SARS	Brain		XM_005639099.2	0.136504	PREDICTED:_Canis_lupus_familiaris_mitochondrial_ribosomal_protein_L1_(MRPL1),_transcript_variant_X4,_mRNA	MRPL1	Heart
TBCB	Brain		XM_533681.5	0.136485	PREDICTED:_Canis_lupus_familiaris_proteasome_26S_subunit,_non-ATPase_8_(PSMD8),_mRNA	PSMD8	Spleen
NTRK2	Brain		XM_548180.2	0.136364	PREDICTED:_Canis_lupus_familiaris_homeobox_B13_(HOXB13),_mRNA	HOXB13	Pancreas
HIBADH	Kidney		XM_003434905.3	0.13617	PREDICTED:_Canis_lupus_familiaris_S100_calcium_binding_protein_A12_(S100A12),_mRNA	S100A12	#N/A
SH3BGRL3	Spleen		XM_533617.4	0.13617	PREDICTED:_Canis_lupus_familiaris_related_RAS_viral_(r-ras)_oncogene_homolog_(RRAS),_mRNA	RRAS	Lung
PRDX1///LOC475156	Liver		XM_014108277.1	0.136119	PREDICTED:_Canis_lupus_familiaris_translation_initiation_factor_IF-2-like_(LOC106557868),_mRNA	LOC106557868	#N/A
DLD	Heart		XM_845921.4	0.136105	PREDICTED:_Canis_lupus_familiaris_extracellular_matrix_protein_1_(ECM1),_mRNA	ECM1	Heart
PAM	Heart		NR_128759.1	0.136	Canis_lupus_familiaris_microRNA_8818_(MIR8818),_microRNA	MIR8818	#N/A
AARS	Brain		XM_014116215.1	0.136	PREDICTED:_Canis_lupus_familiaris_solute_carrier_family_39,_member_11_(SLC39A11),_mRNA	SLC39A11	Kidney
PSMA4	Kidney		NM_001048137.1	0.13583	Canis_lupus_familiaris_UDP-Gal:betaGal_beta_1,3-galactosyltransferase_polypeptide_6_(B3GALT6),_mRNA	B3GALT6	Pancreas
UBA1	Brain		XM_005624150.1	0.135789	PREDICTED:_Canis_lupus_familiaris_chromobox_homolog_4_(CBX4),_mRNA	CBX4	Brain
PGRMC1	Kidney		XM_014110530.1	0.135452	PREDICTED:_Canis_lupus_familiaris_proline-rich_protein_36-like_(LOC106558242),_mRNA	LOC106558242	#N/A
MACF1	Lung		XM_005625146.2	0.135299	PREDICTED:_Canis_lupus_familiaris_surfeit_4_(SURF4),_mRNA	SURF4	Jejunum
C24H20orf24	Brain		XM_535242.6	0.135253	PREDICTED:_Canis_lupus_familiaris_polo-like_kinase_2_(PLK2),_mRNA	PLK2	Lung
DNAJC19	Heart		XM_014107346.1	0.135227	PREDICTED:_Canis_lupus_familiaris_uncharacterized_LOC106557741_(LOC106557741),_mRNA	LOC106557741	#N/A
ARID4B	Lymphnode		XM_548193.4	0.135197	PREDICTED:_Canis_lupus_familiaris_distal-less_homeobox_3_(DLX3),_mRNA	DLX3	Pancreas
TBCB	Brain		XR_296649.2	0.135135	PREDICTED:_Canis_lupus_familiaris_uncharacterized_LOC102153047_(LOC102153047),_ncRNA	LOC102153047	#N/A
MOBP	Brain		XM_005626087.2	0.135011	PREDICTED:_Canis_lupus_familiaris_chromosome_10_open_reading_frame,_human_C2orf61_(C10H2orf61),_mRNA	C10H2orf61	Pancreas
FYN	Brain		XM_537002.5	0.134948	PREDICTED:_Canis_lupus_familiaris_ATPase,_H+_transporting,_lysosomal_16kDa,_V0_subunit_c_(ATP6V0C),_mRNA	ATP6V0C	Brain
DAD1	Pancreas		XM_014111973.1	0.134873	PREDICTED:_Canis_lupus_familiaris_POM121_transmembrane_nucleoporin-like_12_(POM121L12),_mRNA	POM121L12	#N/A
MMADHC	Pancreas		XM_014121785.1	0.134763	PREDICTED:_Canis_lupus_familiaris_ALS2_C-terminal-like_protein_(LOC106560095),_mRNA	LOC106560095	#N/A
HNRNPU	Brain		XR_001314136.1	0.134715	PREDICTED:_Canis_lupus_familiaris_uncharacterized_LOC106557555_(LOC106557555),_ncRNA	LOC106557555	#N/A
NDUFS7	Heart		XM_005622656.2	0.134615	PREDICTED:_Canis_lupus_familiaris_calpain_2,_(m/II)_large_subunit_(CAPN2),_mRNA	CAPN2	Lung
LOC607207///LOC485516///LOC481024///LOC480193///LOC475164	Lung		XR_293297.2	0.134569	PREDICTED:_Canis_lupus_familiaris_uncharacterized_LOC102153043_(LOC102153043),_ncRNA	LOC102153043	#N/A
SLIRP	Heart		XM_846313.4	0.134548	PREDICTED:_Canis_lupus_familiaris_centromere_protein_B,_80kDa_(CENPB),_mRNA	CENPB	#N/A
GPX1	Spleen		XM_014112065.1	0.134474	PREDICTED:_Canis_lupus_familiaris_myomesin-2_(LOC491446),_partial_mRNA	LOC491446	Heart
LOC476882	Skel_muscle		XM_537014.4	0.134417	PREDICTED:_Canis_lupus_familiaris_chloride_channel,_voltage-sensitive_7_(CLCN7),_mRNA	CLCN7	Lymphnode
TMEM70	Heart		XM_003639617.3	0.134393	PREDICTED:_Canis_lupus_familiaris_histone_H2A_type_2-B_(LOC100855609),_mRNA	LOC100855609	#N/A
ADH5///LOC474946	Kidney		XM_538902.5	0.134263	PREDICTED:_Canis_lupus_familiaris_potassium_channel,_two_pore_domain_subfamily_K,_member_16_(KCNK16),_mRNA	KCNK16	Pancreas
DMXL2	Brain		NM_001253720.1	0.134172	Canis_lupus_familiaris_phytanoyl-CoA_hydroxylase-like_(LOC478000),_mRNA	LOC478000	Liver
TECR	Skel_muscle		XM_005633074.1	0.134139	PREDICTED:_Canis_lupus_familiaris_high_mobility_group_20B_(HMG20B),_mRNA	HMG20B	Lung
ATP5J	Heart		XM_849822.4	0.134104	PREDICTED:_Canis_lupus_familiaris_cellular_retinoic_acid_binding_protein_2_(CRABP2),_mRNA	CRABP2	Pancreas
SCARB2	Pancreas		XR_292844.2	0.134048	PREDICTED:_Canis_lupus_familiaris_uncharacterized_LOC102152025_(LOC102152025),_ncRNA	LOC102152025	#N/A
ATP6V0D1	Brain		XM_533231.4	0.134021	PREDICTED:_Canis_lupus_familiaris_cofilin_1_(non-muscle)_(CFL1),_mRNA	CFL1	Brain
CAP2	Skel_muscle		XR_001317735.1	0.134021	PREDICTED:_Canis_lupus_familiaris_uncharacterized_LOC106559740_(LOC106559740),_ncRNA	LOC106559740	#N/A
PPA1	Jejunum		XM_014121266.1	0.133981	PREDICTED:_Canis_lupus_familiaris_translation_initiation_factor_IF-2-like_(LOC106560005),_mRNA	LOC106560005	#N/A
LSM6	Lymphnode		XR_292801.2	0.133913	PREDICTED:_Canis_lupus_familiaris_uncharacterized_LOC102154138_(LOC102154138),_ncRNA	LOC102154138	#N/A
LOC612146///LOC480276///LOC479033///LOC477935///RPS4X	Pancreas		XM_014118376.1	0.133639	PREDICTED:_Canis_lupus_familiaris_glutamate_receptor,_metabotropic_4_(GRM4),_mRNA	GRM4	Brain
MCEE	Kidney		NM_001008713.2	0.13347	Canis_lupus_familiaris_adrenoceptor_beta_1_(ADRB1),_mRNA	ADRB1	Heart
NCL	Lymphnode		NM_001252581.1	0.133333	Canis_lupus_familiaris_synaptogyrin_2_(SYNGR2),_mRNA	SYNGR2	#N/A
ZMAT2	Brain		XM_003639826.3	0.133288	PREDICTED:_Canis_lupus_familiaris_ubiquitin-like_modifier_activating_enzyme_5_(UBA5),_mRNA	UBA5	Pancreas
NDUFA9	Heart		XM_014113398.1	0.133069	PREDICTED:_Canis_lupus_familiaris_apolipoprotein_A-I_(APOA1),_mRNA	APOA1	Liver
LOC480193	Jejunum		XR_001314535.1	0.133047	PREDICTED:_Canis_lupus_familiaris_uncharacterized_LOC106557796_(LOC106557796),_ncRNA	LOC106557796	#N/A
PIK3R1	Brain		XM_003640175.3	0.133045	PREDICTED:_Canis_lupus_familiaris_distal-less_homeobox_2_(DLX2),_mRNA	DLX2	Spleen
TXNDC15	Brain		NM_001164454.1	0.132876	Canis_lupus_familiaris_glutathione_peroxidase_3_(GPX3),_mRNA	GPX3	Kidney
MICU2	Kidney		XM_005628804.1	0.132874	PREDICTED:_Canis_lupus_familiaris_uncharacterized_LOC102156984_(LOC102156984),_mRNA	LOC102156984	#N/A
CXCL14	Brain		NR_128900.1	0.132867	Canis_lupus_familiaris_microRNA_8864-2_(MIR8864-2),_microRNA	MIR8864-2	#N/A
ZCRB1	Brain		XM_014116062.1	0.132855	PREDICTED:_Canis_lupus_familiaris_eukaryotic_translation_initiation_factor_2B,_subunit_2_beta,_39kDa_(EIF2B2),_mRNA	EIF2B2	Skel_muscle
RPS20	Lymphnode		XM_533965.6	0.132799	PREDICTED:_Canis_lupus_familiaris_cell_division_cycle_34_(CDC34),_mRNA	CDC34	Skel_muscle
BECN1	Brain		XM_848828.3	0.13278	PREDICTED:_Canis_lupus_familiaris_chromosome_6_open_reading_frame,_human_C16orf91_(C6H16orf91),_mRNA	C6H16orf91	Skel_muscle
EIF3G	Lymphnode		XM_014107213.1	0.132686	PREDICTED:_Canis_lupus_familiaris_ribosomal_protein_S21_(RPS21),_transcript_variant_X2,_mRNA	RPS21	#N/A
DYNC1LI2	Brain		XM_846128.4	0.132628	PREDICTED:_Canis_lupus_familiaris_homeobox_B7_(HOXB7),_mRNA	HOXB7	Kidney
SST	Brain		XM_005616492.1	0.132623	PREDICTED:_Canis_lupus_familiaris_uncharacterized_LOC102153805_(LOC102153805),_mRNA	LOC102153805	#N/A
LOC480221	Kidney		XM_005636587.2	0.132495	PREDICTED:_Canis_lupus_familiaris_septin_5_(SEPT5),_mRNA	2005-09-01	Brain
EIF3F	Skel_muscle		XM_014113860.1	0.132477	PREDICTED:_Canis_lupus_familiaris_zinc_finger_protein,_FOG_family_member_1_(ZFPM1),_mRNA	ZFPM1	#N/A
GDE1	Brain		XM_547039.5	0.132468	PREDICTED:_Canis_lupus_familiaris_syntaxin_4_(STX4),_mRNA	STX4	Spleen
TMEM59L	Brain		XM_853776.4	0.132363	PREDICTED:_Canis_lupus_familiaris_sialic_acid_acetylesterase_(SIAE),_transcript_variant_X1,_mRNA	SIAE	Liver
NDUFA4	Heart		XM_014114858.1	0.132358	PREDICTED:_Canis_lupus_familiaris_tripartite_motif_containing_28_(TRIM28),_mRNA	TRIM28	Lymphnode
RBBP7	Lymphnode		XR_291544.1	0.132275	PREDICTED:_Canis_lupus_familiaris_uncharacterized_LOC102156436_(LOC102156436),_ncRNA	LOC102156436	#N/A
GOT2	Skel_muscle		XM_531639.5	0.132245	PREDICTED:_Canis_lupus_familiaris_ATP_synthase,_H+_transporting,_mitochondrial_F1_complex,_beta_polypeptide_(ATP5B),_mRNA	ATP5B	Heart
CTSF	Kidney		XM_014114119.1	0.132231	PREDICTED:_Canis_lupus_familiaris_family_with_sequence_similarity_96,_member_B_(FAM96B),_mRNA	FAM96B	Heart
NUTF2	Skel_muscle		XR_292744.1	0.13217	PREDICTED:_Canis_lupus_familiaris_uncharacterized_LOC102154903_(LOC102154903),_ncRNA	LOC102154903	#N/A
ELAVL4	Brain		XM_540672.2	0.132055	PREDICTED:_Canis_lupus_familiaris_olfactory_receptor_OR16F12_(OR16F12),_mRNA	OR16F12	Pancreas
U2AF1	Lymphnode		XR_296461.2	0.13192	PREDICTED:_Canis_lupus_familiaris_uncharacterized_LOC102153985_(LOC102153985),_ncRNA	LOC102153985	#N/A
TAGLN3	Brain		XM_005625061.2	0.131915	PREDICTED:_Canis_lupus_familiaris_ring_finger_protein_224_(RNF224),_mRNA	RNF224	#N/A
LOC612779///H3F3A	Lung		XR_296328.2	0.131868	PREDICTED:_Canis_lupus_familiaris_uncharacterized_LOC102157172_(LOC102157172),_ncRNA	LOC102157172	#N/A
LOC612644	Heart		NR_128852.1	0.131783	Canis_lupus_familiaris_microRNA_8889_(MIR8889),_microRNA	MIR8889	#N/A
NDUFS3	Skel_muscle		XM_014109187.1	0.13169	PREDICTED:_Canis_lupus_familiaris_collagen_alpha-1(I)_chain-like_(LOC102155475),_mRNA	LOC102155475	#N/A
SORL1	Brain		NM_001012736.1	0.131579	Canis_lupus_familiaris_COX17_homolog,_cytochrome_c_oxidase_assembly_protein_(yeast)_(COX17),_mRNA	COX17	Heart
WBSCR22	Jejunum		XM_003639759.3	0.131562	PREDICTED:_Canis_lupus_familiaris_RNA_binding_motif_protein_15B_(RBM15B),_mRNA	RBM15B	Lymphnode
PRPF8	Lymphnode		XM_538477.6	0.131492	PREDICTED:_Canis_lupus_familiaris_SIX_homeobox_3_(SIX3),_mRNA	SIX3	Pancreas
PRDX5	Heart		XM_003639568.2	0.131443	PREDICTED:_Canis_lupus_familiaris_FSHD_region_gene_1_(FRG1),_mRNA	FRG1	Lymphnode
LOC609041///LOC608960///SERF2	Skel_muscle		XR_295537.2	0.131399	PREDICTED:_Canis_lupus_familiaris_uncharacterized_LOC102153977_(LOC102153977),_ncRNA	LOC102153977	#N/A
LOC612942	Brain		XR_001316208.1	0.131345	PREDICTED:_Canis_lupus_familiaris_uncharacterized_LOC106558808_(LOC106558808),_ncRNA	LOC106558808	#N/A
PPP3CA	Brain		NM_001025622.1	0.131279	Canis_lupus_familiaris_short_stature_homeobox_(SHOX),_mRNA	SHOX	Skel_muscle
SPATS2L	Lung		XM_542080.5	0.131148	PREDICTED:_Canis_lupus_familiaris_peptidylprolyl_cis/trans_isomerase,_NIMA-interacting_1_(PIN1),_mRNA	PIN1	Brain
TP53RK	Skel_muscle		XR_293663.1	0.131105	PREDICTED:_Canis_lupus_familiaris_uncharacterized_LOC102152528_(LOC102152528),_ncRNA	LOC102152528	#N/A
MARCKSL1	Brain		XM_005617741.1	0.131061	PREDICTED:_Canis_lupus_familiaris_stratifin_(SFN),_mRNA	SFN	Jejunum
LOC612156///LOC612118///LOC611333///LOC610683///LOC610309///LOC610259///LOC610211///LOC610049///LOC609929///LOC608830///LOC608479///LOC607825///LOC607078///LOC606857///LOC492077///LOC491880///LOC490340///LOC490271///LOC489985///LOC489216///LOC488702///LOC488656///LOC488591///LOC488411///LOC487581///LOC487478///LOC486803///LOC486572///LOC485733///LOC483045///LOC482010///LOC480206///LOC479206///LOC…	Skel_muscle		XM_005635353.2	0.130898	PREDICTED:_Canis_lupus_familiaris_translation_initiation_factor_IF-2-like_(LOC102153863),_mRNA	LOC102153863	#N/A
PPP2CA	Brain		XM_541952.2	0.130898	PREDICTED:_Canis_lupus_familiaris_nucleoredoxin-like_1_(NXNL1),_mRNA	NXNL1	Pancreas
ATP6V0B	Brain		XM_543901.4	0.130896	PREDICTED:_Canis_lupus_familiaris_solute_carrier_family_18_(vesicular_acetylcholine_transporter),_member_3_(SLC18A3),_mRNA	SLC18A3	Skel_muscle
RTN3	Liver		XM_005638682.2	0.13085	PREDICTED:_Canis_lupus_familiaris_Src_homology_2_domain_containing_F_(SHF),_mRNA	SHF	Brain
EIF4G3	Brain		XM_014106524.1	0.130814	PREDICTED:_Canis_lupus_familiaris_retinol_binding_protein_1,_cellular_(RBP1),_mRNA	RBP1	Liver
REXO2	Pancreas		XM_014113578.1	0.130814	PREDICTED:_Canis_lupus_familiaris_hes_family_bHLH_transcription_factor_7_(HES7),_mRNA	HES7	Pancreas
UBL5	Kidney		XR_293197.2	0.130769	PREDICTED:_Canis_lupus_familiaris_uncharacterized_LOC102152808_(LOC102152808),_ncRNA	LOC102152808	#N/A
ATP6AP1	Brain		XR_001318442.1	0.130761	PREDICTED:_Canis_lupus_familiaris_uncharacterized_LOC106560129_(LOC106560129),_ncRNA	LOC106560129	#N/A
METTL9	Lung		XM_531727.4	0.13074	PREDICTED:_Canis_lupus_familiaris_adenylosuccinate_lyase_(ADSL),_mRNA	ADSL	Skel_muscle
TOP2B	Heart		XM_005616133.2	0.130653	PREDICTED:_Canis_lupus_familiaris_NADH_dehydrogenase_(ubiquinone)_1_alpha_subcomplex,_3,_9kDa_(NDUFA3),_mRNA	NDUFA3	Heart
SPARC	Lung		XM_014117419.1	0.13061	PREDICTED:_Canis_lupus_familiaris_translation_initiation_factor_IF-2-like_(LOC106559392),_mRNA	LOC106559392	#N/A
KLHDC3	Brain		XM_005622593.1	0.130462	PREDICTED:_Canis_lupus_familiaris_v-akt_murine_thymoma_viral_oncogene_homolog_3_(AKT3),_transcript_variant_X4,_mRNA	AKT3	Brain
EDF1	Brain		XM_541491.5	0.130444	PREDICTED:_Canis_lupus_familiaris_SR-related_CTD-associated_factor_1_(SCAF1),_mRNA	SCAF1	Brain
LOC480883	Brain		NR_128886.1	0.130435	Canis_lupus_familiaris_microRNA_8904b_(MIR8904B),_microRNA	MIR8904B	#N/A
TMEFF2	Brain		XM_548989.5	0.130194	PREDICTED:_Canis_lupus_familiaris_proprotein_convertase_subtilisin/kexin_type_1_inhibitor_(PCSK1N),_mRNA	PCSK1N	Brain
LOC490297	Lymphnode		NM_001003287.1	0.130178	Canis_lupus_familiaris_colipase,_pancreatic_(CLPS),_mRNA	CLPS	Pancreas
LOC479795	Heart		XM_005639949.2	0.130178	PREDICTED:_Canis_lupus_familiaris_P2Y_purinoceptor_2-like_(LOC488130),_mRNA	LOC488130	Pancreas
TERF2IP	Brain		XM_014110358.1	0.130178	PREDICTED:_Canis_lupus_familiaris_chromosome_34_open_reading_frame,_human_C3orf80_(C34H3orf80),_mRNA	C34H3orf80	#N/A
SOD1	Liver		XM_005622091.2	0.130162	PREDICTED:_Canis_lupus_familiaris_CASK_interacting_protein_1_(CASKIN1),_mRNA	CASKIN1	Brain
KRAS	Brain		XM_003639313.3	0.130155	PREDICTED:_Canis_lupus_familiaris_cyclin-dependent_kinase_9_(CDK9),_mRNA	CDK9	Lung
TOMM22	Kidney		XR_294720.2	0.130086	PREDICTED:_Canis_lupus_familiaris_uncharacterized_LOC102156140_(LOC102156140),_ncRNA	LOC102156140	#N/A
DIP2B	Brain		XR_001314637.1	0.130081	PREDICTED:_Canis_lupus_familiaris_uncharacterized_LOC106557884_(LOC106557884),_ncRNA	LOC106557884	#N/A
TSC22D3	Lung		XM_533879.5	0.12987	PREDICTED:_Canis_lupus_familiaris_multivesicular_body_subunit_12A_(MVB12A),_mRNA	MVB12A	Jejunum
NDUFS2	Heart		NM_001103219.2	0.129775	Canis_lupus_familiaris_melanophilin_(MLPH),_mRNA	MLPH	Heart
SRSF5	Brain		XM_546650.4	0.129762	PREDICTED:_Canis_lupus_familiaris_microfibrillar-associated_protein_4_(MFAP4),_mRNA	MFAP4	Lung
VIMP	Pancreas		XM_003432069.3	0.129649	PREDICTED:_Canis_lupus_familiaris_transmembrane_protein_213_(TMEM213),_mRNA	TMEM213	#N/A
FGF13	Brain		XR_001316477.1	0.129573	PREDICTED:_Canis_lupus_familiaris_uncharacterized_LOC106558975_(LOC106558975),_ncRNA	LOC106558975	#N/A
CHGB	Brain		XM_847437.4	0.129509	PREDICTED:_Canis_lupus_familiaris_orthodenticle_homeobox_1_(OTX1),_mRNA	OTX1	Jejunum
POLE4	Skel_muscle		XM_005628769.2	0.129501	PREDICTED:_Canis_lupus_familiaris_ring_finger_protein_133_(RNF133),_mRNA	RNF133	#N/A
PDIA6	Pancreas		XM_548544.2	0.129406	PREDICTED:_Canis_lupus_familiaris_protein_NRT1/_PTR_FAMILY_6.1-like_(LOC491423),_mRNA	LOC491423	#N/A
FNTA	Kidney		XM_846470.4	0.129369	PREDICTED:_Canis_lupus_familiaris_family_with_sequence_similarity_129,_member_B_(FAM129B),_mRNA	FAM129B	Pancreas
LOC607890///LOC475815	Brain		XR_291942.2	0.129338	PREDICTED:_Canis_lupus_familiaris_uncharacterized_LOC100686104_(LOC100686104),_ncRNA	LOC100686104	#N/A
GDE1	Brain		XM_005622199.1	0.129329	PREDICTED:_Canis_lupus_familiaris_cysteine_and_glycine-rich_protein_1_(CSRP1),_mRNA	CSRP1	Spleen
BCAS2	Heart		XM_005620593.2	0.12932	PREDICTED:_Canis_lupus_familiaris_proline-rich_protein_2-like_(LOC102153713),_mRNA	LOC102153713	#N/A
LONP2	Liver		XM_003435014.3	0.12931	PREDICTED:_Canis_lupus_familiaris_chromosome_7_open_reading_frame,_human_C18orf32_(C7H18orf32),_transcript_variant_X2,_mRNA	C7H18orf32	#N/A
DCTN4	Brain		XM_537115.5	0.129306	PREDICTED:_Canis_lupus_familiaris_cystathionine_gamma-lyase_(CTH),_mRNA	CTH	Kidney
SMARCA5	Brain		XM_543324.6	0.129276	PREDICTED:_Canis_lupus_familiaris_arginyl_aminopeptidase_(aminopeptidase_B)-like_1_(RNPEPL1),_mRNA	RNPEPL1	Skel_muscle
ATP6V1F	Brain		XM_538386.5	0.129262	PREDICTED:_Canis_lupus_familiaris_SH3-domain_binding_protein_1_(SH3BP1),_mRNA	SH3BP1	Lymphnode
HSPB1	Heart		XM_547215.5	0.129234	PREDICTED:_Canis_lupus_familiaris_WAP,_follistatin/kazal,_immunoglobulin,_kunitz_and_netrin_domain_containing_1_(WFIKKN1),_mRNA	WFIKKN1	Skel_muscle
MEF2C	Brain		XR_001314903.1	0.129213	PREDICTED:_Canis_lupus_familiaris_uncharacterized_LOC102154600_(LOC102154600),_ncRNA	LOC102154600	#N/A
CRYZ	Liver		XM_005628933.2	0.129204	PREDICTED:_Canis_lupus_familiaris_zinc_finger_CCCH-type_containing_12A_(ZC3H12A),_mRNA	ZC3H12A	Lymphnode
CTSB	Kidney		XM_005618848.2	0.129148	PREDICTED:_Canis_lupus_familiaris_interferon_regulatory_factor_2_binding_protein_2_(IRF2BP2),_mRNA	IRF2BP2	Skel_muscle
LOC475912///LOC475273	Heart		XM_005634816.1	0.129032	PREDICTED:_Canis_lupus_familiaris_CDP-diacylglycerol_synthase_(phosphatidate_cytidylyltransferase)_2_(CDS2),_mRNA	CDS2	Pancreas
DST	Heart		XM_536923.5	0.12901	PREDICTED:_Canis_lupus_familiaris_eukaryotic_translation_initiation_factor_3_subunit_C_(LOC479795),_mRNA	LOC479795	Skel_muscle
LOC480059	Lymphnode		XM_014121040.1	0.128931	PREDICTED:_Canis_lupus_familiaris_MACRO_domain_containing_1_(MACROD1),_mRNA	MACROD1	Skel_muscle
GNAS	Brain		XM_536861.5	0.128737	PREDICTED:_Canis_lupus_familiaris_guanine_nucleotide_binding_protein_(G_protein),_beta_polypeptide_2_(GNB2),_mRNA	GNB2	Lung
RASA1	Brain		XM_003639122.3	0.128688	PREDICTED:_Canis_lupus_familiaris_chromosome_6_open_reading_frame,_human_C16orf54_(C6H16orf54),_mRNA	C6H16orf54	#N/A
TUBA4A	Brain		XM_848682.4	0.128688	PREDICTED:_Canis_lupus_familiaris_phosphatidylinositol_glycan_anchor_biosynthesis,_class_K_(PIGK),_mRNA	PIGK	Brain
ARL3	Kidney		XM_014108122.1	0.128665	PREDICTED:_Canis_lupus_familiaris_scavenger_receptor_class_F,_member_2_(SCARF2),_mRNA	SCARF2	#N/A
PAIP2	Kidney		XR_001317913.1	0.128535	PREDICTED:_Canis_lupus_familiaris_uncharacterized_LOC106559852_(LOC106559852),_ncRNA	LOC106559852	#N/A
CFL2	Skel_muscle		XM_014120187.1	0.128425	PREDICTED:_Canis_lupus_familiaris_large_proline-rich_protein_BAG6-like_(LOC106559864),_mRNA	LOC106559864	#N/A
GDE1	Heart		XR_001316520.1	0.128319	PREDICTED:_Canis_lupus_familiaris_uncharacterized_LOC102155056_(LOC102155056),_ncRNA	LOC102155056	#N/A
COPS5	Heart		XM_005619587.1	0.128272	PREDICTED:_Canis_lupus_familiaris_prostate_and_testis_expressed_2_(PATE2),_mRNA	PATE2	#N/A
CHMP2A	Jejunum		XM_014121792.1	0.128024	PREDICTED:_Canis_lupus_familiaris_caspase_14,_apoptosis-related_cysteine_peptidase_(CASP14),_mRNA	CASP14	Skel_muscle
LOC608169	Jejunum		NR_128874.1	0.128	Canis_lupus_familiaris_microRNA_1296_(MIR1296),_microRNA	MIR1296	#N/A
ATL1	Brain		XM_005618017.1	0.127996	PREDICTED:_Canis_lupus_familiaris_leucine_rich_repeat_containing_38_(LRRC38),_mRNA	LRRC38	Skel_muscle
DDX1	Brain		XM_846718.3	0.127896	PREDICTED:_Canis_lupus_familiaris_DnaJ_(Hsp40)_homolog,_subfamily_B,_member_8_(DNAJB8),_mRNA	DNAJB8	Pancreas
PTP4A2	Lymphnode		XM_537850.5	0.127883	PREDICTED:_Canis_lupus_familiaris_ribosomal_protein_L35_(RPL35),_mRNA	RPL35	Lymphnode
CAPZA1	Lymphnode		XM_544328.3	0.127827	PREDICTED:_Canis_lupus_familiaris_POU_class_4_homeobox_3_(POU4F3),_mRNA	POU4F3	Pancreas
TOMM6	Lymphnode		XR_292296.2	0.1278	PREDICTED:_Canis_lupus_familiaris_uncharacterized_LOC102154996_(LOC102154996),_ncRNA	LOC102154996	#N/A
APIP	Skel_muscle		XM_005628039.2	0.127797	PREDICTED:_Canis_lupus_familiaris_coiled-coil_domain_containing_166_(CCDC166),_mRNA	CCDC166	#N/A
COQ2	Heart		XM_014115697.1	0.127794	PREDICTED:_Canis_lupus_familiaris_translation_initiation_factor_IF-2-like_(LOC102152805),_mRNA	LOC102152805	#N/A
ADCY2	Brain		XM_535596.4	0.127729	PREDICTED:_Canis_lupus_familiaris_family_with_sequence_similarity_3,_member_B_(FAM3B),_mRNA	FAM3B	Pancreas
UFC1	Pancreas		XR_001314354.1	0.127686	PREDICTED:_Canis_lupus_familiaris_uncharacterized_LOC106557674_(LOC106557674),_ncRNA	LOC106557674	#N/A
PDHA1	Skel_muscle		NR_128746.1	0.12766	Canis_lupus_familiaris_microRNA_8806_(MIR8806),_microRNA	MIR8806	#N/A
RPA3	Lymphnode		XM_844262.4	0.127589	PREDICTED:_Canis_lupus_familiaris_diacylglycerol_O-acyltransferase_2-like_6_(DGAT2L6),_mRNA	DGAT2L6	Pancreas
SRP14	Pancreas		XM_014116200.1	0.127543	PREDICTED:_Canis_lupus_familiaris_BAI1-associated_protein_2_(BAIAP2),_mRNA	BAIAP2	Brain
ELAVL2	Brain		XM_014116607.1	0.127451	PREDICTED:_Canis_lupus_familiaris_B-cell_CLL/lymphoma_3_(BCL3),_mRNA	BCL3	Lymphnode
TMEM9B	Lung		NM_001003085.1	0.127405	Canis_lupus_familiaris_carboxylesterase_1_(CES1),_mRNA	CES1	Liver
COA5	Skel_muscle		XM_005622075.1	0.127341	PREDICTED:_Canis_lupus_familiaris_group_10_secretory_phospholipase_A2_(LOC489997),_partial_mRNA	LOC489997	Lung
IDH3A	Heart		NM_001206432.1	0.127214	Canis_lupus_familiaris_homeobox_A10_(HOXA10),_mRNA	HOXA10	#N/A
NPY	Brain		XM_005619868.2	0.127213	PREDICTED:_Canis_lupus_familiaris_MYB_binding_protein_(P160)_1a_(MYBBP1A),_mRNA	MYBBP1A	Lymphnode
INPP5F	Brain		XM_548958.4	0.127212	PREDICTED:_Canis_lupus_familiaris_type-1_protein_phosphatase_inhibitor_4-like_(LOC491839),_mRNA	LOC491839	Pancreas
COX7A1	Heart		XR_292861.2	0.127168	PREDICTED:_Canis_lupus_familiaris_uncharacterized_LOC102155736_(LOC102155736),_ncRNA	LOC102155736	#N/A
LOC474739	Kidney		XM_005622102.1	0.127027	PREDICTED:_Canis_lupus_familiaris_family_with_sequence_similarity_173,_member_A_(FAM173A),_mRNA	FAM173A	Kidney
NEFH	Brain		XM_005616448.2	0.12688	PREDICTED:_Canis_lupus_familiaris_excision_repair_cross-complementation_group_1_(ERCC1),_transcript_variant_X4,_mRNA	ERCC1	Skel_muscle
HDLBP	Pancreas		XR_292529.2	0.126781	PREDICTED:_Canis_lupus_familiaris_uncharacterized_LOC102153976_(LOC102153976),_ncRNA	LOC102153976	#N/A
GRIA2	Brain		XM_005636815.2	0.126437	PREDICTED:_Canis_lupus_familiaris_small_cell_adhesion_glycoprotein_(SMAGP),_mRNA	SMAGP	#N/A
EIF4H	Lymphnode		XM_850147.5	0.126408	PREDICTED:_Canis_lupus_familiaris_tubulin_polyglutamylase_complex_subunit_1_(TPGS1),_mRNA	TPGS1	Brain
NENF	Kidney		XM_005619422.2	0.126396	PREDICTED:_Canis_lupus_familiaris_brain_abundant,_membrane_attached_signal_protein_1_(BASP1),_mRNA	BASP1	#N/A
RNF13	Brain		XM_542866.5	0.126354	PREDICTED:_Canis_lupus_familiaris_paired_box_1_(PAX1),_mRNA	PAX1	Spleen
LOC474739	Lymphnode		NM_001287154.1	0.126344	Canis_lupus_familiaris_ATP_synthase,_H+_transporting,_mitochondrial_F1_complex,_alpha_subunit_1,_cardiac_muscle_(ATP5A1),_mRNA	ATP5A1	Heart
CAT	Liver		XR_001314239.1	0.126233	PREDICTED:_Canis_lupus_familiaris_uncharacterized_LOC106557614_(LOC106557614),_ncRNA	LOC106557614	#N/A
DNM1	Brain		XM_005639705.2	0.126176	PREDICTED:_Canis_lupus_familiaris_iroquois_homeobox_1_(IRX1),_mRNA	IRX1	#N/A
DCTN2	Brain		NM_001313853.1	0.126144	Canis_lupus_familiaris_poliovirus_receptor-related_4_(PVRL4),_mRNA	NECTIN4	#N/A
PSMB6	Heart		XM_005620702.2	0.126087	PREDICTED:_Canis_lupus_familiaris_exosome_component_6_(EXOSC6),_mRNA	EXOSC6	Brain
LOC479765///LOC478212	Lymphnode		XM_014110071.1	0.126054	PREDICTED:_Canis_lupus_familiaris_collagen_alpha-1(I)_chain-like_(LOC100683502),_mRNA	LOC100683502	#N/A
CYBA	Lung		NR_128752.1	0.125984	Canis_lupus_familiaris_microRNA_8812_(MIR8812),_microRNA	MIR8812	#N/A
LOC608861///RPL21///LOC606902///LOC478864	Pancreas		XM_005622965.1	0.12594	PREDICTED:_Canis_lupus_familiaris_transcription_factor_SOX-4-like_(LOC102155251),_mRNA	LOC102155251	#N/A
GNAO1	Brain		XM_847465.2	0.125926	PREDICTED:_Canis_lupus_familiaris_olfactory_receptor_9I1-like_(LOC483485),_mRNA	LOC483485	Pancreas
LOC490297///SUMO2	Lymphnode		XR_294953.1	0.125926	PREDICTED:_Canis_lupus_familiaris_uncharacterized_LOC102152042_(LOC102152042),_ncRNA	LOC102152042	#N/A
LOC612949///LOC611548///LOC610897///LOC610783///LOC610034///LOC609859///RPL31///LOC609522///LOC609515///LOC609137///LOC608415///LOC608123///LOC607191///LOC607190///LOC607092///LOC490332///LOC488227///LOC485770///LOC483279///LOC481543	Lymphnode		XR_001316598.1	0.125899	PREDICTED:_Canis_lupus_familiaris_uncharacterized_LOC106559048_(LOC106559048),_ncRNA	LOC106559048	#N/A
FAM162A	Jejunum		NM_001113711.1	0.125861	Canis_lupus_familiaris_myosin,_heavy_chain_7,_cardiac_muscle,_beta_(MYH7),_mRNA	MYH7	Heart
CIB1	Jejunum		XM_014107297.1	0.125782	PREDICTED:_Canis_lupus_familiaris_proteasome_subunit_alpha_7_(PSMA7),_mRNA	PSMA7	Kidney
SH3BGRL3	Spleen		XR_293514.2	0.125765	PREDICTED:_Canis_lupus_familiaris_uncharacterized_LOC102153507_(LOC102153507),_ncRNA	LOC102153507	#N/A
TRIM2	Brain		XM_014114448.1	0.125718	PREDICTED:_Canis_lupus_familiaris_RAB11_family_interacting_protein_3_(class_II)_(RAB11FIP3),_partial_mRNA	RAB11FIP3	#N/A
SUCLG1	Skel_muscle		XM_532721.4	0.125717	PREDICTED:_Canis_lupus_familiaris_transmembrane_p24_trafficking_protein_4_(TMED4),_mRNA	TMED4	Pancreas
PMPCB	Heart		XM_849809.2	0.125666	PREDICTED:_Canis_lupus_familiaris_sphingosine-1-phosphate_receptor_4_(S1PR4),_mRNA	S1PR4	Lymphnode
USP11	Brain		XM_005619685.2	0.125577	PREDICTED:_Canis_lupus_familiaris_histone_H2AX_(LOC489372),_mRNA	LOC489372	#N/A
PNO1	Lymphnode		XM_005616028.2	0.125519	PREDICTED:_Canis_lupus_familiaris_alpha-1-B_glycoprotein_(A1BG),_mRNA	A1BG	Liver
ROMO1	Heart		XR_001314356.1	0.12549	PREDICTED:_Canis_lupus_familiaris_uncharacterized_LOC106557676_(LOC106557676),_ncRNA	LOC106557676	#N/A
TMEM248	Lung		XR_291512.1	0.12549	PREDICTED:_Canis_lupus_familiaris_uncharacterized_LOC102152039_(LOC102152039),_ncRNA	LOC102152039	#N/A
ATG12	Brain		XR_001314585.1	0.125461	PREDICTED:_Canis_lupus_familiaris_uncharacterized_LOC106557830_(LOC106557830),_ncRNA	LOC106557830	#N/A
DHX15	Lymphnode		XM_005617926.1	0.125446	PREDICTED:_Canis_lupus_familiaris_mitogen-activated_protein_kinase_kinase_kinase_6_(MAP3K6),_mRNA	MAP3K6	Spleen
TCEB1	Heart		XR_001318504.1	0.125402	PREDICTED:_Canis_lupus_familiaris_uncharacterized_LOC106560166_(LOC106560166),_ncRNA	LOC106560166	#N/A
FIS1	Heart		XM_546292.3	0.125363	PREDICTED:_Canis_lupus_familiaris_solute_carrier_family_36_(proton/amino_acid_symporter),_member_2_(SLC36A2),_mRNA	SLC36A2	Pancreas
USP10	Lymphnode		XM_014115006.1	0.125142	PREDICTED:_Canis_lupus_familiaris_translation_initiation_factor_IF-2-like_(LOC106558992),_mRNA	LOC106558992	#N/A
COPE	Kidney		XM_005620968.2	0.125111	PREDICTED:_Canis_lupus_familiaris_Williams_Beuren_syndrome_chromosome_region_22_(WBSCR22),_mRNA	WBSCR22	Jejunum
PDCD2	Skel_muscle		XM_003431728.3	0.125104	PREDICTED:_Canis_lupus_familiaris_ribosomal_RNA_processing_36_(RRP36),_mRNA	RRP36	#N/A
YME1L1	Lymphnode		XM_005633162.1	0.125	PREDICTED:_Canis_lupus_familiaris_mediator_complex_subunit_16_(MED16),_mRNA	MED16	Kidney
MACF1	Lung		XM_014114353.1	0.125	PREDICTED:_Canis_lupus_familiaris_zinc_finger_protein_785_(ZNF785),_mRNA	ZNF785	#N/A
NDUFA5	Heart		XM_847319.3	0.125	PREDICTED:_Canis_lupus_familiaris_nuclear_receptor_subfamily_2,_group_F,_member_6_(NR2F6),_mRNA	NR2F6	Jejunum
MEF2C	Brain		XM_014117258.1	0.12498	PREDICTED:_Canis_lupus_familiaris_plexin_B2_(PLXNB2),_mRNA	PLXNB2	Kidney
TUBGCP2	Lymphnode		XM_534517.5	0.124918	PREDICTED:_Canis_lupus_familiaris_solute_carrier_family_46,_member_3_(SLC46A3),_mRNA	SLC46A3	Kidney
HSPA5	Pancreas		XM_003639783.3	0.124884	PREDICTED:_Canis_lupus_familiaris_lymphatic_vessel_endothelial_hyaluronan_receptor_1_(LYVE1),_mRNA	LYVE1	Lung
TMEM47	Brain		XM_847897.4	0.124857	PREDICTED:_Canis_lupus_familiaris_ADP-ribosylation_factor-like_1_(ARL1),_mRNA	ARL1	Pancreas
PSMA6	Lymphnode		XM_003639578.3	0.124807	PREDICTED:_Canis_lupus_familiaris_lysosomal_protein_transmembrane_4_alpha_(LAPTM4A),_mRNA	LAPTM4A	Lung
PDCD5	Brain		XM_014118224.1	0.124795	PREDICTED:_Canis_lupus_familiaris_myristoylated_alanine-rich_protein_kinase_C_substrate_(MARCKS),_mRNA	MARCKS	#N/A
KLHDC2	Heart		XR_001318249.1	0.124738	PREDICTED:_Canis_lupus_familiaris_uncharacterized_LOC102152134_(LOC102152134),_ncRNA	LOC102152134	#N/A
ATP6V0D1	Brain		NM_001006953.2	0.124667	Canis_lupus_familiaris_thrombomodulin_(THBD),_mRNA	THBD	Skel_muscle
OCIAD1	Brain		XM_536696.5	0.124352	PREDICTED:_Canis_lupus_familiaris_phosphatidic_acid_phosphatase_type_2B_(PPAP2B),_mRNA	PPAP2B	Lung
MAT2B	Kidney		XM_540285.5	0.124352	PREDICTED:_Canis_lupus_familiaris_histone_H3-like_(LOC483167),_mRNA	LOC483167	#N/A
CRYM	Pancreas		XM_535363.5	0.124247	PREDICTED:_Canis_lupus_familiaris_transcription_elongation_factor_A_(SII),_3_(TCEA3),_mRNA	TCEA3	Skel_muscle
CYCS	Heart		XM_003432509.3	0.124242	PREDICTED:_Canis_lupus_familiaris_thymosin_beta-4_(LOC100683370),_mRNA	LOC100683370	#N/A
BOLA3	Skel_muscle		NR_128731.1	0.124138	Canis_lupus_familiaris_microRNA_8791a_(MIR8791A),_microRNA	MIR8791A	#N/A
DST	Skel_muscle		NR_128842.1	0.124138	Canis_lupus_familiaris_microRNA_8883_(MIR8883),_microRNA	MIR8883	#N/A
C29H8orf46	Brain		XM_531730.5	0.124096	PREDICTED:_Canis_lupus_familiaris_ribosomal_protein_S19_binding_protein_1_(RPS19BP1),_mRNA	RPS19BP1	Jejunum
EIF3I	Skel_muscle		NR_128743.1	0.124088	Canis_lupus_familiaris_microRNA_8803_(MIR8803),_microRNA	MIR8803	#N/A
GORASP2	Pancreas		XM_005635855.2	0.124051	PREDICTED:_Canis_lupus_familiaris_EF-hand_domain_family,_member_D1_(EFHD1),_mRNA	EFHD1	Spleen
ZC3H15	Skel_muscle		XM_547695.5	0.124027	PREDICTED:_Canis_lupus_familiaris_zinc_finger_and_BTB_domain_containing_7C_(ZBTB7C),_mRNA	ZBTB7C	Pancreas
CRLF3	Lymphnode		XM_005626997.2	0.124011	PREDICTED:_Canis_lupus_familiaris_erythrocyte_membrane_protein_band_4.1_like_4B_(EPB41L4B),_mRNA	EPB41L4B	Brain
STIP1	Heart		XM_005637921.2	0.123959	PREDICTED:_Canis_lupus_familiaris_adhesion_G_protein-coupled_receptor_A1_(ADGRA1),_mRNA	ADGRA1	Pancreas
LOC475937	Jejunum		XM_014120946.1	0.123958	PREDICTED:_Canis_lupus_familiaris_chromosome_18_open_reading_frame,_human_C11orf95_(C18H11orf95),_partial_mRNA	C18H11orf95	Pancreas
PSMD8	Spleen		NM_001003133.1	0.123847	Canis_lupus_familiaris_MX_dynamin-like_GTPase_2_(MX2),_mRNA	MX2	Spleen
RABGGTB///LOC492055	Kidney		XM_014108686.1	0.123675	PREDICTED:_Canis_lupus_familiaris_RAS-like,_estrogen-regulated,_growth_inhibitor_(RERG),_transcript_variant_X2,_mRNA	RERG	Kidney
POLR2B	Lymphnode		XM_005616351.2	0.123672	PREDICTED:_Canis_lupus_familiaris_sulfotransferase_family,_cytosolic,_2B,_member_1_(SULT2B1),_mRNA	SULT2B1	Lymphnode
YWHAQ	Brain		XR_294927.1	0.123656	PREDICTED:_Canis_lupus_familiaris_uncharacterized_LOC102155943_(LOC102155943),_ncRNA	LOC102155943	#N/A
NCOA1	Brain		XM_542485.4	0.123539	PREDICTED:_Canis_lupus_familiaris_cytochrome_b5_reductase_2_(CYB5R2),_mRNA	CYB5R2	Kidney
FKBP8	Brain		XM_005641063.2	0.123527	PREDICTED:_Canis_lupus_familiaris_acetylserotonin_O-methyltransferase-like_(ASMTL),_mRNA	ASMTL	Liver
NDUFA3	Heart		XM_534044.5	0.123519	PREDICTED:_Canis_lupus_familiaris_eukaryotic_translation_initiation_factor_3,_subunit_F_(EIF3F),_mRNA	EIF3F	Skel_muscle
NDUFS8	Heart		XM_014116761.1	0.12351	PREDICTED:_Canis_lupus_familiaris_nudix_(nucleoside_diphosphate_linked_moiety_X)-type_motif_19_(NUDT19),_mRNA	NUDT19	#N/A
HNRNPD	Lymphnode		XM_543469.4	0.123445	PREDICTED:_Canis_lupus_familiaris_RAS-like,_family_10,_member_A_(RASL10A),_mRNA	RASL10A	Brain
TRAPPC2L	Heart		XR_001314717.1	0.12344	PREDICTED:_Canis_lupus_familiaris_uncharacterized_LOC106557919_(LOC106557919),_ncRNA	LOC106557919	#N/A
DAZAP2	Lymphnode		XM_005623995.2	0.123404	PREDICTED:_Canis_lupus_familiaris_Aly/REF_export_factor_(ALYREF),_mRNA	ALYREF	Lymphnode
PSMD6	Lymphnode		XR_001315709.1	0.123245	PREDICTED:_Canis_lupus_familiaris_uncharacterized_LOC106557504_(LOC106557504),_ncRNA	LOC106557504	#N/A
PICALM	Jejunum		XR_001314307.1	0.123239	PREDICTED:_Canis_lupus_familiaris_uncharacterized_LOC106557645_(LOC106557645),_ncRNA	LOC106557645	#N/A
MRPS36	Heart		XM_005625436.1	0.123219	PREDICTED:_Canis_lupus_familiaris_uncharacterized_LOC102151988_(LOC102151988),_mRNA	LOC102151988	#N/A
NFIA	Liver		XM_014109709.1	0.123163	PREDICTED:_Canis_lupus_familiaris_thrombospondin-type_laminin_G_domain_and_EAR_repeat-containing_protein-like_(LOC106557507),_mRNA	LOC106557507	#N/A
SLC25A33	Brain		XR_291508.2	0.123123	PREDICTED:_Canis_lupus_familiaris_uncharacterized_LOC102151179_(LOC102151179),_transcript_variant_X1,_ncRNA	LOC102151179	#N/A
HNRNPL	Lymphnode		XM_014116929.1	0.123099	PREDICTED:_Canis_lupus_familiaris_formin-like_protein_7_(LOC106559329),_mRNA	LOC106559329	#N/A
RNF7	Skel_muscle		NM_001145172.1	0.122985	Canis_lupus_familiaris_carbonic_anhydrase_III_(CA3),_mRNA	CA3	Brain
IMMT	Heart		XM_844912.3	0.122984	PREDICTED:_Canis_lupus_familiaris_scavenger_receptor_cysteine_rich_family,_4_domains_(SSC4D),_mRNA	SSC4D	Pancreas
UBQLN1	Brain		XM_005630391.1	0.122946	PREDICTED:_Canis_lupus_familiaris_dual_specificity_phosphatase_2_(DUSP2),_mRNA	DUSP2	#N/A
NDUFB11	Heart		XM_545188.6	0.122905	PREDICTED:_Canis_lupus_familiaris_mitochondrial_ribosomal_protein_L36_(MRPL36),_mRNA	MRPL36	Skel_muscle
ARMCX3	Brain		XM_003638830.3	0.122894	PREDICTED:_Canis_lupus_familiaris_tetratricopeptide_repeat_domain_9B_(TTC9B),_mRNA	TTC9B	Brain
PSMB2	Lymphnode		XM_005633206.2	0.122881	PREDICTED:_Canis_lupus_familiaris_translation_initiation_factor_IF-2-like_(LOC102152641),_mRNA	LOC102152641	#N/A
LOC610412///LOC480306	Skel_muscle		NM_001284445.1	0.122807	Canis_lupus_familiaris_defensin,_beta_128_(DEFB128),_mRNA	DEFB128	#N/A
NDUFB7	Heart		XM_014106487.1	0.122807	PREDICTED:_Canis_lupus_familiaris_translation_initiation_factor_IF-2-like_(LOC106557605),_mRNA	LOC106557605	#N/A
XBP1	Pancreas		XM_003640144.3	0.122733	PREDICTED:_Canis_lupus_familiaris_eukaryotic_translation_initiation_factor_2B,_subunit_5_epsilon,_82kDa_(EIF2B5),_mRNA	EIF2B5	Lymphnode
FAM149A	Kidney		XM_005632517.2	0.12254	PREDICTED:_Canis_lupus_familiaris_RNA_binding_motif_protein_5_(RBM5),_mRNA	RBM5	Lymphnode
P4HB	Jejunum		XR_293059.2	0.122523	PREDICTED:_Canis_lupus_familiaris_uncharacterized_LOC102152682_(LOC102152682),_ncRNA	LOC102152682	#N/A
RAB18	Brain		XM_534236.5	0.122441	PREDICTED:_Canis_lupus_familiaris_dynein,_cytoplasmic_1,_light_intermediate_chain_1_(DYNC1LI1),_mRNA	DYNC1LI1	Jejunum
AP3S1	Pancreas		XM_545680.4	0.122441	PREDICTED:_Canis_lupus_familiaris_protein_phosphatase_1,_regulatory_subunit_15B_(PPP1R15B),_mRNA	PPP1R15B	Pancreas
ACOT7	Brain		XM_543537.5	0.122407	PREDICTED:_Canis_lupus_familiaris_immunoglobulin_iota_chain-like_(LOC486411),_mRNA	LOC486411	Lymphnode
LOC480059	Lymphnode		XR_001315166.1	0.122378	PREDICTED:_Canis_lupus_familiaris_uncharacterized_LOC106558206_(LOC106558206),_ncRNA	LOC106558206	#N/A
FGFR2	Lung		XM_014120430.1	0.122375	PREDICTED:_Canis_lupus_familiaris_cyclin_N-terminal_domain_containing_2_(CNTD2),_mRNA	CNTD2	#N/A
ATP6V0B	Brain		XR_001315058.1	0.12234	PREDICTED:_Canis_lupus_familiaris_uncharacterized_LOC609229_(LOC609229),_ncRNA	LOC609229	#N/A
PAK3	Brain		XM_544382.5	0.122274	PREDICTED:_Canis_lupus_familiaris_cilia_and_flagella_associated_protein_20_(CFAP20),_mRNA	CFAP20	Spleen
TAF7	Lung		XM_014110355.1	0.122253	PREDICTED:_Canis_lupus_familiaris_uncharacterized_LOC106558194_(LOC106558194),_mRNA	LOC106558194	#N/A
RAB4B	Brain		XM_542831.4	0.122247	PREDICTED:_Canis_lupus_familiaris_uncharacterized_LOC485710_(LOC485710),_mRNA	LOC485710	Liver
TOMM5	Heart		XM_544475.5	0.122239	PREDICTED:_Canis_lupus_familiaris_nudC_nuclear_distribution_protein_(NUDC),_mRNA	NUDC	Brain
PRMT2	Brain		XM_014118000.1	0.122222	PREDICTED:_Canis_lupus_familiaris_protein_CutA_homolog_(LOC102153432),_mRNA	LOC102153432	#N/A
WWP1	Skel_muscle		XM_005616873.2	0.122142	PREDICTED:_Canis_lupus_familiaris_CD3e_molecule,_epsilon_associated_protein_(CD3EAP),_mRNA	CD3EAP	Jejunum
TMEM93	Skel_muscle		NR_128829.1	0.122137	Canis_lupus_familiaris_microRNA_8873a_(MIR8873A),_microRNA	MIR8873A	#N/A
CHP1	Brain		XM_005621735.2	0.12212	PREDICTED:_Canis_lupus_familiaris_guanine_nucleotide_binding_protein_(G_protein),_gamma_13_(GNG13),_mRNA	GNG13	Brain
CHCHD10	Heart		XM_847296.4	0.122081	PREDICTED:_Canis_lupus_familiaris_peptidylprolyl_isomerase_B_(cyclophilin_B)_(PPIB),_mRNA	PPIB	Jejunum
THY1	Brain		NM_001003391.2	0.122066	Canis_lupus_familiaris_presequence_translocase-associated_motor_16_homolog_(S._cerevisiae)_(PAM16),_mRNA	PAM16	Heart
TIMM23	Heart		XR_293314.2	0.122059	PREDICTED:_Canis_lupus_familiaris_uncharacterized_LOC102157253_(LOC102157253),_ncRNA	LOC102157253	#N/A
HMGN1	Lymphnode		XM_533964.5	0.12198	PREDICTED:_Canis_lupus_familiaris_basigin_(Ok_blood_group)_(BSG),_mRNA	BSG	Kidney
CCNG1	Skel_muscle		XM_536053.5	0.121934	PREDICTED:_Canis_lupus_familiaris_acyl-CoA_dehydrogenase,_long_chain_(ACADL),_transcript_variant_X1,_mRNA	ACADL	Liver
PIN1	Brain		XM_014110511.1	0.12178	PREDICTED:_Canis_lupus_familiaris_pre-mRNA-splicing_factor_SYF2-like_(LOC478183),_mRNA	LOC478183	Pancreas
NDUFV1	Heart		XR_295386.2	0.121771	PREDICTED:_Canis_lupus_familiaris_uncharacterized_LOC102151713_(LOC102151713),_ncRNA	LOC102151713	#N/A
GDI1	Brain		XM_533237.5	0.121722	PREDICTED:_Canis_lupus_familiaris_vacuolar_protein_sorting_51_homolog_(S._cerevisiae)_(VPS51),_mRNA	VPS51	Brain
HMGCS1	Liver		XM_014113118.1	0.121622	PREDICTED:_Canis_lupus_familiaris_ribosomal_protein_L37_(RPL37),_mRNA	RPL37	#N/A
CANX	Kidney		XM_014116271.1	0.121593	PREDICTED:_Canis_lupus_familiaris_ubiquitin-conjugating_enzyme_E2O_(UBE2O),_mRNA	UBE2O	Spleen
CAMTA1	Brain		XM_005632422.2	0.121579	PREDICTED:_Canis_lupus_familiaris_transketolase_(TKT),_mRNA	TKT	Lymphnode
RANBP9	Brain		XM_005625963.2	0.121483	PREDICTED:_Canis_lupus_familiaris_EP300_interacting_inhibitor_of_differentiation_3_(EID3),_mRNA	EID3	#N/A
RBM39	Lymphnode		XM_540295.5	0.121483	PREDICTED:_Canis_lupus_familiaris_splicing_factor_3b,_subunit_4,_49kDa_(SF3B4),_mRNA	SF3B4	Lymphnode
TXNL4A	Skel_muscle		XM_846038.3	0.121481	PREDICTED:_Canis_lupus_familiaris_chromosome_17_open_reading_frame,_human_C1orf56_(C17H1orf56),_mRNA	C17H1orf56	#N/A
KARS	Skel_muscle		XR_292080.2	0.121429	PREDICTED:_Canis_lupus_familiaris_uncharacterized_LOC102152044_(LOC102152044),_ncRNA	LOC102152044	#N/A
TTYH1	Brain		XM_003639909.3	0.121415	PREDICTED:_Canis_lupus_familiaris_actin_related_protein_2/3_complex,_subunit_3,_21kDa_(ARPC3),_transcript_variant_X2,_mRNA	ARPC3	Lymphnode
HERPUD1	Pancreas		XM_014108058.1	0.121348	PREDICTED:_Canis_lupus_familiaris_translation_initiation_factor_IF-2-like_(LOC106557835),_mRNA	LOC106557835	#N/A
LOC477554	Lymphnode		XM_014110470.1	0.121339	PREDICTED:_Canis_lupus_familiaris_basic_proline-rich_protein-like_(LOC106558225),_mRNA	LOC106558225	#N/A
CADM1	Lung		XM_535753.5	0.121331	PREDICTED:_Canis_lupus_familiaris_NADH_dehydrogenase_(ubiquinone)_1_beta_subcomplex,_4,_15kDa_(NDUFB4),_mRNA	NDUFB4	Heart
ATP6V1B2	Kidney		XM_537935.5	0.121309	PREDICTED:_Canis_lupus_familiaris_nuclear_prelamin_A_recognition_factor_(NARF),_mRNA	NARF	Jejunum
LOC477516	Brain		XR_292097.1	0.121212	PREDICTED:_Canis_lupus_familiaris_uncharacterized_LOC102157234_(LOC102157234),_ncRNA	LOC102157234	#N/A
TRA2B	Lymphnode		XM_847056.4	0.121137	PREDICTED:_Canis_lupus_familiaris_nuclear_receptor_2C2-associated_protein_(NR2C2AP),_mRNA	NR2C2AP	Brain
BHMT	Liver		NM_001201488.1	0.121065	Canis_lupus_familiaris_lectin,_galactoside-binding,_soluble,_1_(LGALS1),_mRNA	LGALS1	Pancreas
PPP1R11	Brain		XM_859936.3	0.121058	PREDICTED:_Canis_lupus_familiaris_heat_shock_27kDa_protein_family,_member_7_(cardiovascular)_(HSPB7),_mRNA	HSPB7	Heart
KPNB1	Lymphnode		XM_536894.5	0.120995	PREDICTED:_Canis_lupus_familiaris_eukaryotic_translation_initiation_factor_3,_subunit_B_(EIF3B),_mRNA	EIF3B	Lymphnode
TSPAN3	Brain		XM_005624585.2	0.12098	PREDICTED:_Canis_lupus_familiaris_CDGSH_iron_sulfur_domain_3_(CISD3),_mRNA	CISD3	Heart
KIAA1468	Brain		XM_005642250.2	0.120867	PREDICTED:_Canis_lupus_familiaris_musculoskeletal,_embryonic_nuclear_protein_1_(MUSTN1),_mRNA	MUSTN1	#N/A
KLK6	Brain		XM_847492.2	0.120715	PREDICTED:_Canis_lupus_familiaris_collagen_and_calcium_binding_EGF_domains_1_(CCBE1),_mRNA	CCBE1	Lung
PPA1	Jejunum		XR_001314191.1	0.12065	PREDICTED:_Canis_lupus_familiaris_uncharacterized_LOC102157147_(LOC102157147),_ncRNA	LOC102157147	#N/A
MRPS25	Skel_muscle		XM_005637440.2	0.120603	PREDICTED:_Canis_lupus_familiaris_CD9_molecule_(CD9),_mRNA	CD9	Lung
TJP1	Lung		XM_005626410.2	0.120553	PREDICTED:_Canis_lupus_familiaris_cyclin-dependent_kinase_inhibitor_2B_(p15,_inhibits_CDK4)_(CDKN2B),_transcript_variant_X1,_mRNA	CDKN2B	Lung
MRPL23	Skel_muscle		XR_001316648.1	0.120513	PREDICTED:_Canis_lupus_familiaris_uncharacterized_LOC106559137_(LOC106559137),_ncRNA	LOC106559137	#N/A
NCOR1	Jejunum		XM_845464.4	0.120438	PREDICTED:_Canis_lupus_familiaris_serine_peptidase_inhibitor,_Kazal_type_1_(SPINK1),_mRNA	SPINK1	Pancreas
SMARCA4	Brain		XR_294788.2	0.12035	PREDICTED:_Canis_lupus_familiaris_uncharacterized_LOC102155998_(LOC102155998),_ncRNA	LOC102155998	#N/A
LOC481991	Lymphnode		NM_001002962.1	0.120301	Canis_lupus_familiaris_insulin-like_3_(Leydig_cell)_(INSL3),_mRNA	INSL3	Pancreas
EIF3D	Lymphnode		XM_014115502.1	0.120246	PREDICTED:_Canis_lupus_familiaris_GATA_binding_protein_6_(GATA6),_mRNA	GATA6	Heart
RBFOX1	Brain		XM_548357.5	0.120172	PREDICTED:_Canis_lupus_familiaris_anaphase_promoting_complex_subunit_2_(ANAPC2),_mRNA	ANAPC2	Heart
SACS	Brain		XM_535634.4	0.120169	PREDICTED:_Canis_lupus_familiaris_coenzyme_Q2_4-hydroxybenzoate_polyprenyltransferase_(COQ2),_mRNA	COQ2	Heart
CAPZA2	Spleen		NR_027327.1	0.120118	Canis_lupus_familiaris_H19,_imprinted_maternally_expressed_transcript_(non-protein_coding)_(H19),_non-coding_RNA	H19	#N/A
LOC479485	Lymphnode		XM_548021.4	0.120083	PREDICTED:_Canis_lupus_familiaris_WD_repeat_domain,_phosphoinositide_interacting_1_(WIPI1),_mRNA	WIPI1	Heart
CDO1	Liver		XM_003435067.3	0.12	PREDICTED:_Canis_lupus_familiaris_chromosome_8_open_reading_frame,_human_C14orf2_(C8H14orf2),_mRNA	C8H14orf2	#N/A
ZBTB20	Kidney		XM_003638930.2	0.12	PREDICTED:_Canis_lupus_familiaris_transcription_initiation_factor_TFIID_subunit_4_(MT-III),_mRNA	MT-III	#N/A
FERMT2	Lung		XM_548351.5	0.119913	PREDICTED:_Canis_lupus_familiaris_negative_elongation_factor_complex_member_B_(NELFB),_mRNA	NELFB	Brain
PVALB	Lung		XR_293959.2	0.119909	PREDICTED:_Canis_lupus_familiaris_uncharacterized_LOC102155521_(LOC102155521),_ncRNA	LOC102155521	#N/A
PPIB	Pancreas		XM_547932.5	0.119904	PREDICTED:_Canis_lupus_familiaris_SRA_stem-loop_interacting_RNA_binding_protein_(SLIRP),_mRNA	SLIRP	Heart
BLOC1S4	Spleen		XR_001317769.1	0.119887	PREDICTED:_Canis_lupus_familiaris_uncharacterized_LOC106559763_(LOC106559763),_ncRNA	LOC106559763	#N/A
FBXO2	Brain		XM_014110554.1	0.119886	PREDICTED:_Canis_lupus_familiaris_ubiquitin_D_(UBD),_mRNA	UBD	#N/A
USP7	Brain		XM_547357.5	0.11987	PREDICTED:_Canis_lupus_familiaris_arginyl_aminopeptidase_(aminopeptidase_B)_(RNPEP),_mRNA	RNPEP	Lymphnode
MAT2A	Pancreas		XM_005634631.2	0.119816	PREDICTED:_Canis_lupus_familiaris_another_transcription_unit_protein_(LOC102151663),_mRNA	LOC102151663	#N/A
MSRA	Kidney		XM_005637620.2	0.119777	PREDICTED:_Canis_lupus_familiaris_wingless-type_MMTV_integration_site_family,_member_8B_(WNT8B),_mRNA	WNT8B	Pancreas
PHYHIPL	Brain		XM_005621706.2	0.119768	PREDICTED:_Canis_lupus_familiaris_ring_finger_protein_151_(RNF151),_mRNA	RNF151	Heart
WIPI2	Brain		XM_532844.5	0.119751	PREDICTED:_Canis_lupus_familiaris_solute_carrier_family_25_(mitochondrial_carrier;_adenine_nucleotide_translocator),_member_4_(SLC25A4),_mRNA	SLC25A4	Skel_muscle
CUL1	Brain		XR_293030.1	0.11973	PREDICTED:_Canis_lupus_familiaris_uncharacterized_LOC102154068_(LOC102154068),_ncRNA	LOC102154068	#N/A
LOC609763///PSME1	Jejunum		XM_848963.4	0.119675	PREDICTED:_Canis_lupus_familiaris_ubiquitin-like_5_(UBL5),_mRNA	UBL5	Kidney
TOR3A	Kidney		XM_005638322.2	0.119586	PREDICTED:_Canis_lupus_familiaris_cyclin_D-type_binding-protein_1_(CCNDBP1),_mRNA	CCNDBP1	Skel_muscle
TMEM132A	Brain		XM_014107013.1	0.119548	PREDICTED:_Canis_lupus_familiaris_penta-EF-hand_domain_containing_1_(PEF1),_mRNA	PEF1	Brain
TTLL7	Brain		XM_005640393.2	0.11941	PREDICTED:_Canis_lupus_familiaris_collagen,_type_V,_alpha_2_(COL5A2),_mRNA	COL5A2	Lung
C26H12orf24	Brain		XM_543092.2	0.119369	PREDICTED:_Canis_lupus_familiaris_basic_helix-loop-helix_family,_member_e23_(BHLHE23),_mRNA	BHLHE23	Pancreas
SEC61G	Pancreas		XR_001314518.1	0.119255	PREDICTED:_Canis_lupus_familiaris_uncharacterized_LOC106557784_(LOC106557784),_ncRNA	LOC106557784	#N/A
MANBAL	Brain		XR_292261.2	0.119244	PREDICTED:_Canis_lupus_familiaris_uncharacterized_LOC102157040_(LOC102157040),_ncRNA	LOC102157040	#N/A
CAPNS1	Lung		XR_296355.2	0.119093	PREDICTED:_Canis_lupus_familiaris_uncharacterized_LOC102152811_(LOC102152811),_ncRNA	LOC102152811	#N/A
PSMB3	Skel_muscle		XR_295753.2	0.119089	PREDICTED:_Canis_lupus_familiaris_uncharacterized_LOC102152804_(LOC102152804),_ncRNA	LOC102152804	#N/A
UBA3	Heart		XM_014121353.1	0.119062	PREDICTED:_Canis_lupus_familiaris_Ras_association_(RalGDS/AF-6)_domain_family_(N-terminal)_member_7_(RASSF7),_mRNA	RASSF7	Kidney
CUL3	Lymphnode		XM_014115703.1	0.119001	PREDICTED:_Canis_lupus_familiaris_collagen_alpha-1(I)_chain-like_(LOC106559106),_mRNA	LOC106559106	#N/A
NAP1L4	Brain		XR_001316132.1	0.118919	PREDICTED:_Canis_lupus_familiaris_uncharacterized_LOC106558768_(LOC106558768),_ncRNA	LOC106558768	#N/A
STX16	Brain		XM_003639615.3	0.118909	PREDICTED:_Canis_lupus_familiaris_histone_H2B_type_2-E_(LOC100855574),_mRNA	LOC100855574	#N/A
YWHAQ///LOC479459	Lung		XM_549367.5	0.118892	PREDICTED:_Canis_lupus_familiaris_interleukin-1_receptor-associated_kinase_1_(IRAK1),_mRNA	IRAK1	Lymphnode
ANKMY2	Heart		XM_537983.5	0.118866	PREDICTED:_Canis_lupus_familiaris_eukaryotic_translation_initiation_factor_2,_subunit_3_gamma,_52kDa_(EIF2S3),_mRNA	EIF2S3	Lymphnode
STX12	Brain		XR_294675.1	0.118846	PREDICTED:_Canis_lupus_familiaris_uncharacterized_LOC102156061_(LOC102156061),_ncRNA	LOC102156061	#N/A
LAMTOR1	Heart		XR_292530.2	0.118799	PREDICTED:_Canis_lupus_familiaris_uncharacterized_LOC102154999_(LOC102154999),_ncRNA	LOC102154999	#N/A
BANF1	Skel_muscle		XM_540442.5	0.118793	PREDICTED:_Canis_lupus_familiaris_cyclin-dependent_kinase_3_(CDK3),_mRNA	CDK3	Pancreas
GOLM1	Kidney		XM_014114998.1	0.118789	PREDICTED:_Canis_lupus_familiaris_torsin_A_interacting_protein_1_(TOR1AIP1),_mRNA	TOR1AIP1	Lymphnode
TM9SF2	Pancreas		XM_014116870.1	0.118748	PREDICTED:_Canis_lupus_familiaris_collagen,_type_V,_alpha_1_(COL5A1),_mRNA	COL5A1	Lung
EIF3E	Lymphnode		NM_001252412.1	0.118712	Canis_lupus_familiaris_small_nuclear_ribonucleoprotein_D2_polypeptide_16.5kDa_(SNRPD2),_mRNA	SNRPD2	#N/A
METAP2	Lymphnode		XM_014109381.1	0.118632	PREDICTED:_Canis_lupus_familiaris_RAS-like,_family_12_(RASL12),_partial_mRNA	RASL12	Lung
YY1	Lymphnode		XM_005619380.2	0.118607	PREDICTED:_Canis_lupus_familiaris_WD_repeat-containing_protein_70-like_(LOC102156690),_mRNA	LOC102156690	#N/A
DNAJB4	Heart		XM_005630818.2	0.118603	PREDICTED:_Canis_lupus_familiaris_mitochondrial_ribosomal_protein_L9_(MRPL9),_mRNA	MRPL9	Liver
LSM10	Skel_muscle		XM_005629159.2	0.118563	PREDICTED:_Canis_lupus_familiaris_sal-like_2_(Drosophila)_(SALL2),_mRNA	SALL2	#N/A
NDUFS6	Heart		XM_005619076.1	0.11856	PREDICTED:_Canis_lupus_familiaris_putative_uncharacterized_protein_encoded_by_ZNF503-AS2_(LOC102154314),_mRNA	LOC102154314	#N/A
B4GAT1	Brain		NR_128901.1	0.118519	Canis_lupus_familiaris_microRNA_8906_(MIR8906),_microRNA	MIR8906	#N/A
RAB11A	Jejunum		XM_846629.4	0.118508	PREDICTED:_Canis_lupus_familiaris_canopy_FGF_signaling_regulator_3_(CNPY3),_mRNA	CNPY3	Lymphnode
NAA38	Skel_muscle		XM_014110532.1	0.118471	PREDICTED:_Canis_lupus_familiaris_collagen_alpha-1(I)_chain-like_(LOC106558243),_mRNA	LOC106558243	#N/A
CMPK1	Liver		XM_005631707.1	0.118437	PREDICTED:_Canis_lupus_familiaris_plakophilin_3_(PKP3),_partial_mRNA	PKP3	Jejunum
GM2A	Brain		XM_005621223.1	0.11837	PREDICTED:_Canis_lupus_familiaris_translation_initiation_factor_IF-2-like_(LOC102154998),_mRNA	LOC102154998	#N/A
SNRPD1	Lymphnode		XM_005625065.2	0.118299	PREDICTED:_Canis_lupus_familiaris_transmembrane_protein_210_(TMEM210),_mRNA	TMEM210	#N/A
LOC480239	Heart		XR_292594.2	0.11828	PREDICTED:_Canis_lupus_familiaris_uncharacterized_LOC102152406_(LOC102152406),_ncRNA	LOC102152406	#N/A
NAPA	Brain		XM_005621545.2	0.118233	PREDICTED:_Canis_lupus_familiaris_Dexi_homolog_(mouse)_(DEXI),_transcript_variant_X2,_mRNA	DEXI	Heart
CHMP3	Jejunum		XM_005630560.1	0.118199	PREDICTED:_Canis_lupus_familiaris_N-acetyltransferase_8B_(GCN5-related,_putative,_gene/pseudogene)_(NAT8B),_transcript_variant_X2,_mRNA	NAT8B	Liver
PHPT1	Heart		XR_001317249.1	0.118158	PREDICTED:_Canis_lupus_familiaris_uncharacterized_LOC106559459_(LOC106559459),_ncRNA	LOC106559459	#N/A
KCTD1	Brain		XM_014119249.1	0.118132	PREDICTED:_Canis_lupus_familiaris_CUB_and_Sushi_multiple_domains_2_(CSMD2),_mRNA	CSMD2	Pancreas
NDUFA10	Heart		XR_292877.2	0.11809	PREDICTED:_Canis_lupus_familiaris_uncharacterized_LOC102154870_(LOC102154870),_ncRNA	LOC102154870	#N/A
FAM134A	Brain		XR_001316022.1	0.118088	PREDICTED:_Canis_lupus_familiaris_family_with_sequence_similarity_25,_member_A_(FAM25A),_transcript_variant_X2,_misc_RNA	FAM25A	#N/A
FKBP4	Liver		XR_293741.1	0.118056	PREDICTED:_Canis_lupus_familiaris_uncharacterized_LOC102155357_(LOC102155357),_ncRNA	LOC102155357	#N/A
AK1	Skel_muscle		XM_014122276.1	0.118026	PREDICTED:_Canis_lupus_familiaris_enoyl_CoA_hydratase_domain_containing_3_(ECHDC3),_mRNA	ECHDC3	Liver
CXXC5	Kidney		XM_535647.4	0.117964	PREDICTED:_Canis_lupus_familiaris_nudix_(nucleoside_diphosphate_linked_moiety_X)-type_motif_9_(NUDT9),_mRNA	NUDT9	Lung
SLU7	Lung		XM_844349.4	0.117961	PREDICTED:_Canis_lupus_familiaris_solute_carrier_family_16,_member_13_(SLC16A13),_mRNA	SLC16A13	Kidney
KLHL2	Brain		XR_001315949.1	0.117936	PREDICTED:_Canis_lupus_familiaris_uncharacterized_LOC106558689_(LOC106558689),_ncRNA	LOC106558689	#N/A
F3	Jejunum		XM_003639112.3	0.117914	PREDICTED:_Canis_lupus_familiaris_mitochondrial_ribosomal_protein_S34_(MRPS34),_mRNA	MRPS34	Skel_muscle
NRCAM	Brain		XM_003434655.2	0.117876	PREDICTED:_Canis_lupus_familiaris_heat_shock_protein_family_B_(small),_member_11_(HSPB11),_mRNA	HSPB11	#N/A
GNG2	Brain		NM_001287090.1	0.117817	Canis_lupus_familiaris_lipase,_hepatic_(LIPC),_mRNA	LIPC	Liver
CTNNA2	Brain		XR_295712.2	0.117787	PREDICTED:_Canis_lupus_familiaris_uncharacterized_LOC102152830_(LOC102152830),_ncRNA	LOC102152830	#N/A
YWHAZ	Jejunum		XM_003639873.3	0.117718	PREDICTED:_Canis_lupus_familiaris_GS_homeobox_1_(GSX1),_mRNA	GSX1	Pancreas
NCOR1	Jejunum		XM_014115720.1	0.117698	PREDICTED:_Canis_lupus_familiaris_basic_proline-rich_protein-like_(LOC106559109),_mRNA	LOC106559109	#N/A
FH	Heart		XM_014116573.1	0.11769	PREDICTED:_Canis_lupus_familiaris_dishevelled-binding_antagonist_of_beta-catenin_3_(DACT3),_mRNA	DACT3	Brain
TCTEX1D2	Kidney		XM_533716.5	0.117647	PREDICTED:_Canis_lupus_familiaris_coiled-coil-helix-coiled-coil-helix_domain_containing_6_(CHCHD6),_mRNA	CHCHD6	Brain
PSMD2	Skel_muscle		XR_296029.2	0.117547	PREDICTED:_Canis_lupus_familiaris_uncharacterized_LOC102152807_(LOC102152807),_ncRNA	LOC102152807	#N/A
DSTN	Lung		XM_003639695.3	0.117467	PREDICTED:_Canis_lupus_familiaris_zinc_finger_protein_408_(ZNF408),_mRNA	ZNF408	Liver
LGI1	Brain		XM_005639652.1	0.117444	PREDICTED:_Canis_lupus_familiaris_60S_ribosomal_protein_L7a-like_(LOC102152526),_mRNA	LOC102152526	#N/A
IGSF21	Brain		XR_001317988.1	0.117371	PREDICTED:_Canis_lupus_familiaris_uncharacterized_LOC102153465_(LOC102153465),_transcript_variant_X2,_ncRNA	LOC102153465	#N/A
C12H6orf136	Heart		XM_005638163.2	0.117339	PREDICTED:_Canis_lupus_familiaris_growth_differentiation_factor_6_(GDF6),_mRNA	GDF6	#N/A
LOC610479	Brain		XR_001318132.1	0.117284	PREDICTED:_Canis_lupus_familiaris_uncharacterized_LOC102154647_(LOC102154647),_ncRNA	LOC102154647	#N/A
UGCG	Spleen		XM_005625140.1	0.117249	PREDICTED:_Canis_lupus_familiaris_minor_allergen_Can_f_2_(LOC102154510),_mRNA	LOC102154510	#N/A
APP	Brain		NR_128753.1	0.117241	Canis_lupus_familiaris_microRNA_8813-1_(MIR8813-1),_microRNA	MIR8813-1	#N/A
MMADHC	Pancreas		NR_128841.1	0.117241	Canis_lupus_familiaris_microRNA_8882_(MIR8882),_microRNA	MIR8882	#N/A
RDH14	Pancreas		NR_128863.1	0.117241	Canis_lupus_familiaris_microRNA_8813-2_(MIR8813-2),_microRNA	MIR8813-2	#N/A
SF3B1	Lymphnode		XM_005642470.2	0.117233	PREDICTED:_Canis_lupus_familiaris_mediator_complex_subunit_4_(MED4),_mRNA	MED4	Lymphnode
PSMA5	Lymphnode		XR_001317708.1	0.117221	PREDICTED:_Canis_lupus_familiaris_uncharacterized_LOC102153803_(LOC102153803),_ncRNA	LOC102153803	#N/A
LOC476309	Lymphnode		XR_294799.1	0.117148	PREDICTED:_Canis_lupus_familiaris_uncharacterized_LOC102153490_(LOC102153490),_ncRNA	LOC102153490	#N/A
PSMD2	Brain		XM_014122483.1	0.116959	PREDICTED:_Canis_lupus_familiaris_proline-rich_protein_36-like_(LOC106560169),_mRNA	LOC106560169	#N/A
SLC2A1	Brain		XR_295250.1	0.116838	PREDICTED:_Canis_lupus_familiaris_uncharacterized_LOC102151553_(LOC102151553),_ncRNA	LOC102151553	#N/A
PFDN2	Brain		XM_533729.5	0.116788	PREDICTED:_Canis_lupus_familiaris_mitochondrial_ribosomal_protein_S25_(MRPS25),_mRNA	MRPS25	Skel_muscle
CYC1	Heart		XR_001314464.1	0.116788	PREDICTED:_Canis_lupus_familiaris_uncharacterized_LOC106557751_(LOC106557751),_ncRNA	LOC106557751	#N/A
MAP1B	Brain		XM_845506.3	0.116746	PREDICTED:_Canis_lupus_familiaris_EP300_interacting_inhibitor_of_differentiation_1_(EID1),_mRNA	EID1	Brain
FRY	Brain		XM_005640744.1	0.116728	PREDICTED:_Canis_lupus_familiaris_zinc_finger,_AN1-type_domain_2B_(ZFAND2B),_mRNA	ZFAND2B	Lung
FAM171B	Brain		XM_861077.4	0.116702	PREDICTED:_Canis_lupus_familiaris_coiled-coil_domain_containing_85B_(CCDC85B),_mRNA	CCDC85B	Brain
S100A6	Lung		XR_001318272.1	0.116691	PREDICTED:_Canis_lupus_familiaris_uncharacterized_LOC106560034_(LOC106560034),_ncRNA	LOC106560034	#N/A
ZEB2	Spleen		NM_001003306.1	0.116683	Canis_lupus_familiaris_ATPase,_Na+/K+_transporting,_alpha_1_polypeptide_(ATP1A1),_mRNA	ATP1A1	Kidney
MAG	Brain		XR_001317177.1	0.116625	PREDICTED:_Canis_lupus_familiaris_uncharacterized_LOC102153097_(LOC102153097),_ncRNA	LOC102153097	#N/A
TRA2B	Lymphnode		NM_001003039.2	0.116567	Canis_lupus_familiaris_annexin_A4_(ANXA4),_mRNA	ANXA4	Jejunum
SNCB	Brain		XM_849987.2	0.116564	PREDICTED:_Canis_lupus_familiaris_one_cut_homeobox_3_(ONECUT3),_mRNA	ONECUT3	Brain
LOC479912	Lung		XR_001317950.1	0.11655	PREDICTED:_Canis_lupus_familiaris_uncharacterized_LOC102152605_(LOC102152605),_ncRNA	LOC102152605	#N/A
ING1	Brain		XM_014115672.1	0.116541	PREDICTED:_Canis_lupus_familiaris_vegetative_cell_wall_protein_gp1-like_(LOC106559096),_mRNA	LOC106559096	#N/A
VIM	Lung		XM_539411.6	0.116486	PREDICTED:_Canis_lupus_familiaris_frizzled_class_receptor_1_(FZD1),_mRNA	FZD1	#N/A
KIF5B	Lung		XM_003639236.2	0.116359	PREDICTED:_Canis_lupus_familiaris_thymidine_kinase_1,_soluble_(TK1),_mRNA	TK1	Lymphnode
PEX5L	Brain		XM_005642194.1	0.116122	PREDICTED:_Canis_lupus_familiaris_AE_binding_protein_1_(AEBP1),_partial_mRNA	AEBP1	Skel_muscle
TACC1	Lung		XR_001316893.1	0.116041	PREDICTED:_Canis_lupus_familiaris_uncharacterized_LOC106559296_(LOC106559296),_ncRNA	LOC106559296	#N/A
PTBP2	Brain		XM_005636748.2	0.116018	PREDICTED:_Canis_lupus_familiaris_single-strand-selective_monofunctional_uracil-DNA_glycosylase_1_(SMUG1),_mRNA	SMUG1	Lymphnode
LOC489992	Pancreas		XM_014115070.1	0.116003	PREDICTED:_Canis_lupus_familiaris_uncharacterized_LOC102153804_(LOC102153804),_mRNA	LOC102153804	#N/A
ABHD17A	Jejunum		XM_014115724.1	0.115946	PREDICTED:_Canis_lupus_familiaris_centrosomal_protein_170B_(CEP170B),_mRNA	CEP170B	Pancreas
SERBP1	Lymphnode		XM_014118345.1	0.115942	PREDICTED:_Canis_lupus_familiaris_decapping_exoribonuclease_(DXO),_partial_mRNA	DXO	#N/A
ZNF24	Lymphnode		XM_534479.4	0.115888	PREDICTED:_Canis_lupus_familiaris_chromosome_24_open_reading_frame,_human_C20orf195_(C24H20orf195),_transcript_variant_X2,_mRNA	C24H20orf195	#N/A
NSMCE1	Heart		XM_546472.2	0.11588	PREDICTED:_Canis_lupus_familiaris_brain-specific_homeobox_(BSX),_mRNA	BSX	Spleen
RAB3A	Brain		XM_548841.4	0.115835	PREDICTED:_Canis_lupus_familiaris_matrix-remodelling_associated_5_(MXRA5),_mRNA	MXRA5	Lung
DAD1	Pancreas		XM_014108120.1	0.11583	PREDICTED:_Canis_lupus_familiaris_goosecoid_homeobox_2_(GSC2),_partial_mRNA	GSC2	Pancreas
HSPD1	Kidney		XR_001315427.1	0.115817	PREDICTED:_Canis_lupus_familiaris_uncharacterized_LOC608449_(LOC608449),_misc_RNA	LOC608449	Jejunum
DLA88	Lymphnode		XR_001316460.1	0.115817	PREDICTED:_Canis_lupus_familiaris_uncharacterized_LOC106558963_(LOC106558963),_ncRNA	LOC106558963	#N/A
LOC490527	Skel_muscle		XR_001314593.1	0.115813	PREDICTED:_Canis_lupus_familiaris_uncharacterized_LOC106557837_(LOC106557837),_ncRNA	LOC106557837	#N/A
LAMP5	Brain		XM_003639768.3	0.115738	PREDICTED:_Canis_lupus_familiaris_GDP-mannose_pyrophosphorylase_B_(GMPPB),_mRNA	GMPPB	#N/A
DYNC1H1	Brain		XM_005622065.1	0.115651	PREDICTED:_Canis_lupus_familiaris_uncharacterized_LOC102151745_(LOC102151745),_mRNA	LOC102151745	#N/A
ADCY2	Brain		XM_005623932.1	0.115609	PREDICTED:_Canis_lupus_familiaris_HHIP-like_1_(HHIPL1),_mRNA	HHIPL1	Pancreas
CALY	Brain		XM_005627459.2	0.115517	PREDICTED:_Canis_lupus_familiaris_chromosome_12_open_reading_frame,_human_C6orf141_(C12H6orf141),_mRNA	C12H6orf141	#N/A
EIF5	Brain		XM_003434203.3	0.115472	PREDICTED:_Canis_lupus_familiaris_zinc_finger_with_KRAB_and_SCAN_domains_4_(ZKSCAN4),_mRNA	ZKSCAN4	#N/A
PDK1	Heart		NM_001099943.1	0.115385	Canis_lupus_familiaris_hematological_and_neurological_expressed_1_(HN1),_mRNA	JPT1	#N/A
WASL	Kidney		XM_005623946.1	0.115385	PREDICTED:_Canis_lupus_familiaris_chromosome_8_open_reading_frame,_human_C14orf79_(C8H14orf79),_mRNA	C8H14orf79	Brain
MORF4L1	Heart		XM_847576.4	0.11529	PREDICTED:_Canis_lupus_familiaris_zinc_finger_protein_428_(ZNF428),_mRNA	ZNF428	Brain
LOC479815	Heart		XM_005638950.2	0.115265	PREDICTED:_Canis_lupus_familiaris_salt-inducible_kinase_1_(SIK1),_mRNA	SIK1	Spleen
FAM160B1	Pancreas		XM_846436.4	0.115232	PREDICTED:_Canis_lupus_familiaris_high_mobility_group_box_4_(HMGB4),_mRNA	HMGB4	Liver
ATP5D	Heart		XM_014110590.1	0.115229	PREDICTED:_Canis_lupus_familiaris_atherin-like_(LOC106558261),_mRNA	LOC106558261	#N/A
HPCA	Brain		NM_001114853.1	0.115183	Canis_lupus_familiaris_interleukin_29-like_(IL29L),_mRNA	IL29L	Lymphnode
LMBRD1	Pancreas		XM_534320.5	0.115161	PREDICTED:_Canis_lupus_familiaris_G_elongation_factor,_mitochondrial_1_(GFM1),_mRNA	GFM1	Heart
WBP11	Spleen		XM_005624034.2	0.115128	PREDICTED:_Canis_lupus_familiaris_RNA_binding_protein,_fox-1_homolog_(C._elegans)_3_(RBFOX3),_mRNA	RBFOX3	Brain
BHLHE40	Skel_muscle		XM_014115699.1	0.115112	PREDICTED:_Canis_lupus_familiaris_interferon_regulatory_factor_2_binding_protein-like_(IRF2BPL),_mRNA	IRF2BPL	#N/A
YWHAZ	Lymphnode		XM_546998.5	0.115103	PREDICTED:_Canis_lupus_familiaris_fascin_actin-bundling_protein_1_(FSCN1),_mRNA	FSCN1	Brain
LOC609990	Heart		XR_001317061.1	0.115079	PREDICTED:_Canis_lupus_familiaris_uncharacterized_LOC102154557_(LOC102154557),_ncRNA	LOC102154557	#N/A
TBC1D7	Brain		XR_292183.2	0.115057	PREDICTED:_Canis_lupus_familiaris_uncharacterized_LOC102156207_(LOC102156207),_ncRNA	LOC102156207	#N/A
ATP6V1F	Brain		NM_001251949.1	0.114961	Canis_lupus_familiaris_prefoldin_subunit_5_(PFDN5),_mRNA	PFDN5	Kidney
LOC608196///LOC606906///NPM1	Lymphnode		XM_537380.5	0.114943	PREDICTED:_Canis_lupus_familiaris_proteasome_activator_subunit_1_(PSME1),_mRNA	PSME1	Jejunum
LRPAP1	Kidney		XM_849906.3	0.114918	PREDICTED:_Canis_lupus_familiaris_leucine_rich_repeat_and_Ig_domain_containing_3_(LINGO3),_mRNA	LINGO3	Pancreas
NONO///LOC482706	Lymphnode		NM_001002989.1	0.114883	Canis_lupus_familiaris_myotrophin_(MTPN),_mRNA	MTPN	Spleen
CSTB	Lung		XM_534794.5	0.114823	PREDICTED:_Canis_lupus_familiaris_keratin_18,_type_I_(KRT18),_mRNA	KRT18	Jejunum
PCYOX1	Kidney		XR_291676.2	0.114783	PREDICTED:_Canis_lupus_familiaris_uncharacterized_LOC610012_(LOC610012),_ncRNA	LOC610012	Kidney
WRB	Brain		XM_005624925.2	0.114737	PREDICTED:_Canis_lupus_familiaris_inositol_polyphosphate-5-phosphatase_K_(INPP5K),_transcript_variant_X1,_mRNA	INPP5K	Spleen
PNP	Jejunum		XM_542173.5	0.114723	PREDICTED:_Canis_lupus_familiaris_cactin,_spliceosome_C_complex_subunit_(CACTIN),_mRNA	CACTIN	Pancreas
NDUFC2	Heart		XM_014109835.1	0.114676	PREDICTED:_Canis_lupus_familiaris_chromosome_31_open_reading_frame,_human_C21orf2_(C31H21orf2),_transcript_variant_X3,_mRNA	C31H21orf2	Kidney
MAX	Jejunum		XM_005629749.2	0.114604	PREDICTED:_Canis_lupus_familiaris_zinc_finger_protein_746_(ZNF746),_mRNA	ZNF746	#N/A
LACTB2	Kidney		XR_291545.2	0.114603	PREDICTED:_Canis_lupus_familiaris_uncharacterized_LOC102156681_(LOC102156681),_ncRNA	LOC102156681	#N/A
QDPR	Liver		XR_296796.2	0.114558	PREDICTED:_Canis_lupus_familiaris_uncharacterized_LOC102154054_(LOC102154054),_ncRNA	LOC102154054	#N/A
RAP1A	Spleen		XM_014114999.1	0.114511	PREDICTED:_Canis_lupus_familiaris_quiescin_Q6_sulfhydryl_oxidase_1_(QSOX1),_partial_mRNA	QSOX1	Liver
TRAPPC3	Brain		XM_003434606.2	0.114504	PREDICTED:_Canis_lupus_familiaris_forkhead_box_D3_(FOXD3),_mRNA	FOXD3	#N/A
CCT7///LOC606887	Lymphnode		XM_014107747.1	0.114488	PREDICTED:_Canis_lupus_familiaris_basic_proline-rich_protein-like_(LOC100685786),_mRNA	LOC100685786	#N/A
NAXE	Brain		XM_014106260.1	0.11448	PREDICTED:_Canis_lupus_familiaris_translation_initiation_factor_IF-2-like_(LOC102156393),_mRNA	LOC102156393	#N/A
SEC11C	Pancreas		XM_005635342.2	0.114396	PREDICTED:_Canis_lupus_familiaris_zinc_finger_protein_343_(ZNF343),_mRNA	ZNF343	#N/A
EIF2S2	Lymphnode		XM_005639284.2	0.114351	PREDICTED:_Canis_lupus_familiaris_neurogenin_2_(NEUROG2),_mRNA	NEUROG2	Liver
C1QBP	Skel_muscle		XM_849538.3	0.114305	PREDICTED:_Canis_lupus_familiaris_cytochrome_b-561_domain_containing_1_(CYB561D1),_mRNA	CYB561D1	Pancreas
UQCR11	Heart		XM_547000.5	0.114277	PREDICTED:_Canis_lupus_familiaris_trinucleotide_repeat_containing_18_(TNRC18),_mRNA	TNRC18	Kidney
RNF5	Brain		XM_014115712.1	0.114137	PREDICTED:_Canis_lupus_familiaris_solute_carrier_family_25_(mitochondrial_carnitine/acylcarnitine_carrier),_member_29_(SLC25A29),_mRNA	SLC25A29	Pancreas
CLPTM1L	Pancreas		XM_531774.5	0.114112	PREDICTED:_Canis_lupus_familiaris_mitochondrial_ribosomal_protein_S9_(MRPS9),_mRNA	MRPS9	Kidney
AKTIP	Brain		XM_005616872.1	0.114019	PREDICTED:_Canis_lupus_familiaris_basic_helix-loop-helix_and_HMG_box_domain_containing_1_(BHMG1),_mRNA	BHMG1	#N/A
CCM2	Brain		XM_014109355.1	0.114007	PREDICTED:_Canis_lupus_familiaris_olfactory_receptor_4F4-like_(LOC100683887),_mRNA	LOC100683887	#N/A
TRAPPC2	Brain		XM_003639958.3	0.113976	PREDICTED:_Canis_lupus_familiaris_atrophin_1_(ATN1),_mRNA	ATN1	#N/A
HSDL2	Liver		XM_850365.4	0.113953	PREDICTED:_Canis_lupus_familiaris_MAX_dimerization_protein_1_(MXD1),_mRNA	MXD1	Jejunum
AKAP2	Lung		XM_014115208.1	0.113935	PREDICTED:_Canis_lupus_familiaris_kallikrein-1-like_(LOC611793),_mRNA	LOC611793	#N/A
CSRP1	Spleen		XM_532351.5	0.113934	PREDICTED:_Canis_lupus_familiaris_cytochrome_c-1_(CYC1),_mRNA	CYC1	Heart
ITGB1BP1	Brain		NM_001048101.2	0.113905	Canis_lupus_familiaris_TAP_binding_protein_(tapasin)_(TAPBP),_mRNA	TAPBP	Lymphnode
FKBP8	Brain		XR_001318206.1	0.113895	PREDICTED:_Canis_lupus_familiaris_uncharacterized_LOC102153996_(LOC102153996),_ncRNA	LOC102153996	#N/A
RNF130	Spleen		XM_014114459.1	0.113821	PREDICTED:_Canis_lupus_familiaris_basic_salivary_proline-rich_protein_2-like_(LOC106558910),_mRNA	LOC106558910	#N/A
SBNO1	Lymphnode		XM_014122292.1	0.113814	PREDICTED:_Canis_lupus_familiaris_ADAMTS-like_5_(ADAMTSL5),_mRNA	ADAMTSL5	Heart
CREB3	Brain		XM_543178.4	0.113703	PREDICTED:_Canis_lupus_familiaris_gap_junction_protein,_alpha_3,_46kDa_(GJA3),_mRNA	GJA3	Brain
ADSS	Lymphnode		XM_005640898.1	0.113676	PREDICTED:_Canis_lupus_familiaris_phosphoprotein_enriched_in_astrocytes_15_(PEA15),_mRNA	PEA15	Brain
FIS1	Skel_muscle		XM_542667.4	0.11365	PREDICTED:_Canis_lupus_familiaris_insulin_receptor_substrate_2_(IRS2),_mRNA	IRS2	Heart
MRPL57	Heart		NM_001003069.1	0.113636	Canis_lupus_familiaris_myosin,_light_chain_2,_regulatory,_cardiac,_slow_(MYL2),_mRNA	MYL2	Heart
MRPL20	Lymphnode		XR_296842.2	0.113636	PREDICTED:_Canis_lupus_familiaris_uncharacterized_LOC102155330_(LOC102155330),_ncRNA	LOC102155330	#N/A
NAP1L1	Lymphnode		XM_014117642.1	0.113619	PREDICTED:_Canis_lupus_familiaris_heterogeneous_nuclear_ribonucleoprotein_A/B_(HNRNPAB),_mRNA	HNRNPAB	Lymphnode
LOC474929///HSDL2	Heart		XM_014114463.1	0.113614	PREDICTED:_Canis_lupus_familiaris_collagen_alpha-1(I)_chain-like_(LOC106558915),_mRNA	LOC106558915	#N/A
CNRIP1	Brain		XM_848080.4	0.113609	PREDICTED:_Canis_lupus_familiaris_ring_finger_protein_4_(RNF4),_mRNA	RNF4	Spleen
DYNLT3	Lung		XM_005639643.2	0.113575	PREDICTED:_Canis_lupus_familiaris_coiled-coil_domain_containing_80_(CCDC80),_mRNA	CCDC80	Spleen
SNX14	Brain		XR_001314413.1	0.113573	PREDICTED:_Canis_lupus_familiaris_uncharacterized_LOC106557712_(LOC106557712),_ncRNA	LOC106557712	#N/A
MAPK10	Brain		XM_014108780.1	0.11349	PREDICTED:_Canis_lupus_familiaris_translation_initiation_factor_IF-2-like_(LOC106557931),_mRNA	LOC106557931	#N/A
UBA5	Pancreas		NR_128820.1	0.113475	Canis_lupus_familiaris_microRNA_8867_(MIR8867),_microRNA	MIR8867	#N/A
WRNIP1	Skel_muscle		XM_014109707.1	0.113443	PREDICTED:_Canis_lupus_familiaris_chromosome_31_open_reading_frame,_human_C21orf33_(C31H21orf33),_mRNA	C31H21orf33	Heart
SRPK2	Brain		XR_291422.2	0.113426	PREDICTED:_Canis_lupus_familiaris_uncharacterized_LOC102152105_(LOC102152105),_ncRNA	LOC102152105	#N/A
WDYHV1	Brain		XR_001314818.1	0.113413	PREDICTED:_Canis_lupus_familiaris_uncharacterized_LOC106557981_(LOC106557981),_ncRNA	LOC106557981	#N/A
VPS41	Brain		XM_005633029.2	0.11339	PREDICTED:_Canis_lupus_familiaris_tumor_necrosis_factor,_alpha-induced_protein_8-like_1_(TNFAIP8L1),_transcript_variant_X1,_mRNA	TNFAIP8L1	Liver
TMEM261	Heart		XM_849249.4	0.113376	PREDICTED:_Canis_lupus_familiaris_alkB_homolog_7_(ALKBH7),_mRNA	ALKBH7	Heart
CCT5	Liver		XM_005626353.1	0.113333	PREDICTED:_Canis_lupus_familiaris_xylosylprotein_beta_1,4-galactosyltransferase,_polypeptide_7_(B4GALT7),_mRNA	B4GALT7	Liver
PTPRA	Brain		XM_005637321.2	0.113324	PREDICTED:_Canis_lupus_familiaris_WAS_protein_family_homolog_1_(LOC486746),_mRNA	LOC486746	Heart
PLCL1	Skel_muscle		XM_536071.5	0.113271	PREDICTED:_Canis_lupus_familiaris_ring_finger_protein_25_(RNF25),_mRNA	RNF25	Skel_muscle
FAXC	Brain		XM_533057.6	0.113228	PREDICTED:_Canis_lupus_familiaris_proteasome_subunit_beta_4_(PSMB4),_mRNA	PSMB4	Lymphnode
TM9SF3	Pancreas		XM_014112081.1	0.113188	PREDICTED:_Canis_lupus_familiaris_olfactory_receptor_6C74-like_(LOC100683926),_mRNA	LOC100683926	#N/A
ERLEC1	Pancreas		XM_005635997.1	0.113048	PREDICTED:_Canis_lupus_familiaris_autophagy_related_4B,_cysteine_peptidase_(ATG4B),_partial_mRNA	ATG4B	Lymphnode
PPP2R1A	Brain		XM_003639400.3	0.112971	PREDICTED:_Canis_lupus_familiaris_forkhead_box_O3_(FOXO3),_mRNA	FOXO3	Spleen
ZFAND6	Skel_muscle		XM_540377.5	0.112831	PREDICTED:_Canis_lupus_familiaris_secreted_frizzled-related_protein_4_(SFRP4),_mRNA	SFRP4	Skel_muscle
SLC1A1	Kidney		XR_294987.2	0.112813	PREDICTED:_Canis_lupus_familiaris_uncharacterized_LOC102155652_(LOC102155652),_transcript_variant_X1,_ncRNA	LOC102155652	#N/A
CLTB	Brain		XM_005633814.1	0.112782	PREDICTED:_Canis_lupus_familiaris_Fanconi_anemia,_complementation_group_F_(FANCF),_mRNA	FANCF	#N/A
USP11	Brain		XM_005628349.2	0.112727	PREDICTED:_Canis_lupus_familiaris_histone_cluster_3,_H2a_(HIST3H2A),_mRNA	HIST3H2A	#N/A
AKAP12	Spleen		XR_001317645.1	0.112617	PREDICTED:_Canis_lupus_familiaris_uncharacterized_LOC106559681_(LOC106559681),_ncRNA	LOC106559681	#N/A
LOC607009	Kidney		XM_005625571.2	0.112595	PREDICTED:_Canis_lupus_familiaris_dapper_homolog_3-like_(LOC102154950),_mRNA	LOC102154950	#N/A
CCDC56	Kidney		XM_532155.4	0.112592	PREDICTED:_Canis_lupus_familiaris_alanyl-tRNA_synthetase_2,_mitochondrial_(AARS2),_mRNA	AARS2	Brain
MCM3AP	Spleen		NM_001003339.1	0.11245	Canis_lupus_familiaris_cytochrome_P450,_family_2,_subfamily_E,_polypeptide_1_(CYP2E1),_mRNA	CYP2E1	Liver
MRPL20	Pancreas		XM_014107693.1	0.112403	PREDICTED:_Canis_lupus_familiaris_basic_salivary_proline-rich_protein_3-like_(LOC106557803),_mRNA	LOC106557803	#N/A
MAP7D1	Heart		XM_544467.5	0.112382	PREDICTED:_Canis_lupus_familiaris_FGR_proto-oncogene,_Src_family_tyrosine_kinase_(FGR),_mRNA	FGR	Spleen
CCDC30	Brain		XR_293078.2	0.11236	PREDICTED:_Canis_lupus_familiaris_uncharacterized_LOC102152004_(LOC102152004),_ncRNA	LOC102152004	#N/A
NSA2	Lymphnode		XM_014107344.1	0.112335	PREDICTED:_Canis_lupus_familiaris_uncharacterized_LOC102155494_(LOC102155494),_mRNA	LOC102155494	#N/A
CDKN2D	Brain		XM_014117415.1	0.112327	PREDICTED:_Canis_lupus_familiaris_SH3_and_multiple_ankyrin_repeat_domains_3_(SHANK3),_mRNA	SHANK3	Lung
SNRNP25	Jejunum		XM_005623882.2	0.112236	PREDICTED:_Canis_lupus_familiaris_cell_division_cycle_associated_4_(CDCA4),_transcript_variant_X2,_mRNA	CDCA4	Lymphnode
CDC123	Heart		XR_294787.2	0.11215	PREDICTED:_Canis_lupus_familiaris_uncharacterized_LOC102155242_(LOC102155242),_ncRNA	LOC102155242	#N/A
SNRPE	Lymphnode		XM_537015.5	0.112047	PREDICTED:_Canis_lupus_familiaris_TSR3,_20S_rRNA_accumulation,_homolog_(S._cerevisiae)_(TSR3),_mRNA	TSR3	Liver
COPS2	Heart		XM_844515.4	0.11204	PREDICTED:_Canis_lupus_familiaris_prolyl_3-hydroxylase_family_member_4_(non-enzymatic)_(P3H4),_mRNA	P3H4	Pancreas
IP6K3	Heart		XR_295168.1	0.112026	PREDICTED:_Canis_lupus_familiaris_uncharacterized_LOC102154167_(LOC102154167),_ncRNA	LOC102154167	#N/A
GTF2I	Lung		XR_293915.2	0.112	PREDICTED:_Canis_lupus_familiaris_uncharacterized_LOC102153899_(LOC102153899),_ncRNA	LOC102153899	#N/A
XPO1	Lymphnode		XM_532609.5	0.111984	PREDICTED:_Canis_lupus_familiaris_DNA_methyltransferase_1_associated_protein_1_(DMAP1),_mRNA	DMAP1	Skel_muscle
RCAN2	Skel_muscle		NM_001313823.1	0.111975	Canis_lupus_familiaris_protein_phosphatase_1,_regulatory_(inhibitor)_subunit_1A_(PPP1R1A),_mRNA	PPP1R1A	Skel_muscle
PUM1	Brain		XM_005636892.2	0.111963	PREDICTED:_Canis_lupus_familiaris_FK506_binding_protein_11,_19_kDa_(FKBP11),_mRNA	FKBP11	Pancreas
MAPT	Brain		XR_001316228.1	0.11194	PREDICTED:_Canis_lupus_familiaris_uncharacterized_LOC106558818_(LOC106558818),_ncRNA	LOC106558818	#N/A
TCF25	Pancreas		XM_538245.6	0.111901	PREDICTED:_Canis_lupus_familiaris_low_density_lipoprotein_receptor-related_protein_1_(LRP1),_mRNA	LRP1	Liver
IDH3G	Heart		NR_128875.1	0.111888	Canis_lupus_familiaris_microRNA_8903_(MIR8903),_microRNA	MIR8903	#N/A
SPTBN1	Brain		XM_533852.5	0.111822	PREDICTED:_Canis_lupus_familiaris_leucine_rich_repeat_containing_2_(LRRC2),_transcript_variant_X1,_mRNA	LRRC2	Heart
CAPN2	Lung		XM_541873.5	0.111776	PREDICTED:_Canis_lupus_familiaris_cytokine_inducible_SH2-containing_protein_(CISH),_mRNA	CISH	Skel_muscle
YAE1D1	Lung		XM_014119834.1	0.111705	PREDICTED:_Canis_lupus_familiaris_EPH_receptor_B6_(EPHB6),_mRNA	EPHB6	Brain
RBM18	Brain		XR_292758.2	0.111637	PREDICTED:_Canis_lupus_familiaris_uncharacterized_LOC102155752_(LOC102155752),_transcript_variant_X2,_ncRNA	LOC102155752	#N/A
SERPINI1	Brain		XM_014120133.1	0.111628	PREDICTED:_Canis_lupus_familiaris_storkhead-box_protein_1-like_(LOC106559860),_mRNA	LOC106559860	#N/A
PSMA2	Lymphnode		XM_014122264.1	0.111619	PREDICTED:_Canis_lupus_familiaris_translation_initiation_factor_IF-2-like_(LOC106560141),_mRNA	LOC106560141	#N/A
EIF5	Brain		XR_294176.1	0.111554	PREDICTED:_Canis_lupus_familiaris_uncharacterized_LOC102151676_(LOC102151676),_ncRNA	LOC102151676	#N/A
LOC607866	Kidney		XM_005631362.2	0.111551	PREDICTED:_Canis_lupus_familiaris_mas-related_G-protein_coupled_receptor_member_X2_(MGRH),_mRNA	MGRH	#N/A
SCCPDH	Kidney		XM_014118214.1	0.111547	PREDICTED:_Canis_lupus_familiaris_general_transcription_factor_IIIC,_polypeptide_6,_alpha_35kDa_(GTF3C6),_transcript_variant_X1,_mRNA	GTF3C6	Kidney
ERH	Lymphnode		XM_005642078.1	0.111506	PREDICTED:_Canis_lupus_familiaris_uncharacterized_LOC102153776_(LOC102153776),_mRNA	LOC102153776	#N/A
SBDS	Skel_muscle		XM_005638708.1	0.111486	PREDICTED:_Canis_lupus_familiaris_uncharacterized_LOC102154051_(LOC102154051),_mRNA	LOC102154051	#N/A
GLO1	Jejunum		NM_001146177.1	0.111485	Canis_lupus_familiaris_Pim-1_proto-oncogene,_serine/threonine_kinase_(PIM1),_mRNA	PIM1	Spleen
AP1S2	Heart		XM_003639011.3	0.111484	PREDICTED:_Canis_lupus_familiaris_GM2_ganglioside_activator_(GM2A),_mRNA	GM2A	Brain
TMED7	Pancreas		XM_005633587.1	0.111462	PREDICTED:_Canis_lupus_familiaris_olfactory_receptor_51G2_(LOC100687729),_mRNA	LOC100687729	#N/A
CNTN1	Brain		XM_014117962.1	0.111459	PREDICTED:_Canis_lupus_familiaris_tigger_transposable_element-derived_protein_1-like_(LOC102153482),_mRNA	LOC102153482	#N/A
YPEL5	Brain		XR_001316379.1	0.111376	PREDICTED:_Canis_lupus_familiaris_uncharacterized_LOC106558916_(LOC106558916),_ncRNA	LOC106558916	#N/A
SNCA	Brain		XR_294247.2	0.111364	PREDICTED:_Canis_lupus_familiaris_uncharacterized_LOC102155670_(LOC102155670),_ncRNA	LOC102155670	#N/A
LOC608876	Lymphnode		NM_001164188.1	0.111323	Canis_lupus_familiaris_deiodinase,_iodothyronine,_type_III_(DIO3),_mRNA	DIO3	Pancreas
SAR1A	Pancreas		XR_001315836.1	0.111285	PREDICTED:_Canis_lupus_familiaris_uncharacterized_LOC102156887_(LOC102156887),_ncRNA	LOC102156887	#N/A
TMEFF2	Brain		XR_001318069.1	0.111244	PREDICTED:_Canis_lupus_familiaris_uncharacterized_LOC102152608_(LOC102152608),_ncRNA	LOC102152608	#N/A
ARHGAP32	Brain		XM_546165.5	0.111216	PREDICTED:_Canis_lupus_familiaris_DnaJ_(Hsp40)_homolog,_subfamily_C,_member_9_(DNAJC9),_mRNA	DNAJC9	Lymphnode
CDS1	Jejunum		NM_001003966.1	0.111111	Canis_lupus_familiaris_chemokine_(C-C_motif)_ligand_13_(CCL13),_mRNA	CCL13	Lung
MGLL	Lung		XM_005642433.1	0.111111	PREDICTED:_Canis_lupus_familiaris_zinc_finger_protein_416_(LOC102155171),_mRNA	LOC102155171	#N/A
AP4S1	Brain		XM_014106488.1	0.111111	PREDICTED:_Canis_lupus_familiaris_F-box_and_leucine-rich_repeat_protein_2_(FBXL2),_mRNA	FBXL2	Brain
FXYD6	Spleen		XR_293664.2	0.111111	PREDICTED:_Canis_lupus_familiaris_uncharacterized_LOC102157280_(LOC102157280),_ncRNA	LOC102157280	#N/A
TXNL1	Spleen		XM_537807.5	0.111064	PREDICTED:_Canis_lupus_familiaris_general_transcription_factor_IIIC,_polypeptide_5,_63kDa_(GTF3C5),_mRNA	GTF3C5	Pancreas
ERBB4	Pancreas		XM_003435424.2	0.111044	PREDICTED:_Canis_lupus_familiaris_serine/threonine-protein_kinase_pim-3-like_(LOC100682773),_partial_mRNA	LOC100682773	#N/A
CHST10	Brain		NM_001003376.1	0.110971	Canis_lupus_familiaris_O-6-methylguanine-DNA_methyltransferase_(MGMT),_mRNA	MGMT	Heart
NDUFA9	Heart		XM_014120928.1	0.110922	PREDICTED:_Canis_lupus_familiaris_patatin-like_phospholipase_domain_containing_2_(PNPLA2),_mRNA	PNPLA2	Heart
DUSP6	Spleen		XM_547375.3	0.110865	PREDICTED:_Canis_lupus_familiaris_ATPase,_H+_transporting,_lysosomal_13kDa,_V1_subunit_G3_(ATP6V1G3),_mRNA	ATP6V1G3	Kidney
LOC482027///RTN3	Brain		XM_005640032.2	0.110764	PREDICTED:_Canis_lupus_familiaris_chromosome_35_open_reading_frame,_human_C6orf52_(C35H6orf52),_mRNA	C35H6orf52	#N/A
MTCH2	Jejunum		NM_001003326.1	0.110733	Canis_lupus_familiaris_Sec61_translocon_beta_subunit_(SEC61B),_mRNA	SEC61B	Pancreas
ACO2	Heart		XR_291769.2	0.110619	PREDICTED:_Canis_lupus_familiaris_uncharacterized_LOC102151569_(LOC102151569),_ncRNA	LOC102151569	#N/A
SARAF	Brain		XM_003434671.3	0.110612	PREDICTED:_Canis_lupus_familiaris_transmembrane_protein_88B_(TMEM88B),_mRNA	TMEM88B	#N/A
MYCBP2	Lymphnode		XM_003639651.3	0.110572	PREDICTED:_Canis_lupus_familiaris_tigger_transposable_element_derived_3_(TIGD3),_mRNA	TIGD3	#N/A
BEX4	Brain		XM_541709.4	0.11056	PREDICTED:_Canis_lupus_familiaris_potassium_channel_tetramerization_domain_containing_15_(KCTD15),_mRNA	KCTD15	Skel_muscle
RABAC1	Pancreas		XM_003639409.3	0.110541	PREDICTED:_Canis_lupus_familiaris_serine/threonine_kinase_19_(STK19),_partial_mRNA	STK19	Liver
NCOR1	Heart		XM_546581.5	0.110534	PREDICTED:_Canis_lupus_familiaris_acyl-CoA_dehydrogenase,_very_long_chain_(ACADVL),_mRNA	ACADVL	Heart
STEAP2	Kidney		NM_001005249.2	0.110479	Canis_lupus_familiaris_T-box_2_(TBX2),_mRNA	TBX2	Lung
CTNND2	Brain		XM_014118576.1	0.110468	PREDICTED:_Canis_lupus_familiaris_osteoclast_associated,_immunoglobulin-like_receptor_(OSCAR),_mRNA	OSCAR	#N/A
HAGH	Kidney		XM_540123.5	0.110458	PREDICTED:_Canis_lupus_familiaris_transcription_factor_23_(TCF23),_mRNA	TCF23	Liver
PURA	Brain		XM_003639233.3	0.110429	PREDICTED:_Canis_lupus_familiaris_neuropeptide_B_(NPB),_mRNA	NPB	#N/A
CMAS	Brain		XR_293765.1	0.110429	PREDICTED:_Canis_lupus_familiaris_uncharacterized_LOC102153620_(LOC102153620),_ncRNA	LOC102153620	#N/A
TPPP3	Lung		NM_001256485.1	0.11039	Canis_lupus_familiaris_peroxiredoxin_3_(PRDX3),_mRNA	PRDX3	Heart
TMEM50A	Lung		XR_001316311.1	0.11039	PREDICTED:_Canis_lupus_familiaris_uncharacterized_LOC106558856_(LOC106558856),_ncRNA	LOC106558856	#N/A
NME1	Brain		XM_545022.5	0.110366	PREDICTED:_Canis_lupus_familiaris_caspase_6,_apoptosis-related_cysteine_peptidase_(CASP6),_mRNA	CASP6	Liver
DCAF6	Skel_muscle		NR_128760.1	0.110345	Canis_lupus_familiaris_microRNA_8819_(MIR8819),_microRNA	MIR8819	#N/A
SLC15A2	Kidney		XR_293254.1	0.110345	PREDICTED:_Canis_lupus_familiaris_uncharacterized_LOC102156505_(LOC102156505),_ncRNA	LOC102156505	#N/A
HN1	Brain		XR_001316850.1	0.110294	PREDICTED:_Canis_lupus_familiaris_uncharacterized_LOC106559274_(LOC106559274),_ncRNA	LOC106559274	#N/A
RPF1	Heart		XM_844783.4	0.11028	PREDICTED:_Canis_lupus_familiaris_calcium_and_integrin_binding_1_(calmyrin)_(CIB1),_transcript_variant_X1,_mRNA	CIB1	Jejunum
SON	Lymphnode		XM_849683.4	0.110246	PREDICTED:_Canis_lupus_familiaris_barrier_to_autointegration_factor_1_(BANF1),_mRNA	BANF1	Skel_muscle
SLIRP	Heart		XR_001315175.1	0.110226	PREDICTED:_Canis_lupus_familiaris_uncharacterized_LOC106558210_(LOC106558210),_ncRNA	LOC106558210	#N/A
ERP29	Kidney		XM_855340.4	0.110211	PREDICTED:_Canis_lupus_familiaris_tubulin,_beta_6_class_V_(TUBB6),_mRNA	TUBB6	#N/A
UBE2H	Brain		NM_001039054.1	0.110187	Canis_lupus_familiaris_cortexin_1_(CTXN1),_mRNA	CTXN1	#N/A
CETN2	Lung		XM_014122055.1	0.110177	PREDICTED:_Canis_lupus_familiaris_interferon-related_developmental_regulator_2_(IFRD2),_mRNA	IFRD2	Spleen
MTCH1	Brain		XM_014107737.1	0.110162	PREDICTED:_Canis_lupus_familiaris_ataxin_2_(ATXN2),_mRNA	ATXN2	Kidney
SUN1	Jejunum		XM_014114725.1	0.110129	PREDICTED:_Canis_lupus_familiaris_chromosome_transmission_fidelity_factor_18_(CHTF18),_mRNA	CHTF18	Lymphnode
GLOD4	Jejunum		XM_003639270.3	0.110115	PREDICTED:_Canis_lupus_familiaris_gap_junction_protein,_delta_3,_31.9kDa_(GJD3),_mRNA	GJD3	#N/A
MRPL40	Skel_muscle		XM_005628314.1	0.1101	PREDICTED:_Canis_lupus_familiaris_cleavage_and_polyadenylation_specific_factor_1,_160kDa_(CPSF1),_mRNA	CPSF1	Jejunum
CASK	Jejunum		XM_005627795.1	0.110098	PREDICTED:_Canis_lupus_familiaris_delta-like_1_(Drosophila)_(DLL1),_partial_mRNA	DLL1	#N/A
HNRNPC	Lymphnode		XR_001315130.1	0.11007	PREDICTED:_Canis_lupus_familiaris_uncharacterized_LOC102156921_(LOC102156921),_ncRNA	LOC102156921	#N/A
CAMSAP1	Heart		XR_296274.2	0.110007	PREDICTED:_Canis_lupus_familiaris_uncharacterized_LOC102153362_(LOC102153362),_ncRNA	LOC102153362	#N/A
EIF2S3	Lymphnode		XM_014117437.1	0.109836	PREDICTED:_Canis_lupus_familiaris_basic_proline-rich_protein-like_(LOC106559396),_mRNA	LOC106559396	#N/A
SQLE	Liver		XR_291937.1	0.109817	PREDICTED:_Canis_lupus_familiaris_uncharacterized_LOC102152744_(LOC102152744),_ncRNA	LOC102152744	#N/A
POLR2C	Brain		XR_292228.2	0.109804	PREDICTED:_Canis_lupus_familiaris_uncharacterized_LOC102156093_(LOC102156093),_transcript_variant_X2,_ncRNA	LOC102156093	#N/A
EIF3I	Skel_muscle		XM_005622132.2	0.109787	PREDICTED:_Canis_lupus_familiaris_glutamate-rich_3_(ERICH3),_mRNA	ERICH3	Spleen
ATP6V1D	Kidney		XM_005621238.2	0.109756	PREDICTED:_Canis_lupus_familiaris_FUS_RNA_binding_protein_(FUS),_mRNA	FUS	Lymphnode
KCNMB4	Brain		XM_543443.5	0.109731	PREDICTED:_Canis_lupus_familiaris_D-amino-acid_oxidase_(DAO),_mRNA	DAO	Kidney
EMC8	Skel_muscle		XM_844602.3	0.109699	PREDICTED:_Canis_lupus_familiaris_sec1_family_domain_containing_2_(SCFD2),_mRNA	SCFD2	Kidney
RPLP1	Lymphnode		XR_293544.2	0.109612	PREDICTED:_Canis_lupus_familiaris_uncharacterized_LOC102152598_(LOC102152598),_ncRNA	LOC102152598	#N/A
LOC611067	Lymphnode		NM_001003341.1	0.109608	Canis_lupus_familiaris_CD34_molecule_(CD34),_mRNA	CD34	Lung
SCCPDH	Kidney		XM_014117168.1	0.109601	PREDICTED:_Canis_lupus_familiaris_uncharacterized_LOC106559350_(LOC106559350),_mRNA	LOC106559350	#N/A
LOC475912///LOC475273	Heart		XM_846491.4	0.109415	PREDICTED:_Canis_lupus_familiaris_protease,_serine,_42_(PRSS42),_partial_mRNA	PRSS42	Pancreas
SEC23A	Jejunum		XM_005624144.2	0.109357	PREDICTED:_Canis_lupus_familiaris_tweety_family_member_2_(TTYH2),_mRNA	TTYH2	Pancreas
BCAS2	Heart		XM_548419.4	0.109295	PREDICTED:_Canis_lupus_familiaris_paired_related_homeobox_2_(PRRX2),_mRNA	PRRX2	Spleen
RPS29	Lymphnode		XM_536138.5	0.109269	PREDICTED:_Canis_lupus_familiaris_NADH_dehydrogenase_(ubiquinone)_Fe-S_protein_2,_49kDa_(NADH-coenzyme_Q_reductase)_(NDUFS2),_mRNA	NDUFS2	Heart
NME2	Kidney		XM_014109706.1	0.109238	PREDICTED:_Canis_lupus_familiaris_basic_proline-rich_protein-like_(LOC102153106),_mRNA	LOC102153106	#N/A
VPS52	Brain		XM_005633878.2	0.109212	PREDICTED:_Canis_lupus_familiaris_integral_membrane_protein_2B_(ITM2B),_mRNA	ITM2B	Kidney
TAX1BP3	Lung		XM_005624000.2	0.109198	PREDICTED:_Canis_lupus_familiaris_glucagon_receptor_(GCGR),_mRNA	GCGR	Liver
REEP5	Jejunum		XM_539880.5	0.109193	PREDICTED:_Canis_lupus_familiaris_acylglycerol_kinase_(AGK),_transcript_variant_X1,_mRNA	AGK	Lymphnode
HNRNPU	Lymphnode		XM_847533.4	0.109124	PREDICTED:_Canis_lupus_familiaris_valosin_containing_protein_(VCP),_mRNA	VCP	Skel_muscle
ARF4	Jejunum		XM_003639357.3	0.109103	PREDICTED:_Canis_lupus_familiaris_Ras-related_GTP_binding_A_(RRAGA),_mRNA	RRAGA	Brain
TSPAN3	Heart		XM_005618444.1	0.109078	PREDICTED:_Canis_lupus_familiaris_biogenesis_of_lysosomal_organelles_complex-1,_subunit_4,_cappuccino_(BLOC1S4),_mRNA	BLOC1S4	Spleen
SACS	Brain		XM_005640734.2	0.109049	PREDICTED:_Canis_lupus_familiaris_chromosome_37_open_reading_frame,_human_C2orf66_(C37H2orf66),_mRNA	C37H2orf66	Heart
FAIM	Lymphnode		XM_005634656.1	0.109046	PREDICTED:_Canis_lupus_familiaris_Rho_guanine_nucleotide_exchange_factor_(GEF)_26_(ARHGEF26),_partial_mRNA	ARHGEF26	Lung
RNF220	Brain		XM_538352.5	0.10903	PREDICTED:_Canis_lupus_familiaris_cold_shock_domain_containing_C2,_RNA_binding_(CSDC2),_mRNA	CSDC2	Brain
MZT2B	Brain		XR_001314726.1	0.10901	PREDICTED:_Canis_lupus_familiaris_uncharacterized_LOC106557922_(LOC106557922),_ncRNA	LOC106557922	#N/A
SMIM7	Lymphnode		XM_540866.4	0.108987	PREDICTED:_Canis_lupus_familiaris_calpain_1,_(mu/I)_large_subunit_(CAPN1),_mRNA	CAPN1	Jejunum
HDAC2	Lymphnode		XM_536401.4	0.10898	PREDICTED:_Canis_lupus_familiaris_annexin_A11_(ANXA11),_mRNA	ANXA11	Heart
PSMC6	Heart		XM_003433131.3	0.108973	PREDICTED:_Canis_lupus_familiaris_phosphorylase,_glycogen;_brain_(PYGB),_mRNA	PYGB	Heart
STARD3NL	Lung		XM_003640038.3	0.108946	PREDICTED:_Canis_lupus_familiaris_isovaleryl-CoA_dehydrogenase_(IVD),_partial_mRNA	IVD	Kidney
UBE2V2	Brain		XR_294613.1	0.108896	PREDICTED:_Canis_lupus_familiaris_uncharacterized_LOC102152183_(LOC102152183),_ncRNA	LOC102152183	#N/A
MRPS31	Spleen		XR_001314390.1	0.108889	PREDICTED:_Canis_lupus_familiaris_uncharacterized_LOC106557694_(LOC106557694),_ncRNA	LOC106557694	#N/A
SRSF9	Lymphnode		XM_542187.4	0.108828	PREDICTED:_Canis_lupus_familiaris_growth_arrest_and_DNA-damage-inducible,_beta_(GADD45B),_mRNA	GADD45B	Lung
TXNIP	Lung		XM_014120444.1	0.10879	PREDICTED:_Canis_lupus_familiaris_fibrillarin_(FBL),_mRNA	FBL	Lymphnode
CLASP2	Brain		XM_537333.4	0.108783	PREDICTED:_Canis_lupus_familiaris_adenomatosis_polyposis_coli_down-regulated_1_(APCDD1),_mRNA	APCDD1	Lung
JAM2	Brain		NM_001099944.1	0.108743	Canis_lupus_familiaris_Rap_guanine_nucleotide_exchange_factor_(GEF)_3_(RAPGEF3),_mRNA	RAPGEF3	Kidney
LOC486305	Skel_muscle		XM_846796.4	0.108677	PREDICTED:_Canis_lupus_familiaris_deoxyuridine_triphosphatase_(DUT),_transcript_variant_X1,_mRNA	DUT	Lymphnode
LOC609990	Heart		XM_533954.5	0.108637	PREDICTED:_Canis_lupus_familiaris_thimet_oligopeptidase_1_(THOP1),_mRNA	THOP1	Brain
APBB1	Brain		XM_843636.3	0.108601	PREDICTED:_Canis_lupus_familiaris_corneodesmosin_(CDSN),_mRNA	CDSN	Pancreas
SNX4	Kidney		XM_537996.5	0.108575	PREDICTED:_Canis_lupus_familiaris_tetraspanin_7_(TSPAN7),_mRNA	TSPAN7	Brain
PGM1	Skel_muscle		XM_532556.5	0.108429	PREDICTED:_Canis_lupus_familiaris_guanine_nucleotide_binding_protein-like_2_(nucleolar)_(GNL2),_mRNA	GNL2	Heart
CCT4	Lymphnode		XM_537086.4	0.108408	PREDICTED:_Canis_lupus_familiaris_LIM_domain_only_4_(LMO4),_transcript_variant_X1,_mRNA	LMO4	Brain
ARF5	Brain		XM_846152.3	0.108355	PREDICTED:_Canis_lupus_familiaris_integrin,_beta_5_(ITGB5),_mRNA	ITGB5	Spleen
GLRX2	Heart		XM_005633597.1	0.108307	PREDICTED:_Canis_lupus_familiaris_cOR52X2_olfactory_receptor_family_52_subfamily_X-like_(COR52X2),_mRNA	COR52X2	Pancreas
LACTB2	Kidney		XR_001317487.1	0.10828	PREDICTED:_Canis_lupus_familiaris_uncharacterized_LOC606860_(LOC606860),_ncRNA	LOC606860	Heart
TOMM6	Brain		XR_001314481.1	0.108258	PREDICTED:_Canis_lupus_familiaris_uncharacterized_LOC102154412_(LOC102154412),_ncRNA	LOC102154412	#N/A
EBAG9	Lymphnode		XR_001318361.1	0.108232	PREDICTED:_Canis_lupus_familiaris_uncharacterized_LOC106560077_(LOC106560077),_ncRNA	LOC106560077	#N/A
SPCS1	Pancreas		XM_847999.2	0.108213	PREDICTED:_Canis_lupus_familiaris_BARX_homeobox_1_(BARX1),_mRNA	BARX1	Pancreas
PABPN1///BCL2L2	Lymphnode		XM_534365.5	0.108133	PREDICTED:_Canis_lupus_familiaris_mitochondrial_ribosomal_protein_S26_(MRPS26),_mRNA	MRPS26	Lymphnode
LOC480492	Brain		XM_542150.5	0.108131	PREDICTED:_Canis_lupus_familiaris_fem-1_homolog_a_(C._elegans)_(FEM1A),_mRNA	FEM1A	Skel_muscle
VPS29	Kidney		XR_001315661.1	0.108108	PREDICTED:_Canis_lupus_familiaris_uncharacterized_LOC106558493_(LOC106558493),_ncRNA	LOC106558493	#N/A
PTN	Brain		XR_296787.1	0.108108	PREDICTED:_Canis_lupus_familiaris_uncharacterized_LOC102151539_(LOC102151539),_ncRNA	LOC102151539	#N/A
MRPS6	Heart		XM_003433467.3	0.107955	PREDICTED:_Canis_lupus_familiaris_TAR_(HIV-1)_RNA_binding_protein_2_(TARBP2),_mRNA	TARBP2	#N/A
PSMC4	Skel_muscle		XM_014122242.1	0.107923	PREDICTED:_Canis_lupus_familiaris_splicing_factor_3a,_subunit_2,_66kDa_(SF3A2),_mRNA	SF3A2	Skel_muscle
DNAJC8	Brain		XR_001318556.1	0.107902	PREDICTED:_Canis_lupus_familiaris_uncharacterized_LOC100855427_(LOC100855427),_transcript_variant_X3,_misc_RNA	LOC100855427	#N/A
PCNXL4	Brain		XM_005630559.2	0.107898	PREDICTED:_Canis_lupus_familiaris_dual_specificity_phosphatase_11_(RNA/RNP_complex_1-interacting)_(DUSP11),_mRNA	DUSP11	Lymphnode
HIGD1A	Jejunum		XM_849126.4	0.10787	PREDICTED:_Canis_lupus_familiaris_TSEN34_tRNA_splicing_endonuclease_subunit_(TSEN34),_mRNA	TSEN34	Lung
HMOX2	Brain		XM_005639645.2	0.107852	PREDICTED:_Canis_lupus_familiaris_translation_initiation_factor_IF-2-like_(LOC102151532),_mRNA	LOC102151532	#N/A
HSP90B1	Lymphnode		XM_843599.4	0.107794	PREDICTED:_Canis_lupus_familiaris_chloride_intracellular_channel_3_(CLIC3),_mRNA	CLIC3	Lung
MARK2	Jejunum		XM_850409.1	0.107794	PREDICTED:_Canis_lupus_familiaris_CD207_molecule,_langerin_(CD207),_mRNA	CD207	#N/A
EMC7	Pancreas		XM_014122484.1	0.107775	PREDICTED:_Canis_lupus_familiaris_coiled-coil_domain_containing_34_(CCDC34),_mRNA	CCDC34	Heart
PSMD11	Heart		XR_291525.1	0.107692	PREDICTED:_Canis_lupus_familiaris_uncharacterized_LOC102152606_(LOC102152606),_ncRNA	LOC102152606	#N/A
ENO2	Brain		XR_296559.2	0.107692	PREDICTED:_Canis_lupus_familiaris_uncharacterized_LOC102155759_(LOC102155759),_ncRNA	LOC102155759	#N/A
PPP1R1B	Brain		XM_014108121.1	0.10767	PREDICTED:_Canis_lupus_familiaris_uncharacterized_LOC106557847_(LOC106557847),_mRNA	LOC106557847	#N/A
BECN1	Brain		XM_014110793.1	0.107641	PREDICTED:_Canis_lupus_familiaris_fidgetin_(FIGN),_mRNA	FIGN	Spleen
RWDD1	Lymphnode		XR_295777.2	0.107623	PREDICTED:_Canis_lupus_familiaris_uncharacterized_LOC102155205_(LOC102155205),_transcript_variant_X1,_ncRNA	LOC102155205	#N/A
ZBTB4	Lung		XM_005628016.2	0.107567	PREDICTED:_Canis_lupus_familiaris_Ly6/neurotoxin_1_(LYNX1),_mRNA	LYNX1	#N/A
TTC9B	Brain		XM_857181.4	0.107554	PREDICTED:_Canis_lupus_familiaris_ribosomal_protein_S8_(RPS8),_mRNA	RPS8	Lymphnode
TSPAN12	Heart		XR_001317671.1	0.107543	PREDICTED:_Canis_lupus_familiaris_uncharacterized_LOC106559696_(LOC106559696),_ncRNA	LOC106559696	#N/A
SARS	Brain		XR_001316843.1	0.107527	PREDICTED:_Canis_lupus_familiaris_uncharacterized_LOC106559253_(LOC106559253),_ncRNA	LOC106559253	#N/A
DARS	Heart		XR_001316714.1	0.107456	PREDICTED:_Canis_lupus_familiaris_uncharacterized_LOC106559172_(LOC106559172),_ncRNA	LOC106559172	#N/A
GPM6B	Brain		XM_533876.4	0.10743	PREDICTED:_Canis_lupus_familiaris_coiled-coil_domain_containing_124_(CCDC124),_mRNA	CCDC124	Skel_muscle
TMEM55A	Brain		NM_001193299.2	0.107356	Canis_lupus_familiaris_tumor_necrosis_factor_receptor_superfamily,_member_12A_(TNFRSF12A),_mRNA	TNFRSF12A	Heart
PGM2L1	Brain		XR_001318097.1	0.107306	PREDICTED:_Canis_lupus_familiaris_uncharacterized_LOC106559927_(LOC106559927),_ncRNA	LOC106559927	#N/A
GTF2H5	Jejunum		XM_005633234.1	0.107254	PREDICTED:_Canis_lupus_familiaris_major_facilitator_superfamily_domain_containing_12_(MFSD12),_partial_mRNA	MFSD12	Kidney
TNIK	Brain		XM_542329.5	0.107234	PREDICTED:_Canis_lupus_familiaris_late_endosomal/lysosomal_adaptor,_MAPK_and_MTOR_activator_1_(LAMTOR1),_mRNA	LAMTOR1	Heart
EPRS	Liver		XR_001314616.1	0.10723	PREDICTED:_Canis_lupus_familiaris_uncharacterized_LOC106557862_(LOC106557862),_ncRNA	LOC106557862	#N/A
PRMT1	Skel_muscle		XM_005617068.2	0.107226	PREDICTED:_Canis_lupus_familiaris_frizzled_class_receptor_8_(FZD8),_mRNA	FZD8	Spleen
FGFR1OP2	Brain		NM_001003064.2	0.107201	Canis_lupus_familiaris_protein_phosphatase_1,_catalytic_subunit,_alpha_isozyme_(PPP1CA),_mRNA	PPP1CA	Lymphnode
42248	Pancreas		XR_292876.2	0.107143	PREDICTED:_Canis_lupus_familiaris_uncharacterized_LOC102154424_(LOC102154424),_ncRNA	LOC102154424	#N/A
SUCLG1	Kidney		XR_295963.2	0.107143	PREDICTED:_Canis_lupus_familiaris_uncharacterized_LOC102155182_(LOC102155182),_ncRNA	LOC102155182	#N/A
ANP32B	Lymphnode		XM_014106883.1	0.107123	PREDICTED:_Canis_lupus_familiaris_protein_tyrosine_kinase_6_(PTK6),_mRNA	PTK6	#N/A
UCHL3	Heart		XR_001317132.1	0.107066	PREDICTED:_Canis_lupus_familiaris_uncharacterized_LOC106559413_(LOC106559413),_ncRNA	LOC106559413	#N/A
DCP1B	Skel_muscle		XM_544626.5	0.107037	PREDICTED:_Canis_lupus_familiaris_ras_homolog_family_member_V_(RHOV),_mRNA	RHOV	Pancreas
RBFA	Liver		XM_014116099.1	0.106969	PREDICTED:_Canis_lupus_familiaris_signal-induced_proliferation-associated_1_like_3_(SIPA1L3),_mRNA	SIPA1L3	Skel_muscle
ACOT7	Brain		XM_005625731.2	0.106938	PREDICTED:_Canis_lupus_familiaris_cysteine-rich_with_EGF-like_domains_2_(CRELD2),_mRNA	CRELD2	#N/A
TCEA2	Brain		XM_005626259.1	0.10691	PREDICTED:_Canis_lupus_familiaris_folliculogenesis_specific_bHLH_transcription_factor_(FIGLA),_mRNA	FIGLA	#N/A
ATP2B1	Brain		XM_014116875.1	0.106878	PREDICTED:_Canis_lupus_familiaris_basic_proline-rich_protein-like_(LOC106559321),_mRNA	LOC106559321	#N/A
FH	Heart		XR_001315708.1	0.106805	PREDICTED:_Canis_lupus_familiaris_uncharacterized_LOC106558531_(LOC106558531),_ncRNA	LOC106558531	#N/A
COPA	Jejunum		XR_001314258.1	0.106771	PREDICTED:_Canis_lupus_familiaris_uncharacterized_LOC106557625_(LOC106557625),_ncRNA	LOC106557625	#N/A
GOSR1	Lymphnode		XM_003639488.2	0.106742	PREDICTED:_Canis_lupus_familiaris_nucleoporin_like_2_(NUPL2),_mRNA	NUPL2	Lymphnode
SRSF2	Lymphnode		XM_538741.5	0.106742	PREDICTED:_Canis_lupus_familiaris_Src_homology_2_domain_containing_adaptor_protein_B_(SHB),_mRNA	SHB	Kidney
WBP2	Brain		XM_543628.2	0.106715	PREDICTED:_Canis_lupus_familiaris_homeobox_C12_(HOXC12),_mRNA	HOXC12	Skel_muscle
KLHL5	Lung		XR_296332.2	0.1067	PREDICTED:_Canis_lupus_familiaris_uncharacterized_LOC102152752_(LOC102152752),_ncRNA	LOC102152752	#N/A
AP2S1	Brain		XM_850271.3	0.106637	PREDICTED:_Canis_lupus_familiaris_ADP-ribosylation_factor_related_protein_1_(ARFRP1),_mRNA	ARFRP1	Heart
CADPS	Brain		XM_005620822.2	0.106632	PREDICTED:_Canis_lupus_familiaris_hydroxysteroid_(11-beta)_dehydrogenase_2_(HSD11B2),_mRNA	HSD11B2	Kidney
RAP1B	Spleen		XM_539246.5	0.106621	PREDICTED:_Canis_lupus_familiaris_GUF1_homolog,_GTPase_(GUF1),_mRNA	GUF1	Skel_muscle
CSTB	Lung		NM_001313840.1	0.106601	Canis_lupus_familiaris_nicastrin_(NCSTN),_mRNA	NCSTN	Brain
PIGY	Pancreas		XM_847635.4	0.106541	PREDICTED:_Canis_lupus_familiaris_SIN3_transcription_regulator_family_member_B_(SIN3B),_mRNA	SIN3B	Brain
SH3BGRL3	Spleen		XM_548412.4	0.106537	PREDICTED:_Canis_lupus_familiaris_fibrinogen_C_domain_containing_1_(FIBCD1),_mRNA	FIBCD1	Skel_muscle
HSPB8	Heart		NM_001048124.2	0.106528	Canis_lupus_familiaris_toll-like_receptor_7_(TLR7),_mRNA	TLR7	#N/A
POLR2F	Kidney		XR_292784.2	0.106518	PREDICTED:_Canis_lupus_familiaris_uncharacterized_LOC102153101_(LOC102153101),_ncRNA	LOC102153101	#N/A
ADGRB3	Brain		XM_005615620.2	0.106506	PREDICTED:_Canis_lupus_familiaris_R-spondin_3_(RSPO3),_mRNA	RSPO3	Liver
SMS	Jejunum		XM_005631293.2	0.106469	PREDICTED:_Canis_lupus_familiaris_cholinergic_receptor,_muscarinic_4_(CHRM4),_mRNA	CHRM4	Brain
COPB1	Jejunum		XM_014106424.1	0.106413	PREDICTED:_Canis_lupus_familiaris_translation_initiation_factor_IF-2-like_(LOC106557582),_mRNA	LOC106557582	#N/A
TSC22D4	Brain		NM_001145119.1	0.106383	Canis_lupus_familiaris_APEX_nuclease_(multifunctional_DNA_repair_enzyme)_1_(APEX1),_mRNA	APEX1	Lymphnode
ACTR2	Lymphnode		XM_014121832.1	0.106339	PREDICTED:_Canis_lupus_familiaris_proline-rich_protein_2-like_(LOC106560106),_mRNA	LOC106560106	#N/A
PPP3CA	Brain		XM_014107656.1	0.106318	PREDICTED:_Canis_lupus_familiaris_collagen_alpha-1(I)_chain-like_(LOC106557791),_mRNA	LOC106557791	#N/A
TST	Liver		XM_533568.5	0.106299	PREDICTED:_Canis_lupus_familiaris_ribosomal_protein_S5_(RPS5),_mRNA	RPS5	Lymphnode
TPM4	Lung		XM_548054.5	0.106289	PREDICTED:_Canis_lupus_familiaris_complement_component_1,_q_subcomponent-like_1_(C1QL1),_mRNA	C1QL1	Brain
DCAF8	Skel_muscle		XM_844095.4	0.106195	PREDICTED:_Canis_lupus_familiaris_ribonuclease_P/MRP_14kDa_subunit_(RPP14),_mRNA	RPP14	Skel_muscle
BIN1	Skel_muscle		XM_005626989.2	0.106183	PREDICTED:_Canis_lupus_familiaris_testis-specific_kinase_1_(TESK1),_mRNA	TESK1	#N/A
AMPH	Brain		XM_542546.4	0.106173	PREDICTED:_Canis_lupus_familiaris_follicle_stimulating_hormone,_beta_polypeptide_(FSHB),_mRNA	FSHB	Pancreas
IDH3B	Heart		XM_003433503.3	0.10615	PREDICTED:_Canis_lupus_familiaris_keratin,_type_II_cytoskeletal_75_(LOC100683813),_mRNA	LOC100683813	#N/A
YTHDC1	Lymphnode		XM_848862.3	0.106055	PREDICTED:_Canis_lupus_familiaris_factor_interacting_with_PAPOLA_and_CPSF1_(FIP1L1),_mRNA	FIP1L1	Pancreas
WDR83OS	Brain		XM_005635895.1	0.106003	PREDICTED:_Canis_lupus_familiaris_translation_initiation_factor_IF-2-like_(LOC102153399),_mRNA	LOC102153399	#N/A
JCHAIN	Brain		XR_001314923.1	0.105919	PREDICTED:_Canis_lupus_familiaris_uncharacterized_LOC106558060_(LOC106558060),_ncRNA	LOC106558060	#N/A
SUCLA2	Heart		XM_014110994.1	0.105843	PREDICTED:_Canis_lupus_familiaris_methyltransferase_like_21A_(METTL21A),_transcript_variant_X2,_mRNA	METTL21A	Pancreas
CAPZA2	Skel_muscle		XM_548709.6	0.105834	PREDICTED:_Canis_lupus_familiaris_dihydropyrimidinase-like_4_(DPYSL4),_mRNA	DPYSL4	Brain
PSMD13	Pancreas		XM_003639993.3	0.10583	PREDICTED:_Canis_lupus_familiaris_ADP-ribosylation_factor-like_3_(ARL3),_mRNA	ARL3	Kidney
FARSB	Heart		XR_293174.2	0.105799	PREDICTED:_Canis_lupus_familiaris_uncharacterized_LOC102153130_(LOC102153130),_ncRNA	LOC102153130	#N/A
COPS3	Skel_muscle		XM_005618911.1	0.10578	PREDICTED:_Canis_lupus_familiaris_chromosome_4_open_reading_frame,_human_C10orf107_(C4H10orf107),_mRNA	C4H10orf107	Heart
ARF3	Brain		XM_014112053.1	0.105754	PREDICTED:_Canis_lupus_familiaris_whey_acidic_protein-like_(LOC609733),_mRNA	LOC609733	Pancreas
LOC608299///SSU72	Heart		XM_540494.4	0.105727	PREDICTED:_Canis_lupus_familiaris_leucine_rich_repeat_containing_45_(LRRC45),_mRNA	LRRC45	Lymphnode
CSDE1	Skel_muscle		XM_850395.3	0.105577	PREDICTED:_Canis_lupus_familiaris_upstream_transcription_factor_2,_c-fos_interacting_(USF2),_mRNA	USF2	Brain
SDHC	Heart		NM_001002949.1	0.105531	Canis_lupus_familiaris_B-cell_CLL/lymphoma_2_(BCL2),_mRNA	BCL2	Lymphnode
C18H11orf31	Brain		XR_001316807.1	0.105512	PREDICTED:_Canis_lupus_familiaris_uncharacterized_LOC106559229_(LOC106559229),_ncRNA	LOC106559229	#N/A
AIG1	Liver		XM_005628846.1	0.105466	PREDICTED:_Canis_lupus_familiaris_zinc_finger_protein_691_(ZNF691),_mRNA	ZNF691	Heart
CA10	Brain		XM_014115713.1	0.105461	PREDICTED:_Canis_lupus_familiaris_WD_repeat_domain_20_(WDR20),_mRNA	WDR20	Brain
KLC1	Brain		XM_014120188.1	0.105437	PREDICTED:_Canis_lupus_familiaris_helt_bHLH_transcription_factor_(HELT),_mRNA	HELT	#N/A
RNF7	Skel_muscle		XM_005624996.2	0.105365	PREDICTED:_Canis_lupus_familiaris_chromosome_9_open_reading_frame,_human_C17orf50_(C9H17orf50),_partial_mRNA	C9H17orf50	#N/A
NSF	Brain		XM_849186.3	0.105357	PREDICTED:_Canis_lupus_familiaris_dual_specificity_phosphatase_8_(DUSP8),_mRNA	DUSP8	Brain
SARNP	Lymphnode		XM_014109757.1	0.105353	PREDICTED:_Canis_lupus_familiaris_1-acylglycerol-3-phosphate_O-acyltransferase_3_(AGPAT3),_mRNA	AGPAT3	#N/A
CCBL1	Liver		XM_003639211.3	0.105334	PREDICTED:_Canis_lupus_familiaris_creatine_kinase,_brain_(CKB),_mRNA	CKB	Brain
LOC612669///LOC479815	Heart		XM_538222.5	0.105327	PREDICTED:_Canis_lupus_familiaris_within_bgcn_homolog_(Drosophila)_(WIBG),_mRNA	WIBG	Skel_muscle
LOC609507///ACYP1	Brain		XM_014122805.1	0.105263	PREDICTED:_Canis_lupus_familiaris_fin_bud_initiation_factor_homolog_(zebrafish)_(FIBIN),_mRNA	FIBIN	Pancreas
CADM1	Lung		XR_001318122.1	0.105263	PREDICTED:_Canis_lupus_familiaris_uncharacterized_LOC106559949_(LOC106559949),_ncRNA	LOC106559949	#N/A
GNAI2	Lymphnode		XM_535212.5	0.105231	PREDICTED:_Canis_lupus_familiaris_WD_repeat_domain_55_(WDR55),_mRNA	WDR55	Liver
GNG3	Brain		XM_539193.5	0.105208	PREDICTED:_Canis_lupus_familiaris_lymphocyte_antigen_6_complex,_locus_H_(LY6H),_mRNA	LY6H	Brain
BOD1	Skel_muscle		XM_005627974.2	0.105193	PREDICTED:_Canis_lupus_familiaris_N-myc_downstream_regulated_1_(NDRG1),_transcript_variant_X1,_mRNA	NDRG1	Kidney
RNASEH2B	Lymphnode		XR_001315750.1	0.105159	PREDICTED:_Canis_lupus_familiaris_uncharacterized_LOC106558569_(LOC106558569),_ncRNA	LOC106558569	#N/A
PNP	Jejunum		XM_533348.5	0.105145	PREDICTED:_Canis_lupus_familiaris_origin_recognition_complex,_subunit_4_(ORC4),_transcript_variant_X1,_mRNA	ORC4	Brain
RAP1GDS1	Brain		XR_001316342.1	0.105096	PREDICTED:_Canis_lupus_familiaris_uncharacterized_LOC106558882_(LOC106558882),_ncRNA	LOC106558882	#N/A
C5H17orf49	Lung		XR_001318525.1	0.105033	PREDICTED:_Canis_lupus_familiaris_uncharacterized_LOC102152538_(LOC102152538),_ncRNA	LOC102152538	#N/A
CIRBP	Brain		XM_533109.5	0.104952	PREDICTED:_Canis_lupus_familiaris_fibrinogen-like_2_(FGL2),_mRNA	FGL2	Spleen
ANAPC11	Skel_muscle		NR_128889.1	0.104895	Canis_lupus_familiaris_microRNA_2114_(MIR2114),_microRNA	MIR2114	#N/A
CHMP2A	Jejunum		XM_848742.4	0.10489	PREDICTED:_Canis_lupus_familiaris_wntless_Wnt_ligand_secretion_mediator_(WLS),_mRNA	WLS	Lung
TUBB	Lymphnode		XM_543461.5	0.104889	PREDICTED:_Canis_lupus_familiaris_meningioma_(disrupted_in_balanced_translocation)_1_(MN1),_mRNA	MN1	Pancreas
TRAPPC2L	Heart		XR_001317565.1	0.104784	PREDICTED:_Canis_lupus_familiaris_uncharacterized_LOC106559646_(LOC106559646),_ncRNA	LOC106559646	#N/A
PSAP	Spleen		XM_005623126.2	0.104782	PREDICTED:_Canis_lupus_familiaris_lipase,_endothelial_(LIPG),_mRNA	LIPG	Lung
TBCA	Lung		XM_005640156.2	0.104723	PREDICTED:_Canis_lupus_familiaris_proteasome_(prosome,_macropain)_assembly_chaperone_4_(PSMG4),_mRNA	PSMG4	#N/A
ALDH2	Kidney		XR_001314447.1	0.104712	PREDICTED:_Canis_lupus_familiaris_uncharacterized_LOC106557733_(LOC106557733),_ncRNA	LOC106557733	#N/A
BTF3	Spleen		XM_014119267.1	0.10467	PREDICTED:_Canis_lupus_familiaris_chromosome_15_open_reading_frame,_human_C12orf42_(C15H12orf42),_mRNA	C15H12orf42	#N/A
DNAJC7	Brain		XM_005620451.2	0.104664	PREDICTED:_Canis_lupus_familiaris_hes_family_bHLH_transcription_factor_3_(HES3),_mRNA	HES3	Pancreas
NOL7	Heart		XM_533634.5	0.104478	PREDICTED:_Canis_lupus_familiaris_adaptor-related_protein_complex_2,_sigma_1_subunit_(AP2S1),_mRNA	AP2S1	Brain
SIRT2	Brain		XM_003639989.3	0.104468	PREDICTED:_Canis_lupus_familiaris_NK2_homeobox_3_(NKX2-3),_mRNA	NKX2-3	#N/A
SDF2	Lung		NM_001252133.1	0.104412	Canis_lupus_familiaris_basic_transcription_factor_3_(BTF3),_mRNA	BTF3	Spleen
CDKN2AIP	Lymphnode		XM_014116208.1	0.104376	PREDICTED:_Canis_lupus_familiaris_integrin,_beta_4_(ITGB4),_mRNA	ITGB4	Jejunum
GLG1	Brain		XM_848851.3	0.104308	PREDICTED:_Canis_lupus_familiaris_family_with_sequence_similarity_101,_member_B_(FAM101B),_mRNA	FAM101B	Skel_muscle
RAD23B	Liver		XM_014107627.1	0.104257	PREDICTED:_Canis_lupus_familiaris_F-box_protein_16_(FBXO16),_transcript_variant_X6,_mRNA	FBXO16	Brain
RCN2	Kidney		XM_537556.5	0.104255	PREDICTED:_Canis_lupus_familiaris_dynein,_cytoplasmic_1,_heavy_chain_1_(DYNC1H1),_mRNA	DYNC1H1	Brain
TXNL4A	Skel_muscle		NM_001003120.3	0.104192	Canis_lupus_familiaris_potassium_channel,_inwardly_rectifying_subfamily_J,_member_2_(KCNJ2),_mRNA	KCNJ2	Heart
ATP6AP1	Brain		XM_005633581.2	0.10416	PREDICTED:_Canis_lupus_familiaris_tripartite_motif_containing_68_(TRIM68),_transcript_variant_X2,_mRNA	TRIM68	Lymphnode
MRPL3	Skel_muscle		XM_847870.2	0.104101	PREDICTED:_Canis_lupus_familiaris_olfactory_receptor_52A5-like_(LOC610378),_mRNA	LOC610378	Skel_muscle
VCP	Skel_muscle		XM_541512.5	0.104071	PREDICTED:_Canis_lupus_familiaris_Ras_interacting_protein_1_(RASIP1),_mRNA	RASIP1	Lung
DCTN1	Brain		NM_001247976.1	0.104055	Canis_lupus_familiaris_cyclin-dependent_kinase_2_associated_protein_1_(CDK2AP1),_mRNA	CDK2AP1	Heart
COPB2	Jejunum		XR_001315497.1	0.104046	PREDICTED:_Canis_lupus_familiaris_uncharacterized_LOC106558363_(LOC106558363),_ncRNA	LOC106558363	#N/A
RHOT1	Heart		XM_847886.4	0.104034	PREDICTED:_Canis_lupus_familiaris_latexin_(LXN),_mRNA	LXN	Jejunum
G3BP1	Lymphnode		XM_541600.5	0.103996	PREDICTED:_Canis_lupus_familiaris_ATP5S-like_(ATP5SL),_mRNA	ATP5SL	Kidney
GRINA	Brain		XM_014113360.1	0.103952	PREDICTED:_Canis_lupus_familiaris_centrosomal_protein_85kDa-like_(CEP85L),_mRNA	CEP85L	#N/A
PSMD7	Skel_muscle		XM_014114685.1	0.103909	PREDICTED:_Canis_lupus_familiaris_amidohydrolase_domain_containing_2_(AMDHD2),_transcript_variant_X3,_mRNA	AMDHD2	Kidney
CHPT1	Heart		XR_293932.1	0.103858	PREDICTED:_Canis_lupus_familiaris_uncharacterized_LOC102156718_(LOC102156718),_transcript_variant_X2,_ncRNA	LOC102156718	#N/A
VPS13A	Brain		XR_001316542.1	0.103806	PREDICTED:_Canis_lupus_familiaris_uncharacterized_LOC106559017_(LOC106559017),_ncRNA	LOC106559017	#N/A
IDH3A	Heart		XM_005628810.1	0.103792	PREDICTED:_Canis_lupus_familiaris_FEZ_family_zinc_finger_1_(FEZF1),_mRNA	FEZF1	#N/A
SRPRA	Pancreas		XM_005626280.2	0.103791	PREDICTED:_Canis_lupus_familiaris_guanine_nucleotide_binding_protein_(G_protein),_beta_polypeptide_2-like_1_(GNB2L1),_mRNA	RACK1	#N/A
RBP4	Liver		XM_003435492.3	0.10369	PREDICTED:_Canis_lupus_familiaris_granulocyte-macrophage_colony-stimulating_factor_receptor_subunit_alpha-like_(LOC100686341),_mRNA	LOC100686341	#N/A
DMD	Heart		XM_544568.4	0.103679	PREDICTED:_Canis_lupus_familiaris_MAD2_mitotic_arrest_deficient-like_2_(yeast)_(MAD2L2),_mRNA	MAD2L2	Heart
ACSL6	Brain		XM_014110640.1	0.103664	PREDICTED:_Canis_lupus_familiaris_histone_H3.1_(LOC106558266),_mRNA	LOC106558266	#N/A
AP2B1	Heart		XM_003433958.2	0.103659	PREDICTED:_Canis_lupus_familiaris_keratin-associated_protein_13-1-like_(LOC100686441),_mRNA	LOC100686441	#N/A
GNG3	Brain		XM_005628329.2	0.103646	PREDICTED:_Canis_lupus_familiaris_collagen_alpha-1(I)_chain-like_(LOC102154101),_mRNA	LOC102154101	#N/A
C9H9orf78	Lung		XM_014117260.1	0.103645	PREDICTED:_Canis_lupus_familiaris_protein_phosphatase_6,_regulatory_subunit_2_(PPP6R2),_mRNA	PPP6R2	Lymphnode
RHOA	Lung		NM_001122673.1	0.103638	Canis_lupus_familiaris_thioredoxin_reductase_1_(TXNRD1),_mRNA	TXNRD1	Jejunum
AUTS2	Brain		XM_849905.4	0.103539	PREDICTED:_Canis_lupus_familiaris_SH3_domain_binding_glutamate-rich_protein_like_3_(SH3BGRL3),_mRNA	SH3BGRL3	Spleen
PDCD4	Pancreas		XM_849670.4	0.103484	PREDICTED:_Canis_lupus_familiaris_basic_leucine_zipper_transcription_factor,_ATF-like_(BATF),_mRNA	BATF	Lymphnode
DDX24	Brain		XM_005633023.2	0.10346	PREDICTED:_Canis_lupus_familiaris_toll-like_receptor_adaptor_molecule_1_(TICAM1),_mRNA	TICAM1	#N/A
ARL6IP1	Kidney		NR_128853.1	0.103448	Canis_lupus_familiaris_microRNA_8873b_(MIR8873B),_microRNA	MIR8873B	#N/A
LOC483985///DNAJA2	Brain		XM_847907.4	0.103406	PREDICTED:_Canis_lupus_familiaris_NudC_domain_containing_3_(NUDCD3),_mRNA	NUDCD3	Skel_muscle
GUK1	Pancreas		XR_292622.2	0.103365	PREDICTED:_Canis_lupus_familiaris_uncharacterized_LOC102156469_(LOC102156469),_ncRNA	LOC102156469	#N/A
LOC487739	Jejunum		XM_005642068.1	0.103348	PREDICTED:_Canis_lupus_familiaris_uncharacterized_LOC102157229_(LOC102157229),_mRNA	LOC102157229	#N/A
KHDRBS3	Heart		XR_001316493.1	0.103314	PREDICTED:_Canis_lupus_familiaris_uncharacterized_LOC106558982_(LOC106558982),_ncRNA	LOC106558982	#N/A
PSENEN	Liver		XR_296518.2	0.103211	PREDICTED:_Canis_lupus_familiaris_uncharacterized_LOC102157152_(LOC102157152),_ncRNA	LOC102157152	#N/A
DENND5A	Brain		XM_005628233.2	0.103189	PREDICTED:_Canis_lupus_familiaris_HOP_homeobox_(HOPX),_transcript_variant_X2,_mRNA	HOPX	#N/A
MAG	Brain		XM_845349.2	0.103125	PREDICTED:_Canis_lupus_familiaris_olfactory_receptor_226_(LOC608349),_mRNA	LOC608349	#N/A
CIRBP	Brain		XM_540108.5	0.10311	PREDICTED:_Canis_lupus_familiaris_adenylate_cyclase_3_(ADCY3),_mRNA	ADCY3	Brain
SON	Lymphnode		NM_001003074.1	0.103056	Canis_lupus_familiaris_progesterone_receptor_(PGR),_mRNA	PGR	Pancreas
COPS6	Kidney		NM_001003209.1	0.102968	Canis_lupus_familiaris_lipase,_gastric_(LIPF),_mRNA	LIPF	Pancreas
BCAP31	Jejunum		XM_845663.4	0.102881	PREDICTED:_Canis_lupus_familiaris_TruB_pseudouridine_(psi)_synthase_family_member_2_(TRUB2),_mRNA	TRUB2	Lymphnode
CUTA	Kidney		NM_001284451.1	0.102804	Canis_lupus_familiaris_defensin,_beta_132_(DEFB132),_mRNA	DEFB132	#N/A
ILF2	Lymphnode		XM_014109040.1	0.102767	PREDICTED:_Canis_lupus_familiaris_cutC_copper_transporter_(CUTC),_transcript_variant_X3,_mRNA	CUTC	Skel_muscle
GPAA1	Kidney		XR_001314833.1	0.102761	PREDICTED:_Canis_lupus_familiaris_uncharacterized_LOC106557986_(LOC106557986),_transcript_variant_X2,_ncRNA	LOC106557986	#N/A
LOC609081///C21H11orf58	Spleen		XM_533610.4	0.10274	PREDICTED:_Canis_lupus_familiaris_napsin_A_aspartic_peptidase_(NAPSA),_mRNA	NAPSA	Kidney
TCEAL1	Brain		XM_014116493.1	0.10271	PREDICTED:_Canis_lupus_familiaris_uncharacterized_LOC102153430_(LOC102153430),_mRNA	LOC102153430	#N/A
HSBP1	Kidney		XM_532029.5	0.102684	PREDICTED:_Canis_lupus_familiaris_uncharacterized_LOC474798_(LOC474798),_mRNA	LOC474798	Jejunum
SEC61B	Pancreas		XR_294721.2	0.102669	PREDICTED:_Canis_lupus_familiaris_uncharacterized_LOC102156491_(LOC102156491),_ncRNA	LOC102156491	#N/A
NCS1	Brain		XM_543653.4	0.102649	PREDICTED:_Canis_lupus_familiaris_keratin,_type_II_cuticular_Hb5_(LOC486527),_mRNA	LOC486527	Jejunum
LOC610488///LOC610383///LOC609295///HNRNPA3	Lymphnode		XM_014116646.1	0.102646	PREDICTED:_Canis_lupus_familiaris_delta-like_3_(Drosophila)_(DLL3),_mRNA	DLL3	Brain
RTCA	Brain		XM_849485.4	0.102642	PREDICTED:_Canis_lupus_familiaris_family_with_sequence_similarity_209,_member_B_(FAM209B),_mRNA	FAM209B	Jejunum
MPC1	Heart		XM_014107069.1	0.102632	PREDICTED:_Canis_lupus_familiaris_ArfGAP_with_SH3_domain,_ankyrin_repeat_and_PH_domain_3_(ASAP3),_mRNA	ASAP3	Jejunum
DNAL1	Brain		XM_005625080.2	0.102609	PREDICTED:_Canis_lupus_familiaris_phosphohistidine_phosphatase_1_(PHPT1),_mRNA	PHPT1	Heart
CBX3	Lymphnode		XR_001316824.1	0.102542	PREDICTED:_Canis_lupus_familiaris_uncharacterized_LOC102152469_(LOC102152469),_ncRNA	LOC102152469	#N/A
SYNE1	Brain		XM_537232.4	0.10254	PREDICTED:_Canis_lupus_familiaris_H3_histone,_family_3A_(H3F3A),_mRNA	LOC480110	#N/A
DHRS7	Lung		XM_014115071.1	0.102515	PREDICTED:_Canis_lupus_familiaris_laminin,_beta_3_(LAMB3),_mRNA	LAMB3	Lung
PPM1A	Spleen		XM_532275.5	0.102477	PREDICTED:_Canis_lupus_familiaris_proteasome_subunit_beta_1_(PSMB1),_mRNA	PSMB1	Heart
LOC481514	Lymphnode		XM_541568.4	0.102471	PREDICTED:_Canis_lupus_familiaris_zinc_finger_protein_296_(ZNF296),_mRNA	ZNF296	Brain
PDLIM3	Skel_muscle		XM_014116841.1	0.102462	PREDICTED:_Canis_lupus_familiaris_diphthamide_biosynthesis_1_(DPH1),_mRNA	DPH1	Skel_muscle
CMPK1	Jejunum		XM_844146.3	0.102459	PREDICTED:_Canis_lupus_familiaris_SRY_(sex_determining_region_Y)-box_1_(SOX1),_mRNA	SOX1	Brain
NCBP2	Kidney		XM_014119803.1	0.102446	PREDICTED:_Canis_lupus_familiaris_translation_initiation_factor_IF-2-like_(LOC102156916),_mRNA	LOC102156916	#N/A
ANK3	Heart		XR_001315712.1	0.10241	PREDICTED:_Canis_lupus_familiaris_uncharacterized_LOC102152464_(LOC102152464),_ncRNA	LOC102152464	#N/A
NDUFS1	Heart		XR_001315014.1	0.102378	PREDICTED:_Canis_lupus_familiaris_uncharacterized_LOC106558099_(LOC106558099),_ncRNA	LOC106558099	#N/A
BACE1	Brain		XM_845211.4	0.102354	PREDICTED:_Canis_lupus_familiaris_netrin_1_(NTN1),_mRNA	NTN1	Pancreas
VPS28	Jejunum		XM_014117986.1	0.102326	PREDICTED:_Canis_lupus_familiaris_uncharacterized_protein_C10orf95-like_(LOC106559521),_mRNA	LOC106559521	#N/A
FBXO31	Skel_muscle		XM_846508.3	0.10232	PREDICTED:_Canis_lupus_familiaris_family_with_sequence_similarity_83,_member_A_(FAM83A),_mRNA	FAM83A	Pancreas
HBS1L	Pancreas		XM_005636799.2	0.102293	PREDICTED:_Canis_lupus_familiaris_autophagy_related_101_(ATG101),_mRNA	ATG101	Jejunum
TMEM50A	Spleen		XM_003639501.2	0.10228	PREDICTED:_Canis_lupus_familiaris_yrdC_N(6)-threonylcarbamoyltransferase_domain_containing_(YRDC),_mRNA	YRDC	Brain
LOC478703	Heart		NM_001099945.1	0.102273	Canis_lupus_familiaris_growth_hormone_secretagogue_receptor_(GHSR),_mRNA	GHSR	Pancreas
SLC4A10	Brain		XM_014116950.1	0.102273	PREDICTED:_Canis_lupus_familiaris_glycosyltransferase_6_domain_containing_1_(GLT6D1),_transcript_variant_X1,_mRNA	GLT6D1	Pancreas
CCDC25///LOC481067	Brain		XM_003432042.3	0.102263	PREDICTED:_Canis_lupus_familiaris_chromosome_15_open_reading_frame,_human_C12orf73_(C15H12orf73),_mRNA	C15H12orf73	#N/A
NXPH2	Brain		XR_001314362.1	0.102134	PREDICTED:_Canis_lupus_familiaris_uncharacterized_LOC102151692_(LOC102151692),_ncRNA	LOC102151692	#N/A
S100B	Brain		XR_296690.1	0.102041	PREDICTED:_Canis_lupus_familiaris_uncharacterized_LOC102155371_(LOC102155371),_ncRNA	LOC102155371	#N/A
CACYBP	Lymphnode		XM_533061.5	0.101927	PREDICTED:_Canis_lupus_familiaris_S100_calcium_binding_protein_A11_(S100A11),_mRNA	S100A11	Lung
PKIG	Heart		XM_005635428.2	0.1019	PREDICTED:_Canis_lupus_familiaris_SMAD_family_member_9_(SMAD9),_transcript_variant_X4,_mRNA	SMAD9	Brain
MRPL28	Heart		XM_014113245.1	0.101835	PREDICTED:_Canis_lupus_familiaris_CUB_domain_containing_protein_2_(CDCP2),_mRNA	CDCP2	Brain
SNX10	Brain		XM_547578.5	0.101815	PREDICTED:_Canis_lupus_familiaris_SNAP-associated_protein_(SNAPIN),_mRNA	SNAPIN	Heart
GUK1	Liver		XM_003433236.2	0.101806	PREDICTED:_Canis_lupus_familiaris_defensin,_beta_125_(DEFB125),_mRNA	DEFB125	#N/A
FAM168A///LOC479765///LOC478212	Lymphnode		XM_532574.5	0.101801	PREDICTED:_Canis_lupus_familiaris_pre-mRNA_processing_factor_38A_(PRPF38A),_mRNA	PRPF38A	Lymphnode
RBM34	Lung		XM_014111178.1	0.101776	PREDICTED:_Canis_lupus_familiaris_basic_proline-rich_protein-like_(LOC106558357),_mRNA	LOC106558357	#N/A
NIPSNAP1	Liver		XM_538254.5	0.101764	PREDICTED:_Canis_lupus_familiaris_cytochrome_P450,_family_27,_subfamily_B,_polypeptide_1_(CYP27B1),_mRNA	CYP27B1	Kidney
STRN3	Skel_muscle		XR_296567.1	0.101761	PREDICTED:_Canis_lupus_familiaris_uncharacterized_LOC102151167_(LOC102151167),_ncRNA	LOC102151167	#N/A
PSMD4///PIP5K1A	Brain		XM_005633083.1	0.10175	PREDICTED:_Canis_lupus_familiaris_guanine_nucleotide_binding_protein_(G_protein),_alpha_15_(Gq_class)_(GNA15),_transcript_variant_X1,_mRNA	GNA15	Lymphnode
HNRNPH1	Lymphnode		XM_849540.4	0.101704	PREDICTED:_Canis_lupus_familiaris_X-box_binding_protein_1_(XBP1),_mRNA	XBP1	Pancreas
CHGB	Brain		XM_848001.3	0.101677	PREDICTED:_Canis_lupus_familiaris_cytochrome_P450,_family_27,_subfamily_A,_polypeptide_1_(CYP27A1),_partial_mRNA	CYP27A1	Liver
LOC607890	Kidney		NM_001284439.1	0.101655	Canis_lupus_familiaris_TIMP_metallopeptidase_inhibitor_3_(TIMP3),_mRNA	TIMP3	Lung
CLNS1A	Brain		XM_003639616.3	0.101639	PREDICTED:_Canis_lupus_familiaris_histone_H2A_type_2-C_(LOC100855593),_mRNA	LOC100855593	#N/A
ALAS1	Liver		XM_003640145.3	0.101636	PREDICTED:_Canis_lupus_familiaris_hepatoma_derived_growth_factor-like_1_(HDGFL1),_mRNA	HDGFL1	#N/A
MOBP	Brain		XM_014106533.1	0.10162	PREDICTED:_Canis_lupus_familiaris_phospholipid_scramblase_1-like_(LOC100688853),_mRNA	LOC100688853	#N/A
DEGS1	Kidney		XM_003431548.2	0.101619	PREDICTED:_Canis_lupus_familiaris_nuclear_envelope_pore_membrane_protein_POM_121-like_(LOC100685083),_mRNA	LOC100685083	#N/A
BCCIP	Lymphnode		XM_537479.5	0.101587	PREDICTED:_Canis_lupus_familiaris_heat_shock_70kDa_protein_2_(HSPA2),_mRNA	HSPA2	Skel_muscle
CALR	Lymphnode		XM_014109870.1	0.101459	PREDICTED:_Canis_lupus_familiaris_collagen,_type_VI,_alpha_2_(COL6A2),_mRNA	COL6A2	#N/A
EIF3L	Kidney		NM_001252410.1	0.101426	Canis_lupus_familiaris_microsomal_glutathione_S-transferase_3_(MGST3),_mRNA	MGST3	#N/A
NTPCR	Heart		XR_001318342.1	0.101365	PREDICTED:_Canis_lupus_familiaris_uncharacterized_LOC102156064_(LOC102156064),_transcript_variant_X3,_ncRNA	LOC102156064	#N/A
KLC1	Brain		XM_014115509.1	0.101305	PREDICTED:_Canis_lupus_familiaris_acetyl-CoA_acyltransferase_2_(ACAA2),_mRNA	ACAA2	Liver
AHSA1	Brain		NM_001011886.1	0.10125	Canis_lupus_familiaris_urate_oxidase_(UOX),_mRNA	UOX	Liver
SMAP2	Lymphnode		XM_014121836.1	0.101175	PREDICTED:_Canis_lupus_familiaris_collagen_alpha-1(I)_chain-like_(LOC106560107),_mRNA	LOC106560107	#N/A
BRK1	Lymphnode		XM_014120988.1	0.101171	PREDICTED:_Canis_lupus_familiaris_olfactory_receptor_5B3-like_(LOC106559989),_mRNA	LOC106559989	#N/A
SMARCE1	Lymphnode		XM_003639058.3	0.101154	PREDICTED:_Canis_lupus_familiaris_small_integral_membrane_protein_1_(Vel_blood_group)_(SMIM1),_mRNA	SMIM1	#N/A
NCBP2	Kidney		XM_014117292.1	0.101101	PREDICTED:_Canis_lupus_familiaris_PHD_finger_protein_21B_(PHF21B),_mRNA	PHF21B	Spleen
SNRPE	Lymphnode		XM_545287.4	0.101083	PREDICTED:_Canis_lupus_familiaris_ribosomal_protein_L22-like_1_(RPL22L1),_mRNA	RPL22L1	Lymphnode
C27H12orf57	Lymphnode		XM_849913.5	0.101053	PREDICTED:_Canis_lupus_familiaris_sorting_nexin_3_(SNX3),_mRNA	SNX3	Brain
ISCU	Heart		XR_292626.2	0.100917	PREDICTED:_Canis_lupus_familiaris_uncharacterized_LOC102151294_(LOC102151294),_ncRNA	LOC102151294	#N/A
SRSF11	Lymphnode		XM_005622135.1	0.10088	PREDICTED:_Canis_lupus_familiaris_collagen_alpha-1(II)_chain-like_(LOC100856187),_mRNA	LOC100856187	#N/A
PSD	Brain		XM_005629440.1	0.10084	PREDICTED:_Canis_lupus_familiaris_DEP_domain_containing_4_(DEPDC4),_mRNA	DEPDC4	#N/A
ERLEC1	Pancreas		XR_291981.2	0.100822	PREDICTED:_Canis_lupus_familiaris_uncharacterized_LOC102152185_(LOC102152185),_ncRNA	LOC102152185	#N/A
HNRNPUL1	Lymphnode		XR_292289.2	0.100806	PREDICTED:_Canis_lupus_familiaris_uncharacterized_LOC102156371_(LOC102156371),_ncRNA	LOC102156371	#N/A
SPINT2	Jejunum		XM_014108782.1	0.100775	PREDICTED:_Canis_lupus_familiaris_actin_filament_associated_protein_1-like_2_(AFAP1L2),_mRNA	AFAP1L2	Spleen
ARL1	Pancreas		XM_844686.3	0.100606	PREDICTED:_Canis_lupus_familiaris_family_with_sequence_similarity_167,_member_A_(FAM167A),_mRNA	FAM167A	Pancreas
FDFT1	Liver		XR_001317435.1	0.100596	PREDICTED:_Canis_lupus_familiaris_uncharacterized_LOC106559582_(LOC106559582),_ncRNA	LOC106559582	#N/A
PPP3R1	Brain		XM_005635333.1	0.100585	PREDICTED:_Canis_lupus_familiaris_NK2_homeobox_4_(NKX2-4),_mRNA	NKX2-4	#N/A
SFT2D1	Spleen		XM_542170.6	0.100566	PREDICTED:_Canis_lupus_familiaris_mitochondrial_ribosomal_protein_L54_(MRPL54),_mRNA	MRPL54	Pancreas
RAD21	Heart		XR_293471.2	0.100565	PREDICTED:_Canis_lupus_familiaris_uncharacterized_LOC102153409_(LOC102153409),_ncRNA	LOC102153409	#N/A
NUDC	Brain		XR_296273.1	0.100559	PREDICTED:_Canis_lupus_familiaris_uncharacterized_LOC102157277_(LOC102157277),_ncRNA	LOC102157277	#N/A
SHISA5	Jejunum		XR_001315950.1	0.100539	PREDICTED:_Canis_lupus_familiaris_uncharacterized_LOC102156464_(LOC102156464),_ncRNA	LOC102156464	#N/A
C21H11orf73	Liver		XM_850336.5	0.100522	PREDICTED:_Canis_lupus_familiaris_alpha-methylacyl-CoA_racemase_(AMACR),_mRNA	AMACR	Liver
DCTN6	Brain		XM_005631778.2	0.100493	PREDICTED:_Canis_lupus_familiaris_mastermind-like_transcriptional_coactivator_3_(MAML3),_mRNA	MAML3	Pancreas
TMEM33	Jejunum		XM_014116205.1	0.100482	PREDICTED:_Canis_lupus_familiaris_septin_9_(SEPT9),_mRNA	2009-09-01	Lymphnode
PCM1	Lung		XM_005634821.2	0.100478	PREDICTED:_Canis_lupus_familiaris_pantothenate_kinase_2_(PANK2),_partial_mRNA	PANK2	Brain
LOC479912	Liver		XR_001314337.1	0.100464	PREDICTED:_Canis_lupus_familiaris_protein_kinase_(cAMP-dependent,_catalytic)_inhibitor_gamma_(PKIG),_transcript_variant_X1,_misc_RNA	PKIG	Heart
ATP8A1	Brain		XM_539145.4	0.10041	PREDICTED:_Canis_lupus_familiaris_exostosin_glycosyltransferase_1_(EXT1),_mRNA	EXT1	Kidney
FAM204A	Heart		XM_014116126.1	0.100336	PREDICTED:_Canis_lupus_familiaris_potassium_channel,_two_pore_domain_subfamily_K,_member_13_(KCNK13),_mRNA	KCNK13	Heart
HSD17B10	Pancreas		XM_005635882.2	0.100314	PREDICTED:_Canis_lupus_familiaris_ADP-ribosylation_factor-like_4C_(ARL4C),_mRNA	ARL4C	#N/A
SNRNP25	Jejunum		XR_294844.1	0.100295	PREDICTED:_Canis_lupus_familiaris_uncharacterized_LOC102152425_(LOC102152425),_ncRNA	LOC102152425	#N/A
SLC15A4	Lymphnode		XM_014115692.1	0.100257	PREDICTED:_Canis_lupus_familiaris_collagen_alpha-2(I)_chain-like_(LOC100687926),_mRNA	LOC100687926	#N/A
CSNK1A1	Jejunum		XM_014120932.1	0.100251	PREDICTED:_Canis_lupus_familiaris_basic_salivary_proline-rich_protein_1-like_(LOC106559976),_mRNA	LOC106559976	#N/A
NPEPPS	Jejunum		XM_005640595.2	0.100197	PREDICTED:_Canis_lupus_familiaris_parathyroid_hormone_2_receptor_(PTH2R),_mRNA	PTH2R	Skel_muscle
RABGGTB	Pancreas		XM_845563.4	0.100166	PREDICTED:_Canis_lupus_familiaris_PX_domain_containing_1_(PXDC1),_transcript_variant_X1,_mRNA	PXDC1	Lung
SLC25A12	Skel_muscle		XM_843944.4	0.100142	PREDICTED:_Canis_lupus_familiaris_NOP2/Sun_domain_family,_member_3_(NSUN3),_mRNA	NSUN3	Heart
LOC610170///PFDN4	Lymphnode		XM_003434772.2	0.100097	PREDICTED:_Canis_lupus_familiaris_TBC1_domain_family_member_10B_(LOC100687825),_mRNA	LOC100687825	#N/A
OGT	Lymphnode		XM_014109710.1	0.1	PREDICTED:_Canis_lupus_familiaris_thrombospondin-type_laminin_G_domain_and_EAR_repeat-containing_protein_(LOC611461),_mRNA	LOC611461	Skel_muscle
MLF2	Brain		XM_014121846.1	0.1	PREDICTED:_Canis_lupus_familiaris_ring_finger_protein_126_(RNF126),_partial_mRNA	RNF126	Lymphnode
SNX18	Spleen		XM_003639917.3	0.0999445	PREDICTED:_Canis_lupus_familiaris_glycolipid_transfer_protein_(GLTP),_mRNA	GLTP	Spleen
TXNDC12	Liver		XM_003433494.3	0.0999379	PREDICTED:_Canis_lupus_familiaris_G_protein-coupled_receptor_84_(GPR84),_mRNA	GPR84	#N/A
LOC477430	Brain		XM_014122450.1	0.0999367	PREDICTED:_Canis_lupus_familiaris_nuclear_mitotic_apparatus_protein_1-like_(LOC106560164),_mRNA	LOC106560164	#N/A
MRPL36	Skel_muscle		XM_848667.3	0.0998377	PREDICTED:_Canis_lupus_familiaris_urocortin_(UCN),_mRNA	UCN	Spleen
ELMOD1	Brain		XM_855170.4	0.0997543	PREDICTED:_Canis_lupus_familiaris_interferon_regulatory_factor_9_(IRF9),_mRNA	IRF9	Lymphnode
WDR48	Brain		XM_534185.4	0.0997151	PREDICTED:_Canis_lupus_familiaris_inhibitor_of_growth_family,_member_1_(ING1),_mRNA	ING1	Brain
GRINA	Brain		XR_001316663.1	0.0997024	PREDICTED:_Canis_lupus_familiaris_uncharacterized_LOC106559149_(LOC106559149),_ncRNA	LOC106559149	#N/A
BCL6	Skel_muscle		XM_849276.2	0.0996885	PREDICTED:_Canis_lupus_familiaris_forkhead_box_I2_(FOXI2),_mRNA	FOXI2	Pancreas
SNUPN	Brain		XM_003639741.3	0.0996785	PREDICTED:_Canis_lupus_familiaris_dihydrouridine_synthase_3-like_(DUS3L),_mRNA	DUS3L	Lymphnode
OPALIN	Brain		NM_001003210.1	0.0996593	Canis_lupus_familiaris_tumor_protein_p53_(TP53),_mRNA	TP53	Lymphnode
MRPL28	Skel_muscle		XM_005640083.1	0.0996399	PREDICTED:_Canis_lupus_familiaris_chromosome_35_open_reading_frame,_human_C6orf229_(C35H6orf229),_mRNA	C35H6orf229	#N/A
PRPF4B	Lymphnode		XR_295529.1	0.099631	PREDICTED:_Canis_lupus_familiaris_uncharacterized_LOC102156191_(LOC102156191),_ncRNA	LOC102156191	#N/A
NSMCE1	Heart		XM_014111248.1	0.0996132	PREDICTED:_Canis_lupus_familiaris_chromosome_2_open_reading_frame,_human_C1orf64_(C2H1orf64),_mRNA	C2H1orf64	#N/A
AIG1	Liver		XM_533908.5	0.0995608	PREDICTED:_Canis_lupus_familiaris_WD_repeat_domain_83_opposite_strand_(WDR83OS),_mRNA	WDR83OS	Brain
CTNNB1	Lung		XR_001318386.1	0.0995285	PREDICTED:_Canis_lupus_familiaris_uncharacterized_LOC106560086_(LOC106560086),_transcript_variant_X1,_ncRNA	LOC106560086	#N/A
LOC610787	Lymphnode		XM_846807.4	0.0994898	PREDICTED:_Canis_lupus_familiaris_decapping_enzyme,_scavenger_(DCPS),_mRNA	DCPS	Heart
SNRPB	Lymphnode		XM_005637884.1	0.0994152	PREDICTED:_Canis_lupus_familiaris_collagen_alpha-1(II)_chain-like_(LOC102157364),_mRNA	LOC102157364	#N/A
MRPS9	Kidney		XR_292059.2	0.0994021	PREDICTED:_Canis_lupus_familiaris_uncharacterized_LOC102155911_(LOC102155911),_ncRNA	LOC102155911	#N/A
UBLCP1	Lymphnode		XM_848909.3	0.099297	PREDICTED:_Canis_lupus_familiaris_intercellular_adhesion_molecule_4_(Landsteiner-Wiener_blood_group)_(ICAM4),_mRNA	ICAM4	Pancreas
THUMPD3	Brain		NM_001204441.1	0.0992908	Canis_lupus_familiaris_purinergic_receptor_P2Y,_G-protein_coupled,_11_(P2RY11),_mRNA	P2RY11	#N/A
SERBP1	Skel_muscle		XM_014116608.1	0.0992758	PREDICTED:_Canis_lupus_familiaris_chromosome_9_open_reading_frame,_human_C17orf96_(C9H17orf96),_mRNA	C9H17orf96	Liver
BRI3	Heart		XM_848920.4	0.0992626	PREDICTED:_Canis_lupus_familiaris_mitochondrial_ribosomal_protein_L4_(MRPL4),_mRNA	MRPL4	Heart
GLRX	Jejunum		XM_847489.4	0.0992366	PREDICTED:_Canis_lupus_familiaris_6-phosphogluconolactonase_(PGLS),_mRNA	PGLS	Spleen
MRPL24	Brain		XM_543023.5	0.0991957	PREDICTED:_Canis_lupus_familiaris_troponin_C_type_2_(fast)_(TNNC2),_mRNA	TNNC2	Skel_muscle
SERPINE2	Brain		XM_014117280.1	0.099188	PREDICTED:_Canis_lupus_familiaris_translation_initiation_factor_IF-2-like_(LOC102154639),_mRNA	LOC102154639	#N/A
LOC479911	Lung		XR_292632.1	0.0991501	PREDICTED:_Canis_lupus_familiaris_uncharacterized_LOC102152545_(LOC102152545),_ncRNA	LOC102152545	#N/A
TMA16	Lymphnode		XM_014109711.1	0.099108	PREDICTED:_Canis_lupus_familiaris_keratin-associated_protein_10-12-like_(LOC100685181),_mRNA	LOC100685181	#N/A
PNPLA8	Brain		XR_001314429.1	0.0990991	PREDICTED:_Canis_lupus_familiaris_uncharacterized_LOC102157331_(LOC102157331),_ncRNA	LOC102157331	#N/A
H2AFV	Lymphnode		XR_001316627.1	0.0990991	PREDICTED:_Canis_lupus_familiaris_uncharacterized_LOC106559070_(LOC106559070),_ncRNA	LOC106559070	#N/A
PPID	Jejunum		XR_001314735.1	0.09909	PREDICTED:_Canis_lupus_familiaris_uncharacterized_LOC106557925_(LOC106557925),_ncRNA	LOC106557925	#N/A
C1QA	Spleen		XM_535115.5	0.0990836	PREDICTED:_Canis_lupus_familiaris_charged_multivesicular_body_protein_4C_(CHMP4C),_mRNA	CHMP4C	Jejunum
CSNK1A1	Spleen		XR_295673.2	0.0990676	PREDICTED:_Canis_lupus_familiaris_uncharacterized_LOC102152277_(LOC102152277),_ncRNA	LOC102152277	#N/A
USP14	Brain		XM_005625130.2	0.099066	PREDICTED:_Canis_lupus_familiaris_chromosome_9_open_reading_frame,_human_C9orf69_(C9H9orf69),_mRNA	C9H9orf69	#N/A
ZCCHC17	Brain		NM_001165914.1	0.0990291	Canis_lupus_familiaris_interleukin_31_(IL31),_mRNA	IL31	#N/A
MTX2	Pancreas		XM_005625433.1	0.0990182	PREDICTED:_Canis_lupus_familiaris_notch_1_(NOTCH1),_mRNA	NOTCH1	Lung
LRRC4C	Brain		XM_005618722.1	0.0989583	PREDICTED:_Canis_lupus_familiaris_CDGSH_iron-sulfur_domain-containing_protein_1_(LOC102154780),_mRNA	LOC102154780	#N/A
MMS19	Heart		XR_001314664.1	0.0988701	PREDICTED:_Canis_lupus_familiaris_uncharacterized_LOC106557905_(LOC106557905),_ncRNA	LOC106557905	#N/A
PTPMT1	Liver		XM_849203.3	0.098862	PREDICTED:_Canis_lupus_familiaris_biorientation_of_chromosomes_in_cell_division_1_(BOD1),_mRNA	BOD1	Skel_muscle
FBXL5	Kidney		XM_005616352.2	0.0988372	PREDICTED:_Canis_lupus_familiaris_glutamate_receptor,_ionotropic,_N-methyl_D-aspartate_2D_(GRIN2D),_partial_mRNA	GRIN2D	Heart
MRPL27	Kidney		XM_014115504.1	0.0988372	PREDICTED:_Canis_lupus_familiaris_glycoprotein_integral_membrane_1_(GINM1),_mRNA	GINM1	Pancreas
RAB6A	Brain		XM_003639749.2	0.0988075	PREDICTED:_Canis_lupus_familiaris_phosphatidic_acid_phosphatase_type_2C_(PPAP2C),_mRNA	PPAP2C	Jejunum
PSME1	Jejunum		XM_005640112.2	0.0987536	PREDICTED:_Canis_lupus_familiaris_histone_H1.3_(LOC611113),_mRNA	LOC611113	#N/A
ABHD12	Brain		XM_005640394.1	0.098699	PREDICTED:_Canis_lupus_familiaris_basic_proline-rich_protein-like_(LOC102151535),_mRNA	LOC102151535	#N/A
LAMP2	Liver		XR_294878.2	0.0986842	PREDICTED:_Canis_lupus_familiaris_uncharacterized_LOC102153280_(LOC102153280),_ncRNA	LOC102153280	#N/A
HEBP1	Spleen		XM_845348.4	0.0986758	PREDICTED:_Canis_lupus_familiaris_solute_carrier_family_25_(mitochondrial_carrier;_citrate_transporter),_member_1_(SLC25A1),_mRNA	SLC25A1	Liver
CNRIP1	Brain		NM_001100290.1	0.0986395	Canis_lupus_familiaris_cytochrome_b-245,_alpha_polypeptide_(CYBA),_mRNA	CYBA	Lung
MAP1LC3A	Heart		NM_001287073.1	0.0986359	Canis_lupus_familiaris_caveolin_3_(CAV3),_mRNA	CAV3	Skel_muscle
KRTCAP2	Pancreas		XM_003639503.3	0.0986308	PREDICTED:_Canis_lupus_familiaris_collagen,_type_VIII,_alpha_2_(COL8A2),_mRNA	COL8A2	Pancreas
WDR83OS	Lung		XR_293410.2	0.0986301	PREDICTED:_Canis_lupus_familiaris_uncharacterized_LOC102152324_(LOC102152324),_ncRNA	LOC102152324	#N/A
EPHB6	Brain		XM_546042.4	0.0986141	PREDICTED:_Canis_lupus_familiaris_acyl-CoA_thioesterase_12_(ACOT12),_mRNA	ACOT12	Pancreas
GSPT2	Lymphnode		XM_014121455.1	0.0985761	PREDICTED:_Canis_lupus_familiaris_protocadherin_10_(PCDH10),_mRNA	PCDH10	#N/A
C9H9orf142	Brain		XM_542172.6	0.0985548	PREDICTED:_Canis_lupus_familiaris_phosphatidylinositol-4-phosphate_5-kinase,_type_I,_gamma_(PIP5K1C),_mRNA	PIP5K1C	Brain
APEH	Kidney		XM_014116201.1	0.0985401	PREDICTED:_Canis_lupus_familiaris_basic_salivary_proline-rich_protein_4-like_(LOC106559219),_mRNA	LOC106559219	#N/A
FAM214A	Lymphnode		XM_014119891.1	0.0985075	PREDICTED:_Canis_lupus_familiaris_ubinuclein_2_(UBN2),_mRNA	UBN2	Pancreas
BRK1	Lymphnode		XR_291557.2	0.098476	PREDICTED:_Canis_lupus_familiaris_uncharacterized_LOC102154811_(LOC102154811),_ncRNA	LOC102154811	#N/A
PYGB	Heart		XM_003639336.3	0.0984733	PREDICTED:_Canis_lupus_familiaris_shisa_family_member_8_(SHISA8),_partial_mRNA	SHISA8	#N/A
SF3A3	Lymphnode		XM_540742.5	0.0984704	PREDICTED:_Canis_lupus_familiaris_protein_tyrosine_phosphatase,_mitochondrial_1_(PTPMT1),_mRNA	PTPMT1	Liver
EIF3M	Lymphnode		XM_535403.5	0.0984297	PREDICTED:_Canis_lupus_familiaris_KIAA2013_ortholog_(KIAA2013),_mRNA	KIAA2013	Jejunum
CANX	Kidney		XM_854531.4	0.0983728	PREDICTED:_Canis_lupus_familiaris_WD_repeat_domain_82_(WDR82),_mRNA	WDR82	Skel_muscle
LCORL///ANAPC13	Heart		XM_014121269.1	0.0983311	PREDICTED:_Canis_lupus_familiaris_OTU_deubiquitinase_1_(OTUD1),_mRNA	OTUD1	Skel_muscle
TAF9	Lymphnode		XM_005641806.2	0.0983274	PREDICTED:_Canis_lupus_familiaris_RNA_binding_motif_protein,_X-linked_2_(RBMX2),_mRNA	RBMX2	Spleen
EIF3L	Kidney		XM_847061.4	0.098313	PREDICTED:_Canis_lupus_familiaris_N-ethylmaleimide-sensitive_factor_attachment_protein,_alpha_(NAPA),_mRNA	NAPA	Brain
MIA3	Liver		XM_531703.4	0.098274	PREDICTED:_Canis_lupus_familiaris_tubulin_tyrosine_ligase-like_family_member_12_(TTLL12),_mRNA	TTLL12	Pancreas
CAPRIN1	Kidney		XR_001315955.1	0.0982659	PREDICTED:_Canis_lupus_familiaris_ISL_LIM_homeobox_1_(ISL1),_transcript_variant_X2,_misc_RNA	ISL1	Pancreas
CHMP5	Lung		XM_014107665.1	0.0981579	PREDICTED:_Canis_lupus_familiaris_histone_deacetylase_4_(HDAC4),_mRNA	HDAC4	Lymphnode
CS	Skel_muscle		XM_005634589.2	0.0981341	PREDICTED:_Canis_lupus_familiaris_RAP2B,_member_of_RAS_oncogene_family_(RAP2B),_mRNA	RAP2B	#N/A
SELK	Heart		XM_014122455.1	0.0980296	PREDICTED:_Canis_lupus_familiaris_complement_component_1,_q_subcomponent-like_3_(C1QL3),_mRNA	C1QL3	Kidney
LOC477516	Brain		XR_295266.2	0.0979955	PREDICTED:_Canis_lupus_familiaris_uncharacterized_LOC102155656_(LOC102155656),_ncRNA	LOC102155656	#N/A
MRPS14	Skel_muscle		XM_003639557.2	0.097992	PREDICTED:_Canis_lupus_familiaris_insulin-like_growth_factor_binding_protein_3_(IGFBP3),_mRNA	IGFBP3	Lymphnode
HNRNPH3	Lung		XM_539307.5	0.0979752	PREDICTED:_Canis_lupus_familiaris_deoxycytidine_kinase_(DCK),_mRNA	DCK	Lymphnode
FKBP2	Pancreas		XM_532607.5	0.0979677	PREDICTED:_Canis_lupus_familiaris_chromosome_15_open_reading_frame,_human_C1orf228_(C15H1orf228),_mRNA	C15H1orf228	Pancreas
CCDC90B	Skel_muscle		XR_001315581.1	0.0979381	PREDICTED:_Canis_lupus_familiaris_uncharacterized_LOC102154180_(LOC102154180),_transcript_variant_X4,_ncRNA	LOC102154180	#N/A
MRPL27	Kidney		XR_001314573.1	0.0979284	PREDICTED:_Canis_lupus_familiaris_uncharacterized_LOC102155299_(LOC102155299),_ncRNA	LOC102155299	#N/A
DCTN6	Brain		XM_005616767.2	0.0979188	PREDICTED:_Canis_lupus_familiaris_CCAAT/enhancer_binding_protein_(C/EBP),_alpha_(CEBPA),_mRNA	CEBPA	#N/A
UBL4A	Skel_muscle		XM_845293.3	0.0978763	PREDICTED:_Canis_lupus_familiaris_pancreas_specific_transcription_factor,_1a_(PTF1A),_mRNA	PTF1A	Pancreas
LOC609216///LOC608052///RPS24///LOC479257	Spleen		NM_001003170.1	0.097869	Canis_lupus_familiaris_prostaglandin_E_receptor_2_(subtype_EP2),_53kDa_(PTGER2),_mRNA	PTGER2	Jejunum
GPBP1	Brain		XM_005627767.1	0.0978426	PREDICTED:_Canis_lupus_familiaris_tumor_necrosis_factor_receptor_superfamily,_member_21_(TNFRSF21),_mRNA	TNFRSF21	Skel_muscle
CACNB3	Brain		XR_001316977.1	0.0978348	PREDICTED:_Canis_lupus_familiaris_uncharacterized_LOC106559335_(LOC106559335),_ncRNA	LOC106559335	#N/A
ARID4B	Lung		XM_014121858.1	0.097763	PREDICTED:_Canis_lupus_familiaris_small_integral_membrane_protein_24-like_(LOC106560115),_mRNA	LOC106560115	#N/A
NGEF	Brain		XR_001314236.1	0.0977337	PREDICTED:_Canis_lupus_familiaris_uncharacterized_LOC106557599_(LOC106557599),_transcript_variant_X1,_ncRNA	LOC106557599	#N/A
NFU1	Skel_muscle		XM_005633239.1	0.0976751	PREDICTED:_Canis_lupus_familiaris_DOT1-like_histone_H3K79_methyltransferase_(DOT1L),_mRNA	DOT1L	Skel_muscle
VPS28	Jejunum		XM_003639479.3	0.0976492	PREDICTED:_Canis_lupus_familiaris_NDUFA4,_mitochondrial_complex_associated_(NDUFA4),_mRNA	NDUFA4	Skel_muscle
DSTN	Lung		XM_544915.6	0.0975687	PREDICTED:_Canis_lupus_familiaris_PWP2_periodic_tryptophan_protein_homolog_(yeast)_(PWP2),_mRNA	PWP2	Lymphnode
OAZ2	Brain		XM_005628525.2	0.0974729	PREDICTED:_Canis_lupus_familiaris_pyruvate_dehydrogenase_kinase,_isozyme_4_(PDK4),_mRNA	PDK4	Skel_muscle
MPRIP	Heart		XM_005616782.2	0.0974478	PREDICTED:_Canis_lupus_familiaris_uncharacterized_LOC102152485_(LOC102152485),_mRNA	LOC102152485	#N/A
SNRPC	Lymphnode		XM_547532.5	0.097432	PREDICTED:_Canis_lupus_familiaris_hyaluronan_and_proteoglycan_link_protein_2_(HAPLN2),_mRNA	HAPLN2	Brain
SEL1L	Pancreas		XM_548076.5	0.0973796	PREDICTED:_Canis_lupus_familiaris_vesicle_amine_transport_1_(VAT1),_mRNA	VAT1	Liver
ADGRF5	Lung		XM_005631399.2	0.0973742	PREDICTED:_Canis_lupus_familiaris_protein_tyrosine_phosphatase,_receptor_type,_C-associated_protein_(PTPRCAP),_mRNA	PTPRCAP	Lymphnode
IVD	Kidney		XM_546979.4	0.0973236	PREDICTED:_Canis_lupus_familiaris_PDGFA_associated_protein_1_(PDAP1),_mRNA	PDAP1	Brain
VCAM1	Spleen		NM_001252331.1	0.0972851	Canis_lupus_familiaris_small_nuclear_ribonucleoprotein_polypeptide_G_(SNRPG),_mRNA	SNRPG	#N/A
TSPAN6	Lung		XM_547841.5	0.0972818	PREDICTED:_Canis_lupus_familiaris_SIX_homeobox_1_(SIX1),_mRNA	SIX1	Skel_muscle
ANK3	Heart		XM_538721.5	0.0972763	PREDICTED:_Canis_lupus_familiaris_histidine_triad_nucleotide_binding_protein_2_(HINT2),_mRNA	HINT2	Kidney
DBNDD2	Brain		XM_544336.4	0.0972414	PREDICTED:_Canis_lupus_familiaris_cyclin_O_(CCNO),_transcript_variant_X1,_mRNA	CCNO	Pancreas
CAMK1D	Brain		XM_005632992.2	0.0972376	PREDICTED:_Canis_lupus_familiaris_alkaline_ceramidase_1_(ACER1),_transcript_variant_X2,_mRNA	ACER1	Pancreas
IK	Lymphnode		XM_543689.5	0.0972222	PREDICTED:_Canis_lupus_familiaris_calcium_channel,_voltage-dependent,_beta_3_subunit_(CACNB3),_mRNA	CACNB3	Brain
DTNBP1	Brain		XR_001314635.1	0.0972222	PREDICTED:_Canis_lupus_familiaris_uncharacterized_LOC106557882_(LOC106557882),_ncRNA	LOC106557882	#N/A
MKKS	Kidney		XM_014117999.1	0.0971875	PREDICTED:_Canis_lupus_familiaris_collagen,_type_XXVII,_alpha_1_(COL27A1),_mRNA	COL27A1	Liver
RAB12	Skel_muscle		XR_001316409.1	0.0971429	PREDICTED:_Canis_lupus_familiaris_uncharacterized_LOC102155915_(LOC102155915),_transcript_variant_X2,_ncRNA	LOC102155915	#N/A
NBN	Heart		NM_001242320.1	0.0970982	Canis_lupus_familiaris_transmembrane_protein_185B_(TMEM185B),_mRNA	TMEM185B	Lymphnode
AHCYL1	Brain		XR_293546.1	0.0970874	PREDICTED:_Canis_lupus_familiaris_uncharacterized_LOC102153084_(LOC102153084),_ncRNA	LOC102153084	#N/A
CDC123	Heart		XM_005627781.1	0.0970785	PREDICTED:_Canis_lupus_familiaris_absent_in_melanoma_1_(AIM1),_mRNA	AIM1	Jejunum
MMD	Brain		XR_001318335.1	0.0970588	PREDICTED:_Canis_lupus_familiaris_uncharacterized_LOC106560067_(LOC106560067),_ncRNA	LOC106560067	#N/A
DYNC1LI2	Brain		XM_858438.4	0.0970425	PREDICTED:_Canis_lupus_familiaris_actin_related_protein_2/3_complex,_subunit_5-like_(ARPC5L),_mRNA	ARPC5L	Lymphnode
MOBP	Brain		XM_014109145.1	0.0969871	PREDICTED:_Canis_lupus_familiaris_Janus_kinase_and_microtubule_interacting_protein_3_(JAKMIP3),_mRNA	JAKMIP3	#N/A
ADI1	Liver		XM_535960.5	0.0969804	PREDICTED:_Canis_lupus_familiaris_cytochrome_b_reductase_1_(CYBRD1),_mRNA	CYBRD1	Jejunum
ARPP21	Brain		XR_001315021.1	0.0969697	PREDICTED:_Canis_lupus_familiaris_uncharacterized_LOC106558101_(LOC106558101),_ncRNA	LOC106558101	#N/A
FBXW7	Brain		XR_001315083.1	0.0969388	PREDICTED:_Canis_lupus_familiaris_uncharacterized_LOC106558142_(LOC106558142),_ncRNA	LOC106558142	#N/A
RYBP	Lung		XM_014111416.1	0.0968762	PREDICTED:_Canis_lupus_familiaris_CD99_molecule-like_2_(CD99L2),_mRNA	CD99L2	#N/A
TBC1D19	Brain		XM_538032.5	0.0968452	PREDICTED:_Canis_lupus_familiaris_PRA1_domain_family,_member_2_(PRAF2),_mRNA	PRAF2	Brain
PAPSS1	Brain		XM_014117365.1	0.0968284	PREDICTED:_Canis_lupus_familiaris_MICAL-like_1_(MICALL1),_partial_mRNA	MICALL1	Heart
PCNP	Lung		XM_847313.4	0.0968085	PREDICTED:_Canis_lupus_familiaris_phosphoinositide-3-kinase,_regulatory_subunit_2_(beta)_(PIK3R2),_mRNA	PIK3R2	Brain
UBE2K	Brain		XM_542994.5	0.0968074	PREDICTED:_Canis_lupus_familiaris_solute_carrier_family_32_(GABA_vesicular_transporter),_member_1_(SLC32A1),_mRNA	SLC32A1	Brain
BRD2	Lung		XM_003434673.2	0.0967153	PREDICTED:_Canis_lupus_familiaris_chromosome_5_open_reading_frame,_human_C1orf233_(C5H1orf233),_mRNA	C5H1orf233	#N/A
NME1///NME1	Brain		XM_005638677.1	0.0966952	PREDICTED:_Canis_lupus_familiaris_carbohydrate_(N-acetylgalactosamine_4-0)_sulfotransferase_14_(CHST14),_mRNA	CHST14	Lung
ANAPC11	Skel_muscle		XR_293423.2	0.0966921	PREDICTED:_Canis_lupus_familiaris_uncharacterized_LOC102155692_(LOC102155692),_ncRNA	LOC102155692	#N/A
EHHADH	Pancreas		XM_845065.4	0.0966688	PREDICTED:_Canis_lupus_familiaris_Cbp/p300-interacting_transactivator,_with_Glu/Asp-rich_carboxy-terminal_domain,_2_(CITED2),_mRNA	CITED2	Kidney
NAA20	Heart		XM_536654.5	0.0966421	PREDICTED:_Canis_lupus_familiaris_tetratricopeptide_repeat_domain_19_(TTC19),_mRNA	TTC19	Brain
EZR	Jejunum		XR_294639.2	0.0966421	PREDICTED:_Canis_lupus_familiaris_uncharacterized_LOC102156963_(LOC102156963),_ncRNA	LOC102156963	#N/A
BBS2	Brain		XR_001316703.1	0.0965909	PREDICTED:_Canis_lupus_familiaris_uncharacterized_LOC106559165_(LOC106559165),_ncRNA	LOC106559165	#N/A
HSPBP1	Brain		XM_014112800.1	0.0965704	PREDICTED:_Canis_lupus_familiaris_membrane-associated_ring_finger_(C3HC4)_11_(MARCH11),_mRNA	2011-03-01	Brain
ZNF706	Pancreas		XM_849796.4	0.0965418	PREDICTED:_Canis_lupus_familiaris_transcription_factor_7-like_1_(T-cell_specific,_HMG-box)_(TCF7L1),_mRNA	TCF7L1	Pancreas
VOPP1	Brain		XR_293700.2	0.0965379	PREDICTED:_Canis_lupus_familiaris_uncharacterized_LOC102153134_(LOC102153134),_ncRNA	LOC102153134	#N/A
SPAG7	Heart		XM_014107313.1	0.096533	PREDICTED:_Canis_lupus_familiaris_SPO11_meiotic_protein_covalently_bound_to_DSB_(SPO11),_transcript_variant_X6,_mRNA	SPO11	Liver
UST	Brain		XM_546697.5	0.0965318	PREDICTED:_Canis_lupus_familiaris_mitochondrial_ribosomal_protein_L37_(MRPL37),_mRNA	MRPL37	Heart
UBE2I	Lymphnode		XM_533665.5	0.0965251	PREDICTED:_Canis_lupus_familiaris_SH3KBP1_binding_protein_1_(SHKBP1),_mRNA	SHKBP1	Lymphnode
SRSF4	Lymphnode		XM_014121373.1	0.0964912	PREDICTED:_Canis_lupus_familiaris_collagen_alpha-1(III)_chain-like_(LOC106560025),_mRNA	LOC106560025	#N/A
SRSF7	Lymphnode		XR_293523.1	0.0964392	PREDICTED:_Canis_lupus_familiaris_uncharacterized_LOC102153457_(LOC102153457),_ncRNA	LOC102153457	#N/A
ROGDI	Kidney		XM_014120887.1	0.0964286	PREDICTED:_Canis_lupus_familiaris_single_immunoglobulin_and_toll-interleukin_1_receptor_(TIR)_domain_(SIGIRR),_mRNA	SIGIRR	#N/A
HLTF	Lymphnode		XM_848130.3	0.0963173	PREDICTED:_Canis_lupus_familiaris_ribosomal_protein_S29_(RPS29),_mRNA	RPS29	Lymphnode
LOC477944	Heart		XM_541911.4	0.0963046	PREDICTED:_Canis_lupus_familiaris_SAC1_suppressor_of_actin_mutations_1-like_(yeast)_(SACM1L),_mRNA	SACM1L	Lymphnode
BANF1	Skel_muscle		XM_005629711.2	0.0962912	PREDICTED:_Canis_lupus_familiaris_nucleolar_protein_with_MIF4G_domain_1_(NOM1),_mRNA	NOM1	Skel_muscle
WDR83OS	Lung		XM_005617837.1	0.0962822	PREDICTED:_Canis_lupus_familiaris_uncharacterized_LOC102154497_(LOC102154497),_mRNA	LOC102154497	#N/A
PDE1A	Brain		XM_536006.5	0.0962822	PREDICTED:_Canis_lupus_familiaris_serine_protease_58-like_(LOC478844),_mRNA	LOC478844	Skel_muscle
LOC610215///LOC607559///LOC477309	Lymphnode		XR_291932.2	0.0962627	PREDICTED:_Canis_lupus_familiaris_ubiquitin-conjugating_enzyme_E2K_(UBE2K),_transcript_variant_X1,_misc_RNA	UBE2K	Brain
NNT	Heart		XM_005633842.2	0.0962617	PREDICTED:_Canis_lupus_familiaris_coiled-coil_domain_containing_70_(CCDC70),_mRNA	CCDC70	Heart
SCAF8	Lymphnode		XR_293854.2	0.0962099	PREDICTED:_Canis_lupus_familiaris_uncharacterized_LOC102151612_(LOC102151612),_ncRNA	LOC102151612	#N/A
RPN1	Pancreas		XR_001315487.1	0.0961792	PREDICTED:_Canis_lupus_familiaris_uncharacterized_LOC102155091_(LOC102155091),_transcript_variant_X2,_ncRNA	LOC102155091	#N/A
TMED5	Liver		XM_003433536.3	0.0961248	PREDICTED:_Canis_lupus_familiaris_methyltransferase_like_7A_(METTL7A),_mRNA	METTL7A	#N/A
SPAG7	Skel_muscle		XM_539481.3	0.0960986	PREDICTED:_Canis_lupus_familiaris_nuclear_factor,_erythroid_2-like_3_(NFE2L3),_mRNA	NFE2L3	Lymphnode
PI4KA	Brain		XM_014118661.1	0.0960821	PREDICTED:_Canis_lupus_familiaris_chromosome_13_open_reading_frame,_human_C8orf82_(C13H8orf82),_mRNA	C13H8orf82	#N/A
TOMM5	Heart		XM_014118659.1	0.0960818	PREDICTED:_Canis_lupus_familiaris_kinesin_family_member_C2_(KIFC2),_mRNA	KIFC2	Brain
ACSL3	Brain		XM_005638967.2	0.0960699	PREDICTED:_Canis_lupus_familiaris_keratin-associated_protein_12-1-like_(LOC100855886),_mRNA	LOC100855886	#N/A
POLR2E	Skel_muscle		XR_001317502.1	0.0960699	PREDICTED:_Canis_lupus_familiaris_uncharacterized_LOC102151142_(LOC102151142),_transcript_variant_X2,_ncRNA	LOC102151142	#N/A
ETFDH	Heart		NM_001002960.1	0.0960415	Canis_lupus_familiaris_amnion_associated_transmembrane_protein_(AMN),_mRNA	AMN	Kidney
PKP4	Brain		XM_536873.5	0.0960384	PREDICTED:_Canis_lupus_familiaris_actin_related_protein_2/3_complex,_subunit_1A,_41kDa_(ARPC1A),_mRNA	ARPC1A	Jejunum
GPS1	Kidney		XM_849589.4	0.0959916	PREDICTED:_Canis_lupus_familiaris_myeloid-derived_growth_factor_(MYDGF),_mRNA	MYDGF	Pancreas
SAP18///LOC475060	Lymphnode		XR_001317448.1	0.0959302	PREDICTED:_Canis_lupus_familiaris_uncharacterized_LOC106559593_(LOC106559593),_ncRNA	LOC106559593	#N/A
S100A10	Lung		XM_014118905.1	0.0959233	PREDICTED:_Canis_lupus_familiaris_ATP-binding_cassette_sub-family_B_member_5-like_(LOC106559674),_mRNA	LOC106559674	#N/A
PSIP1	Lymphnode		XM_005640959.2	0.0959147	PREDICTED:_Canis_lupus_familiaris_coiled-coil_domain_containing_185_(CCDC185),_mRNA	CCDC185	#N/A
LOC608718///GDI2	Lymphnode		XM_849020.4	0.0958904	PREDICTED:_Canis_lupus_familiaris_eukaryotic_translation_initiation_factor_3,_subunit_G_(EIF3G),_mRNA	EIF3G	Lymphnode
HSD17B12	Liver		XM_003639078.3	0.0958799	PREDICTED:_Canis_lupus_familiaris_VGF_nerve_growth_factor_inducible_(VGF),_mRNA	VGF	#N/A
ARPC5L	Lymphnode		XM_014109391.1	0.0958512	PREDICTED:_Canis_lupus_familiaris_hyperpolarization_activated_cyclic_nucleotide_gated_potassium_channel_4_(HCN4),_mRNA	HCN4	Pancreas
AEBP2	Heart		XM_014110167.1	0.0958386	PREDICTED:_Canis_lupus_familiaris_zinc_finger,_DHHC-type_containing_19_(ZDHHC19),_mRNA	ZDHHC19	Pancreas
PDCD6///LOC489131	Brain		XR_001314415.1	0.0957983	PREDICTED:_Canis_lupus_familiaris_uncharacterized_LOC106557714_(LOC106557714),_ncRNA	LOC106557714	#N/A
SSX2IP	Brain		XM_003432577.3	0.0957952	PREDICTED:_Canis_lupus_familiaris_Ets2_repressor_factor_(ERF),_mRNA	ERF	#N/A
[truncated: 29,533 more rows]

## Sheet: Skin2_BGI
UBB	Brain		NR_110394.1	38.8562	Canis_lupus_familiaris_RNA,_7SL,_cytoplasmic_1_(RN7SL1),_SRP_RNA	RN7SL1	#N/A	95 %ile	Brain	Heart	Jejunum	Kidney	Liver	Lung	Lymphnode	Pancreas	Skel_muscle	Spleen
RTN4	Brain		XM_005642274.1	21.0194	PREDICTED:_Canis_lupus_familiaris_basic_proline-rich_protein-like_(LOC102152225),_mRNA	LOC102152225	#N/A	0.134647	4.70345	6.6496	6.49714	8.67494	3.25289	14.3911	48.3781	11.0588	4.69751	2.94408
LOC608147	Brain		XM_005642273.1	19.1299	PREDICTED:_Canis_lupus_familiaris_collagen_alpha-1(I)_chain-like_(LOC102152155),_mRNA	LOC102152155	#N/A
CPE	Brain		NR_049291.1	5.44444	Canis_lupus_familiaris_microRNA_320_(MIR320),_microRNA	MIR320	#N/A
TUBA1B	Brain		XR_001317756.1	4.41581	PREDICTED:_Canis_lupus_familiaris_uncharacterized_LOC106559749_(LOC106559749),_ncRNA	LOC106559749	#N/A
CLU	Brain		XM_003433511.2	3.46334	PREDICTED:_Canis_lupus_familiaris_keratin_5,_type_II_(KRT5),_mRNA	KRT5	#N/A
RPL9	Lymphnode		NM_001253744.1	3.03119	Canis_lupus_familiaris_keratin_15,_type_I_(KRT15),_mRNA	KRT15	#N/A
RPL19	Lymphnode		XM_542128.4	2.76676	PREDICTED:_Canis_lupus_familiaris_ribosomal_protein_S28_(RPS28),_mRNA	RPS28	Kidney
CALM2	Brain		XM_536749.4	2.60052	PREDICTED:_Canis_lupus_familiaris_ribosomal_protein_L13_(RPL13),_mRNA	RPL13	Lymphnode
RPS26	Lymphnode		XM_536549.4	2.57621	PREDICTED:_Canis_lupus_familiaris_ribosomal_protein_S25_(RPS25),_mRNA	RPS25	#N/A
GNAS	Brain		NR_049433.1	2.50725	Canis_lupus_familiaris_microRNA_205_(MIR205),_microRNA	MIR205	#N/A
SNAP25	Brain		NR_049240.1	2.39683	Canis_lupus_familiaris_microRNA_27b_(MIR27B),_microRNA	MIR27B	#N/A
LOC478701	Brain		NM_001003392.1	2.34247	Canis_lupus_familiaris_keratin_1,_type_II_(KRT1),_mRNA	KRT1	Pancreas
LOC607732	Lymphnode		NR_128818.1	1.97887	Canis_lupus_familiaris_microRNA_8865_(MIR8865),_microRNA	MIR8865	#N/A
LOC610558///LOC480221///RPL17///LOC474501	Lymphnode		XM_014121825.1	1.96042	PREDICTED:_Canis_lupus_familiaris_ribosomal_protein_L36_(RPL36),_mRNA	RPL36	Lymphnode
LOC611548///LOC610897///LOC610783///LOC609859///RPL31///LOC609515///LOC609137///LOC608415///LOC608123///LOC607191///LOC607190///LOC607092///LOC490332///LOC488227///LOC485770///LOC483279///LOC481543	Lymphnode		XM_005627007.2	1.76782	PREDICTED:_Canis_lupus_familiaris_gelsolin_(GSN),_mRNA	GSN	Lung
RPS29	Lymphnode		NM_001253741.1	1.73766	Canis_lupus_familiaris_keratin_14_(KRT14),_mRNA	KRT14	#N/A
LOC481915///PEBP1	Brain		XM_005619116.2	1.72632	PREDICTED:_Canis_lupus_familiaris_adipogenesis_regulatory_factor_(ADIRF),_mRNA	ADIRF	#N/A
LOC611750///LOC610558///LOC607592///LOC480221///LOC475097///RPL17///LOC474501	Lymphnode		NM_001286939.1	1.71772	Canis_lupus_familiaris_ribosomal_protein_L7a_(RPL7A),_mRNA	RPL7A	Lymphnode
LOC608772///LOC476717	Lymphnode		NR_049349.1	1.56667	Canis_lupus_familiaris_microRNA_1843_(MIR1843),_microRNA	MIR1843	#N/A
RPS20	Lymphnode		XM_005639430.2	1.54797	PREDICTED:_Canis_lupus_familiaris_ribosomal_protein_L24_(RPL24),_mRNA	RPL24	Lymphnode
HSPA8	Brain		XM_005618155.2	1.54435	PREDICTED:_Canis_lupus_familiaris_ribosomal_protein_S23_(RPS23),_mRNA	RPS23	Lymphnode
RPL35	Lymphnode		NM_001252169.1	1.53516	Canis_lupus_familiaris_ribosomal_protein_L32_(RPL32),_mRNA	RPL32	Lymphnode
MDH1	Heart		XM_005616513.2	1.52759	PREDICTED:_Canis_lupus_familiaris_ribosomal_protein_S19_(RPS19),_mRNA	RPS19	Lymphnode
LOC609216///LOC608052///RPS24///LOC479257	Lymphnode		XM_533197.4	1.52684	PREDICTED:_Canis_lupus_familiaris_ribosomal_protein,_large,_P2_(RPLP2),_mRNA	RPLP2	Lymphnode
UBB	Brain		XM_859809.4	1.52055	PREDICTED:_Canis_lupus_familiaris_ribosomal_protein_S13_(RPS13),_mRNA	RPS13	Lymphnode
RPS17	Lymphnode		XM_005638818.1	1.45324	PREDICTED:_Canis_lupus_familiaris_keratin_associated_protein_8-1_(KRTAP8-1),_mRNA	KRTAP8-1	#N/A
ATP5B	Heart		XM_533590.4	1.4481	PREDICTED:_Canis_lupus_familiaris_ribosomal_protein_S9_(RPS9),_mRNA	RPS9	Lymphnode
RPS11	Lymphnode		XM_005633903.1	1.4401	PREDICTED:_Canis_lupus_familiaris_tumor_protein,_translationally-controlled_1_(TPT1),_mRNA	TPT1	Pancreas
LOC608415	Lymphnode		XM_005630093.1	1.43216	PREDICTED:_Canis_lupus_familiaris_ribosomal_protein_S7_(RPS7),_mRNA	RPS7	Lymphnode
RPS11	Spleen		XM_533581.5	1.37955	PREDICTED:_Canis_lupus_familiaris_ribosomal_protein_L28_(RPL28),_mRNA	RPL28	Lymphnode
LOC612156///LOC612118///LOC610683///LOC610259///LOC610211///LOC610049///LOC609929///LOC608830///LOC607825///LOC607078///LOC606857///LOC492077///LOC491880///LOC490340///LOC490271///LOC489216///LOC488702///LOC488656///LOC488591///LOC488411///LOC487581///LOC487478///LOC486803///LOC485733///LOC483045///LOC482010///LOC480206///LOC479206///LOC478030///LOC477441///LOC476906///LOC475187///GAPDH	Skel_muscle		XM_005637413.1	1.37527	PREDICTED:_Canis_lupus_familiaris_keratin,_type_II_cytoskeletal_1b_(LOC100683333),_mRNA	KRT77	#N/A
PRNP	Brain		XM_005616591.2	1.32759	PREDICTED:_Canis_lupus_familiaris_ribosomal_protein_S16_(RPS16),_mRNA	RPS16	Lymphnode
SLC1A3	Brain		NM_001003295.2	1.27894	Canis_lupus_familiaris_heat_shock_27kDa_protein_1_(HSPB1),_mRNA	HSPB1	Heart
RPL19	Lymphnode		XM_531628.5	1.26706	PREDICTED:_Canis_lupus_familiaris_ribosomal_protein_S26_(RPS26),_mRNA	RPS26	Lymphnode
UCHL1	Brain		XM_005642062.1	1.23988	PREDICTED:_Canis_lupus_familiaris_solute_carrier_family_25_(mitochondrial_carrier;_adenine_nucleotide_translocator),_member_6_(SLC25A6),_mRNA	SLC25A6	Kidney
GDPD2	Brain		XM_857181.4	1.18694	PREDICTED:_Canis_lupus_familiaris_ribosomal_protein_S8_(RPS8),_mRNA	RPS8	Lymphnode
RPS14	Lymphnode		XM_535079.4	1.18378	PREDICTED:_Canis_lupus_familiaris_ribosomal_protein_S20_(RPS20),_mRNA	RPS20	Lymphnode
LOC607874	Liver		NR_128809.1	1.17986	Canis_lupus_familiaris_microRNA_8858_(MIR8858),_microRNA	MIR8858	#N/A
LOC612949///LOC611548///LOC610897///LOC610783///LOC610034///LOC609859///RPL31///LOC609522///LOC609515///LOC609137///LOC608415///LOC608123///LOC607191///LOC607190///LOC607092///LOC490332///LOC488227///LOC485770///LOC483279///LOC481543	Lymphnode		NR_049270.1	1.16667	Canis_lupus_familiaris_microRNA_27a_(MIR27A),_microRNA	MIR27A	#N/A
LOC479765///LOC478212	Lymphnode		NM_001287023.1	1.15587	Canis_lupus_familiaris_vimentin_(VIM),_mRNA	VIM	Lung
RPS27A	Lymphnode		XM_005638819.2	1.14326	PREDICTED:_Canis_lupus_familiaris_keratin-associated_protein_7-1_(KRTAP7-1),_mRNA	KRTAP7-1	#N/A
UQCRH	Skel_muscle		NM_001003349.2	1.11123	Canis_lupus_familiaris_actin_gamma_1_(ACTG1),_mRNA	ACTG1	Jejunum
LOC609896	Brain		NM_001003099.1	1.08706	Canis_lupus_familiaris_ribosomal_protein_S17_(RPS17),_mRNA	RPS17	Lymphnode
LOC477508	Kidney		XM_540840.5	1.08067	PREDICTED:_Canis_lupus_familiaris_cystatin_E/M_(CST6),_mRNA	CST6	Lung
ACTG1	Jejunum		XM_005617178.2	1.06729	PREDICTED:_Canis_lupus_familiaris_calmodulin-like_5_(CALML5),_mRNA	CALML5	Skel_muscle
LOC479600	Brain		XM_014114295.1	1.05176	PREDICTED:_Canis_lupus_familiaris_60S_ribosomal_protein_L23a_(LOC106558887),_mRNA	LOC106558887	#N/A
CHN1	Brain		XM_537850.5	1.02516	PREDICTED:_Canis_lupus_familiaris_ribosomal_protein_L35_(RPL35),_mRNA	RPL35	Lymphnode
RPS13	Lymphnode		XM_533949.5	1.02441	PREDICTED:_Canis_lupus_familiaris_eukaryotic_translation_elongation_factor_2_(EEF2),_mRNA	EEF2	Pancreas
RPS27A	Lymphnode		XM_533877.5	1.01504	PREDICTED:_Canis_lupus_familiaris_ribosomal_protein_L18a_(RPL18A),_mRNA	RPL18A	Lymphnode
PTGDS	Brain		XM_853403.3	1.01067	PREDICTED:_Canis_lupus_familiaris_ribosomal_protein_L8_(RPL8),_mRNA	RPL8	Lymphnode
LOC612295///LOC492081///GLUL	Brain		XM_545329.5	1.0074	PREDICTED:_Canis_lupus_familiaris_desmoplakin_(DSP),_mRNA	DSP	Heart
SPARCL1	Brain		XM_535773.5	0.991984	PREDICTED:_Canis_lupus_familiaris_ribosomal_protein_L35a_(RPL35A),_mRNA	RPL35A	Lymphnode
MDH1	Heart		NR_049340.1	0.983051	Canis_lupus_familiaris_microRNA_193b_(MIR193B),_microRNA	MIR193B	#N/A
RPS7	Lymphnode		NR_049309.1	0.967742	Canis_lupus_familiaris_microRNA_28_(MIR28),_microRNA	MIR28	#N/A
YWHAE	Brain		NR_049267.1	0.953125	Canis_lupus_familiaris_microRNA_191_(MIR191),_microRNA	MIR191	#N/A
LOC612156///LOC612118///LOC611333///LOC610683///LOC610309///LOC610259///LOC610211///LOC610049///LOC609929///LOC608830///LOC608479///LOC607825///LOC607078///LOC606857///LOC492077///LOC491880///LOC490340///LOC490271///LOC489985///LOC489216///LOC488702///LOC488656///LOC488591///LOC488411///LOC487581///LOC487478///LOC486803///LOC486572///LOC485733///LOC483045///LOC482010///LOC480206///LOC479206///LOC…	Skel_muscle		XM_536063.5	0.940989	PREDICTED:_Canis_lupus_familiaris_ribosomal_protein_L37a_(RPL37A),_partial_mRNA	RPL37A	#N/A
COX4I1	Heart		XM_846316.4	0.936401	PREDICTED:_Canis_lupus_familiaris_lymphocyte_antigen_6_complex,_locus_D_(LY6D),_mRNA	LY6D	Pancreas
LOC608703///RPL26	Lymphnode		NM_001003102.2	0.935614	Canis_lupus_familiaris_ribosomal_protein_L27_(RPL27),_mRNA	RPL27	Lymphnode
GPM6A	Brain		XM_003639821.3	0.9	PREDICTED:_Canis_lupus_familiaris_cystatin-C-like_(LOC607874),_mRNA	LOC607874	Liver
LOC479004///LOC476842	Spleen		NM_001252411.1	0.895748	Canis_lupus_familiaris_ribosomal_protein_L14_(RPL14),_mRNA	RPL14	Lymphnode
PPIA	Brain		NM_001313782.1	0.8831	Canis_lupus_familiaris_ribosomal_protein_L19_(RPL19),_mRNA	RPL19	Lymphnode
VSNL1	Brain		XM_014122392.1	0.866142	PREDICTED:_Canis_lupus_familiaris_ribosomal_protein_S15_(RPS15),_mRNA	RPS15	Lymphnode
CPE	Brain		XM_533423.5	0.857789	PREDICTED:_Canis_lupus_familiaris_PERP,_TP53_apoptosis_effector_(PERP),_mRNA	PERP	Heart
LOC476842	Lymphnode		NR_049456.1	0.851064	Canis_lupus_familiaris_microRNA_203_(MIR203),_microRNA	MIR203	#N/A
H3F3B	Lung		XM_005624523.1	0.831507	PREDICTED:_Canis_lupus_familiaris_keratin-associated_protein_3-3_(LOC102151831),_mRNA	LOC102151831	#N/A
LOC610558///LOC480221///RPL17///LOC474501	Lymphnode		XM_014118632.1	0.822709	PREDICTED:_Canis_lupus_familiaris_60S_acidic_ribosomal_protein_P1-like_(LOC100856037),_mRNA	LOC100856037	#N/A
CFL1	Brain		XR_001316822.1	0.788976	PREDICTED:_Canis_lupus_familiaris_uncharacterized_LOC106559238_(LOC106559238),_ncRNA	LOC106559238	#N/A
SCD	Brain		XM_546480.4	0.788022	PREDICTED:_Canis_lupus_familiaris_tripartite_motif_containing_29_(TRIM29),_mRNA	TRIM29	Jejunum
SLC39A10	Brain		XM_014109387.1	0.778378	PREDICTED:_Canis_lupus_familiaris_ribosomal_protein,_large,_P1_(RPLP1),_mRNA	RPLP1	Lymphnode
ATPIF1	Heart		NM_001003067.2	0.77815	Canis_lupus_familiaris_heat_shock_protein_70_(HSP70),_mRNA	HSP70	Lung
HSP90AA1	Brain		XM_005624521.2	0.77686	PREDICTED:_Canis_lupus_familiaris_keratin-associated_protein_3-1_(LOC102151669),_mRNA	LOC102151669	#N/A
EIF4A2	Brain		NR_049439.1	0.755556	Canis_lupus_familiaris_microRNA_222_(MIR222),_microRNA	MIR222	#N/A
LOC612644	Heart		NR_049243.1	0.75	Canis_lupus_familiaris_microRNA_30d_(MIR30D),_microRNA	MIR30D	#N/A
PGAM1	Brain		XM_848130.3	0.747875	PREDICTED:_Canis_lupus_familiaris_ribosomal_protein_S29_(RPS29),_mRNA	RPS29	Lymphnode
SPARCL1	Brain		NR_049392.1	0.745763	Canis_lupus_familiaris_microRNA_423a_(MIR423A),_microRNA	MIR423A	#N/A
RPS23	Lymphnode		XM_548100.4	0.728922	PREDICTED:_Canis_lupus_familiaris_keratin_17_(KRT17),_mRNA	KRT17	Pancreas
GPI///LOC479379	Skel_muscle		NR_128723.1	0.724138	Canis_lupus_familiaris_microRNA_339-1_(MIR339-1),_microRNA	MIR339-1	#N/A
EIF1	Brain		NR_049269.1	0.711538	Canis_lupus_familiaris_microRNA_23a_(MIR23A),_microRNA	MIR23A	#N/A
UBA52	Spleen		NM_001252228.1	0.708487	Canis_lupus_familiaris_ribosomal_protein_S27a_(RPS27A),_mRNA	RPS27A	Lymphnode
ARL6IP1	Lymphnode		NR_049321.1	0.706897	Canis_lupus_familiaris_microRNA_146a_(MIR146A),_microRNA	MIR146A	#N/A
LOC606947	Lymphnode		NM_001252159.1	0.701299	Canis_lupus_familiaris_ribosomal_protein_L3_(RPL3),_mRNA	RPL3	#N/A
LOC608877///LOC607909///LOC485162///MDH2///LOC482601	Heart		XM_859347.3	0.690318	PREDICTED:_Canis_lupus_familiaris_loricrin_(LOR),_mRNA	LOR	#N/A
YWHAB	Brain		NM_001048082.1	0.689214	Canis_lupus_familiaris_ribosomal_protein_S18_(RPS18),_mRNA	RPS18	Lymphnode
SKP1	Brain		NR_049236.1	0.683333	Canis_lupus_familiaris_microRNA_125a_(MIR125A),_microRNA	MIR125A	#N/A
PCSK1N	Brain		NR_049320.1	0.683333	Canis_lupus_familiaris_microRNA_378_(MIR378),_microRNA	MIR378	#N/A
TUBA4A	Skel_muscle		XR_292936.2	0.677156	PREDICTED:_Canis_lupus_familiaris_uncharacterized_LOC100687432_(LOC100687432),_ncRNA	LOC100687432	#N/A
FABP7	Brain		NR_049294.1	0.672414	Canis_lupus_familiaris_microRNA_1306_(MIR1306),_microRNA	MIR1306	#N/A
ATP1A1	Kidney		NR_049231.1	0.666667	Canis_lupus_familiaris_microRNA_30a_(MIR30A),_microRNA	MIR30A	#N/A
RPS8	Lymphnode		NR_049244.1	0.666667	Canis_lupus_familiaris_microRNA_30b_(MIR30B),_microRNA	MIR30B	#N/A
KIF5C	Brain		NM_001251958.1	0.651828	Canis_lupus_familiaris_ribosomal_protein_L18_(RPL18),_mRNA	RPL18	#N/A
INPP5F	Brain		NR_049268.1	0.650794	Canis_lupus_familiaris_microRNA_425_(MIR425),_microRNA	MIR425	#N/A
STMN2	Brain		NR_049253.1	0.65	Canis_lupus_familiaris_microRNA_29a_(MIR29A),_microRNA	MIR29A	#N/A
LOC610042///RPS21	Lymphnode		NM_001313783.1	0.644243	Canis_lupus_familiaris_ribosomal_protein_S11_(RPS11),_mRNA	RPS11	Lymphnode
OLFM1	Brain		XM_005626280.2	0.641697	PREDICTED:_Canis_lupus_familiaris_guanine_nucleotide_binding_protein_(G_protein),_beta_polypeptide_2-like_1_(GNB2L1),_mRNA	RACK1	#N/A
RPL7	Lymphnode		NR_049319.1	0.636364	Canis_lupus_familiaris_microRNA_143_(MIR143),_microRNA	MIR143	#N/A
EEF1B2	Pancreas		NM_001252225.1	0.627907	Canis_lupus_familiaris_ribosomal_protein_L27a_(RPL27A),_mRNA	RPL27A	#N/A
OAZ1	Brain		NM_001003090.1	0.626704	Canis_lupus_familiaris_collagen,_type_I,_alpha_1_(COL1A1),_mRNA	COL1A1	Lung
NDFIP1	Brain		NR_049335.1	0.622951	Canis_lupus_familiaris_microRNA_186_(MIR186),_microRNA	MIR186	#N/A
LOC607874	Liver		XM_848484.4	0.618474	PREDICTED:_Canis_lupus_familiaris_eukaryotic_translation_elongation_factor_1_gamma_(EEF1G),_mRNA	EEF1G	Lymphnode
LOC609811///LOC608625///LOC479746///LOC477783	Liver		XM_844580.3	0.61828	PREDICTED:_Canis_lupus_familiaris_ribosomal_protein_S12_(RPS12),_mRNA	RPS12	Spleen
LOC609140///LOC608162///LOC608028	Heart		NR_049383.1	0.616667	Canis_lupus_familiaris_microRNA_22_(MIR22),_microRNA	MIR22	#N/A
LOC479901	Heart		NM_001252042.1	0.611173	Canis_lupus_familiaris_ribosomal_protein_S4,_X-linked_(RPS4X),_mRNA	RPS4X	Heart
RPL32	Lymphnode		NR_049297.1	0.603175	Canis_lupus_familiaris_microRNA_200c_(MIR200C),_microRNA	MIR200C	#N/A
RPL10A	Lymphnode		NM_001313777.1	0.599156	Canis_lupus_familiaris_ribosomal_protein_S3_(RPS3),_mRNA	RPS3	Lymphnode
RPS28	Kidney		NR_049385.1	0.589286	Canis_lupus_familiaris_microRNA_193a_(MIR193A),_microRNA	MIR193A	#N/A
ALDOC	Brain		XM_005636294.2	0.586672	PREDICTED:_Canis_lupus_familiaris_paxillin_(PXN),_transcript_variant_X2,_mRNA	PXN	Lung
FTH1	Spleen		XM_005617741.1	0.581818	PREDICTED:_Canis_lupus_familiaris_stratifin_(SFN),_mRNA	SFN	Jejunum
SLC25A4	Skel_muscle		XM_005637221.2	0.568944	PREDICTED:_Canis_lupus_familiaris_parathymosin_(PTMS),_mRNA	PTMS	Liver
SLC25A3	Heart		NM_001252227.1	0.560533	Canis_lupus_familiaris_ribosomal_protein_L7_(RPL7),_mRNA	RPL7	Lymphnode
ENO1	Brain		XR_001315721.1	0.558309	PREDICTED:_Canis_lupus_familiaris_uncharacterized_LOC106558544_(LOC106558544),_transcript_variant_X1,_ncRNA	LOC106558544	#N/A
HMGCS1	Liver		XM_005624513.1	0.549932	PREDICTED:_Canis_lupus_familiaris_keratin-associated_protein_2-4-like_(LOC608045),_mRNA	LOC608045	#N/A
ATP5A1	Heart		XR_296665.2	0.546379	PREDICTED:_Canis_lupus_familiaris_uncharacterized_LOC102156238_(LOC102156238),_ncRNA	LOC102156238	#N/A
LOC609606///RPS25	Spleen		XM_014109722.1	0.534268	PREDICTED:_Canis_lupus_familiaris_keratin-associated_protein_6-1-like_(LOC102151782),_mRNA	LOC102151782	#N/A
LOC609606///RPS25	Spleen		NR_049298.1	0.533333	Canis_lupus_familiaris_microRNA_1307_(MIR1307),_microRNA	MIR1307	#N/A
RPL13A	Lymphnode		XR_001315897.1	0.529143	PREDICTED:_Canis_lupus_familiaris_uncharacterized_LOC106558637_(LOC106558637),_ncRNA	LOC106558637	#N/A
LOC475808	Lymphnode		XM_536040.5	0.52809	PREDICTED:_Canis_lupus_familiaris_eukaryotic_translation_elongation_factor_1_beta_2_(EEF1B2),_mRNA	EEF1B2	Pancreas
SPARC	Lung		XM_005631491.2	0.524735	PREDICTED:_Canis_lupus_familiaris_Finkel-Biskis-Reilly_murine_sarcoma_virus_(FBR-MuSV)_ubiquitously_expressed_(FAU),_mRNA	FAU	Lymphnode
LOC607470	Brain		NR_049266.1	0.518987	Canis_lupus_familiaris_microRNA_let-7g_(MIRLET7G),_microRNA	MIRLET7G	#N/A
NUCKS1	Brain		NR_049497.1	0.513158	Canis_lupus_familiaris_microRNA_505_(MIR505),_microRNA	MIR505	#N/A
CALM1	Brain		NM_001024642.1	0.497826	Canis_lupus_familiaris_keratinocyte_differentiation-associated_protein_(KRTDAP),_mRNA	KRTDAP	Spleen
ATP6V1E1	Brain		NM_001252286.1	0.497326	Canis_lupus_familiaris_ribosomal_protein_S27_(RPS27),_mRNA	RPS27	Lymphnode
LOC608052///RPS24///LOC479257	Lymphnode		XM_003433503.3	0.491116	PREDICTED:_Canis_lupus_familiaris_keratin,_type_II_cytoskeletal_75_(LOC100683813),_mRNA	LOC100683813	#N/A
RPL24	Lymphnode		NR_049429.1	0.48913	Canis_lupus_familiaris_microRNA_182_(MIR182),_microRNA	MIR182	#N/A
LOC612098///LOC611252///HSP90AB1	Brain		XM_003434904.2	0.484663	PREDICTED:_Canis_lupus_familiaris_S100_calcium_binding_protein_A6_(S100A6),_mRNA	S100A6	Lung
SLC25A3	Heart		NR_049449.1	0.483146	Canis_lupus_familiaris_microRNA_96_(MIR96),_microRNA	MIR96	#N/A
RPS3	Lymphnode		XM_005626996.1	0.475073	PREDICTED:_Canis_lupus_familiaris_Kruppel-like_factor_4_(gut)_(KLF4),_mRNA	KLF4	Jejunum
GOT1	Heart		XM_533679.5	0.473146	PREDICTED:_Canis_lupus_familiaris_eukaryotic_translation_initiation_factor_3,_subunit_K_(EIF3K),_mRNA	EIF3K	Lymphnode
NPTN	Brain		XM_005624504.2	0.470135	PREDICTED:_Canis_lupus_familiaris_keratin-associated_protein_4-11-like_(LOC100686048),_mRNA	LOC100686048	#N/A
LOC611134	Heart		XM_005638817.1	0.470085	PREDICTED:_Canis_lupus_familiaris_keratin-associated_protein_6-1-like_(LOC100686828),_mRNA	LOC100686828	#N/A
STMN1	Brain		XM_005638988.1	0.469136	PREDICTED:_Canis_lupus_familiaris_keratin-associated_protein_6-1-like_(LOC102151701),_mRNA	LOC102151701	#N/A
TMSB10	Lung		XM_005638990.1	0.467153	PREDICTED:_Canis_lupus_familiaris_keratin-associated_protein_21-1-like_(LOC102151849),_mRNA	LOC102151849	#N/A
CHN1	Brain		XM_862390.5	0.465187	PREDICTED:_Canis_lupus_familiaris_filamin_A,_alpha_(FLNA),_mRNA	FLNA	Lung
LOC480464///LOC477933///RPS10	Lymphnode		XR_001315193.1	0.463158	PREDICTED:_Canis_lupus_familiaris_uncharacterized_LOC106558219_(LOC106558219),_ncRNA	LOC106558219	#N/A
LOC478701	Brain		NR_049300.1	0.459016	Canis_lupus_familiaris_microRNA_146b_(MIR146B),_microRNA	MIR146B	#N/A
LOC610074	Brain		XM_537871.5	0.45841	PREDICTED:_Canis_lupus_familiaris_ribosomal_protein_L30_(RPL30),_mRNA	RPL30	#N/A
CHN1	Brain		NM_001287151.1	0.457443	Canis_lupus_familiaris_lamin_A/C_(LMNA),_mRNA	LMNA	Jejunum
LOC475080	Lymphnode		NR_128760.1	0.455172	Canis_lupus_familiaris_microRNA_8819_(MIR8819),_microRNA	MIR8819	#N/A
LOC610897	Pancreas		XM_851615.4	0.453741	PREDICTED:_Canis_lupus_familiaris_poly(A)_binding_protein,_cytoplasmic_1_(PABPC1),_mRNA	PABPC1	Lymphnode
EIF4G2	Lung		XR_001314608.1	0.447115	PREDICTED:_Canis_lupus_familiaris_uncharacterized_LOC106557855_(LOC106557855),_ncRNA	LOC106557855	#N/A
MTCH1	Brain		XM_540099.4	0.445005	PREDICTED:_Canis_lupus_familiaris_syndecan_1_(SDC1),_mRNA	SDC1	Liver
LOC612604///RPL6P///LOC488242///LOC485739///RPL6	Lymphnode		NR_128854.1	0.44	Canis_lupus_familiaris_microRNA_let-7d_(MIRLET7D),_microRNA	MIRLET7D	#N/A
LOC608684///LOC608454///LOC607844///LOC607824///LOC607193///LOC477063///RPS3A	Spleen		XM_533568.5	0.43832	PREDICTED:_Canis_lupus_familiaris_ribosomal_protein_S5_(RPS5),_mRNA	RPS5	Lymphnode
LOC482687	Brain		XM_845916.4	0.437932	PREDICTED:_Canis_lupus_familiaris_collagen,_type_III,_alpha_1_(COL3A1),_mRNA	COL3A1	Lung
39326	Brain		XM_536412.5	0.435031	PREDICTED:_Canis_lupus_familiaris_annexin_A8-like_1_(ANXA8L1),_mRNA	ANXA8L1	Kidney
SLC25A6	Kidney		XM_849503.5	0.420135	PREDICTED:_Canis_lupus_familiaris_aquaporin_3_(Gill_blood_group)_(AQP3),_mRNA	AQP3	Kidney
RPL34	Lymphnode		XM_850438.4	0.409502	PREDICTED:_Canis_lupus_familiaris_cysteine-rich_protein_1_(intestinal)_(CRIP1),_mRNA	CRIP1	Lymphnode
YWHAB	Brain		NR_049424.1	0.405941	Canis_lupus_familiaris_microRNA_10b_(MIR10B),_microRNA	MIR10B	#N/A
SCG5	Brain		NM_001252331.1	0.402715	Canis_lupus_familiaris_small_nuclear_ribonucleoprotein_polypeptide_G_(SNRPG),_mRNA	SNRPG	#N/A
IGFBP7	Kidney		XM_543656.5	0.401463	PREDICTED:_Canis_lupus_familiaris_keratin,_type_II_cuticular_Hb6_(LOC486530),_mRNA	LOC486530	#N/A
LOC609911///LOC609205///LDHB///LOC476213///LOC475101	Heart		XM_536256.5	0.401333	PREDICTED:_Canis_lupus_familiaris_ribosomal_protein_L9_(RPL9),_mRNA	RPL9	Lymphnode
NEFL	Brain		XM_847792.4	0.394642	PREDICTED:_Canis_lupus_familiaris_insulin-like_growth_factor_binding_protein_5_(IGFBP5),_mRNA	IGFBP5	Skel_muscle
LOC611681///LOC611222///LOC610320///LOC609391///LOC609252///LOC608861///LOC608838///LOC608584///LOC608206///LOC607788///RPL21///LOC607619///LOC606902///LOC606833///LOC478864	Pancreas		XM_537074.4	0.394408	PREDICTED:_Canis_lupus_familiaris_ribosomal_protein_L5_(RPL5),_mRNA	RPL5	Lymphnode
LOC608196///NPM1	Lymphnode		NR_049242.1	0.392857	Canis_lupus_familiaris_microRNA_151_(MIR151),_microRNA	MIR151	#N/A
LAMTOR5	Kidney		NR_049315.1	0.392857	Canis_lupus_familiaris_microRNA_26b_(MIR26B),_microRNA	MIR26B	#N/A
SNRPN	Brain		NR_049225.1	0.389831	Canis_lupus_familiaris_microRNA_31_(MIR31),_microRNA	MIR31	#N/A
MAP1B	Brain		NM_001252170.1	0.382456	Canis_lupus_familiaris_ribosomal_protein_S6_(RPS6),_mRNA	RPS6	#N/A
OAZ1	Spleen		XM_847648.4	0.379663	PREDICTED:_Canis_lupus_familiaris_transgelin_2_(TAGLN2),_mRNA	TAGLN2	Lung
TSPAN7	Brain		XM_005624351.2	0.379521	PREDICTED:_Canis_lupus_familiaris_spermatogenesis_associated_22_(SPATA22),_transcript_variant_X2,_mRNA	SPATA22	Pancreas
ATP5G3	Heart		NR_049247.1	0.37931	Canis_lupus_familiaris_microRNA_196b_(MIR196B),_microRNA	MIR196B	#N/A
NDUFB6	Heart		NR_049305.1	0.377049	Canis_lupus_familiaris_microRNA_155_(MIR155),_microRNA	MIR155	#N/A
RPS15	Lymphnode		XM_014120542.1	0.375145	PREDICTED:_Canis_lupus_familiaris_vesicle-associated_membrane_protein_8_(VAMP8),_mRNA	VAMP8	Kidney
CKB	Brain		NR_049293.1	0.375	Canis_lupus_familiaris_microRNA_185_(MIR185),_microRNA	MIR185	#N/A
ITM2B	Kidney		NR_049295.1	0.372881	Canis_lupus_familiaris_microRNA_196a-2_(MIR196A-2),_microRNA	MIR196A-2	#N/A
TPT1	Pancreas		NR_049410.1	0.372881	Canis_lupus_familiaris_microRNA_532_(MIR532),_microRNA	MIR532	#N/A
RPL8	Lymphnode		NR_049275.1	0.368421	Canis_lupus_familiaris_microRNA_139_(MIR139),_microRNA	MIR139	#N/A
SOD1	Kidney		NM_001110767.1	0.367851	Canis_lupus_familiaris_myosin,_heavy_chain_9,_non-muscle_(MYH9),_mRNA	MYH9	Lung
RPS12	Spleen		NR_049234.1	0.366667	Canis_lupus_familiaris_microRNA_99b_(MIR99B),_microRNA	MIR99B	#N/A
MT2A	Liver		XM_005635170.2	0.366231	PREDICTED:_Canis_lupus_familiaris_CCAAT/enhancer_binding_protein_(C/EBP),_beta_(CEBPB),_mRNA	CEBPB	#N/A
FXYD6	Spleen		NM_001115012.1	0.366048	Canis_lupus_familiaris_selenoprotein_W,_1_(SEPW1),_mRNA	SELENOW	#N/A
GRIA2	Brain		XM_005624520.2	0.36419	PREDICTED:_Canis_lupus_familiaris_keratin-associated_protein_9-3-like_(LOC102151604),_mRNA	LOC102151604	#N/A
RPS18	Lymphnode		NR_049274.1	0.362069	Canis_lupus_familiaris_microRNA_1838_(MIR1838),_microRNA	MIR1838	#N/A
ATP5A1	Heart		NM_001287052.1	0.361905	Canis_lupus_familiaris_ras_homolog_family_member_B_(RHOB),_mRNA	RHOB	Brain
SPTBN1	Lung		NR_049338.1	0.355932	Canis_lupus_familiaris_microRNA_25_(MIR25),_microRNA	MIR25	#N/A
LOC612382///RPL22	Lymphnode		NR_049278.1	0.353846	Canis_lupus_familiaris_microRNA_16-1_(MIR16-1),_microRNA	MIR16-1	#N/A
NDUFA4	Skel_muscle		XR_001318068.1	0.352436	PREDICTED:_Canis_lupus_familiaris_uncharacterized_LOC106559923_(LOC106559923),_ncRNA	LOC106559923	#N/A
ATP5C1	Heart		XM_005632466.2	0.350993	PREDICTED:_Canis_lupus_familiaris_ribosomal_protein_L29_(RPL29),_mRNA	RPL29	#N/A
RPL27	Lymphnode		XM_533964.5	0.350619	PREDICTED:_Canis_lupus_familiaris_basigin_(Ok_blood_group)_(BSG),_mRNA	BSG	Kidney
CLTC	Brain		XM_849020.4	0.350171	PREDICTED:_Canis_lupus_familiaris_eukaryotic_translation_initiation_factor_3,_subunit_G_(EIF3G),_mRNA	EIF3G	Lymphnode
RPL35A	Lymphnode		NR_049224.1	0.35	Canis_lupus_familiaris_microRNA_204_(MIR204),_microRNA	MIR204	#N/A
NTRK2	Brain		XM_005624511.2	0.349771	PREDICTED:_Canis_lupus_familiaris_keratin-associated_protein_2-4-like_(LOC100685322),_mRNA	LOC100685322	#N/A
COX5B	Heart		NR_049307.1	0.344828	Canis_lupus_familiaris_microRNA_574_(MIR574),_microRNA	MIR574	#N/A
APLP1	Brain		NR_049339.1	0.344262	Canis_lupus_familiaris_microRNA_197_(MIR197),_microRNA	MIR197	#N/A
RPL4	Lymphnode		XM_847749.4	0.343828	PREDICTED:_Canis_lupus_familiaris_tumor-associated_calcium_signal_transducer_2_(TACSTD2),_mRNA	TACSTD2	#N/A
MATR3	Brain		NR_049254.1	0.34375	Canis_lupus_familiaris_microRNA_30e_(MIR30E),_microRNA	MIR30E	#N/A
YBX1	Heart		XM_005624512.1	0.341096	PREDICTED:_Canis_lupus_familiaris_keratin-associated_protein_2-4-like_(LOC102157302),_mRNA	LOC102157302	#N/A
LOC610983	Lymphnode		XM_005621642.2	0.34078	PREDICTED:_Canis_lupus_familiaris_uncharacterized_LOC610677_(LOC610677),_mRNA	LOC610677	#N/A
NME2	Kidney		XM_014116208.1	0.340031	PREDICTED:_Canis_lupus_familiaris_integrin,_beta_4_(ITGB4),_mRNA	ITGB4	Jejunum
RPL18A///LOC476637	Lymphnode		XM_005624145.2	0.339263	PREDICTED:_Canis_lupus_familiaris_fatty_acid_synthase_(FASN),_mRNA	FASN	Liver
CALM1	Brain		NR_049409.1	0.33871	Canis_lupus_familiaris_microRNA_221_(MIR221),_microRNA	MIR221	#N/A
REEP5	Brain		NM_001003187.1	0.338377	Canis_lupus_familiaris_collagen,_type_I,_alpha_2_(COL1A2),_mRNA	COL1A2	Lung
CCK	Brain		XR_001314935.1	0.336028	PREDICTED:_Canis_lupus_familiaris_solute_carrier_family_28_(sodium-coupled_nucleoside_transporter),_member_2_(SLC28A2),_transcript_variant_X1,_misc_RNA	SLC28A2	#N/A
LOC612156///LOC612118///LOC610683///LOC610259///LOC610211///LOC610049///LOC609929///LOC608830///LOC607825///LOC607078///LOC606857///LOC492077///LOC491880///LOC490340///LOC490271///LOC489216///LOC488702///LOC488656///LOC488591///LOC488411///LOC487581///LOC487478///LOC485733///LOC483045///LOC482010///LOC480206///LOC479206///LOC478030///LOC477441///LOC476906///LOC475187///GAPDH	Heart		NR_049328.1	0.333333	Canis_lupus_familiaris_microRNA_34a_(MIR34A),_microRNA	MIR34A	#N/A
TSC22D1	Kidney		NR_049403.1	0.333333	Canis_lupus_familiaris_microRNA_361_(MIR361),_microRNA	MIR361	#N/A
DBI	Kidney		XR_001317767.1	0.333333	PREDICTED:_Canis_lupus_familiaris_uncharacterized_LOC106559761_(LOC106559761),_ncRNA	LOC106559761	#N/A
ATP2A2	Heart		XM_005624505.1	0.332332	PREDICTED:_Canis_lupus_familiaris_keratin_associated_protein_4-12-like_(LOC490994),_mRNA	LOC490994	Pancreas
EIF4H	Brain		XM_848288.4	0.330786	PREDICTED:_Canis_lupus_familiaris_chromosome_27_open_reading_frame,_human_C12orf57_(C27H12orf57),_mRNA	C27H12orf57	Lymphnode
RPL23	Lymphnode		NR_049337.1	0.327869	Canis_lupus_familiaris_microRNA_93_(MIR93),_microRNA	MIR93	#N/A
RPLP0///RPLP0P	Pancreas		NR_049514.1	0.324324	Canis_lupus_familiaris_microRNA_671_(MIR671),_microRNA	MIR671	#N/A
APOE	Liver		NR_049261.1	0.323077	Canis_lupus_familiaris_microRNA_192_(MIR192),_microRNA	MIR192	#N/A
RPS16	Lymphnode		NR_049380.1	0.322034	Canis_lupus_familiaris_microRNA_126_(MIR126),_microRNA	MIR126	#N/A
LOC485529///RPLP2	Lymphnode		XM_014116212.1	0.321033	PREDICTED:_Canis_lupus_familiaris_ribosomal_protein_L38_(RPL38),_mRNA	RPL38	#N/A
VDAC2	Heart		XM_005624514.2	0.318442	PREDICTED:_Canis_lupus_familiaris_keratin-associated_protein_2-4-like_(LOC100685403),_mRNA	LOC100685403	#N/A
LOC609068	Lymphnode		NR_049382.1	0.316667	Canis_lupus_familiaris_microRNA_132_(MIR132),_microRNA	MIR132	#N/A
ATP6V1B2	Brain		NR_049391.1	0.316667	Canis_lupus_familiaris_microRNA_21_(MIR21),_microRNA	MIR21	#N/A
PPP3CA	Brain		XM_845498.4	0.315957	PREDICTED:_Canis_lupus_familiaris_eva-1_homolog_B_(C._elegans)_(EVA1B),_mRNA	EVA1B	#N/A
GABARAPL2	Brain		NR_049331.1	0.313433	Canis_lupus_familiaris_microRNA_497_(MIR497),_microRNA	MIR497	#N/A
RAC1	Brain		XM_533231.4	0.312715	PREDICTED:_Canis_lupus_familiaris_cofilin_1_(non-muscle)_(CFL1),_mRNA	CFL1	Brain
SLC1A2	Brain		NR_049263.1	0.3125	Canis_lupus_familiaris_microRNA_7-1_(MIR7-1),_microRNA	MIR7-1	#N/A
LOC608455	Heart		NR_049265.1	0.3125	Canis_lupus_familiaris_microRNA_181d_(MIR181D),_microRNA	MIR181D	#N/A
CELF2	Brain		NR_049264.1	0.311475	Canis_lupus_familiaris_microRNA_181c_(MIR181C),_microRNA	MIR181C	#N/A
SERINC1	Brain		NM_001003082.1	0.309309	Canis_lupus_familiaris_TIMP_metallopeptidase_inhibitor_2_(TIMP2),_mRNA	TIMP2	Lung
RAC1	Brain		XM_005620245.2	0.307381	PREDICTED:_Canis_lupus_familiaris_jun_proto-oncogene_(JUN),_mRNA	JUN	Lung
TUBB	Brain		XM_536283.6	0.307216	PREDICTED:_Canis_lupus_familiaris_receptor_accessory_protein_5_(REEP5),_partial_mRNA	REEP5	Brain
SNRPN	Brain		XM_003434001.4	0.306534	PREDICTED:_Canis_lupus_familiaris_collagen,_type_VI,_alpha_1_(COL6A1),_mRNA	COL6A1	Lung
S100B	Brain		NR_049259.1	0.306452	Canis_lupus_familiaris_microRNA_130a_(MIR130A),_microRNA	MIR130A	#N/A
RPL18A	Lymphnode		XM_003432509.3	0.304545	PREDICTED:_Canis_lupus_familiaris_thymosin_beta-4_(LOC100683370),_mRNA	LOC100683370	#N/A
COX4I1	Heart		NR_049394.1	0.304348	Canis_lupus_familiaris_microRNA_224_(MIR224),_microRNA	MIR224	#N/A
RTN1	Brain		XM_005622199.1	0.30303	PREDICTED:_Canis_lupus_familiaris_cysteine_and_glycine-rich_protein_1_(CSRP1),_mRNA	CSRP1	Spleen
AMPH	Brain		NR_049310.1	0.3	Canis_lupus_familiaris_microRNA_15b_(MIR15B),_microRNA	MIR15B	#N/A
LOC475912///LOC475273	Heart		XM_005631707.1	0.299645	PREDICTED:_Canis_lupus_familiaris_plakophilin_3_(PKP3),_partial_mRNA	PKP3	Jejunum
ATP2B1	Brain		NR_049303.1	0.298507	Canis_lupus_familiaris_microRNA_let-7c_(MIRLET7C),_microRNA	MIRLET7C	#N/A
SEPW1	Brain		NM_001003014.1	0.294906	Canis_lupus_familiaris_Rab_acceptor_1_(prenylated)_(RABAC1),_mRNA	RABAC1	Pancreas
PPP2CB	Brain		NR_049248.1	0.290323	Canis_lupus_familiaris_microRNA_183_(MIR183),_microRNA	MIR183	#N/A
TSPAN13	Brain		NR_049459.1	0.289855	Canis_lupus_familiaris_microRNA_451_(MIR451),_microRNA	MIR451	#N/A
PCMT1	Brain		NR_049473.1	0.289157	Canis_lupus_familiaris_microRNA_149_(MIR149),_microRNA	MIR149	#N/A
LOC475912///LOC475273	Heart		NM_001003391.2	0.288732	Canis_lupus_familiaris_presequence_translocase-associated_motor_16_homolog_(S._cerevisiae)_(PAM16),_mRNA	PAM16	Heart
LOC613013///NACA	Lymphnode		NR_049277.1	0.288136	Canis_lupus_familiaris_microRNA_15a_(MIR15A),_microRNA	MIR15A	#N/A
ATP5O	Heart		XM_536561.5	0.287456	PREDICTED:_Canis_lupus_familiaris_transgelin_(TAGLN),_mRNA	TAGLN	Jejunum
LOC612644	Heart		XM_005623568.2	0.286164	PREDICTED:_Canis_lupus_familiaris_ZFP36_ring_finger_protein-like_1_(ZFP36L1),_mRNA	ZFP36L1	Lymphnode
LAMP5	Brain		XR_001316771.1	0.284595	PREDICTED:_Canis_lupus_familiaris_uncharacterized_LOC106559200_(LOC106559200),_ncRNA	LOC106559200	#N/A
YWHAE	Brain		XM_005629331.2	0.284545	PREDICTED:_Canis_lupus_familiaris_ribosomal_protein_S3A_(RPS3A),_mRNA	RPS3A	#N/A
SNU13	Brain		XM_014121819.1	0.284016	PREDICTED:_Canis_lupus_familiaris_calmodulin_regulated_spectrin-associated_protein_family,_member_3_(CAMSAP3),_mRNA	CAMSAP3	Jejunum
RTN4	Brain		XM_005631780.2	0.283282	PREDICTED:_Canis_lupus_familiaris_NADH_dehydrogenase_(ubiquinone)_1,_subcomplex_unknown,_1,_6kDa_(NDUFC1),_mRNA	NDUFC1	Skel_muscle
LOC608240///EEF1B2	Lymphnode		XM_014112877.1	0.281437	PREDICTED:_Canis_lupus_familiaris_chromosome_4_open_reading_frame,_human_C10orf54_(C4H10orf54),_mRNA	C4H10orf54	#N/A
LOC611779///LOC611380///LOC492214///LOC491789///LOC481990///LOC479542///LOC479385///RPL29///LOC476328///LOC476217	Lymphnode		XM_014113996.1	0.279889	PREDICTED:_Canis_lupus_familiaris_v-maf_avian_musculoaponeurotic_fibrosarcoma_oncogene_homolog_(MAF),_mRNA	MAF	#N/A
ALDOC	Brain		NR_049430.1	0.279412	Canis_lupus_familiaris_microRNA_184_(MIR184),_microRNA	MIR184	#N/A
PEBP1	Brain		XM_548112.4	0.279385	PREDICTED:_Canis_lupus_familiaris_keratin,_type_I_cuticular_Ha1_(LOC490989),_mRNA	KRT34	#N/A
SPCS1	Pancreas		NR_049239.1	0.277778	Canis_lupus_familiaris_microRNA_23b_(MIR23B),_microRNA	MIR23B	#N/A
RPS5	Lymphnode		NR_049452.1	0.277108	Canis_lupus_familiaris_microRNA_145_(MIR145),_microRNA	MIR145	#N/A
VDAC3	Skel_muscle		NR_049454.1	0.275	Canis_lupus_familiaris_microRNA_200b_(MIR200B),_microRNA	MIR200B	#N/A
LOC480276///LOC479033///LOC477935///RPS4X	Lymphnode		XM_005642418.2	0.272626	PREDICTED:_Canis_lupus_familiaris_laminin_subunit_alpha-5-like_(LOC102156915),_partial_mRNA	LOC102156915	#N/A
GPI	Skel_muscle		NM_001251949.1	0.272441	Canis_lupus_familiaris_prefoldin_subunit_5_(PFDN5),_mRNA	PFDN5	Kidney
LOC612408///ATP5J2	Heart		NR_049360.1	0.271186	Canis_lupus_familiaris_microRNA_379_(MIR379),_microRNA	MIR379	#N/A
KIF5A	Brain		XM_005625774.2	0.270712	PREDICTED:_Canis_lupus_familiaris_translocator_protein_(18kDa)_(TSPO),_mRNA	TSPO	Lung
ALDOA	Skel_muscle		NR_049237.1	0.269231	Canis_lupus_familiaris_microRNA_let-7f_(MIRLET7F),_microRNA	MIRLET7F	#N/A
DAZAP2	Spleen		NR_049518.1	0.269231	Canis_lupus_familiaris_microRNA_874_(MIR874),_microRNA	MIR874	#N/A
DKK3	Brain		NM_001252289.1	0.268891	Canis_lupus_familiaris_small_ubiquitin-like_modifier_2_(SUMO2),_mRNA	SUMO2	#N/A
SNX3	Brain		NR_049233.1	0.266667	Canis_lupus_familiaris_microRNA_206_(MIR206),_microRNA	MIR206	#N/A
RPS9	Lymphnode		XM_545762.5	0.266667	PREDICTED:_Canis_lupus_familiaris_thiosulfate_sulfurtransferase_(rhodanese)-like_domain_containing_1_(TSTD1),_mRNA	TSTD1	Kidney
CHGB	Brain		XM_540866.4	0.265258	PREDICTED:_Canis_lupus_familiaris_calpain_1,_(mu/I)_large_subunit_(CAPN1),_mRNA	CAPN1	Jejunum
ARPC2	Lymphnode		XM_844219.5	0.262868	PREDICTED:_Canis_lupus_familiaris_ribosomal_protein_L22_(RPL22),_mRNA	RPL22	Lymphnode
RUFY3	Brain		XM_540131.5	0.262724	PREDICTED:_Canis_lupus_familiaris_chromosome_9_open_reading_frame,_human_C9orf16_(C9H9orf16),_mRNA	C9H9orf16	Skel_muscle
GNB1	Brain		NR_049408.1	0.2625	Canis_lupus_familiaris_microRNA_98_(MIR98),_microRNA	MIR98	#N/A
SLC39A10	Brain		XM_543660.4	0.262195	PREDICTED:_Canis_lupus_familiaris_keratin_80,_type_II_(KRT80),_mRNA	KRT80	Pancreas
ALDH2	Kidney		NR_049376.1	0.261538	Canis_lupus_familiaris_microRNA_219-2_(MIR219-2),_microRNA	MIR219-2	#N/A
EIF1	Spleen		XM_541582.3	0.260073	PREDICTED:_Canis_lupus_familiaris_phospholipase_A2_inhibitor_and_LY6/PLAUR_domain_containing_(PINLYP),_mRNA	PINLYP	Liver
LOC478702	Brain		XM_544275.5	0.255091	PREDICTED:_Canis_lupus_familiaris_neuroepithelial_cell_transforming_1_(NET1),_mRNA	NET1	Pancreas
NDUFB9	Heart		NM_001003100.2	0.254209	Canis_lupus_familiaris_ribosomal_protein_L23_(RPL23),_mRNA	RPL23	Lymphnode
VDAC1	Skel_muscle		XM_005625235.2	0.249553	PREDICTED:_Canis_lupus_familiaris_argininosuccinate_synthase_1_(ASS1),_mRNA	ASS1	Liver
RPL15	Lymphnode		XM_003639346.3	0.2494	PREDICTED:_Canis_lupus_familiaris_ZFP36_ring_finger_protein-like_2_(ZFP36L2),_mRNA	ZFP36L2	Lymphnode
MT1E	Pancreas		XM_014119834.1	0.249332	PREDICTED:_Canis_lupus_familiaris_EPH_receptor_B6_(EPHB6),_mRNA	EPHB6	Brain
MYL6	Jejunum		XM_533037.4	0.24832	PREDICTED:_Canis_lupus_familiaris_thioredoxin_interacting_protein_(TXNIP),_mRNA	TXNIP	Lung
PSAP	Spleen		NR_049213.1	0.247059	Canis_lupus_familiaris_microRNA_429_(MIR429),_microRNA	MIR429	#N/A
AP2M1	Brain		XM_005624493.2	0.246722	PREDICTED:_Canis_lupus_familiaris_keratin-associated_protein_17-1_(LOC100685893),_mRNA	LOC100685893	#N/A
LOC475912	Heart		XM_532347.3	0.246456	PREDICTED:_Canis_lupus_familiaris_epiplakin_1_(EPPK1),_mRNA	EPPK1	#N/A
RPL13	Lymphnode		NR_049490.1	0.246377	Canis_lupus_familiaris_microRNA_483_(MIR483),_microRNA	MIR483	#N/A
RPL6	Lymphnode		XM_537413.5	0.245647	PREDICTED:_Canis_lupus_familiaris_nuclear_factor_of_kappa_light_polypeptide_gene_enhancer_in_B-cells_inhibitor,_alpha_(NFKBIA),_mRNA	NFKBIA	Lymphnode
NDFIP1	Brain		XM_847192.4	0.244107	PREDICTED:_Canis_lupus_familiaris_jun_D_proto-oncogene_(JUND),_mRNA	JUND	#N/A
GHITM	Heart		NM_001113171.1	0.240838	Canis_lupus_familiaris_secretory_leukocyte_peptidase_inhibitor_(SLPI),_mRNA	SLPI	Spleen
GPI///LOC479379///LOC476491	Skel_muscle		NM_001002978.1	0.238651	Canis_lupus_familiaris_SRY_(sex_determining_region_Y)-box_9_(SOX9),_mRNA	SOX9	Brain
LOC611681///LOC611222///LOC610320///LOC609391///LOC609252///LOC608861///LOC608838///LOC608584///LOC608206///LOC607788///RPL21///LOC607619///LOC606902///LOC606833///LOC478864	Pancreas		XM_548841.4	0.238372	PREDICTED:_Canis_lupus_familiaris_matrix-remodelling_associated_5_(MXRA5),_mRNA	MXRA5	Lung
LOC609137	Pancreas		NR_128856.1	0.237762	Canis_lupus_familiaris_microRNA_8891_(MIR8891),_microRNA	MIR8891	#N/A
ATP5B	Heart		XM_005640727.1	0.23743	PREDICTED:_Canis_lupus_familiaris_transmembrane_BAX_inhibitor_motif_containing_1_(TMBIM1),_mRNA	TMBIM1	Heart
UQCRQ	Heart		XM_849006.4	0.236398	PREDICTED:_Canis_lupus_familiaris_translocase_of_inner_mitochondrial_membrane_8_homolog_B_(yeast)_(TIMM8B),_mRNA	TIMM8B	Heart
RAD21	Brain		XM_537789.5	0.236257	PREDICTED:_Canis_lupus_familiaris_chromosome_9_open_reading_frame,_human_C9orf142_(C9H9orf142),_mRNA	C9H9orf142	Brain
PRKCB	Brain		XM_005635367.1	0.235741	PREDICTED:_Canis_lupus_familiaris_laminin,_alpha_5_(LAMA5),_mRNA	LAMA5	Brain
LOC610768///COX5A	Heart		XM_005632080.1	0.233933	PREDICTED:_Canis_lupus_familiaris_H1_histone_family,_member_X_(H1FX),_mRNA	H1FX	Lymphnode
RPL12	Lymphnode		NM_001115118.1	0.233929	Canis_lupus_familiaris_selenoprotein_P,_plasma,_1_(SEPP1),_mRNA	SELENOP	#N/A
ATP1B1	Kidney		XM_540488.4	0.232938	PREDICTED:_Canis_lupus_familiaris_prolyl_4-hydroxylase,_beta_polypeptide_(P4HB),_mRNA	P4HB	Jejunum
SNX3	Brain		XM_005639264.2	0.230769	PREDICTED:_Canis_lupus_familiaris_ribosomal_protein_L34_(RPL34),_transcript_variant_X1,_mRNA	RPL34	Lymphnode
LOC611681///LOC611222///LOC610320///LOC609391///LOC609252///LOC608861///LOC608838///LOC608584///LOC608206///LOC607788///RPL21///LOC607619///LOC606902///LOC606833///LOC478864	Pancreas		XR_001315166.1	0.230769	PREDICTED:_Canis_lupus_familiaris_uncharacterized_LOC106558206_(LOC106558206),_ncRNA	LOC106558206	#N/A
USP33	Brain		NR_049481.1	0.228261	Canis_lupus_familiaris_microRNA_340_(MIR340),_microRNA	MIR340	#N/A
LOC612675///LOC612048///LOC610824///LOC610694///LOC610634///LOC610116///LOC610059///LOC609971///LOC609952///LOC609918///LOC609735///LOC609587///LOC608824///LOC608732///LOC608425///LOC608084///LOC607989///LOC607680///LOC607645///LOC607621///LOC607453///LOC607377///LOC607334///LOC607330///LOC607312///LOC607218///LOC607167///LOC606885///LOC488587///LOC488330///LOC488054///LOC486797///LOC485484///LOC…	Lymphnode		XM_536861.5	0.226358	PREDICTED:_Canis_lupus_familiaris_guanine_nucleotide_binding_protein_(G_protein),_beta_polypeptide_2_(GNB2),_mRNA	GNB2	Lung
PTMA	Lymphnode		XM_844186.2	0.225726	PREDICTED:_Canis_lupus_familiaris_growth_arrest-specific_1_(GAS1),_mRNA	GAS1	Heart
LOC611134	Heart		XM_846470.4	0.225352	PREDICTED:_Canis_lupus_familiaris_family_with_sequence_similarity_129,_member_B_(FAM129B),_mRNA	FAM129B	Pancreas
PJA2	Brain		XM_846415.4	0.225265	PREDICTED:_Canis_lupus_familiaris_leishmanolysin-like_(metallopeptidase_M8_family)_(LMLN),_mRNA	LMLN	Kidney
UCHL1	Brain		NM_001290099.1	0.225049	Canis_lupus_familiaris_peptidase_inhibitor_3,_skin-derived_(PI3),_mRNA	PI3	Lymphnode
LOC610824///LOC608084///LOC478751///EEF1A1	Lymphnode		NR_049235.1	0.223881	Canis_lupus_familiaris_microRNA_let-7e_(MIRLET7E),_microRNA	MIRLET7E	#N/A
LOC607470///HSP90AA1	Brain		NR_049455.1	0.222222	Canis_lupus_familiaris_microRNA_200a_(MIR200A),_microRNA	MIR200A	#N/A
NDUFA13	Heart		XM_848742.4	0.221215	PREDICTED:_Canis_lupus_familiaris_wntless_Wnt_ligand_secretion_mediator_(WLS),_mRNA	WLS	Lung
PCBP2	Kidney		XR_291676.2	0.22087	PREDICTED:_Canis_lupus_familiaris_uncharacterized_LOC610012_(LOC610012),_ncRNA	LOC610012	Kidney
RPL10A///LOC474656	Pancreas		XM_005627762.1	0.218961	PREDICTED:_Canis_lupus_familiaris_chromosome_12_open_reading_frame,_human_C6orf132_(C12H6orf132),_partial_mRNA	C12H6orf132	#N/A
EIF5	Brain		XM_541288.5	0.218321	PREDICTED:_Canis_lupus_familiaris_Kruppel-like_factor_9_(KLF9),_mRNA	KLF9	Skel_muscle
EIF1	Skel_muscle		NR_128902.1	0.217054	Canis_lupus_familiaris_microRNA_8907_(MIR8907),_microRNA	MIR8907	#N/A
GLUL	Brain		XM_005642417.1	0.216546	PREDICTED:_Canis_lupus_familiaris_laminin_subunit_alpha-5-like_(LOC102156677),_partial_mRNA	LOC102156677	#N/A
ZFAND5	Skel_muscle		XM_005625433.1	0.216002	PREDICTED:_Canis_lupus_familiaris_notch_1_(NOTCH1),_mRNA	NOTCH1	Lung
RPL5	Lymphnode		XM_849905.4	0.214941	PREDICTED:_Canis_lupus_familiaris_SH3_domain_binding_glutamate-rich_protein_like_3_(SH3BGRL3),_mRNA	SH3BGRL3	Spleen
NR2F1	Brain		XM_541571.6	0.214696	PREDICTED:_Canis_lupus_familiaris_basal_cell_adhesion_molecule_(Lutheran_blood_group)_(BCAM),_mRNA	BCAM	Lung
ATPIF1	Heart		NR_049434.1	0.214286	Canis_lupus_familiaris_microRNA_210_(MIR210),_microRNA	MIR210	#N/A
KARS	Skel_muscle		XM_534704.5	0.213913	PREDICTED:_Canis_lupus_familiaris_cytochrome_c_oxidase_subunit_6A1,_mitochondrial_(LOC477508),_mRNA	LOC477508	Kidney
FTL	Liver		XM_005632961.1	0.21364	PREDICTED:_Canis_lupus_familiaris_zinc_finger_protein_414_(ZNF414),_mRNA	ZNF414	Heart
NEFM	Brain		XR_292622.2	0.211538	PREDICTED:_Canis_lupus_familiaris_uncharacterized_LOC102156469_(LOC102156469),_ncRNA	LOC102156469	#N/A
LOC608750///RPL5	Lymphnode		NR_128727.1	0.210084	Canis_lupus_familiaris_microRNA_1199_(MIR1199),_microRNA	MIR1199	#N/A
CFL1	Jejunum		XM_546571.4	0.209155	PREDICTED:_Canis_lupus_familiaris_kinesin_family_member_1C_(KIF1C),_mRNA	KIF1C	Heart
ZMYND11	Brain		XR_294321.1	0.209125	PREDICTED:_Canis_lupus_familiaris_uncharacterized_LOC102155169_(LOC102155169),_ncRNA	LOC102155169	#N/A
YWHAQ	Brain		XM_537002.5	0.208478	PREDICTED:_Canis_lupus_familiaris_ATPase,_H+_transporting,_lysosomal_16kDa,_V0_subunit_c_(ATP6V0C),_mRNA	ATP6V0C	Brain
LOC476309	Lung		NM_001164454.1	0.207112	Canis_lupus_familiaris_glutathione_peroxidase_3_(GPX3),_mRNA	GPX3	Kidney
GNB2L1	Lymphnode		XM_003640047.2	0.205591	PREDICTED:_Canis_lupus_familiaris_beta-2-microglobulin_(B2M),_transcript_variant_X1,_mRNA	B2M	Spleen
SPP1	Kidney		NM_001252412.1	0.205231	Canis_lupus_familiaris_small_nuclear_ribonucleoprotein_D2_polypeptide_16.5kDa_(SNRPD2),_mRNA	SNRPD2	#N/A
DYNLRB1	Brain		NM_001313853.1	0.204575	Canis_lupus_familiaris_poliovirus_receptor-related_4_(PVRL4),_mRNA	NECTIN4	#N/A
RPL28	Lymphnode		XM_014116200.1	0.204467	PREDICTED:_Canis_lupus_familiaris_BAI1-associated_protein_2_(BAIAP2),_mRNA	BAIAP2	Brain
ATPIF1	Skel_muscle		XM_014121786.1	0.204023	PREDICTED:_Canis_lupus_familiaris_C-type_lectin_domain_family_3,_member_B_(CLEC3B),_mRNA	CLEC3B	Heart
TUBB	Lymphnode		XM_014120187.1	0.203767	PREDICTED:_Canis_lupus_familiaris_large_proline-rich_protein_BAG6-like_(LOC106559864),_mRNA	LOC106559864	#N/A
LOC610787	Lymphnode		XM_014121791.1	0.203422	PREDICTED:_Canis_lupus_familiaris_notch_3_(NOTCH3),_mRNA	NOTCH3	Spleen
ATP5J	Heart		XM_847757.2	0.203111	PREDICTED:_Canis_lupus_familiaris_trans-2,3-enoyl-CoA_reductase_(TECR),_mRNA	TECR	Skel_muscle
DDX17	Lung		XM_533905.5	0.202717	PREDICTED:_Canis_lupus_familiaris_chromosome_20_open_reading_frame,_human_C19orf43_(C20H19orf43),_mRNA	C20H19orf43	Lymphnode
PFKM	Heart		XM_846038.3	0.202222	PREDICTED:_Canis_lupus_familiaris_chromosome_17_open_reading_frame,_human_C1orf56_(C17H1orf56),_mRNA	C17H1orf56	#N/A
NDUFB10	Skel_muscle		XM_541624.5	0.201956	PREDICTED:_Canis_lupus_familiaris_ZFP36_ring_finger_protein_(ZFP36),_mRNA	ZFP36	Lung
NDUFAB1	Heart		XM_005640093.2	0.201439	PREDICTED:_Canis_lupus_familiaris_histone_H2A_type_1-C_(LOC488268),_mRNA	LOC488268	#N/A
LOC612779///LOC606874///H3F3A	Lung		XM_545391.3	0.200776	PREDICTED:_Canis_lupus_familiaris_histone_H1.4_(LOC488269),_mRNA	LOC488269	#N/A
SEPW1	Brain		XM_014120444.1	0.200174	PREDICTED:_Canis_lupus_familiaris_fibrillarin_(FBL),_mRNA	FBL	Lymphnode
QDPR	Liver		NR_049422.1	0.2	Canis_lupus_familiaris_microRNA_let-7b_(MIRLET7B),_microRNA	MIRLET7B	#N/A
LOC608162	Lymphnode		XM_005626560.1	0.199646	PREDICTED:_Canis_lupus_familiaris_chemokine_(C-X-C_motif)_ligand_14_(CXCL14),_mRNA	CXCL14	Brain
LOC610181///LOC609675///PFDN6	Jejunum		XM_537556.5	0.199637	PREDICTED:_Canis_lupus_familiaris_dynein,_cytoplasmic_1,_heavy_chain_1_(DYNC1H1),_mRNA	DYNC1H1	Brain
NDUFA2	Heart		XM_003434948.2	0.197516	PREDICTED:_Canis_lupus_familiaris_desmocollin_3_(DSC3),_mRNA	DSC3	#N/A
HSPE1	Kidney		NM_001127234.1	0.197479	Canis_lupus_familiaris_ornithine_decarboxylase_antizyme_1_(OAZ1),_mRNA	OAZ1	Brain
FAU	Lymphnode		XM_014109188.1	0.196364	PREDICTED:_Canis_lupus_familiaris_putative_60S_ribosomal_protein_L37a_(LOC106558000),_partial_mRNA	LOC106558000	#N/A
SEC62	Brain		NM_001252389.1	0.195745	Canis_lupus_familiaris_nudix_(nucleoside_diphosphate_linked_moiety_X)-type_motif_3_(NUDT3),_mRNA	NUDT3	Brain
RAB2A	Brain		XM_003432065.3	0.194779	PREDICTED:_Canis_lupus_familiaris_NADH_dehydrogenase_(ubiquinone)_1_beta_subcomplex,_2,_8kDa_(NDUFB2),_mRNA	NDUFB2	#N/A
CCK	Brain		XR_001316899.1	0.193939	PREDICTED:_Canis_lupus_familiaris_uncharacterized_LOC106559299_(LOC106559299),_ncRNA	LOC106559299	#N/A
ARL2BP	Brain		NR_128855.1	0.192593	Canis_lupus_familiaris_microRNA_8890_(MIR8890),_microRNA	MIR8890	#N/A
CACYBP	Brain		XM_003639276.3	0.192283	PREDICTED:_Canis_lupus_familiaris_polymerase_I_and_transcript_release_factor_(PTRF),_mRNA	PTRF	Skel_muscle
UQCR11	Heart		XM_003639557.2	0.191165	PREDICTED:_Canis_lupus_familiaris_insulin-like_growth_factor_binding_protein_3_(IGFBP3),_mRNA	IGFBP3	Lymphnode
PFDN5	Kidney		XM_005624676.1	0.190391	PREDICTED:_Canis_lupus_familiaris_transducer_of_ERBB2,_1_(TOB1),_mRNA	TOB1	#N/A
LOC609099///LOC608917///LOC607650///LOC477645///HNRNPA1L2	Lymphnode		XM_003434617.3	0.189985	PREDICTED:_Canis_lupus_familiaris_transmembrane_protein_107_(TMEM107),_mRNA	TMEM107	Lung
LOC487816///RPL18///RPL18	Spleen		XM_537622.6	0.188115	PREDICTED:_Canis_lupus_familiaris_upstream_binding_transcription_factor,_RNA_polymerase_I_(UBTF),_mRNA	UBTF	Pancreas
B2M	Spleen		XM_014119710.1	0.186913	PREDICTED:_Canis_lupus_familiaris_protein_phosphatase_1,_regulatory_subunit_13_like_(PPP1R13L),_mRNA	PPP1R13L	Heart
ENO1	Brain		XM_541585.4	0.185845	PREDICTED:_Canis_lupus_familiaris_LY6/PLAUR_domain_containing_3_(LYPD3),_transcript_variant_X1,_mRNA	LYPD3	Pancreas
GUCY1B3	Brain		NR_128810.1	0.184874	Canis_lupus_familiaris_microRNA_8859a_(MIR8859A),_microRNA	MIR8859A	#N/A
DDX5	Lung		XM_862217.4	0.184743	PREDICTED:_Canis_lupus_familiaris_calreticulin_(CALR),_mRNA	CALR	Lymphnode
PRDX2	Brain		XM_005617844.2	0.183868	PREDICTED:_Canis_lupus_familiaris_endothelin_converting_enzyme_1_(ECE1),_mRNA	ECE1	Pancreas
GCSH	Liver		XM_005640112.2	0.183126	PREDICTED:_Canis_lupus_familiaris_histone_H1.3_(LOC611113),_mRNA	LOC611113	#N/A
NDUFAB1	Heart		XM_005617785.2	0.182587	PREDICTED:_Canis_lupus_familiaris_arginine/serine-rich_protein_1_(RSRP1),_mRNA	RSRP1	Lymphnode
ITM2C	Brain		NM_001252147.1	0.181818	Canis_lupus_familiaris_ribosomal_protein_S15a_(RPS15A),_mRNA	RPS15A	#N/A
PHP	Kidney		NR_049435.1	0.181818	Canis_lupus_familiaris_microRNA_214_(MIR214),_microRNA	MIR214	#N/A
GABARAPL1	Brain		XM_546650.4	0.181548	PREDICTED:_Canis_lupus_familiaris_microfibrillar-associated_protein_4_(MFAP4),_mRNA	MFAP4	Lung
UQCRFS1	Heart		XM_014110913.1	0.181335	PREDICTED:_Canis_lupus_familiaris_actin_related_protein_2/3_complex,_subunit_2,_34kDa_(ARPC2),_mRNA	ARPC2	Lymphnode
CNBP	Spleen		NM_001003127.1	0.181111	Canis_lupus_familiaris_Y_box_binding_protein_3_(YBX3),_mRNA	YBX3	Skel_muscle
TCEB2	Kidney		XM_003639101.2	0.18107	PREDICTED:_Canis_lupus_familiaris_growth_arrest_and_DNA-damage-inducible,_alpha_(GADD45A),_mRNA	GADD45A	#N/A
DCTN3	Brain		XM_537038.5	0.180051	PREDICTED:_Canis_lupus_familiaris_glutathione_S-transferase_Mu_1_(LOC479912),_mRNA	LOC479912	Lung
APOD	Brain		XM_846358.3	0.179828	PREDICTED:_Canis_lupus_familiaris_alanine_aminotransferase_2-like_(LOC609147),_partial_mRNA	LOC609147	Jejunum
LOC481552///RPS19	Lymphnode		XM_845177.4	0.179487	PREDICTED:_Canis_lupus_familiaris_insulin-like_growth_factor_binding_protein_7_(IGFBP7),_mRNA	IGFBP7	Kidney
MT3	Brain		XM_543468.4	0.179478	PREDICTED:_Canis_lupus_familiaris_growth_arrest-specific_2_like_1_(GAS2L1),_mRNA	GAS2L1	Brain
cOR2W9///RAN	Lymphnode		NM_001048084.1	0.178908	Canis_lupus_familiaris_cytochrome_b5_reductase_3_(CYB5R3),_mRNA	CYB5R3	Lung
SNAP91	Brain		XR_001317065.1	0.178882	PREDICTED:_Canis_lupus_familiaris_uncharacterized_LOC106559374_(LOC106559374),_ncRNA	LOC106559374	#N/A
EIF1	Spleen		NM_001005258.1	0.178744	Canis_lupus_familiaris_chemokine_(C-C_motif)_ligand_21_(CCL21),_mRNA	CCL21	Lymphnode
NCKAP1	Brain		XM_014107467.1	0.178744	PREDICTED:_Canis_lupus_familiaris_prothymosin,_alpha_(PTMA),_transcript_variant_X1,_mRNA	PTMA	Lymphnode
NDUFB9	Skel_muscle		XM_014120935.1	0.178374	PREDICTED:_Canis_lupus_familiaris_CD81_molecule_(CD81),_mRNA	CD81	Lung
LOC609918	Lymphnode		XM_014110158.1	0.17803	PREDICTED:_Canis_lupus_familiaris_uncharacterized_LOC106558164_(LOC106558164),_mRNA	LOC106558164	#N/A
CCNI	Spleen		XM_844148.4	0.177419	PREDICTED:_Canis_lupus_familiaris_proteasome_subunit_beta_6_(PSMB6),_mRNA	PSMB6	Heart
NPTN	Brain		XR_294176.1	0.177291	PREDICTED:_Canis_lupus_familiaris_uncharacterized_LOC102151676_(LOC102151676),_ncRNA	LOC102151676	#N/A
UQCR10	Heart		XM_536616.5	0.177258	PREDICTED:_Canis_lupus_familiaris_GABA(A)_receptor-associated_protein_(GABARAP),_mRNA	GABARAP	Spleen
NDUFA12	Heart		XR_001314840.1	0.176406	PREDICTED:_Canis_lupus_familiaris_uncharacterized_LOC106557991_(LOC106557991),_ncRNA	LOC106557991	#N/A
LOC482354	Brain		NM_001252370.1	0.17636	Canis_lupus_familiaris_cytochrome_c_oxidase_subunit_VIIIA_(ubiquitous)_(COX8A),_mRNA	COX8A	Kidney
PPAP2B	Lung		XR_001315403.1	0.17619	PREDICTED:_Canis_lupus_familiaris_uncharacterized_LOC106558320_(LOC106558320),_ncRNA	LOC106558320	#N/A
RPLP2	Lymphnode		XM_014113118.1	0.175676	PREDICTED:_Canis_lupus_familiaris_ribosomal_protein_L37_(RPL37),_mRNA	RPL37	#N/A
HNRNPDL	Lymphnode		XM_533237.5	0.175342	PREDICTED:_Canis_lupus_familiaris_vacuolar_protein_sorting_51_homolog_(S._cerevisiae)_(VPS51),_mRNA	VPS51	Brain
LOC611067///PTMA	Lymphnode		XM_005631208.2	0.175176	PREDICTED:_Canis_lupus_familiaris_tankyrase_1_binding_protein_1,_182kDa_(TNKS1BP1),_mRNA	TNKS1BP1	Lung
ACO2	Heart		XM_543641.4	0.174869	PREDICTED:_Canis_lupus_familiaris_keratin_79,_type_II_(KRT79),_mRNA	KRT79	Jejunum
LOC609216///LOC608052///RPS24///LOC479257	Spleen		XM_853776.4	0.17434	PREDICTED:_Canis_lupus_familiaris_sialic_acid_acetylesterase_(SIAE),_transcript_variant_X1,_mRNA	SIAE	Liver
ATP5G1	Heart		XR_001318018.1	0.174046	PREDICTED:_Canis_lupus_familiaris_uncharacterized_LOC106559902_(LOC106559902),_transcript_variant_X1,_ncRNA	LOC106559902	#N/A
C9H9orf142	Brain		XM_536401.4	0.173932	PREDICTED:_Canis_lupus_familiaris_annexin_A11_(ANXA11),_mRNA	ANXA11	Heart
NUCKS1	Lymphnode		XM_845091.3	0.173895	PREDICTED:_Canis_lupus_familiaris_insulin-like_growth_factor_binding_protein_4_(IGFBP4),_mRNA	IGFBP4	Liver
G3BP2	Brain		XM_849812.4	0.173815	PREDICTED:_Canis_lupus_familiaris_thymosin_beta_10_(TMSB10),_mRNA	TMSB10	Lung
NDUFA12	Heart		XR_291769.2	0.172566	PREDICTED:_Canis_lupus_familiaris_uncharacterized_LOC102151569_(LOC102151569),_ncRNA	LOC102151569	#N/A
HTRA1	Brain		XM_003639723.3	0.172487	PREDICTED:_Canis_lupus_familiaris_peroxiredoxin_2_(PRDX2),_mRNA	PRDX2	Brain
PPP1R9B	Brain		XM_014110353.1	0.172247	PREDICTED:_Canis_lupus_familiaris_eukaryotic_translation_initiation_factor_4_gamma,_1_(EIF4G1),_mRNA	EIF4G1	#N/A
APC	Brain		XM_014108453.1	0.17205	PREDICTED:_Canis_lupus_familiaris_heterogeneous_nuclear_ribonucleoprotein_A1_(HNRNPA1),_mRNA	HNRNPA1	#N/A
H2AFZ	Lymphnode		XM_014107026.1	0.171965	PREDICTED:_Canis_lupus_familiaris_serine/arginine-rich_splicing_factor_4_(SRSF4),_mRNA	SRSF4	Lymphnode
PKP4	Brain		XR_292469.2	0.171717	PREDICTED:_Canis_lupus_familiaris_uncharacterized_LOC102154712_(LOC102154712),_ncRNA	LOC102154712	#N/A
RPL36AL	Lymphnode		XM_844466.4	0.171536	PREDICTED:_Canis_lupus_familiaris_MYC-associated_zinc_finger_protein_(purine-binding_transcription_factor)_(MAZ),_partial_mRNA	MAZ	Spleen
LOC479795	Skel_muscle		XM_005638950.2	0.17134	PREDICTED:_Canis_lupus_familiaris_salt-inducible_kinase_1_(SIK1),_mRNA	SIK1	Spleen
CHCHD2	Skel_muscle		NM_001114757.1	0.169811	Canis_lupus_familiaris_VCP-interacting_membrane_selenoprotein_(VIMP),_mRNA	SELENOS	#N/A
EIF3K	Lymphnode		XM_014107213.1	0.168285	PREDICTED:_Canis_lupus_familiaris_ribosomal_protein_S21_(RPS21),_transcript_variant_X2,_mRNA	RPS21	#N/A
AHCYL1	Brain		XM_847992.3	0.167963	PREDICTED:_Canis_lupus_familiaris_nuclear_receptor_corepressor_2_(NCOR2),_mRNA	NCOR2	#N/A
NDUFS3	Skel_muscle		XM_541709.4	0.166968	PREDICTED:_Canis_lupus_familiaris_potassium_channel_tetramerization_domain_containing_15_(KCTD15),_mRNA	KCTD15	Skel_muscle
EEF1D	Skel_muscle		XM_534044.5	0.166667	PREDICTED:_Canis_lupus_familiaris_eukaryotic_translation_initiation_factor_3,_subunit_F_(EIF3F),_mRNA	EIF3F	Skel_muscle
DNM1	Brain		XM_005631709.1	0.166222	PREDICTED:_Canis_lupus_familiaris_ribonuclease/angiogenin_inhibitor_1_(RNH1),_mRNA	RNH1	Lung
PSMA7	Kidney		XM_543797.4	0.165272	PREDICTED:_Canis_lupus_familiaris_histone_H4_(LOC486670),_mRNA	LOC486670	Skel_muscle
RPL6	Lymphnode		XM_850295.5	0.165123	PREDICTED:_Canis_lupus_familiaris_ubiquitin-like_4A_(UBL4A),_mRNA	UBL4A	Skel_muscle
LOC480571	Brain		XM_848963.4	0.1643	PREDICTED:_Canis_lupus_familiaris_ubiquitin-like_5_(UBL5),_mRNA	UBL5	Kidney
GSN	Lung		XM_005633240.2	0.16417	PREDICTED:_Canis_lupus_familiaris_MAP_kinase_interacting_serine/threonine_kinase_2_(MKNK2),_mRNA	MKNK2	Kidney
TMSB10	Lung		XM_003431983.3	0.163944	PREDICTED:_Canis_lupus_familiaris_B-cell_translocation_gene_1,_anti-proliferative_(BTG1),_mRNA	BTG1	#N/A
S100A6	Lung		XM_005642224.1	0.163881	PREDICTED:_Canis_lupus_familiaris_nudC_domain-containing_protein_3_(LOC608096),_mRNA	LOC608096	Skel_muscle
ISCU	Heart		XM_003639781.3	0.163485	PREDICTED:_Canis_lupus_familiaris_DDB1_and_CUL4_associated_factor_15_(DCAF15),_mRNA	DCAF15	Lymphnode
FABP7	Brain		XM_005633056.2	0.163253	PREDICTED:_Canis_lupus_familiaris_UBX_domain_protein_6_(UBXN6),_mRNA	UBXN6	Skel_muscle
ANK3	Heart		XR_001317139.1	0.163158	PREDICTED:_Canis_lupus_familiaris_uncharacterized_LOC106559420_(LOC106559420),_ncRNA	LOC106559420	#N/A
LOC478212	Lymphnode		XM_005617205.2	0.1629	PREDICTED:_Canis_lupus_familiaris_calmodulin-like_protein_3_(LOC102153034),_mRNA	LOC102153034	#N/A
PPP2CB	Brain		NR_128868.1	0.162602	Canis_lupus_familiaris_microRNA_8799g_(MIR8799G),_microRNA	MIR8799G	#N/A
SSU72	Brain		NM_001003263.1	0.162429	Canis_lupus_familiaris_GNAS_complex_locus_(GNAS),_mRNA	GNAS	Brain
CSRP2	Liver		XR_001314596.1	0.161718	PREDICTED:_Canis_lupus_familiaris_uncharacterized_LOC106557839_(LOC106557839),_transcript_variant_X1,_ncRNA	LOC106557839	#N/A
PPP3CA	Brain		XM_003432058.3	0.161355	PREDICTED:_Canis_lupus_familiaris_GTPase,_IMAP_family_member_1_(GIMAP1),_mRNA	GIMAP1	Lymphnode
PABPC1	Lymphnode		XM_014112414.1	0.16058	PREDICTED:_Canis_lupus_familiaris_milk_fat_globule-EGF_factor_8_protein_(MFGE8),_mRNA	MFGE8	Lymphnode
PPIB	Jejunum		XM_005621356.1	0.160544	PREDICTED:_Canis_lupus_familiaris_aldolase_A,_fructose-bisphosphate_(ALDOA),_transcript_variant_X2,_mRNA	ALDOA	Skel_muscle
RPL14	Lymphnode		XM_849553.3	0.160214	PREDICTED:_Canis_lupus_familiaris_calponin_2_(CNN2),_mRNA	CNN2	Pancreas
RPL13A	Lymphnode		XM_854663.5	0.159848	PREDICTED:_Canis_lupus_familiaris_high_mobility_group_nucleosome_binding_domain_1_(HMGN1),_mRNA	HMGN1	Lymphnode
PTN	Brain		XM_543017.5	0.159844	PREDICTED:_Canis_lupus_familiaris_syndecan_4_(SDC4),_mRNA	SDC4	Lung
SPTAN1	Brain		NR_128864.1	0.158621	Canis_lupus_familiaris_microRNA_8895_(MIR8895),_microRNA	MIR8895	#N/A
LOC611681///LOC611222///LOC610320///LOC609391///LOC609252///LOC608861///LOC608838///LOC608584///LOC608206///LOC607788///LOC607619///LOC606902///LOC606833///LOC478864	Pancreas		XM_005622972.2	0.15855	PREDICTED:_Canis_lupus_familiaris_aarF_domain_containing_kinase_3_(ADCK3),_mRNA	ADCK3	#N/A
LOC612156///LOC612118///LOC611333///LOC610683///LOC610309///LOC610259///LOC610211///LOC610049///LOC609929///LOC608830///LOC608479///LOC607825///LOC607078///LOC606857///LOC492077///LOC491880///LOC490340///LOC490271///LOC489985///LOC489216///LOC488702///LOC488656///LOC488591///LOC488411///LOC487581///LOC487478///LOC486803///LOC486572///LOC485733///LOC483045///LOC482010///LOC480206///LOC479206///LOC…	Skel_muscle		NR_128814.1	0.158273	Canis_lupus_familiaris_microRNA_8859b_(MIR8859B),_microRNA	MIR8859B	#N/A
ATP6V0C	Brain		XM_014111213.1	0.157933	PREDICTED:_Canis_lupus_familiaris_castor_zinc_finger_1_(CASZ1),_mRNA	CASZ1	Jejunum
SLC25A5	Jejunum		XM_005627763.1	0.156977	PREDICTED:_Canis_lupus_familiaris_chromosome_12_open_reading_frame,_human_C6orf226_(C12H6orf226),_mRNA	C12H6orf226	#N/A
PSMB5	Skel_muscle		XM_005625897.1	0.156863	PREDICTED:_Canis_lupus_familiaris_H1_histone_family,_member_0_(H1F0),_mRNA	H1F0	Skel_muscle
HSPA5	Pancreas		XM_005631712.2	0.156311	PREDICTED:_Canis_lupus_familiaris_EPS8-like_2_(EPS8L2),_mRNA	EPS8L2	#N/A
LOC607158	Lymphnode		XM_850376.3	0.156309	PREDICTED:_Canis_lupus_familiaris_cytochrome_c_oxidase_subunit_6B1_(LOC612644),_mRNA	LOC612644	Heart
PPAP2B	Heart		XM_537333.4	0.155855	PREDICTED:_Canis_lupus_familiaris_adenomatosis_polyposis_coli_down-regulated_1_(APCDD1),_mRNA	APCDD1	Lung
PPP2CA	Brain		NM_001005757.1	0.155698	Canis_lupus_familiaris_cyclin_D1_(CCND1),_mRNA	CCND1	Lung
GNAS	Brain		XM_003639958.3	0.155493	PREDICTED:_Canis_lupus_familiaris_atrophin_1_(ATN1),_mRNA	ATN1	#N/A
GPM6A	Brain		XM_005629259.2	0.15523	PREDICTED:_Canis_lupus_familiaris_IKBKB_interacting_protein_(IKBIP),_transcript_variant_X2,_mRNA	IKBIP	Pancreas
GDI1	Brain		XM_014118405.1	0.154903	PREDICTED:_Canis_lupus_familiaris_mitochondrial_carrier_1_(MTCH1),_partial_mRNA	MTCH1	Brain
LOC487816///RPL18///RPL18	Lymphnode		XM_014121827.1	0.154862	PREDICTED:_Canis_lupus_familiaris_protein_tyrosine_phosphatase,_receptor_type,_S_(PTPRS),_mRNA	PTPRS	Brain
TSPAN7	Brain		XM_532129.4	0.154594	PREDICTED:_Canis_lupus_familiaris_glyoxalase_I_(GLO1),_mRNA	GLO1	Jejunum
CTNNBL1	Pancreas		XM_005617918.2	0.154286	PREDICTED:_Canis_lupus_familiaris_KIAA1522_ortholog_(KIAA1522),_mRNA	KIAA1522	Heart
PAK1	Brain		XM_546800.6	0.154286	PREDICTED:_Canis_lupus_familiaris_coactosin-like_F-actin_binding_protein_1_(COTL1),_partial_mRNA	COTL1	Lymphnode
LOC611474	Liver		XM_003639615.3	0.154224	PREDICTED:_Canis_lupus_familiaris_histone_H2B_type_2-E_(LOC100855574),_mRNA	LOC100855574	#N/A
LOC607365///LOC474591	Jejunum		XM_003432172.3	0.153846	PREDICTED:_Canis_lupus_familiaris_oligosaccharyltransferase_complex_subunit_4_(non-catalytic)_(OST4),_mRNA	OST4	#N/A
S100A6	Lung		XM_003435250.3	0.152783	PREDICTED:_Canis_lupus_familiaris_nuclear_receptor_subfamily_1,_group_D,_member_1_(NR1D1),_mRNA	NR1D1	#N/A
PSMA3	Lymphnode		XM_005623887.2	0.152554	PREDICTED:_Canis_lupus_familiaris_jagged_2_(JAG2),_mRNA	JAG2	Pancreas
PRDX1	Kidney		XM_540285.5	0.152332	PREDICTED:_Canis_lupus_familiaris_histone_H3-like_(LOC483167),_mRNA	LOC483167	#N/A
NUDC	Brain		XM_014116215.1	0.152	PREDICTED:_Canis_lupus_familiaris_solute_carrier_family_39,_member_11_(SLC39A11),_mRNA	SLC39A11	Kidney
PPP2R2B	Brain		XM_014110532.1	0.151858	PREDICTED:_Canis_lupus_familiaris_collagen_alpha-1(I)_chain-like_(LOC106558243),_mRNA	LOC106558243	#N/A
MYL6	Lung		NM_001197116.2	0.151786	Canis_lupus_familiaris_eukaryotic_translation_elongation_factor_1_alpha_1_(EEF1A1),_mRNA	EEF1A1	#N/A
NDUFB8	Heart		XM_543324.6	0.15168	PREDICTED:_Canis_lupus_familiaris_arginyl_aminopeptidase_(aminopeptidase_B)-like_1_(RNPEPL1),_mRNA	RNPEPL1	Skel_muscle
TAGLN3	Brain		XM_845502.3	0.151023	PREDICTED:_Canis_lupus_familiaris_eukaryotic_translation_initiation_factor_3,_subunit_D_(EIF3D),_mRNA	EIF3D	Lymphnode
NDUFA8	Heart		NM_001003327.2	0.150144	Canis_lupus_familiaris_heat_shock_protein_90kDa_beta_(Grp94),_member_1_(HSP90B1),_mRNA	HSP90B1	Lymphnode
ZNF706	Brain		NM_001252230.1	0.149952	Canis_lupus_familiaris_ribosomal_protein_SA_(RPSA),_mRNA	RPSA	#N/A
NDUFB5	Heart		XM_014110556.1	0.14987	PREDICTED:_Canis_lupus_familiaris_histone_H1.2_(LOC488264),_mRNA	LOC488264	Skel_muscle
GSTA4	Brain		XR_295825.2	0.14955	PREDICTED:_Canis_lupus_familiaris_uncharacterized_LOC102156147_(LOC102156147),_ncRNA	LOC102156147	#N/A
HINT1	Kidney		NM_001252045.1	0.149007	Canis_lupus_familiaris_ribosomal_protein_S10_(RPS10),_mRNA	RPS10	Jejunum
NDUFB4	Heart		XM_858438.4	0.148799	PREDICTED:_Canis_lupus_familiaris_actin_related_protein_2/3_complex,_subunit_5-like_(ARPC5L),_mRNA	ARPC5L	Lymphnode
TSPAN7	Brain		XM_005635997.1	0.148481	PREDICTED:_Canis_lupus_familiaris_autophagy_related_4B,_cysteine_peptidase_(ATG4B),_partial_mRNA	ATG4B	Lymphnode
GABARAP	Spleen		XM_003431507.2	0.148164	PREDICTED:_Canis_lupus_familiaris_target_of_myb1_membrane_trafficking_protein_(TOM1),_mRNA	TOM1	Heart
MAP1LC3B	Brain		NR_128886.1	0.147826	Canis_lupus_familiaris_microRNA_8904b_(MIR8904B),_microRNA	MIR8904B	#N/A
OLFM1	Brain		XM_843145.5	0.147478	PREDICTED:_Canis_lupus_familiaris_protein_disulfide_isomerase_family_A,_member_4_(PDIA4),_mRNA	PDIA4	Pancreas
FGFR1OP2	Brain		NM_001007263.1	0.147208	Canis_lupus_familiaris_agouti_signaling_protein_(ASIP),_mRNA	ASIP	Pancreas
NARS	Brain		XM_532350.5	0.147173	PREDICTED:_Canis_lupus_familiaris_glycosylphosphatidylinositol_anchor_attachment_1_(GPAA1),_mRNA	GPAA1	Kidney
ENO1	Kidney		XM_541751.5	0.14705	PREDICTED:_Canis_lupus_familiaris_transmembrane_protein_43_(TMEM43),_mRNA	TMEM43	Lung
MRPL36	Skel_muscle		XM_014109869.1	0.146996	PREDICTED:_Canis_lupus_familiaris_collagen,_type_XVIII,_alpha_1_(COL18A1),_mRNA	COL18A1	#N/A
WDR47	Brain		XM_853380.4	0.146915	PREDICTED:_Canis_lupus_familiaris_insulin-like_growth_factor_binding_protein_6_(IGFBP6),_mRNA	IGFBP6	Lung
RAPGEF2	Brain		XR_001318442.1	0.146838	PREDICTED:_Canis_lupus_familiaris_uncharacterized_LOC106560129_(LOC106560129),_ncRNA	LOC106560129	#N/A
DNAJB6	Brain		XM_014119932.1	0.146237	PREDICTED:_Canis_lupus_familiaris_translation_initiation_factor_IF-2-like_(LOC106559832),_mRNA	LOC106559832	#N/A
STX8	Brain		NM_001002961.1	0.146078	Canis_lupus_familiaris_annexin_A2_(ANXA2),_mRNA	ANXA2	Lung
FHL1	Skel_muscle		XM_854584.4	0.14592	PREDICTED:_Canis_lupus_familiaris_activating_transcription_factor_4_(ATF4),_mRNA	ATF4	Skel_muscle
SOD1	Liver		NR_128842.1	0.144828	Canis_lupus_familiaris_microRNA_8883_(MIR8883),_microRNA	MIR8883	#N/A
LOC477072	Liver		NM_001003387.1	0.144336	Canis_lupus_familiaris_high_mobility_group_AT-hook_1_(HMGA1),_mRNA	HMGA1	Jejunum
RPS20	Lymphnode		XM_543461.5	0.143962	PREDICTED:_Canis_lupus_familiaris_meningioma_(disrupted_in_balanced_translocation)_1_(MN1),_mRNA	MN1	Pancreas
ADD3	Heart		NR_128772.1	0.143885	Canis_lupus_familiaris_microRNA_1249_(MIR1249),_microRNA	MIR1249	#N/A
SELK	Heart		XM_014110562.1	0.143875	PREDICTED:_Canis_lupus_familiaris_uncharacterized_LOC100856160_(LOC100856160),_mRNA	LOC100856160	#N/A
PRKCZ	Brain		XM_014111170.1	0.14367	PREDICTED:_Canis_lupus_familiaris_pleckstrin_homology_domain_containing,_family_M_(with_RUN_domain)_member_2_(PLEKHM2),_mRNA	PLEKHM2	#N/A
SGTB	Brain		XR_001315709.1	0.143526	PREDICTED:_Canis_lupus_familiaris_uncharacterized_LOC106557504_(LOC106557504),_ncRNA	LOC106557504	#N/A
TPI1	Skel_muscle		XM_849822.4	0.143353	PREDICTED:_Canis_lupus_familiaris_cellular_retinoic_acid_binding_protein_2_(CRABP2),_mRNA	CRABP2	Pancreas
RPS18	Lymphnode		XM_844600.4	0.143162	PREDICTED:_Canis_lupus_familiaris_transmembrane_protein_256_(TMEM256),_mRNA	TMEM256	Kidney
PPP3CA	Brain		XM_014118655.1	0.143098	PREDICTED:_Canis_lupus_familiaris_zinc_finger_CCCH-type_containing_3_(ZC3H3),_partial_mRNA	ZC3H3	Pancreas
KHDRBS3	Brain		NM_001201488.1	0.142857	Canis_lupus_familiaris_lectin,_galactoside-binding,_soluble,_1_(LGALS1),_mRNA	LGALS1	Pancreas
UBE4A	Heart		NM_001252171.1	0.142195	Canis_lupus_familiaris_nucleophosmin_(nucleolar_phosphoprotein_B23,_numatrin)_(NPM1),_mRNA	NPM1	Lymphnode
NDUFB6	Heart		XM_845635.4	0.142091	PREDICTED:_Canis_lupus_familiaris_tumor_suppressor_candidate_2_(TUSC2),_mRNA	TUSC2	Pancreas
LOC480059	Lymphnode		NM_001159326.1	0.142077	Canis_lupus_familiaris_solute_carrier_family_2_(facilitated_glucose_transporter),_member_1_(SLC2A1),_mRNA	SLC2A1	Brain
GAD1	Brain		NM_001194984.1	0.14202	Canis_lupus_familiaris_RAN,_member_RAS_oncogene_family_(RAN),_mRNA	RAN	#N/A
LOC608150///DBI	Liver		XM_005625717.2	0.141818	PREDICTED:_Canis_lupus_familiaris_TraB_domain_containing_(TRABD),_mRNA	TRABD	Liver
MAP1LC3A	Heart		NM_001003130.1	0.141799	Canis_lupus_familiaris_aquaporin_1_(Colton_blood_group)_(AQP1),_mRNA	AQP1	Kidney
CYCS	Heart		NR_128747.1	0.141593	Canis_lupus_familiaris_microRNA_8807_(MIR8807),_microRNA	MIR8807	#N/A
LOC475912	Heart		XM_543803.5	0.141434	PREDICTED:_Canis_lupus_familiaris_epithelial_membrane_protein_1_(EMP1),_mRNA	EMP1	Lung
OCIAD1	Brain		XM_850436.5	0.141313	PREDICTED:_Canis_lupus_familiaris_cysteine-rich_protein_2_(CRIP2),_mRNA	CRIP2	Heart
HSPD1	Kidney		XR_294980.2	0.140998	PREDICTED:_Canis_lupus_familiaris_uncharacterized_LOC609068_(LOC609068),_misc_RNA	LOC609068	Lymphnode
LOC612591	Lymphnode		XM_857165.4	0.14086	PREDICTED:_Canis_lupus_familiaris_crystallin,_alpha_B_(CRYAB),_mRNA	CRYAB	Heart
NRXN1	Brain		NR_128769.1	0.140741	Canis_lupus_familiaris_microRNA_8799c_(MIR8799C),_microRNA	MIR8799C	#N/A
LOC609853///LCP1	Lymphnode		XM_846661.4	0.140501	PREDICTED:_Canis_lupus_familiaris_nicotinate_phosphoribosyltransferase_(NAPRT),_mRNA	NAPRT	Jejunum
UQCRFS1	Heart		XM_537597.5	0.140312	PREDICTED:_Canis_lupus_familiaris_proteasome_26S_subunit,_ATPase_5_(PSMC5),_mRNA	PSMC5	Brain
RPS27L	Pancreas		XM_846152.3	0.140013	PREDICTED:_Canis_lupus_familiaris_integrin,_beta_5_(ITGB5),_mRNA	ITGB5	Spleen
C35H6orf62	Lymphnode		NR_128843.1	0.139535	Canis_lupus_familiaris_microRNA_8884_(MIR8884),_microRNA	MIR8884	#N/A
MLF2	Brain		XM_005633878.2	0.13893	PREDICTED:_Canis_lupus_familiaris_integral_membrane_protein_2B_(ITM2B),_mRNA	ITM2B	Kidney
APOD	Brain		XR_001315512.1	0.13879	PREDICTED:_Canis_lupus_familiaris_uncharacterized_LOC106558366_(LOC106558366),_ncRNA	LOC106558366	#N/A
PPIAP5///PPIA///LOC403581	Brain		NM_001313840.1	0.138722	Canis_lupus_familiaris_nicastrin_(NCSTN),_mRNA	NCSTN	Brain
PHYHIPL	Brain		XM_848828.3	0.138708	PREDICTED:_Canis_lupus_familiaris_chromosome_6_open_reading_frame,_human_C16orf91_(C6H16orf91),_mRNA	C6H16orf91	Skel_muscle
LOC609205///LOC608270///LOC487822///LDHB///LOC476213///LOC475101	Heart		XM_003432257.3	0.138696	PREDICTED:_Canis_lupus_familiaris_S100_calcium_binding_protein_A10_(S100A10),_mRNA	S100A10	Lung
DST	Heart		XM_538537.5	0.138536	PREDICTED:_Canis_lupus_familiaris_poly(rC)_binding_protein_1_(PCBP1),_mRNA	PCBP1	#N/A
ENO2	Brain		XM_541532.6	0.138203	PREDICTED:_Canis_lupus_familiaris_EH-domain_containing_2_(EHD2),_mRNA	EHD2	Lung
FEZ1	Brain		XM_014117456.1	0.137993	PREDICTED:_Canis_lupus_familiaris_aspartic_peptidase,_retroviral-like_1_(ASPRV1),_mRNA	ASPRV1	Pancreas
ATG3	Spleen		XM_014119567.1	0.137868	PREDICTED:_Canis_lupus_familiaris_peptidyl-prolyl_cis-trans_isomerase_E-like_(LOC102156058),_mRNA	LOC102156058	#N/A
LOC474739	Brain		XM_532978.5	0.137645	PREDICTED:_Canis_lupus_familiaris_ring_finger_protein_181_(RNF181),_mRNA	RNF181	Lung
PRPF8	Brain		XM_003435219.3	0.137566	PREDICTED:_Canis_lupus_familiaris_keratin-associated_protein_4-6-like_(LOC100685165),_mRNA	LOC100685165	#N/A
RPL7A	Lymphnode		XM_005619930.2	0.137536	PREDICTED:_Canis_lupus_familiaris_misshapen-like_kinase_1_(MINK1),_mRNA	MINK1	#N/A
TST	Brain		XR_001316612.1	0.13745	PREDICTED:_Canis_lupus_familiaris_uncharacterized_LOC102154320_(LOC102154320),_ncRNA	LOC102154320	#N/A
RPS27///LOC490449	Lymphnode		NM_001003039.2	0.137401	Canis_lupus_familiaris_annexin_A4_(ANXA4),_mRNA	ANXA4	Jejunum
POMP	Heart		XR_001314373.1	0.137157	PREDICTED:_Canis_lupus_familiaris_uncharacterized_LOC106557685_(LOC106557685),_ncRNA	LOC106557685	#N/A
PRDX2	Skel_muscle		XM_531662.5	0.137033	PREDICTED:_Canis_lupus_familiaris_transmembrane_BAX_inhibitor_motif_containing_4_(TMBIM4),_mRNA	TMBIM4	Kidney
PTN	Brain		XM_014116886.1	0.136691	PREDICTED:_Canis_lupus_familiaris_mitochondrial_ribosomal_protein_L41_(MRPL41),_mRNA	MRPL41	Kidney
HSP90AB1///LOC474634	Lymphnode		XM_544922.6	0.135743	PREDICTED:_Canis_lupus_familiaris_phosphofructokinase,_liver_(PFKL),_mRNA	PFKL	Jejunum
SPP1	Kidney		XM_543968.5	0.135571	PREDICTED:_Canis_lupus_familiaris_stearoyl-CoA_desaturase_(delta-9-desaturase)_(SCD),_mRNA	SCD	Brain
SCP2	Liver		XR_001315747.1	0.135471	PREDICTED:_Canis_lupus_familiaris_uncharacterized_LOC106558568_(LOC106558568),_ncRNA	LOC106558568	#N/A
MMD	Brain		XM_005616767.2	0.135449	PREDICTED:_Canis_lupus_familiaris_CCAAT/enhancer_binding_protein_(C/EBP),_alpha_(CEBPA),_mRNA	CEBPA	#N/A
LOC608876///LOC477105///RPSA	Lymphnode		XM_843636.3	0.135157	PREDICTED:_Canis_lupus_familiaris_corneodesmosin_(CDSN),_mRNA	CDSN	Pancreas
LOC478277	Jejunum		XM_855575.3	0.134768	PREDICTED:_Canis_lupus_familiaris_DEAD_(Asp-Glu-Ala-Asp)_box_helicase_17_(DDX17),_mRNA	DDX17	Lung
SCN1B	Brain		XM_014121785.1	0.134763	PREDICTED:_Canis_lupus_familiaris_ALS2_C-terminal-like_protein_(LOC106560095),_mRNA	LOC106560095	#N/A
KLHDC3	Brain		XM_543528.4	0.134432	PREDICTED:_Canis_lupus_familiaris_sushi_domain_containing_2_(SUSD2),_mRNA	SUSD2	Lung
ITGAV	Kidney		XM_005636668.2	0.134305	PREDICTED:_Canis_lupus_familiaris_cyclin-dependent_kinase_inhibitor_1B_(p27,_Kip1)_(CDKN1B),_transcript_variant_X1,_mRNA	CDKN1B	Lymphnode
LOC611779///LOC611380///LOC492214///LOC491789///LOC479542///RPL29///LOC476328	Lymphnode		XM_014111161.1	0.133966	PREDICTED:_Canis_lupus_familiaris_regulator_of_chromosome_condensation_2_(RCC2),_mRNA	RCC2	Lymphnode
GNAI1	Brain		XM_534755.5	0.133775	PREDICTED:_Canis_lupus_familiaris_coiled-coil-helix-coiled-coil-helix_domain_containing_10_(CHCHD10),_mRNA	CHCHD10	Heart
ARPC3	Lymphnode		XM_005626232.1	0.133593	PREDICTED:_Canis_lupus_familiaris_translation_initiation_factor_IF-2-like_(LOC102151375),_mRNA	LOC102151375	#N/A
DSTN	Lung		XM_548196.5	0.133553	PREDICTED:_Canis_lupus_familiaris_protein_phosphatase_1,_regulatory_subunit_9B_(PPP1R9B),_mRNA	PPP1R9B	Brain
PRKCZ	Pancreas		XM_003435588.3	0.133475	PREDICTED:_Canis_lupus_familiaris_cytochrome_c_oxidase_subunit_7B,_mitochondrial_(LOC100684983),_mRNA	LOC100684983	#N/A
UQCRQ	Heart		XM_847061.4	0.133217	PREDICTED:_Canis_lupus_familiaris_N-ethylmaleimide-sensitive_factor_attachment_protein,_alpha_(NAPA),_mRNA	NAPA	Brain
SNURF///SNRPN	Brain		XM_003432562.3	0.132853	PREDICTED:_Canis_lupus_familiaris_D_site_of_albumin_promoter_(albumin_D-box)_binding_protein_(DBP),_mRNA	DBP	#N/A
PGAM1	Brain		NM_001160122.1	0.132653	Canis_lupus_familiaris_keratinocyte_associated_protein_2_(KRTCAP2),_mRNA	KRTCAP2	Pancreas
NDUFB3	Heart		XM_545517.5	0.132601	PREDICTED:_Canis_lupus_familiaris_golgi_reassembly_stacking_protein_2,_55kDa_(GORASP2),_mRNA	GORASP2	Pancreas
MAPK1	Brain		XM_014109707.1	0.132459	PREDICTED:_Canis_lupus_familiaris_chromosome_31_open_reading_frame,_human_C21orf33_(C31H21orf33),_mRNA	C31H21orf33	Heart
C3H5orf13	Brain		XM_014109616.1	0.132374	PREDICTED:_Canis_lupus_familiaris_sorting_nexin_33_(SNX33),_mRNA	SNX33	Pancreas
ATP6V1E1	Brain		XM_014110517.1	0.1321	PREDICTED:_Canis_lupus_familiaris_histone_H2A_type_1-E_(LOC106558234),_mRNA	LOC106558234	#N/A
VAMP2	Brain		XM_005636587.2	0.132075	PREDICTED:_Canis_lupus_familiaris_septin_5_(SEPT5),_mRNA	2005-09-01	Brain
H3F3A	Jejunum		XR_001318220.1	0.131814	PREDICTED:_Canis_lupus_familiaris_uncharacterized_LOC102152016_(LOC102152016),_ncRNA	LOC102152016	#N/A
SEC62///LOC485507	Brain		XM_544279.5	0.131554	PREDICTED:_Canis_lupus_familiaris_Kruppel-like_factor_6_(KLF6),_mRNA	KLF6	Lung
MYCBP2	Lymphnode		XM_003431698.3	0.131373	PREDICTED:_Canis_lupus_familiaris_mitochondrial_nucleoid_factor_1_(MNF1),_mRNA	MNF1	#N/A
SMYD2	Heart		XM_541858.5	0.130462	PREDICTED:_Canis_lupus_familiaris_dual_specificity_phosphatase_7_(DUSP7),_mRNA	DUSP7	Spleen
AMZ2	Brain		XM_005630523.2	0.130435	PREDICTED:_Canis_lupus_familiaris_ladybird_homeobox_2_(LBX2),_mRNA	LBX2	Lymphnode
NDUFS4	Heart		NM_001287128.1	0.130059	Canis_lupus_familiaris_poliovirus_receptor-related_1_(herpesvirus_entry_mediator_C)_(PVRL1),_mRNA	NECTIN1	#N/A
RHEB	Pancreas		XM_005616351.2	0.129742	PREDICTED:_Canis_lupus_familiaris_sulfotransferase_family,_cytosolic,_2B,_member_1_(SULT2B1),_mRNA	SULT2B1	Lymphnode
LOC606860	Heart		XM_844073.4	0.129517	PREDICTED:_Canis_lupus_familiaris_aconitase_2,_mitochondrial_(ACO2),_mRNA	ACO2	Heart
EMC4	Heart		XM_542187.4	0.129376	PREDICTED:_Canis_lupus_familiaris_growth_arrest_and_DNA-damage-inducible,_beta_(GADD45B),_mRNA	GADD45B	Lung
FAM213A	Liver		XM_849498.4	0.12933	PREDICTED:_Canis_lupus_familiaris_ubiquinol-cytochrome_c_reductase,_complex_III_subunit_XI_(UQCR11),_mRNA	UQCR11	Heart
SCOC	Brain		XM_542454.5	0.129235	PREDICTED:_Canis_lupus_familiaris_TAF10_RNA_polymerase_II,_TATA_box_binding_protein_(TBP)-associated_factor,_30kDa_(TAF10),_mRNA	TAF10	Lymphnode
NDUFS5	Heart		XM_538245.6	0.129148	PREDICTED:_Canis_lupus_familiaris_low_density_lipoprotein_receptor-related_protein_1_(LRP1),_mRNA	LRP1	Liver
MRFAP1	Brain		XM_014115724.1	0.129115	PREDICTED:_Canis_lupus_familiaris_centrosomal_protein_170B_(CEP170B),_mRNA	CEP170B	Pancreas
PNMA1	Brain		XM_545765.5	0.128776	PREDICTED:_Canis_lupus_familiaris_prefoldin_subunit_2_(PFDN2),_mRNA	PFDN2	Brain
GDI2	Jejunum		XR_296122.1	0.128763	PREDICTED:_Canis_lupus_familiaris_uncharacterized_LOC102155638_(LOC102155638),_ncRNA	LOC102155638	#N/A
LOC490297///SUMO2	Lymphnode		XM_541521.5	0.128753	PREDICTED:_Canis_lupus_familiaris_KDEL_(Lys-Asp-Glu-Leu)_endoplasmic_reticulum_protein_retention_receptor_1_(KDELR1),_mRNA	KDELR1	Jejunum
NDUFC1	Skel_muscle		NM_001287162.1	0.128716	Canis_lupus_familiaris_phosphorylase,_glycogen,_liver_(PYGL),_mRNA	PYGL	Liver
LOC487880///RPS17	Pancreas		XM_005623942.1	0.128631	PREDICTED:_Canis_lupus_familiaris_inverted_formin-2_(LOC102153864),_mRNA	LOC102153864	#N/A
DBNDD2	Brain		XM_534193.5	0.128284	PREDICTED:_Canis_lupus_familiaris_lysosomal-associated_membrane_protein_1_(LAMP1),_mRNA	LAMP1	Kidney
CHP1	Brain		XR_292355.2	0.127962	PREDICTED:_Canis_lupus_familiaris_uncharacterized_LOC102152359_(LOC102152359),_ncRNA	LOC102152359	#N/A
DYNLRB1	Brain		XM_005632422.2	0.127895	PREDICTED:_Canis_lupus_familiaris_transketolase_(TKT),_mRNA	TKT	Lymphnode
SET	Lymphnode		XM_547546.4	0.127886	PREDICTED:_Canis_lupus_familiaris_RUN_and_SH3_domain_containing_1_(RUSC1),_mRNA	RUSC1	Jejunum
RPS20	Lymphnode		NM_001003025.2	0.127835	Canis_lupus_familiaris_inhibitor_of_DNA_binding_3,_dominant_negative_helix-loop-helix_protein_(ID3),_mRNA	ID3	Lung
RRAGA	Brain		XR_001315722.1	0.126674	PREDICTED:_Canis_lupus_familiaris_uncharacterized_LOC106558544_(LOC106558544),_transcript_variant_X2,_ncRNA	LOC106558544	#N/A
RPL36AL	Lymphnode		XM_003434574.3	0.126672	PREDICTED:_Canis_lupus_familiaris_ATP_synthase,_H+_transporting,_mitochondrial_Fo_complex,_subunit_G_(ATP5L),_mRNA	ATP5L	#N/A
PGK1	Skel_muscle		XM_847313.4	0.126596	PREDICTED:_Canis_lupus_familiaris_phosphoinositide-3-kinase,_regulatory_subunit_2_(beta)_(PIK3R2),_mRNA	PIK3R2	Brain
EEF1G	Lymphnode		NM_001252409.1	0.126397	Canis_lupus_familiaris_ribosomal_protein_L4_(RPL4),_mRNA	RPL4	Lymphnode
PLD3	Brain		XM_003639568.2	0.126289	PREDICTED:_Canis_lupus_familiaris_FSHD_region_gene_1_(FRG1),_mRNA	FRG1	Lymphnode
UQCR10	Heart		XM_014108205.1	0.125168	PREDICTED:_Canis_lupus_familiaris_breakpoint_cluster_region_(BCR),_mRNA	BCR	Pancreas
38596	Brain		XM_014109845.1	0.125053	PREDICTED:_Canis_lupus_familiaris_cystathionine-beta-synthase_(CBS),_mRNA	CBS	Liver
TMEM9B	Brain		XM_014119147.1	0.124854	PREDICTED:_Canis_lupus_familiaris_ADP-ribosylation_factor_1_(ARF1),_mRNA	ARF1	#N/A
OXR1	Brain		XM_533130.5	0.124835	PREDICTED:_Canis_lupus_familiaris_eukaryotic_translation_initiation_factor_4A3_(EIF4A3),_mRNA	EIF4A3	Lymphnode
LOC611681///LOC609252///LOC608861///LOC608838///LOC608584///LOC607788///RPL21///LOC478864	Lymphnode		XR_294281.1	0.124688	PREDICTED:_Canis_lupus_familiaris_uncharacterized_LOC102154644_(LOC102154644),_ncRNA	LOC102154644	#N/A
RUFY3	Brain		XM_005624005.2	0.124682	PREDICTED:_Canis_lupus_familiaris_oxidoreductase-like_domain_containing_1_(OXLD1),_mRNA	OXLD1	#N/A
CCT5	Lymphnode		XM_005621024.2	0.123982	PREDICTED:_Canis_lupus_familiaris_UFM1-specific_peptidase_1_(non-functional)_(UFSP1),_mRNA	UFSP1	Skel_muscle
GABARAPL2	Brain		XM_014117420.1	0.123919	PREDICTED:_Canis_lupus_familiaris_patatin-like_phospholipase_domain_containing_3_(PNPLA3),_mRNA	PNPLA3	Liver
UBE2E3	Brain		XM_535802.5	0.123845	PREDICTED:_Canis_lupus_familiaris_NADH_dehydrogenase_(ubiquinone)_Fe-S_protein_6,_13kDa_(NADH-coenzyme_Q_reductase)_(NDUFS6),_mRNA	NDUFS6	Heart
CTTN	Jejunum		XM_003431655.3	0.123493	PREDICTED:_Canis_lupus_familiaris_proline-rich_nuclear_receptor_coactivator_1_(PNRC1),_mRNA	PNRC1	#N/A
LOC612667///LOC611971///LOC610188///LOC608388///PSMA1	Lymphnode		XM_005638814.1	0.123348	PREDICTED:_Canis_lupus_familiaris_keratin-associated_protein_13-1-like_(LOC100686265),_mRNA	LOC100686265	#N/A
FLOT1	Brain		NM_001284439.1	0.122931	Canis_lupus_familiaris_TIMP_metallopeptidase_inhibitor_3_(TIMP3),_mRNA	TIMP3	Lung
MPC2	Heart		XM_548076.5	0.122875	PREDICTED:_Canis_lupus_familiaris_vesicle_amine_transport_1_(VAT1),_mRNA	VAT1	Liver
SIRT5	Heart		XM_854945.4	0.122713	PREDICTED:_Canis_lupus_familiaris_phosphoglycerate_mutase_1_(brain)_(PGAM1),_mRNA	PGAM1	Brain
ANXA5	Lung		XM_005622692.1	0.12253	PREDICTED:_Canis_lupus_familiaris_hepatoma-derived_growth_factor_(HDGF),_mRNA	HDGF	Jejunum
RNASEK	Lung		XM_543843.5	0.12242	PREDICTED:_Canis_lupus_familiaris_prohibitin_2_(PHB2),_mRNA	PHB2	#N/A
COX17	Heart		XM_535971.5	0.122312	PREDICTED:_Canis_lupus_familiaris_ATP_synthase,_H+_transporting,_mitochondrial_Fo_complex,_subunit_C3_(subunit_9)_(ATP5G3),_mRNA	ATP5G3	Heart
FUS	Lymphnode		XM_547000.5	0.122186	PREDICTED:_Canis_lupus_familiaris_trinucleotide_repeat_containing_18_(TNRC18),_mRNA	TNRC18	Kidney
NELL2	Brain		XM_003639011.3	0.121961	PREDICTED:_Canis_lupus_familiaris_GM2_ganglioside_activator_(GM2A),_mRNA	GM2A	Brain
HSP90B1	Lymphnode		XR_001315917.1	0.121951	PREDICTED:_Canis_lupus_familiaris_uncharacterized_LOC106558651_(LOC106558651),_ncRNA	LOC106558651	#N/A
PSMB4	Lymphnode		XR_001314203.1	0.121893	PREDICTED:_Canis_lupus_familiaris_uncharacterized_LOC106557585_(LOC106557585),_ncRNA	LOC106557585	#N/A
LOC607644///SRP19	Lymphnode		XM_848549.4	0.121532	PREDICTED:_Canis_lupus_familiaris_polymerase_(RNA)_II_(DNA_directed)_polypeptide_I,_14.5kDa_(POLR2I),_mRNA	POLR2I	Heart
TPRG1L	Kidney		XM_003639884.3	0.121089	PREDICTED:_Canis_lupus_familiaris_phytanoyl-CoA_2-hydroxylase_interacting_protein_(PHYHIP),_mRNA	PHYHIP	Brain
CHMP4B	Brain		NM_001284452.1	0.12091	Canis_lupus_familiaris_nuclear_factor_of_kappa_light_polypeptide_gene_enhancer_in_B-cells_inhibitor,_zeta_(NFKBIZ),_mRNA	NFKBIZ	Jejunum
AKT3	Brain		XM_536899.5	0.120894	PREDICTED:_Canis_lupus_familiaris_myosin_light_chain,_phosphorylatable,_fast_skeletal_muscle_(MYLPF),_mRNA	MYLPF	Skel_muscle
NELL2	Brain		NM_001003034.1	0.120846	Canis_lupus_familiaris_protein_phosphatase_1,_catalytic_subunit,_beta_isozyme_(PPP1CB),_mRNA	PPP1CB	Spleen
GLO1	Jejunum		XM_844018.3	0.120787	PREDICTED:_Canis_lupus_familiaris_lymphocyte_antigen_6_complex,_locus_G6C_(LY6G6C),_mRNA	LY6G6C	Spleen
ARMCX3	Brain		XM_005616133.2	0.120603	PREDICTED:_Canis_lupus_familiaris_NADH_dehydrogenase_(ubiquinone)_1_alpha_subcomplex,_3,_9kDa_(NDUFA3),_mRNA	NDUFA3	Heart
LOC488109	Brain		XR_292091.2	0.120567	PREDICTED:_Canis_lupus_familiaris_uncharacterized_LOC102155267_(LOC102155267),_ncRNA	LOC102155267	#N/A
HNRNPD	Lymphnode		XM_541795.5	0.120486	PREDICTED:_Canis_lupus_familiaris_basic_helix-loop-helix_family,_member_e40_(BHLHE40),_mRNA	BHLHE40	Skel_muscle
CCT8	Lymphnode		XM_005619920.2	0.120448	PREDICTED:_Canis_lupus_familiaris_profilin_1_(PFN1),_mRNA	PFN1	Lymphnode
EPB41L1	Brain		XM_014114661.1	0.120278	PREDICTED:_Canis_lupus_familiaris_TNF_receptor-associated_protein_1_(TRAP1),_mRNA	TRAP1	Heart
CPD	Lung		XM_533391.5	0.120206	PREDICTED:_Canis_lupus_familiaris_zinc_finger_protein_532_(ZNF532),_mRNA	ZNF532	Heart
PLP1	Brain		XM_014110527.1	0.119895	PREDICTED:_Canis_lupus_familiaris_formin-like_protein_16_(LOC106558240),_mRNA	LOC106558240	#N/A
PSMC3	Brain		XR_296210.2	0.119355	PREDICTED:_Canis_lupus_familiaris_uncharacterized_LOC102152058_(LOC102152058),_ncRNA	LOC102152058	#N/A
HNRNPA2B1	Lymphnode		XM_853711.3	0.119343	PREDICTED:_Canis_lupus_familiaris_H3_histone,_family_3B_(H3.3B)_(H3F3B),_mRNA	H3F3B	Lung
LOC612098///LOC611252///HSP90AB1	Lymphnode		XM_003640044.2	0.119266	PREDICTED:_Canis_lupus_familiaris_Opa_interacting_protein_5_(OIP5),_mRNA	OIP5	Lymphnode
SMDT1	Skel_muscle		XR_294465.2	0.119175	PREDICTED:_Canis_lupus_familiaris_uncharacterized_LOC102153657_(LOC102153657),_ncRNA	LOC102153657	#N/A
MZT2B	Brain		XM_014113219.1	0.119008	PREDICTED:_Canis_lupus_familiaris_B-cell_CLL/lymphoma_9-like_(BCL9L),_mRNA	BCL9L	Skel_muscle
HSPH1	Brain		XM_005617202.1	0.118955	PREDICTED:_Canis_lupus_familiaris_inter-alpha-trypsin_inhibitor_heavy_chain_family,_member_5_(ITIH5),_mRNA	ITIH5	Heart
LOC475009///RPL3	Lymphnode		XM_537014.4	0.118937	PREDICTED:_Canis_lupus_familiaris_chloride_channel,_voltage-sensitive_7_(CLCN7),_mRNA	CLCN7	Lymphnode
BEX4	Brain		XM_548132.3	0.118909	PREDICTED:_Canis_lupus_familiaris_tensin_4_(TNS4),_mRNA	TNS4	Pancreas
MICAL2	Brain		XM_850179.4	0.118889	PREDICTED:_Canis_lupus_familiaris_aldehyde_dehydrogenase_4_family,_member_A1_(ALDH4A1),_mRNA	ALDH4A1	Liver
SPCS2	Pancreas		XM_005619266.1	0.117738	PREDICTED:_Canis_lupus_familiaris_La_ribonucleoprotein_domain_family,_member_1_(LARP1),_mRNA	LARP1	Pancreas
STMN2	Brain		XM_005621273.2	0.11771	PREDICTED:_Canis_lupus_familiaris_fibrosin_(FBRS),_mRNA	FBRS	Pancreas
CSNK1A1	Jejunum		XR_001316505.1	0.11755	PREDICTED:_Canis_lupus_familiaris_uncharacterized_LOC106559003_(LOC106559003),_transcript_variant_X1,_ncRNA	LOC106559003	#N/A
GDPD2	Brain		NR_128771.1	0.117241	Canis_lupus_familiaris_microRNA_8828_(MIR8828),_microRNA	MIR8828	#N/A
RPL10	Lymphnode		XM_014112780.1	0.117241	PREDICTED:_Canis_lupus_familiaris_glutamate_dehydrogenase_1_(GLUD1),_partial_mRNA	GLUD1	#N/A
LOC478678	Heart		XM_850420.4	0.117155	PREDICTED:_Canis_lupus_familiaris_SIVA1,_apoptosis-inducing_factor_(SIVA1),_mRNA	SIVA1	Lymphnode
LOC480923	Brain		XM_014117419.1	0.116801	PREDICTED:_Canis_lupus_familiaris_translation_initiation_factor_IF-2-like_(LOC106559392),_mRNA	LOC106559392	#N/A
PSMC5	Brain		XM_543282.5	0.116781	PREDICTED:_Canis_lupus_familiaris_integral_membrane_protein_2C_(ITM2C),_mRNA	ITM2C	Brain
LOC474798	Jejunum		XR_294610.1	0.116667	PREDICTED:_Canis_lupus_familiaris_uncharacterized_LOC102151794_(LOC102151794),_ncRNA	LOC102151794	#N/A
MAP1A	Brain		XR_293093.2	0.116622	PREDICTED:_Canis_lupus_familiaris_uncharacterized_LOC100856166_(LOC100856166),_ncRNA	LOC100856166	#N/A
EID1	Brain		XM_005618848.2	0.116592	PREDICTED:_Canis_lupus_familiaris_interferon_regulatory_factor_2_binding_protein_2_(IRF2BP2),_mRNA	IRF2BP2	Skel_muscle
TMEM126A	Heart		XM_541688.5	0.116552	PREDICTED:_Canis_lupus_familiaris_heat_shock_protein,_alpha-crystallin-related,_B6_(HSPB6),_mRNA	HSPB6	Heart
RPS27	Lymphnode		XM_014108452.1	0.116435	PREDICTED:_Canis_lupus_familiaris_tensin_2_(TNS2),_mRNA	TNS2	Lung
NME1///NME1	Brain		XM_548855.5	0.116328	PREDICTED:_Canis_lupus_familiaris_WWC_family_member_3_(WWC3),_mRNA	WWC3	Heart
HNRNPH3	Lung		XM_534035.5	0.116046	PREDICTED:_Canis_lupus_familiaris_protein_kinase_C,_delta_binding_protein_(PRKCDBP),_mRNA	PRKCDBP	Heart
SMARCA2	Brain		XM_540512.4	0.115839	PREDICTED:_Canis_lupus_familiaris_Bet1_golgi_vesicular_membrane_trafficking_protein-like_(BET1L),_mRNA	BET1L	Pancreas
LOC607191	Lymphnode		XM_005627781.1	0.115642	PREDICTED:_Canis_lupus_familiaris_absent_in_melanoma_1_(AIM1),_mRNA	AIM1	Jejunum
KIF1A	Brain		XM_014107486.1	0.115344	PREDICTED:_Canis_lupus_familiaris_UDP-glucuronosyltransferase_1-8-like_(LOC100688473),_mRNA	LOC100688473	#N/A
PSAT1	Pancreas		XM_546581.5	0.115257	PREDICTED:_Canis_lupus_familiaris_acyl-CoA_dehydrogenase,_very_long_chain_(ACADVL),_mRNA	ACADVL	Heart
LOC476882	Skel_muscle		XR_291473.1	0.115108	PREDICTED:_Canis_lupus_familiaris_uncharacterized_LOC102153276_(LOC102153276),_ncRNA	LOC102153276	#N/A
PARK7	Kidney		XM_848014.4	0.11506	PREDICTED:_Canis_lupus_familiaris_lipase,_family_member_M_(LIPM),_mRNA	LIPM	#N/A
PPT1	Brain		XM_848757.4	0.115018	PREDICTED:_Canis_lupus_familiaris_mitochondrial_assembly_of_ribosomal_large_subunit_1_(MALSU1),_mRNA	MALSU1	Skel_muscle
SLC22A17	Brain		XM_533198.5	0.114773	PREDICTED:_Canis_lupus_familiaris_CD151_molecule_(Raph_blood_group)_(CD151),_mRNA	CD151	Lung
TMEM178A	Brain		NM_001286963.1	0.114691	Canis_lupus_familiaris_serine_peptidase_inhibitor,_Kunitz_type,_2_(SPINT2),_mRNA	SPINT2	Jejunum
SCG3	Brain		XM_538256.5	0.114648	PREDICTED:_Canis_lupus_familiaris_CTD_(carboxy-terminal_domain,_RNA_polymerase_II,_polypeptide_A)_small_phosphatase_2_(CTDSP2),_mRNA	CTDSP2	Lung
LOC611984///NME1///NME1	Brain		XM_014112785.1	0.114615	PREDICTED:_Canis_lupus_familiaris_dual_specificity_phosphatase_1_(DUSP1),_mRNA	DUSP1	Lung
GOT1	Heart		XM_005630403.2	0.114598	PREDICTED:_Canis_lupus_familiaris_prominin_2_(PROM2),_mRNA	PROM2	Pancreas
LOC611779///LOC611380///LOC491789///LOC481990///RPL29///LOC476328///LOC476217	Lymphnode		XM_542033.5	0.114313	PREDICTED:_Canis_lupus_familiaris_immediate_early_response_2_(IER2),_mRNA	IER2	Lymphnode
MAP2	Brain		XM_005642068.1	0.114265	PREDICTED:_Canis_lupus_familiaris_uncharacterized_LOC102157229_(LOC102157229),_mRNA	LOC102157229	#N/A
CD81	Lung		XM_005625058.1	0.113935	PREDICTED:_Canis_lupus_familiaris_NOTCH-regulated_ankyrin_repeat_protein_(NRARP),_mRNA	NRARP	#N/A
MTURN	Brain		NM_001003035.1	0.113924	Canis_lupus_familiaris_superoxide_dismutase_1,_soluble_(SOD1),_mRNA	SOD1	Kidney
UGP2	Liver		XM_014114129.1	0.113886	PREDICTED:_Canis_lupus_familiaris_eukaryotic_translation_initiation_factor_4H_(EIF4H),_mRNA	EIF4H	Brain
CCT2	Kidney		XR_293120.1	0.113744	PREDICTED:_Canis_lupus_familiaris_uncharacterized_LOC102156549_(LOC102156549),_ncRNA	LOC102156549	#N/A
HMGB1	Lymphnode		XM_545022.5	0.113461	PREDICTED:_Canis_lupus_familiaris_caspase_6,_apoptosis-related_cysteine_peptidase_(CASP6),_mRNA	CASP6	Liver
EMC4	Brain		XM_541570.5	0.113328	PREDICTED:_Canis_lupus_familiaris_cleft_lip_and_palate_associated_transmembrane_protein_1_(CLPTM1),_mRNA	CLPTM1	Lymphnode
CDK14	Brain		XM_534706.5	0.113322	PREDICTED:_Canis_lupus_familiaris_serine/arginine-rich_splicing_factor_9_(SRSF9),_mRNA	SRSF9	Lymphnode
37500	Lung		XM_843188.2	0.113059	PREDICTED:_Canis_lupus_familiaris_CCAAT/enhancer_binding_protein_(C/EBP),_delta_(CEBPD),_mRNA	CEBPD	#N/A
LOC609811///LOC608625///LOC479746///LOC477783///FTL	Liver		NM_001003306.1	0.112825	Canis_lupus_familiaris_ATPase,_Na+/K+_transporting,_alpha_1_polypeptide_(ATP1A1),_mRNA	ATP1A1	Kidney
MPP6	Brain		NM_001287106.1	0.112795	Canis_lupus_familiaris_ribosomal_protein_S14_(RPS14),_transcript_variant_2,_mRNA	RPS14	Lymphnode
NDUFS2	Heart		XM_537328.4	0.1125	PREDICTED:_Canis_lupus_familiaris_NADH_dehydrogenase_(ubiquinone)_flavoprotein_2,_24kDa_(NDUFV2),_mRNA	NDUFV2	Heart
SLC22A17	Brain		NM_001003185.1	0.112351	Canis_lupus_familiaris_GDP_dissociation_inhibitor_1_(GDI1),_mRNA	GDI1	Brain
HIGD1A	Brain		XR_295631.1	0.112211	PREDICTED:_Canis_lupus_familiaris_uncharacterized_LOC102156844_(LOC102156844),_ncRNA	LOC102156844	#N/A
CSDE1	Skel_muscle		XM_537638.4	0.112091	PREDICTED:_Canis_lupus_familiaris_NFKB_inhibitor_interacting_Ras-like_2_(NKIRAS2),_mRNA	NKIRAS2	Heart
KIF5A	Brain		XM_536702.5	0.112022	PREDICTED:_Canis_lupus_familiaris_mago_homolog,_exon_junction_complex_core_component_(MAGOH),_mRNA	MAGOH	Lymphnode
ACTR3	Lymphnode		NM_001252174.1	0.111769	Canis_lupus_familiaris_thymidylate_synthetase_(TYMS),_mRNA	TYMS	Lymphnode
LOC475937	Jejunum		XM_532617.4	0.111702	PREDICTED:_Canis_lupus_familiaris_purine_nucleoside_phosphorylase_(PNP),_mRNA	PNP	Jejunum
RAB14	Brain		XM_005616781.2	0.1117	PREDICTED:_Canis_lupus_familiaris_zinc_finger_protein_507_(ZNF507),_mRNA	ZNF507	Pancreas
ENPP2	Jejunum		NM_001002993.2	0.111588	Canis_lupus_familiaris_glucose-6-phosphatase,_catalytic_subunit_(G6PC),_mRNA	G6PC	Kidney
RAB6A	Brain		XM_014112773.1	0.111328	PREDICTED:_Canis_lupus_familiaris_trypsin_domain_containing_1_(TYSND1),_mRNA	TYSND1	#N/A
SARAF	Brain		XM_003431808.3	0.110841	PREDICTED:_Canis_lupus_familiaris_lymphocyte_antigen_6_complex,_locus_E_(LY6E),_mRNA	LY6E	#N/A
LOC479901	Heart		NM_001252257.1	0.110749	Canis_lupus_familiaris_nascent_polypeptide-associated_complex_alpha_subunit_(NACA),_transcript_variant_1,_mRNA	NACA	#N/A
CD81	Lung		XM_846145.3	0.110471	PREDICTED:_Canis_lupus_familiaris_early_growth_response_1_(EGR1),_mRNA	EGR1	Lung
CHCHD10	Heart		NR_128866.1	0.110345	Canis_lupus_familiaris_microRNA_8897_(MIR8897),_microRNA	MIR8897	#N/A
LAMP1	Kidney		XM_014121839.1	0.110115	PREDICTED:_Canis_lupus_familiaris_Kruppel-like_factor_16_(KLF16),_mRNA	KLF16	#N/A
LOC475912///LOC475273	Heart		XM_542166.4	0.109982	PREDICTED:_Canis_lupus_familiaris_zinc_finger_and_BTB_domain_containing_7A_(ZBTB7A),_mRNA	ZBTB7A	Jejunum
SULT4A1	Brain		XM_005616599.1	0.109948	PREDICTED:_Canis_lupus_familiaris_mediator_complex_subunit_29_(MED29),_mRNA	MED29	Brain
RPRD1A	Brain		XM_003639616.3	0.109836	PREDICTED:_Canis_lupus_familiaris_histone_H2A_type_2-C_(LOC100855593),_mRNA	LOC100855593	#N/A
GAP43	Brain		XM_848532.4	0.10968	PREDICTED:_Canis_lupus_familiaris_ATPase,_H+_transporting,_lysosomal_accessory_protein_1_(ATP6AP1),_mRNA	ATP6AP1	Brain
SUB1	Lymphnode		XM_531981.5	0.109654	PREDICTED:_Canis_lupus_familiaris_dynactin_3_(p22)_(DCTN3),_mRNA	DCTN3	Brain
KLHL2	Brain		XM_005638641.2	0.109638	PREDICTED:_Canis_lupus_familiaris_chondroitin_sulfate_proteoglycan_4_(CSPG4),_mRNA	CSPG4	Spleen
ATP2B1	Brain		XM_844789.4	0.109573	PREDICTED:_Canis_lupus_familiaris_chromobox_homolog_6_(CBX6),_mRNA	CBX6	Brain
OMG	Brain		XM_545973.5	0.109476	PREDICTED:_Canis_lupus_familiaris_superoxide_dismutase_3,_extracellular_(SOD3),_mRNA	SOD3	Liver
GPRC5B	Brain		XM_005616875.2	0.109425	PREDICTED:_Canis_lupus_familiaris_immunoglobulin_superfamily,_member_23_(IGSF23),_mRNA	IGSF23	Jejunum
RAB14	Brain		XR_293707.2	0.109091	PREDICTED:_Canis_lupus_familiaris_uncharacterized_LOC102153718_(LOC102153718),_ncRNA	LOC102153718	#N/A
PAM	Heart		XM_014121838.1	0.10893	PREDICTED:_Canis_lupus_familiaris_BTB_(POZ)_domain_containing_2_(BTBD2),_mRNA	BTBD2	Lymphnode
LOC612675///LOC612048///LOC611007///LOC610824///LOC610818///LOC610694///LOC610634///LOC610116///LOC610059///LOC609971///LOC609952///LOC609918///LOC609735///LOC609587///LOC608824///LOC608732///LOC608425///LOC608084///LOC607989///LOC607733///LOC607680///LOC607645///LOC607621///LOC607453///LOC607377///LOC607334///LOC607330///LOC607312///LOC607218///LOC607167///LOC606885///LOC606825///LOC491822///LOC…	Pancreas		NM_001003016.2	0.108761	Canis_lupus_familiaris_myeloid_cell_leukemia_1_(MCL1),_mRNA	MCL1	Lymphnode
CLTA	Kidney		XM_863570.4	0.108696	PREDICTED:_Canis_lupus_familiaris_microseminoprotein,_prostate_associated_(MSMP),_mRNA	MSMP	#N/A
MORF4L2	Pancreas		XR_001318172.1	0.108674	PREDICTED:_Canis_lupus_familiaris_chromosome_18_open_reading_frame,_human_C11orf49_(C18H11orf49),_transcript_variant_X2,_misc_RNA	C18H11orf49	Brain
LOC612408///ATP5J2	Heart		XM_848182.3	0.108597	PREDICTED:_Canis_lupus_familiaris_chromosome_3_open_reading_frame,_human_C4orf48_(C3H4orf48),_mRNA	C3H4orf48	Brain
ZFP91	Brain		NM_001048101.2	0.108571	Canis_lupus_familiaris_TAP_binding_protein_(tapasin)_(TAPBP),_mRNA	TAPBP	Lymphnode
DYNC1H1	Brain		XM_848098.4	0.108365	PREDICTED:_Canis_lupus_familiaris_ribosomal_protein_S27-like_(RPS27L),_mRNA	RPS27L	Pancreas
UBE4A	Heart		XM_014116673.1	0.108363	PREDICTED:_Canis_lupus_familiaris_translation_initiation_factor_IF-2-like_(LOC106559298),_mRNA	LOC106559298	#N/A
LOC609990	Heart		XM_014107657.1	0.108291	PREDICTED:_Canis_lupus_familiaris_glypican_1_(GPC1),_mRNA	GPC1	Pancreas
KIF5B	Heart		XM_005635937.1	0.108196	PREDICTED:_Canis_lupus_familiaris_leucine_rich_repeat_(in_FLII)_interacting_protein_1_(LRRFIP1),_mRNA	LRRFIP1	Skel_muscle
LOC611797///LOC608035///LOC607650///LOC607135///LOC607099///LOC607098///LOC487696///LOC477765///HNRNPA1L2	Lymphnode		XM_535453.5	0.107736	PREDICTED:_Canis_lupus_familiaris_protein_disulfide_isomerase_family_A,_member_3_(PDIA3),_mRNA	PDIA3	Pancreas
LAMTOR2	Brain		XM_849683.4	0.107652	PREDICTED:_Canis_lupus_familiaris_barrier_to_autointegration_factor_1_(BANF1),_mRNA	BANF1	Skel_muscle
COX8A	Kidney		XM_544625.4	0.107566	PREDICTED:_Canis_lupus_familiaris_serine_peptidase_inhibitor,_Kunitz_type_1_(SPINT1),_mRNA	SPINT1	Jejunum
COX8A	Kidney		XM_014114858.1	0.107416	PREDICTED:_Canis_lupus_familiaris_tripartite_motif_containing_28_(TRIM28),_mRNA	TRIM28	Lymphnode
HMGB1	Lymphnode		XM_014107339.1	0.107378	PREDICTED:_Canis_lupus_familiaris_forkhead_box_protein_O1-like_(LOC106557529),_mRNA	LOC106557529	#N/A
SORL1	Brain		XM_005621021.1	0.107041	PREDICTED:_Canis_lupus_familiaris_ras-related_C3_botulinum_toxin_substrate_1_(rho_family,_small_GTP_binding_protein_Rac1)_(RAC1),_transcript_variant_X1,_mRNA	RAC1	Brain
AP3D1	Brain		NM_001003217.2	0.10688	Canis_lupus_familiaris_erb-b2_receptor_tyrosine_kinase_2_(ERBB2),_mRNA	ERBB2	Jejunum
ATP1A1	Kidney		XM_014122335.1	0.106742	PREDICTED:_Canis_lupus_familiaris_ATP_synthase,_H+_transporting,_mitochondrial_F1_complex,_delta_subunit_(ATP5D),_mRNA	ATP5D	Heart
HTRA1	Brain		NM_001003192.1	0.106734	Canis_lupus_familiaris_phosphatase_and_tensin_homolog_(PTEN),_mRNA	PTEN	Spleen
GBAS	Skel_muscle		XM_003639500.2	0.106734	PREDICTED:_Canis_lupus_familiaris_POU_class_3_homeobox_1_(POU3F1),_mRNA	POU3F1	#N/A
MPC1	Heart		NM_001286937.1	0.106677	Canis_lupus_familiaris_eukaryotic_translation_initiation_factor_1_(EIF1),_mRNA	EIF1	Brain
ATP6V1H	Kidney		NM_001193298.1	0.106522	Canis_lupus_familiaris_cytochrome_b5_type_A_(microsomal)_(CYB5A),_mRNA	CYB5A	Liver
CXCL14	Brain		XM_843925.4	0.106423	PREDICTED:_Canis_lupus_familiaris_death-associated_protein_(DAP),_mRNA	DAP	Kidney
TBCA	Spleen		NM_001145119.1	0.106383	Canis_lupus_familiaris_APEX_nuclease_(multifunctional_DNA_repair_enzyme)_1_(APEX1),_mRNA	APEX1	Lymphnode
KIF5C	Brain		XR_293765.1	0.106339	PREDICTED:_Canis_lupus_familiaris_uncharacterized_LOC102153620_(LOC102153620),_ncRNA	LOC102153620	#N/A
ENSA	Brain		XM_541942.5	0.106101	PREDICTED:_Canis_lupus_familiaris_RAB3A,_member_RAS_oncogene_family_(RAB3A),_mRNA	RAB3A	Brain
MINOS1	Heart		XM_005637906.2	0.105854	PREDICTED:_Canis_lupus_familiaris_tubulin,_gamma_complex_associated_protein_2_(TUBGCP2),_mRNA	TUBGCP2	Lymphnode
SNRNP27	Brain		NM_001197040.1	0.105657	Canis_lupus_familiaris_ubiquitin_specific_peptidase_11_(USP11),_mRNA	USP11	Brain
ATG3	Spleen		XM_014107094.1	0.105588	PREDICTED:_Canis_lupus_familiaris_heparan_sulfate_proteoglycan_2_(HSPG2),_partial_mRNA	HSPG2	Spleen
PSMA3	Lymphnode		XM_536138.5	0.105586	PREDICTED:_Canis_lupus_familiaris_NADH_dehydrogenase_(ubiquinone)_Fe-S_protein_2,_49kDa_(NADH-coenzyme_Q_reductase)_(NDUFS2),_mRNA	NDUFS2	Heart
LOC612507///LOC608929///LOC607743///LOC607704///LOC486061///LOC481023///LOC479350	Lymphnode		XM_538219.6	0.105578	PREDICTED:_Canis_lupus_familiaris_biogenesis_of_lysosomal_organelles_complex-1,_subunit_1_(BLOC1S1),_mRNA	BLOC1S1	#N/A
NDUFA2	Heart		NM_001286970.1	0.105548	Canis_lupus_familiaris_annexin_A1_(ANXA1),_mRNA	ANXA1	Lung
SH3GL3	Brain		XM_014116160.1	0.105517	PREDICTED:_Canis_lupus_familiaris_uncharacterized_LOC106559202_(LOC106559202),_mRNA	LOC106559202	#N/A
CCT8	Lymphnode		XM_536759.4	0.105263	PREDICTED:_Canis_lupus_familiaris_cytochrome_c_oxidase_subunit_IV_isoform_1_(COX4I1),_mRNA	COX4I1	Heart
CRYAB	Heart		XM_014108279.1	0.104869	PREDICTED:_Canis_lupus_familiaris_proline_rich_13_(PRR13),_mRNA	PRR13	#N/A
ERH	Lymphnode		XM_014109788.1	0.104764	PREDICTED:_Canis_lupus_familiaris_v-ets_avian_erythroblastosis_virus_E26_oncogene_homolog_2_(ETS2),_mRNA	ETS2	Spleen
GLRX	Jejunum		XM_014117258.1	0.104572	PREDICTED:_Canis_lupus_familiaris_plexin_B2_(PLXNB2),_mRNA	PLXNB2	Kidney
DCTN3	Brain		XM_545427.5	0.104567	PREDICTED:_Canis_lupus_familiaris_histone_H1.5_(LOC488305),_mRNA	LOC488305	Jejunum
NDFIP2	Jejunum		XM_534923.5	0.104554	PREDICTED:_Canis_lupus_familiaris_FK506_binding_protein_4,_59kDa_(FKBP4),_mRNA	FKBP4	Liver
LOC474798	Jejunum		XM_540308.5	0.104147	PREDICTED:_Canis_lupus_familiaris_BCL2/adenovirus_E1B_19kD_interacting_protein_like_(BNIPL),_mRNA	BNIPL	Spleen
SOCS5	Brain		XM_537793.5	0.103939	PREDICTED:_Canis_lupus_familiaris_endothelial_differentiation-related_factor_1_(EDF1),_mRNA	EDF1	Brain
LOC478990	Kidney		XM_535328.5	0.10393	PREDICTED:_Canis_lupus_familiaris_eukaryotic_translation_initiation_factor_3,_subunit_I_(EIF3I),_mRNA	EIF3I	Skel_muscle
GLO1	Jejunum		XM_003431634.4	0.103885	PREDICTED:_Canis_lupus_familiaris_catenin_(cadherin-associated_protein),_alpha_1,_102kDa_(CTNNA1),_mRNA	CTNNA1	Jejunum
GUCY1A2	Lung		XM_014116478.1	0.103755	PREDICTED:_Canis_lupus_familiaris_granulin_(GRN),_mRNA	GRN	Spleen
FRZB	Brain		XR_295481.2	0.103712	PREDICTED:_Canis_lupus_familiaris_uncharacterized_LOC102152517_(LOC102152517),_ncRNA	LOC102152517	#N/A
DOCK9	Lung		NM_001252581.1	0.103636	Canis_lupus_familiaris_synaptogyrin_2_(SYNGR2),_mRNA	SYNGR2	#N/A
TCEA1	Lymphnode		NR_128789.1	0.103448	Canis_lupus_familiaris_microRNA_8843_(MIR8843),_microRNA	MIR8843	#N/A
TCP1	Lymphnode		XM_537380.5	0.103448	PREDICTED:_Canis_lupus_familiaris_proteasome_activator_subunit_1_(PSME1),_mRNA	PSME1	Jejunum
BRINP1	Brain		XM_542942.5	0.103448	PREDICTED:_Canis_lupus_familiaris_RanBP-type_and_C3HC4-type_zinc_finger_containing_1_(RBCK1),_mRNA	RBCK1	Spleen
WASF1	Brain		XM_014108602.1	0.103436	PREDICTED:_Canis_lupus_familiaris_interleukin_17_receptor_A_(IL17RA),_partial_mRNA	IL17RA	Lymphnode
LOC612156///LOC612118///LOC611333///LOC610683///LOC610259///LOC610211///LOC610049///LOC609929///LOC608830///LOC608479///LOC607825///LOC607078///LOC606857///LOC492077///LOC491880///LOC490340///LOC490271///LOC489985///LOC489216///LOC488702///LOC488656///LOC488591///LOC488411///LOC487581///LOC487478///LOC486803///LOC486572///LOC485733///LOC483045///LOC482010///LOC480206///LOC479206///LOC478030///LOC…	Heart		XM_847296.4	0.102972	PREDICTED:_Canis_lupus_familiaris_peptidylprolyl_isomerase_B_(cyclophilin_B)_(PPIB),_mRNA	PPIB	Jejunum
ASNSD1	Lung		XM_005625631.1	0.102845	PREDICTED:_Canis_lupus_familiaris_ataxin_7-like_3B_(ATXN7L3B),_mRNA	ATXN7L3B	#N/A
TMEM147	Kidney		NM_001008713.2	0.102669	Canis_lupus_familiaris_adrenoceptor_beta_1_(ADRB1),_mRNA	ADRB1	Heart
NDUFV2	Heart		NM_001252190.3	0.102564	Canis_lupus_familiaris_FK506_binding_protein_1A,_12kDa_(FKBP1A),_mRNA	FKBP1A	#N/A
COX8A	Kidney		XM_014116870.1	0.102555	PREDICTED:_Canis_lupus_familiaris_collagen,_type_V,_alpha_1_(COL5A1),_mRNA	COL5A1	Lung
LOC485640	Lymphnode		XM_005626178.2	0.102339	PREDICTED:_Canis_lupus_familiaris_NFU1_iron-sulfur_cluster_scaffold_(NFU1),_transcript_variant_X2,_mRNA	NFU1	Skel_muscle
GABRB3	Brain		XM_848373.4	0.102161	PREDICTED:_Canis_lupus_familiaris_chromosome_8_open_reading_frame,_human_C14orf166_(C8H14orf166),_mRNA	C8H14orf166	Spleen
UCHL5	Brain		XM_003639722.3	0.102052	PREDICTED:_Canis_lupus_familiaris_jun_B_proto-oncogene_(JUNB),_mRNA	JUNB	Lung
MAPK6	Skel_muscle		XM_003433131.3	0.101925	PREDICTED:_Canis_lupus_familiaris_phosphorylase,_glycogen;_brain_(PYGB),_mRNA	PYGB	Heart
LAPTM4A	Lung		XM_005630838.1	0.101852	PREDICTED:_Canis_lupus_familiaris_cornifin-A_(LOC100685649),_mRNA	LOC100685649	#N/A
H2AFZ///LOC478215	Lymphnode		XM_014121353.1	0.101789	PREDICTED:_Canis_lupus_familiaris_Ras_association_(RalGDS/AF-6)_domain_family_(N-terminal)_member_7_(RASSF7),_mRNA	RASSF7	Kidney
NCKAP1	Brain		XM_005633247.1	0.101611	PREDICTED:_Canis_lupus_familiaris_chromosome_20_open_reading_frame,_human_C19orf24_(C20H19orf24),_mRNA	C20H19orf24	Brain
ADD1	Brain		XR_295737.2	0.101504	PREDICTED:_Canis_lupus_familiaris_uncharacterized_LOC102152680_(LOC102152680),_ncRNA	LOC102152680	#N/A
HIF1A	Lymphnode		XM_005637440.2	0.10134	PREDICTED:_Canis_lupus_familiaris_CD9_molecule_(CD9),_mRNA	CD9	Lung
LOC611805	Lymphnode		XM_003639357.3	0.101071	PREDICTED:_Canis_lupus_familiaris_Ras-related_GTP_binding_A_(RRAGA),_mRNA	RRAGA	Brain
DUSP12	Spleen		XM_014120936.1	0.100977	PREDICTED:_Canis_lupus_familiaris_low-density_lipoprotein_receptor-related_protein_5-like_(LOC106559978),_partial_mRNA	LOC106559978	#N/A
LDOC1	Brain		XM_849493.4	0.100912	PREDICTED:_Canis_lupus_familiaris_cyclin_D2_(CCND2),_mRNA	CCND2	Brain
LOC477944	Heart		XM_847454.4	0.100885	PREDICTED:_Canis_lupus_familiaris_WW_domain_containing_transcription_regulator_1_(WWTR1),_mRNA	WWTR1	Lung
LOC482687	Brain		XM_014112352.1	0.100655	PREDICTED:_Canis_lupus_familiaris_translation_initiation_factor_IF-2-like_(LOC102153630),_mRNA	LOC102153630	#N/A
NAPG	Brain		XM_014110557.1	0.100592	PREDICTED:_Canis_lupus_familiaris_histone_H1.4-like_(LOC102156198),_mRNA	LOC102156198	#N/A
PRDX6	Kidney		XR_293616.2	0.100592	PREDICTED:_Canis_lupus_familiaris_uncharacterized_LOC102154377_(LOC102154377),_ncRNA	LOC102154377	#N/A
SNCA	Brain		XM_858292.4	0.100435	PREDICTED:_Canis_lupus_familiaris_heat_shock_70kDa_protein_5_(glucose-regulated_protein,_78kDa)_(HSPA5),_mRNA	HSPA5	Pancreas
STRBP	Brain		XM_014118436.1	0.100241	PREDICTED:_Canis_lupus_familiaris_mediator_complex_subunit_20_(MED20),_mRNA	MED20	Lymphnode
ABLIM1	Heart		XM_005641743.2	0.1	PREDICTED:_Canis_lupus_familiaris_ribosomal_protein_L39_(RPL39),_mRNA	RPL39	#N/A
UQCRH	Heart		XR_001318162.1	0.1	PREDICTED:_Canis_lupus_familiaris_uncharacterized_LOC106559967_(LOC106559967),_ncRNA	LOC106559967	#N/A
PSMC3	Brain		XR_296973.1	0.1	PREDICTED:_Canis_lupus_familiaris_uncharacterized_LOC102156263_(LOC102156263),_ncRNA	LOC102156263	#N/A
EIF2S3	Lymphnode		XM_548099.3	0.0998259	PREDICTED:_Canis_lupus_familiaris_keratin_42_(KRT42),_mRNA	KRT42	Pancreas
ARL6IP1	Kidney		XM_014107736.1	0.09945	PREDICTED:_Canis_lupus_familiaris_huntingtin_interacting_protein_1_related_(HIP1R),_partial_mRNA	HIP1R	Pancreas
DYNC1I2	Lung		XM_845155.4	0.0992929	PREDICTED:_Canis_lupus_familiaris_claudin_1_(CLDN1),_mRNA	CLDN1	Liver
LOC479765///LOC478212	Lymphnode		XR_001315109.1	0.0990826	PREDICTED:_Canis_lupus_familiaris_uncharacterized_LOC106558170_(LOC106558170),_ncRNA	LOC106558170	#N/A
MTPN	Spleen		NM_001003229.1	0.0990502	Canis_lupus_familiaris_biglycan_(BGN),_mRNA	BGN	Spleen
GABARAP	Spleen		XM_543639.6	0.0989933	PREDICTED:_Canis_lupus_familiaris_keratin_8,_type_II_(KRT8),_mRNA	KRT8	Jejunum
NDUFA1	Heart		XM_003639528.2	0.0988701	PREDICTED:_Canis_lupus_familiaris_4-hydroxyphenylpyruvate_dioxygenase-like_(HPDL),_mRNA	HPDL	Skel_muscle
VDAC2	Heart		XM_844530.4	0.0987342	PREDICTED:_Canis_lupus_familiaris_growth_arrest-specific_6_(GAS6),_mRNA	GAS6	Lung
ATXN10	Heart		XR_001317759.1	0.0983607	PREDICTED:_Canis_lupus_familiaris_uncharacterized_LOC106559753_(LOC106559753),_ncRNA	LOC106559753	#N/A
SLC25A6	Kidney		XM_538226.5	0.0982796	PREDICTED:_Canis_lupus_familiaris_erb-b2_receptor_tyrosine_kinase_3_(ERBB3),_mRNA	ERBB3	Jejunum
TERF2IP	Brain		XM_533666.5	0.0982036	PREDICTED:_Canis_lupus_familiaris_biliverdin_reductase_B_(BLVRB),_mRNA	BLVRB	Spleen
CCT3	Lymphnode		XM_005635339.1	0.0981048	PREDICTED:_Canis_lupus_familiaris_nascent_polypeptide-associated_complex_subunit_alpha,_muscle-specific_form-like_(LOC102157332),_mRNA	LOC102157332	#N/A
NBEA	Brain		XM_533908.5	0.0980966	PREDICTED:_Canis_lupus_familiaris_WD_repeat_domain_83_opposite_strand_(WDR83OS),_mRNA	WDR83OS	Brain
H2AFV	Jejunum		XM_548419.4	0.0980592	PREDICTED:_Canis_lupus_familiaris_paired_related_homeobox_2_(PRRX2),_mRNA	PRRX2	Spleen
LOC100855558	Spleen		XM_005621244.2	0.097867	PREDICTED:_Canis_lupus_familiaris_vitamin_K_epoxide_reductase_complex,_subunit_1_(VKORC1),_mRNA	VKORC1	Liver
TSFM	Heart		XM_849989.4	0.0978565	PREDICTED:_Canis_lupus_familiaris_phosphomevalonate_kinase_(PMVK),_transcript_variant_X17,_mRNA	PMVK	Kidney
NDUFA11	Heart		NM_001003164.1	0.0977366	Canis_lupus_familiaris_ARP1_actin-related_protein_1_homolog_A,_centractin_alpha_(yeast)_(ACTR1A),_mRNA	ACTR1A	Brain
B2M	Spleen		XM_005640744.1	0.0974265	PREDICTED:_Canis_lupus_familiaris_zinc_finger,_AN1-type_domain_2B_(ZFAND2B),_mRNA	ZFAND2B	Lung
IGFBP7	Kidney		XM_846940.4	0.0972018	PREDICTED:_Canis_lupus_familiaris_single-pass_membrane_protein_with_aspartate-rich_tail_1_(SMDT1),_mRNA	SMDT1	Skel_muscle
GLRX3	Skel_muscle		XM_014122479.1	0.0971848	PREDICTED:_Canis_lupus_familiaris_eukaryotic_translation_initiation_factor_4_gamma,_2_(EIF4G2),_mRNA	EIF4G2	Lung
EIF3H	Lymphnode		XR_001316409.1	0.0971429	PREDICTED:_Canis_lupus_familiaris_uncharacterized_LOC102155915_(LOC102155915),_transcript_variant_X2,_ncRNA	LOC102155915	#N/A
SUB1	Lymphnode		XM_541491.5	0.0969749	PREDICTED:_Canis_lupus_familiaris_SR-related_CTD-associated_factor_1_(SCAF1),_mRNA	SCAF1	Brain
NDRG2	Liver		XM_003432345.3	0.0967742	PREDICTED:_Canis_lupus_familiaris_transmembrane_protein_258_(TMEM258),_mRNA	TMEM258	Jejunum
NDUFA6	Heart		XM_845921.4	0.0967177	PREDICTED:_Canis_lupus_familiaris_extracellular_matrix_protein_1_(ECM1),_mRNA	ECM1	Heart
USP14	Heart		XM_005639267.2	0.0966216	PREDICTED:_Canis_lupus_familiaris_coiled-coil_domain_containing_109B_(CCDC109B),_mRNA	CCDC109B	Kidney
CBX3	Lymphnode		NM_001252408.1	0.0963173	Canis_lupus_familiaris_S-phase_kinase-associated_protein_1_(SKP1),_mRNA	SKP1	Brain
WBP2	Brain		XM_844840.5	0.0960699	PREDICTED:_Canis_lupus_familiaris_Rho_GDP_dissociation_inhibitor_(GDI)_alpha_(ARHGDIA),_transcript_variant_X1,_mRNA	ARHGDIA	Lymphnode
ENO2	Brain		XM_548135.5	0.0958969	PREDICTED:_Canis_lupus_familiaris_Rap_guanine_nucleotide_exchange_factor_(GEF)-like_1_(RAPGEFL1),_mRNA	RAPGEFL1	Pancreas
SORL1	Brain		NM_001031631.1	0.0958702	Canis_lupus_familiaris_suppressor_of_cytokine_signaling_3_(SOCS3),_mRNA	SOCS3	Brain
MBNL1	Lymphnode		XM_532876.4	0.0958217	PREDICTED:_Canis_lupus_familiaris_protein_disulfide_isomerase_family_A,_member_6_(PDIA6),_mRNA	PDIA6	Pancreas
RAB11FIP2	Brain		XM_535403.5	0.0957488	PREDICTED:_Canis_lupus_familiaris_KIAA2013_ortholog_(KIAA2013),_mRNA	KIAA2013	Jejunum
JKAMP	Brain		XM_005619936.2	0.0957324	PREDICTED:_Canis_lupus_familiaris_ribonuclease,_RNase_K_(RNASEK),_partial_mRNA	RNASEK	Lung
LOC608609///LOC477992///SKP1	Brain		XM_005635248.2	0.0956522	PREDICTED:_Canis_lupus_familiaris_protein_phosphatase_1,_regulatory_subunit_3D_(PPP1R3D),_mRNA	PPP1R3D	Skel_muscle
SDHC	Heart		XM_847707.3	0.0956522	PREDICTED:_Canis_lupus_familiaris_forkhead_box_D2_(FOXD2),_mRNA	FOXD2	Pancreas
TMEM55A	Brain		NM_001003311.1	0.0955424	Canis_lupus_familiaris_solute_carrier_family_6_(neurotransmitter_transporter),_member_6_(SLC6A6),_mRNA	SLC6A6	Kidney
ARPC5L	Lymphnode		XM_005620180.1	0.0955257	PREDICTED:_Canis_lupus_familiaris_ubiquitin_specific_peptidase_22_(USP22),_partial_mRNA	USP22	Brain
MDH2///LOC482601	Heart		XM_014122450.1	0.0955092	PREDICTED:_Canis_lupus_familiaris_nuclear_mitotic_apparatus_protein_1-like_(LOC106560164),_mRNA	LOC106560164	#N/A
GABBR2	Brain		XM_543657.5	0.0952869	PREDICTED:_Canis_lupus_familiaris_keratin,_type_II_cuticular_Hb1_(LOC486531),_mRNA	KRT81	#N/A
DAD1	Pancreas		XM_542614.5	0.0952381	PREDICTED:_Canis_lupus_familiaris_potassium_channel_tetramerization_domain_containing_12_(KCTD12),_mRNA	KCTD12	Pancreas
LOC478405	Lung		XM_544626.5	0.0952099	PREDICTED:_Canis_lupus_familiaris_ras_homolog_family_member_V_(RHOV),_mRNA	RHOV	Pancreas
CISD1	Kidney		XM_534365.5	0.0951941	PREDICTED:_Canis_lupus_familiaris_mitochondrial_ribosomal_protein_S26_(MRPS26),_mRNA	MRPS26	Lymphnode
CTNNB1	Lung		XM_005622105.1	0.0951807	PREDICTED:_Canis_lupus_familiaris_RAB40C,_member_RAS_oncogene_family_(RAB40C),_mRNA	RAB40C	Lung
CD63	Lung		XM_005619868.2	0.0951095	PREDICTED:_Canis_lupus_familiaris_MYB_binding_protein_(P160)_1a_(MYBBP1A),_mRNA	MYBBP1A	Lymphnode
CCT7///LOC606887	Skel_muscle		NM_001287068.1	0.0949612	Canis_lupus_familiaris_mitochondrial_ribosomal_protein_L33_(MRPL33),_mRNA	MRPL33	Skel_muscle
VDAC3	Heart		NM_001110805.2	0.0948192	Canis_lupus_familiaris_LSM4_homolog,_U6_small_nuclear_RNA_and_mRNA_degradation_associated_(LSM4),_mRNA	LSM4	Lymphnode
TRAPPC2L	Heart		XR_001314581.1	0.0947631	PREDICTED:_Canis_lupus_familiaris_uncharacterized_LOC102153263_(LOC102153263),_ncRNA	LOC102153263	#N/A
RPS11	Lymphnode		XR_001315314.1	0.0947368	PREDICTED:_Canis_lupus_familiaris_uncharacterized_LOC102157027_(LOC102157027),_ncRNA	LOC102157027	#N/A
AP2A2	Brain		NM_001003308.1	0.0946921	Canis_lupus_familiaris_solute_carrier_family_2_(facilitated_glucose_transporter),_member_3_(SLC2A3),_mRNA	SLC2A3	Brain
LMO4	Brain		XM_005622816.2	0.0946429	PREDICTED:_Canis_lupus_familiaris_S100_calcium_binding_protein_A1_(S100A1),_mRNA	S100A1	Heart
UQCR11	Heart		XM_541043.3	0.0942912	PREDICTED:_Canis_lupus_familiaris_par-6_family_cell_polarity_regulator_gamma_(PARD6G),_mRNA	PARD6G	Kidney
CCK	Brain		XM_536987.5	0.0942828	PREDICTED:_Canis_lupus_familiaris_nudix_(nucleoside_diphosphate_linked_moiety_X)-type_motif_16-like_1_(NUDT16L1),_mRNA	NUDT16L1	Brain
SCG5	Brain		XM_534473.4	0.0942368	PREDICTED:_Canis_lupus_familiaris_mitochondrial_ribosome-associated_GTPase_2_(MTG2),_mRNA	MTG2	Liver
ATF4	Skel_muscle		XR_001315586.1	0.0941884	PREDICTED:_Canis_lupus_familiaris_uncharacterized_LOC106558440_(LOC106558440),_ncRNA	LOC106558440	#N/A
ACAA1	Liver		XM_850028.4	0.0940767	PREDICTED:_Canis_lupus_familiaris_bolA_family_member_3_(BOLA3),_mRNA	BOLA3	Skel_muscle
LOC487739	Jejunum		XM_536199.5	0.0940319	PREDICTED:_Canis_lupus_familiaris_IQ_motif_containing_GTPase_activating_protein_1_(IQGAP1),_mRNA	IQGAP1	Lung
USP12	Brain		XM_534351.5	0.0938936	PREDICTED:_Canis_lupus_familiaris_bone_morphogenetic_protein_2_(BMP2),_mRNA	BMP2	Jejunum
CDIP1	Brain		XM_014121591.1	0.0932811	PREDICTED:_Canis_lupus_familiaris_actin_related_protein_2/3_complex,_subunit_4,_20kDa_(ARPC4),_mRNA	ARPC4	Lymphnode
VAPA	Skel_muscle		XR_134513.3	0.093266	PREDICTED:_Canis_lupus_familiaris_heat_shock_protein_HSP_90-alpha_pseudogene_(LOC607470),_misc_RNA	LOC607470	Brain
EIF3F	Skel_muscle		XM_532124.5	0.0930233	PREDICTED:_Canis_lupus_familiaris_serine/arginine-rich_splicing_factor_3_(SRSF3),_mRNA	SRSF3	Lymphnode
MT3	Brain		XM_843260.4	0.0929138	PREDICTED:_Canis_lupus_familiaris_signal_transducer_and_activator_of_transcription_1,_91kDa_(STAT1),_mRNA	STAT1	Lymphnode
EPB41L3	Jejunum		XM_531639.5	0.0928531	PREDICTED:_Canis_lupus_familiaris_ATP_synthase,_H+_transporting,_mitochondrial_F1_complex,_beta_polypeptide_(ATP5B),_mRNA	ATP5B	Heart
ARPC1A	Jejunum		XR_293030.1	0.0927487	PREDICTED:_Canis_lupus_familiaris_uncharacterized_LOC102154068_(LOC102154068),_ncRNA	LOC102154068	#N/A
SH3BGRL2	Kidney		XM_003434673.2	0.0926095	PREDICTED:_Canis_lupus_familiaris_chromosome_5_open_reading_frame,_human_C1orf233_(C5H1orf233),_mRNA	C5H1orf233	#N/A
ATP6V1C1	Brain		XM_534517.5	0.0923027	PREDICTED:_Canis_lupus_familiaris_solute_carrier_family_46,_member_3_(SLC46A3),_mRNA	SLC46A3	Kidney
NRN1	Brain		XM_005641876.2	0.0922601	PREDICTED:_Canis_lupus_familiaris_RNA_binding_motif_protein,_X-linked_(RBMX),_mRNA	RBMX	Lymphnode
TPI1	Skel_muscle		XM_845909.4	0.0922099	PREDICTED:_Canis_lupus_familiaris_arginine_vasopressin-induced_1_(AVPI1),_transcript_variant_X2,_mRNA	AVPI1	Skel_muscle
PRMT1	Skel_muscle		XR_134360.3	0.0922078	PREDICTED:_Canis_lupus_familiaris_uncharacterized_LOC100684741_(LOC100684741),_ncRNA	LOC100684741	#N/A
SDHA	Heart		XM_005622960.1	0.0921601	PREDICTED:_Canis_lupus_familiaris_immediate_early_response_5_(IER5),_mRNA	IER5	#N/A
GPX1	Spleen		XM_003434795.3	0.0920792	PREDICTED:_Canis_lupus_familiaris_guanine_nucleotide_binding_protein_(G_protein),_gamma_5_(GNG5),_mRNA	GNG5	#N/A
PKP4	Brain		XM_005640940.1	0.0920266	PREDICTED:_Canis_lupus_familiaris_olfactomedin-like_2B_(OLFML2B),_mRNA	OLFML2B	Jejunum
GLRX5	Spleen		XM_534320.5	0.0918755	PREDICTED:_Canis_lupus_familiaris_G_elongation_factor,_mitochondrial_1_(GFM1),_mRNA	GFM1	Heart
WDR61	Pancreas		XM_532438.6	0.0918561	PREDICTED:_Canis_lupus_familiaris_ADP-ribosylation_factor_5_(ARF5),_mRNA	ARF5	Brain
MAP2K4	Brain		XR_293063.2	0.0918544	PREDICTED:_Canis_lupus_familiaris_uncharacterized_LOC102154532_(LOC102154532),_ncRNA	LOC102154532	#N/A
UBE2D3	Spleen		XM_847452.4	0.0917053	PREDICTED:_Canis_lupus_familiaris_RAB1B,_member_RAS_oncogene_family_(RAB1B),_mRNA	RAB1B	Heart
LAMTOR5	Kidney		XM_014113221.1	0.0915049	PREDICTED:_Canis_lupus_familiaris_SID1_transmembrane_family,_member_2_(SIDT2),_mRNA	SIDT2	Pancreas
SLC25A4	Heart		XM_005621692.2	0.0914205	PREDICTED:_Canis_lupus_familiaris_NME/NM23_nucleoside_diphosphate_kinase_3_(NME3),_mRNA	NME3	Kidney
PSMC2	Heart		XM_014116211.1	0.0913978	PREDICTED:_Canis_lupus_familiaris_protein_tweety_homolog_2-like_(LOC106559221),_partial_mRNA	LOC106559221	#N/A
PITHD1	Brain		XM_005638678.1	0.0911975	PREDICTED:_Canis_lupus_familiaris_ChaC_glutathione-specific_gamma-glutamylcyclotransferase_1_(CHAC1),_mRNA	CHAC1	Skel_muscle
BANF1	Skel_muscle		XM_537817.5	0.0910865	PREDICTED:_Canis_lupus_familiaris_chromosome_9_open_reading_frame,_human_C9orf78_(C9H9orf78),_mRNA	C9H9orf78	Lung
USP11	Brain		XM_003639318.3	0.0909091	PREDICTED:_Canis_lupus_familiaris_CD63_molecule_(CD63),_mRNA	CD63	Lung
ACLY	Kidney		XM_843981.4	0.0909091	PREDICTED:_Canis_lupus_familiaris_methylmalonic_aciduria_(cobalamin_deficiency)_cblD_type,_with_homocystinuria_(MMADHC),_mRNA	MMADHC	Pancreas
LOC482354	Heart		XM_843983.3	0.0908271	PREDICTED:_Canis_lupus_familiaris_Kruppel-like_factor_5_(intestinal)_(KLF5),_transcript_variant_X1,_mRNA	KLF5	Jejunum
LOC609402///LOC476825	Spleen		XM_005624054.2	0.0907828	PREDICTED:_Canis_lupus_familiaris_sphingosine_kinase_1_(SPHK1),_mRNA	SPHK1	Lymphnode
ATL1	Brain		XM_546666.4	0.0906264	PREDICTED:_Canis_lupus_familiaris_mitogen-activated_protein_kinase_kinase_3_(MAP2K3),_mRNA	MAP2K3	Skel_muscle
OLA1	Skel_muscle		XR_001314716.1	0.0905486	PREDICTED:_Canis_lupus_familiaris_uncharacterized_LOC102153322_(LOC102153322),_transcript_variant_X2,_ncRNA	LOC102153322	#N/A
PSMA4	Kidney		XM_014115071.1	0.0905107	PREDICTED:_Canis_lupus_familiaris_laminin,_beta_3_(LAMB3),_mRNA	LAMB3	Lung
CAMK2G	Brain		XM_014106893.1	0.0904096	PREDICTED:_Canis_lupus_familiaris_microtubule_associated_serine/threonine_kinase_family_member_4_(MAST4),_mRNA	MAST4	Brain
STMN3	Brain		XM_005638715.2	0.0903915	PREDICTED:_Canis_lupus_familiaris_lysyl_oxidase-like_1_(LOXL1),_mRNA	LOXL1	#N/A
ALDOA	Skel_muscle		XM_014114093.1	0.0903645	PREDICTED:_Canis_lupus_familiaris_zinc_finger,_DHHC-type_containing_1_(ZDHHC1),_mRNA	ZDHHC1	Pancreas
C22H13orf15	Lung		XR_001315596.1	0.0902778	PREDICTED:_Canis_lupus_familiaris_uncharacterized_LOC102155990_(LOC102155990),_ncRNA	LOC102155990	#N/A
PNPO	Kidney		XM_014116630.1	0.0902375	PREDICTED:_Canis_lupus_familiaris_glycogen_synthase_kinase_3_alpha_(GSK3A),_partial_mRNA	GSK3A	Lymphnode
DDX3X	Lung		NM_001313823.1	0.0902022	Canis_lupus_familiaris_protein_phosphatase_1,_regulatory_(inhibitor)_subunit_1A_(PPP1R1A),_mRNA	PPP1R1A	Skel_muscle
C6H16orf45	Brain		XR_296930.1	0.0901961	PREDICTED:_Canis_lupus_familiaris_uncharacterized_LOC102151481_(LOC102151481),_ncRNA	LOC102151481	#N/A
KIAA1191	Kidney		XM_540212.5	0.0901639	PREDICTED:_Canis_lupus_familiaris_polymerase_(DNA-directed),_epsilon_4,_accessory_subunit_(POLE4),_mRNA	POLE4	Skel_muscle
ATP6V1D	Brain		XM_014111447.1	0.09015	PREDICTED:_Canis_lupus_familiaris_vacuolar_protein_sorting_13_homolog_D_(S._cerevisiae)_(VPS13D),_mRNA	VPS13D	#N/A
ANP32B	Lymphnode		NM_001025621.1	0.089895	Canis_lupus_familiaris_cathepsin_D_(CTSD),_mRNA	CTSD	Kidney
LOC612499///LOC612480///LOC609171///LOC609099///LOC608933///LOC608917///LOC608729///LOC608117///LOC608035///LOC607650///LOC607525///LOC607135///LOC607099///LOC607098///LOC490392///LOC488418///LOC488116///LOC487696///LOC487279///LOC484708///LOC484696///LOC482001///LOC481926///LOC477765///LOC477645///HNRNPA1L2///LOC476099	Pancreas		XR_292744.1	0.0897756	PREDICTED:_Canis_lupus_familiaris_uncharacterized_LOC102154903_(LOC102154903),_ncRNA	LOC102154903	#N/A
SH3GL3	Brain		XM_536872.5	0.0896646	PREDICTED:_Canis_lupus_familiaris_actin_related_protein_2/3_complex,_subunit_1B,_41kDa_(ARPC1B),_mRNA	ARPC1B	Lymphnode
CD59	Lung		NM_001270886.1	0.0894632	Canis_lupus_familiaris_hemoglobin_subunit_alpha-like_(LOC100855540),_mRNA	LOC100855540	#N/A
EIF3H	Spleen		XM_005616609.2	0.0894309	PREDICTED:_Canis_lupus_familiaris_heterogeneous_nuclear_ribonucleoprotein_L_(HNRNPL),_mRNA	HNRNPL	Lymphnode
RNASEK	Lung		XM_846245.4	0.0894266	PREDICTED:_Canis_lupus_familiaris_shisa_family_member_5_(SHISA5),_mRNA	SHISA5	Jejunum
PCMT1	Brain		NM_001003153.1	0.0892857	Canis_lupus_familiaris_RAB1A,_member_RAS_oncogene_family_(RAB1A),_mRNA	RAB1A	Jejunum
BRK1	Lymphnode		XM_014110355.1	0.0892857	PREDICTED:_Canis_lupus_familiaris_uncharacterized_LOC106558194_(LOC106558194),_mRNA	LOC106558194	#N/A
TOMM6	Lymphnode		NM_001003257.1	0.0891313	Canis_lupus_familiaris_inositol_polyphosphate-5-phosphatase_A_(INPP5A),_mRNA	INPP5A	Heart
SNX14	Brain		XR_291437.1	0.0888889	PREDICTED:_Canis_lupus_familiaris_uncharacterized_LOC102152935_(LOC102152935),_ncRNA	LOC102152935	#N/A
OAT	Kidney		XM_005640902.2	0.0888179	PREDICTED:_Canis_lupus_familiaris_phosphatidylinositol_glycan_anchor_biosynthesis,_class_M_(PIGM),_mRNA	PIGM	Pancreas
OGT	Lymphnode		XM_540482.5	0.0887484	PREDICTED:_Canis_lupus_familiaris_NPL4_homolog,_ubiquitin_recognition_factor_(NPLOC4),_mRNA	NPLOC4	Lymphnode
PCP4	Brain		XM_843599.4	0.0887231	PREDICTED:_Canis_lupus_familiaris_chloride_intracellular_channel_3_(CLIC3),_mRNA	CLIC3	Lung
ARPP21	Brain		XM_014119803.1	0.088685	PREDICTED:_Canis_lupus_familiaris_translation_initiation_factor_IF-2-like_(LOC102156916),_mRNA	LOC102156916	#N/A
ATP6V1G2	Brain		XM_005618722.1	0.0885417	PREDICTED:_Canis_lupus_familiaris_CDGSH_iron-sulfur_domain-containing_protein_1_(LOC102154780),_mRNA	LOC102154780	#N/A
ATP2B1	Brain		XM_546724.3	0.08845	PREDICTED:_Canis_lupus_familiaris_hes_family_bHLH_transcription_factor_4_(HES4),_mRNA	HES4	Lymphnode
IK	Spleen		XM_533270.5	0.088411	PREDICTED:_Canis_lupus_familiaris_fatty_acid_desaturase_3_(FADS3),_mRNA	FADS3	Heart
UBE2E1	Lymphnode		XR_296307.2	0.0883055	PREDICTED:_Canis_lupus_familiaris_uncharacterized_LOC102153505_(LOC102153505),_ncRNA	LOC102153505	#N/A
AP2A2	Brain		XM_003434778.3	0.0882521	PREDICTED:_Canis_lupus_familiaris_chromosome_6_open_reading_frame,_human_C1orf194_(C6H1orf194),_mRNA	C6H1orf194	#N/A
USO1	Pancreas		XR_001316919.1	0.0881834	PREDICTED:_Canis_lupus_familiaris_uncharacterized_LOC106559313_(LOC106559313),_ncRNA	LOC106559313	#N/A
CHMP5	Brain		XM_546739.5	0.0881774	PREDICTED:_Canis_lupus_familiaris_multiple_EGF-like-domains_6_(MEGF6),_mRNA	MEGF6	Pancreas
ACYP2	Skel_muscle		XR_001314136.1	0.0880829	PREDICTED:_Canis_lupus_familiaris_uncharacterized_LOC106557555_(LOC106557555),_ncRNA	LOC106557555	#N/A
MBNL1	Lymphnode		XM_005635060.2	0.0880572	PREDICTED:_Canis_lupus_familiaris_phospholipase_C,_gamma_1_(PLCG1),_mRNA	PLCG1	Lymphnode
C32H4orf3	Heart		XM_845370.4	0.0880538	PREDICTED:_Canis_lupus_familiaris_zinc_finger_protein_750_(ZNF750),_mRNA	ZNF750	Pancreas
YBX1///LOC479011///LOC474472	Heart		XM_014115699.1	0.0880271	PREDICTED:_Canis_lupus_familiaris_interferon_regulatory_factor_2_binding_protein-like_(IRF2BPL),_mRNA	IRF2BPL	#N/A
LOC609886///SNU13	Brain		NM_001025397.1	0.0878418	Canis_lupus_familiaris_serine_peptidase_inhibitor,_Kazal_type_5_(SPINK5),_mRNA	SPINK5	Pancreas
TRIP12	Skel_muscle		XM_003639578.3	0.0878274	PREDICTED:_Canis_lupus_familiaris_lysosomal_protein_transmembrane_4_alpha_(LAPTM4A),_mRNA	LAPTM4A	Lung
UBE2V1	Brain		XM_005627974.2	0.0877722	PREDICTED:_Canis_lupus_familiaris_N-myc_downstream_regulated_1_(NDRG1),_transcript_variant_X1,_mRNA	NDRG1	Kidney
ZC3H15	Skel_muscle		XM_005634783.2	0.0877338	PREDICTED:_Canis_lupus_familiaris_jagged_1_(JAG1),_mRNA	JAG1	Lymphnode
NDUFA7	Heart		XM_533879.5	0.0876623	PREDICTED:_Canis_lupus_familiaris_multivesicular_body_subunit_12A_(MVB12A),_mRNA	MVB12A	Jejunum
[truncated: 30,677 more rows]

## Sheet: Tumat_cart_BGI
UBB	Brain		NR_110394.1	7.2107	Canis_lupus_familiaris_RNA,_7SL,_cytoplasmic_1_(RN7SL1),_SRP_RNA	RN7SL1	#N/A	95 %ile	Brain	Heart	Jejunum	Kidney	Liver	Lung	Lymphnode	Pancreas	Skel_muscle	Spleen
[truncated: 55,251 more rows]

[truncated: 7 more sheets: Tumat_liver_BGI, Tumat_muscle_BGI, Skin1_HS, Skin2_HS, Tumat_cart_HS, Tumat_liver_HS, Tumat_muscle_HS]
