# Supplementary material for: Ancient RNA from Late Pleistocene permafrost and historical canids shows tissue-specific transcriptome survival
Source: PLoS Biol. 2019 Jul 30;17(7):e3000166. doi: 10.1371/journal.pbio.3000166 (PMC6667121; doi:10.1371/journal.pbio.3000166)
Supplement: S5 Data — Briefly, columns A and B are the static tissue/gene pairs generated from the CNTD Affymetrix array. Column D is the NCBI reference for each gene found on the CanFam3.1 transcriptome, column F the full gene description, and column G the derived gene name/locus (LOC) ID. Column E is the mean coverage depth of that gene after mapping. Column H is a lookup formula to assign each gene a most-related tissue from the 10 listed on CNTD. Column I is the 95th percentile value of coverage. Columns J–S are the total cumulative scores assigned to each of the 10 tissues following associated-gene/score pairing. CNTD, Canine Normal Tissue Database. (XLSX) [file pbio.3000166.s033.xlsx]

## Sheet: ctrl_cart
UBB	Brain		XM_533869.4	7535.15	PREDICTED:_Canis_lupus_familiaris_cartilage_oligomeric_matrix_protein_(COMP),_mRNA	COMP	Spleen		Brain	Heart	Jejunum	Kidney	Liver	Lung	Lymphnode	Pancreas	Skel_muscle	Spleen
RTN4	Brain		NM_001003370.1	7411.91	Canis_lupus_familiaris_clusterin_(CLU),_mRNA	CLU	Brain	130.382	72084.9	48243.5	36999.3	53199	25481.2	101363	188637	47892.2	42075.6	72851.9
LOC608147	Brain		XM_847311.5	6851.34	PREDICTED:_Canis_lupus_familiaris_chondroadherin_(CHAD),_mRNA	CHAD	Skel_muscle
CPE	Brain		NM_001003229.1	6541.94	Canis_lupus_familiaris_biglycan_(BGN),_mRNA	BGN	Spleen
TUBA1B	Brain		XM_003639976.3	6227.22	PREDICTED:_Canis_lupus_familiaris_matrix_Gla_protein_(MGP),_mRNA	MGP	Lung
CLU	Brain		XM_005637812.2	6080.35	PREDICTED:_Canis_lupus_familiaris_HtrA_serine_peptidase_1_(HTRA1),_mRNA	HTRA1	Brain
RPL9	Lymphnode		NM_001014768.1	6031.27	Canis_lupus_familiaris_MHC_class_II_DLA_DRB1_beta_chain_(HLA-DRB1),_mRNA	HLA-DRB1	Lymphnode
RPL19	Lymphnode		XM_545677.5	6025.61	PREDICTED:_Canis_lupus_familiaris_fibromodulin_(FMOD),_mRNA	FMOD	Skel_muscle
CALM2	Brain		XM_543203.5	5880.86	PREDICTED:_Canis_lupus_familiaris_cathepsin_B_(CTSB),_mRNA	CTSB	Kidney
RPS26	Lymphnode		XM_848832.4	5407.23	PREDICTED:_Canis_lupus_familiaris_chromosome_10_open_reading_frame,_human_C2orf40_(C10H2orf40),_mRNA	C10H2orf40	Heart
GNAS	Brain		XM_544507.4	4446.98	PREDICTED:_Canis_lupus_familiaris_complement_component_1,_q_subcomponent,_B_chain_(C1QB),_mRNA	C1QB	Spleen
SNAP25	Brain		NM_001300876.1	4212.87	Canis_lupus_familiaris_lysozyme_(LYZ),_mRNA	LYZ	Lymphnode
LOC478701	Brain		XM_003433745.3	4111.72	PREDICTED:_Canis_lupus_familiaris_complement_component_1,_q_subcomponent,_C_chain_(C1QC),_mRNA	C1QC	Spleen
LOC607732	Lymphnode		XM_535367.5	4078.06	PREDICTED:_Canis_lupus_familiaris_complement_component_1,_q_subcomponent,_A_chain_(C1QA),_mRNA	C1QA	Spleen
LOC610558///LOC480221///RPL17///LOC474501	Lymphnode		NM_001287023.1	4039.73	Canis_lupus_familiaris_vimentin_(VIM),_mRNA	VIM	Lung
LOC611548///LOC610897///LOC610783///LOC609859///RPL31///LOC609515///LOC609137///LOC608415///LOC608123///LOC607191///LOC607190///LOC607092///LOC490332///LOC488227///LOC485770///LOC483279///LOC481543	Lymphnode		NM_001252227.1	3887.06	Canis_lupus_familiaris_ribosomal_protein_L7_(RPL7),_mRNA	RPL7	Lymphnode
RPS29	Lymphnode		XM_003640047.2	3870.51	PREDICTED:_Canis_lupus_familiaris_beta-2-microglobulin_(B2M),_transcript_variant_X1,_mRNA	B2M	Spleen
LOC481915///PEBP1	Brain		XM_005633903.1	3857.04	PREDICTED:_Canis_lupus_familiaris_tumor_protein,_translationally-controlled_1_(TPT1),_mRNA	TPT1	Pancreas
LOC611750///LOC610558///LOC607592///LOC480221///LOC475097///RPL17///LOC474501	Lymphnode		NM_001313782.1	3787.03	Canis_lupus_familiaris_ribosomal_protein_L19_(RPL19),_mRNA	RPL19	Lymphnode
LOC608772///LOC476717	Lymphnode		XM_003639401.3	3770.88	PREDICTED:_Canis_lupus_familiaris_collagen,_type_X,_alpha_1_(COL10A1),_mRNA	COL10A1	Lung
RPS20	Lymphnode		XM_005620669.2	3769.37	PREDICTED:_Canis_lupus_familiaris_C-type_lectin_domain_family_3,_member_A_(CLEC3A),_mRNA	CLEC3A	Pancreas
HSPA8	Brain		NM_001003349.2	3768.72	Canis_lupus_familiaris_actin_gamma_1_(ACTG1),_mRNA	ACTG1	Jejunum
RPL35	Lymphnode		XM_857181.4	3701.65	PREDICTED:_Canis_lupus_familiaris_ribosomal_protein_S8_(RPS8),_mRNA	RPS8	Lymphnode
MDH1	Heart		XM_003639821.3	3695.82	PREDICTED:_Canis_lupus_familiaris_cystatin-C-like_(LOC607874),_mRNA	LOC607874	Liver
LOC609216///LOC608052///RPS24///LOC479257	Lymphnode		XM_539716.5	3691.3	PREDICTED:_Canis_lupus_familiaris_lumican_(LUM),_mRNA	LUM	Heart
UBB	Brain		XM_848781.3	3580.84	PREDICTED:_Canis_lupus_familiaris_cytokine-like_1_(CYTL1),_mRNA	CYTL1	Jejunum
RPS17	Lymphnode		XM_003434904.2	3366.34	PREDICTED:_Canis_lupus_familiaris_S100_calcium_binding_protein_A6_(S100A6),_mRNA	S100A6	Lung
ATP5B	Heart		XM_845916.4	3269.29	PREDICTED:_Canis_lupus_familiaris_collagen,_type_III,_alpha_1_(COL3A1),_mRNA	COL3A1	Lung
RPS11	Lymphnode		NM_001252169.1	3171.27	Canis_lupus_familiaris_ribosomal_protein_L32_(RPL32),_mRNA	RPL32	Lymphnode
LOC608415	Lymphnode		XM_005616513.2	3170.48	PREDICTED:_Canis_lupus_familiaris_ribosomal_protein_S19_(RPS19),_mRNA	RPS19	Lymphnode
RPS11	Spleen		NM_001286939.1	3122.41	Canis_lupus_familiaris_ribosomal_protein_L7a_(RPL7A),_mRNA	RPL7A	Lymphnode
LOC612156///LOC612118///LOC610683///LOC610259///LOC610211///LOC610049///LOC609929///LOC608830///LOC607825///LOC607078///LOC606857///LOC492077///LOC491880///LOC490340///LOC490271///LOC489216///LOC488702///LOC488656///LOC488591///LOC488411///LOC487581///LOC487478///LOC486803///LOC485733///LOC483045///LOC482010///LOC480206///LOC479206///LOC478030///LOC477441///LOC476906///LOC475187///GAPDH	Skel_muscle		XM_546156.5	3114.51	PREDICTED:_Canis_lupus_familiaris_DNA-damage-inducible_transcript_4_(DDIT4),_mRNA	DDIT4	Lymphnode
PRNP	Brain		XM_005622961.2	3094.61	PREDICTED:_Canis_lupus_familiaris_proteoglycan_4_(PRG4),_mRNA	PRG4	Lung
SLC1A3	Brain		XM_536549.4	3089.53	PREDICTED:_Canis_lupus_familiaris_ribosomal_protein_S25_(RPS25),_mRNA	RPS25	#N/A
RPL19	Lymphnode		XM_541795.5	2984.77	PREDICTED:_Canis_lupus_familiaris_basic_helix-loop-helix_family,_member_e40_(BHLHE40),_mRNA	BHLHE40	Skel_muscle
UCHL1	Brain		XM_533231.4	2950.81	PREDICTED:_Canis_lupus_familiaris_cofilin_1_(non-muscle)_(CFL1),_mRNA	CFL1	Brain
GDPD2	Brain		NM_001201488.1	2936.12	Canis_lupus_familiaris_lectin,_galactoside-binding,_soluble,_1_(LGALS1),_mRNA	LGALS1	Pancreas
RPS14	Lymphnode		NM_001252170.1	2934.52	Canis_lupus_familiaris_ribosomal_protein_S6_(RPS6),_mRNA	RPS6	#N/A
LOC607874	Liver		NM_001011726.1	2900.94	Canis_lupus_familiaris_major_histocompatibility_complex,_class_II,_DQ_alpha_1_(DLA-DQA1),_mRNA	DLA-DQA1	Lymphnode
LOC612949///LOC611548///LOC610897///LOC610783///LOC610034///LOC609859///RPL31///LOC609522///LOC609515///LOC609137///LOC608415///LOC608123///LOC607191///LOC607190///LOC607092///LOC490332///LOC488227///LOC485770///LOC483279///LOC481543	Lymphnode		NM_001252228.1	2874.13	Canis_lupus_familiaris_ribosomal_protein_S27a_(RPS27A),_mRNA	RPS27A	Lymphnode
LOC479765///LOC478212	Lymphnode		NM_001313783.1	2863.58	Canis_lupus_familiaris_ribosomal_protein_S11_(RPS11),_mRNA	RPS11	Lymphnode
RPS27A	Lymphnode		NM_001313777.1	2828.53	Canis_lupus_familiaris_ribosomal_protein_S3_(RPS3),_mRNA	RPS3	Lymphnode
UQCRH	Skel_muscle		XM_014118632.1	2818.63	PREDICTED:_Canis_lupus_familiaris_60S_acidic_ribosomal_protein_P1-like_(LOC100856037),_mRNA	LOC100856037	#N/A
LOC609896	Brain		XM_535079.4	2779.75	PREDICTED:_Canis_lupus_familiaris_ribosomal_protein_S20_(RPS20),_mRNA	RPS20	Lymphnode
LOC477508	Kidney		NM_001252042.1	2736.72	Canis_lupus_familiaris_ribosomal_protein_S4,_X-linked_(RPS4X),_mRNA	RPS4X	Heart
ACTG1	Jejunum		NM_001025621.1	2733.92	Canis_lupus_familiaris_cathepsin_D_(CTSD),_mRNA	CTSD	Kidney
LOC479600	Brain		XM_003432257.3	2720.04	PREDICTED:_Canis_lupus_familiaris_S100_calcium_binding_protein_A10_(S100A10),_mRNA	S100A10	Lung
CHN1	Brain		XM_005618155.2	2689.95	PREDICTED:_Canis_lupus_familiaris_ribosomal_protein_S23_(RPS23),_mRNA	RPS23	Lymphnode
RPS13	Lymphnode		XM_005640381.2	2673.46	PREDICTED:_Canis_lupus_familiaris_frizzled-related_protein_(FRZB),_mRNA	FRZB	Brain
RPS27A	Lymphnode		NM_001003099.1	2662.88	Canis_lupus_familiaris_ribosomal_protein_S17_(RPS17),_mRNA	RPS17	Lymphnode
PTGDS	Brain		XM_536256.5	2614.49	PREDICTED:_Canis_lupus_familiaris_ribosomal_protein_L9_(RPL9),_mRNA	RPL9	Lymphnode
LOC612295///LOC492081///GLUL	Brain		XM_546756.5	2563	PREDICTED:_Canis_lupus_familiaris_ERBB_receptor_feedback_inhibitor_1_(ERRFI1),_mRNA	ERRFI1	Kidney
SPARCL1	Brain		XM_850438.4	2527.8	PREDICTED:_Canis_lupus_familiaris_cysteine-rich_protein_1_(intestinal)_(CRIP1),_mRNA	CRIP1	Lymphnode
MDH1	Heart		NM_001252411.1	2493.67	Canis_lupus_familiaris_ribosomal_protein_L14_(RPL14),_mRNA	RPL14	Lymphnode
RPS7	Lymphnode		NM_001048082.1	2469.02	Canis_lupus_familiaris_ribosomal_protein_S18_(RPS18),_mRNA	RPS18	Lymphnode
YWHAE	Brain		XM_005630622.2	2439.79	PREDICTED:_Canis_lupus_familiaris_cathepsin_K_(CTSK),_transcript_variant_X1,_mRNA	CTSK	Lung
LOC612156///LOC612118///LOC611333///LOC610683///LOC610309///LOC610259///LOC610211///LOC610049///LOC609929///LOC608830///LOC608479///LOC607825///LOC607078///LOC606857///LOC492077///LOC491880///LOC490340///LOC490271///LOC489985///LOC489216///LOC488702///LOC488656///LOC488591///LOC488411///LOC487581///LOC487478///LOC486803///LOC486572///LOC485733///LOC483045///LOC482010///LOC480206///LOC479206///LOC…	Skel_muscle		XM_014112414.1	2422.59	PREDICTED:_Canis_lupus_familiaris_milk_fat_globule-EGF_factor_8_protein_(MFGE8),_mRNA	MFGE8	Lymphnode
COX4I1	Heart		XM_535773.5	2384.79	PREDICTED:_Canis_lupus_familiaris_ribosomal_protein_L35a_(RPL35A),_mRNA	RPL35A	Lymphnode
LOC608703///RPL26	Lymphnode		XM_005631491.2	2352.27	PREDICTED:_Canis_lupus_familiaris_Finkel-Biskis-Reilly_murine_sarcoma_virus_(FBR-MuSV)_ubiquitously_expressed_(FAU),_mRNA	FAU	Lymphnode
GPM6A	Brain		XM_849812.4	2346.93	PREDICTED:_Canis_lupus_familiaris_thymosin_beta_10_(TMSB10),_mRNA	TMSB10	Lung
LOC479004///LOC476842	Spleen		XM_005616591.2	2302.58	PREDICTED:_Canis_lupus_familiaris_ribosomal_protein_S16_(RPS16),_mRNA	RPS16	Lymphnode
PPIA	Brain		XM_859809.4	2302.42	PREDICTED:_Canis_lupus_familiaris_ribosomal_protein_S13_(RPS13),_mRNA	RPS13	Lymphnode
VSNL1	Brain		XM_844580.3	2291.28	PREDICTED:_Canis_lupus_familiaris_ribosomal_protein_S12_(RPS12),_mRNA	RPS12	Spleen
CPE	Brain		XM_005639430.2	2272.27	PREDICTED:_Canis_lupus_familiaris_ribosomal_protein_L24_(RPL24),_mRNA	RPL24	Lymphnode
LOC476842	Lymphnode		XM_533590.4	2269.3	PREDICTED:_Canis_lupus_familiaris_ribosomal_protein_S9_(RPS9),_mRNA	RPS9	Lymphnode
H3F3B	Lung		XM_014107213.1	2254.71	PREDICTED:_Canis_lupus_familiaris_ribosomal_protein_S21_(RPS21),_transcript_variant_X2,_mRNA	RPS21	#N/A
LOC610558///LOC480221///RPL17///LOC474501	Lymphnode		XM_853403.3	2244.89	PREDICTED:_Canis_lupus_familiaris_ribosomal_protein_L8_(RPL8),_mRNA	RPL8	Lymphnode
CFL1	Brain		NM_001003102.2	2238.1	Canis_lupus_familiaris_ribosomal_protein_L27_(RPL27),_mRNA	RPL27	Lymphnode
SCD	Brain		XM_533877.5	2233.15	PREDICTED:_Canis_lupus_familiaris_ribosomal_protein_L18a_(RPL18A),_mRNA	RPL18A	Lymphnode
SLC39A10	Brain		XM_848484.4	2229.97	PREDICTED:_Canis_lupus_familiaris_eukaryotic_translation_elongation_factor_1_gamma_(EEF1G),_mRNA	EEF1G	Lymphnode
ATPIF1	Heart		XM_536735.3	2224.54	PREDICTED:_Canis_lupus_familiaris_enolase_1,_(alpha)_(ENO1),_mRNA	ENO1	Brain
HSP90AA1	Brain		XM_005631917.2	2218.67	PREDICTED:_Canis_lupus_familiaris_macrophage_receptor_with_collagenous_structure_(MARCO),_mRNA	MARCO	Lymphnode
EIF4A2	Brain		XM_014121326.1	2195.58	PREDICTED:_Canis_lupus_familiaris_ferritin,_heavy_polypeptide_1_(FTH1),_mRNA	FTH1	Spleen
LOC612644	Heart		XM_005626280.2	2156.51	PREDICTED:_Canis_lupus_familiaris_guanine_nucleotide_binding_protein_(G_protein),_beta_polypeptide_2-like_1_(GNB2L1),_mRNA	GNB2L1	Lymphnode
PGAM1	Brain		NM_001002961.1	2147.77	Canis_lupus_familiaris_annexin_A2_(ANXA2),_mRNA	ANXA2	Lung
SPARCL1	Brain		XM_533197.4	2077.58	PREDICTED:_Canis_lupus_familiaris_ribosomal_protein,_large,_P2_(RPLP2),_mRNA	RPLP2	Lymphnode
RPS23	Lymphnode		XM_005630093.1	2071.9	PREDICTED:_Canis_lupus_familiaris_ribosomal_protein_S7_(RPS7),_mRNA	RPS7	Lymphnode
GPI///LOC479379	Skel_muscle		XM_858292.4	2064.02	PREDICTED:_Canis_lupus_familiaris_heat_shock_70kDa_protein_5_(glucose-regulated_protein,_78kDa)_(HSPA5),_mRNA	HSPA5	Pancreas
EIF1	Brain		XM_014112340.1	2024.7	PREDICTED:_Canis_lupus_familiaris_cathepsin_H_(CTSH),_partial_mRNA	CTSH	Lung
UBA52	Spleen		NM_001252159.1	2020.27	Canis_lupus_familiaris_ribosomal_protein_L3_(RPL3),_mRNA	RPL3	#N/A
ARL6IP1	Lymphnode		XM_537074.4	2004.34	PREDICTED:_Canis_lupus_familiaris_ribosomal_protein_L5_(RPL5),_mRNA	RPL5	Lymphnode
LOC606947	Lymphnode		XM_533568.5	1988.88	PREDICTED:_Canis_lupus_familiaris_ribosomal_protein_S5_(RPS5),_mRNA	RPS5	Lymphnode
LOC608877///LOC607909///LOC485162///MDH2///LOC482601	Heart		XM_847648.4	1983.89	PREDICTED:_Canis_lupus_familiaris_transgelin_2_(TAGLN2),_mRNA	TAGLN2	Lung
YWHAB	Brain		XM_537722.5	1966.85	PREDICTED:_Canis_lupus_familiaris_chemokine_(C-C_motif)_ligand_23_(CCL23),_mRNA	CCL23	Spleen
SKP1	Brain		XM_014122392.1	1959.96	PREDICTED:_Canis_lupus_familiaris_ribosomal_protein_S15_(RPS15),_mRNA	RPS15	Lymphnode
PCSK1N	Brain		XM_537850.5	1929.03	PREDICTED:_Canis_lupus_familiaris_ribosomal_protein_L35_(RPL35),_mRNA	RPL35	Lymphnode
TUBA4A	Skel_muscle		XM_005617684.2	1917.09	PREDICTED:_Canis_lupus_familiaris_lysosomal_protein_transmembrane_5_(LAPTM5),_mRNA	LAPTM5	Lymphnode
FABP7	Brain		XM_862217.4	1891.68	PREDICTED:_Canis_lupus_familiaris_calreticulin_(CALR),_mRNA	CALR	Lymphnode
ATP1A1	Kidney		NM_001003100.2	1872.36	Canis_lupus_familiaris_ribosomal_protein_L23_(RPL23),_mRNA	RPL23	Lymphnode
RPS8	Lymphnode		XM_005633878.2	1861.95	PREDICTED:_Canis_lupus_familiaris_integral_membrane_protein_2B_(ITM2B),_mRNA	ITM2B	Kidney
KIF5C	Brain		XM_014111110.1	1851.81	PREDICTED:_Canis_lupus_familiaris_serpin_peptidase_inhibitor,_clade_E_(nexin,_plasminogen_activator_inhibitor_type_1),_member_2_(SERPINE2),_mRNA	SERPINE2	Brain
INPP5F	Brain		XM_005618172.2	1847.46	PREDICTED:_Canis_lupus_familiaris_thrombospondin_4_(THBS4),_mRNA	THBS4	Skel_muscle
STMN2	Brain		XM_533581.5	1838.38	PREDICTED:_Canis_lupus_familiaris_ribosomal_protein_L28_(RPL28),_mRNA	RPL28	Lymphnode
LOC610042///RPS21	Lymphnode		NM_001115119.1	1826.17	Canis_lupus_familiaris_glutathione_peroxidase_1_(GPX1),_mRNA	GPX1	Spleen
OLFM1	Brain		NM_001197048.1	1812.87	Canis_lupus_familiaris_apolipoprotein_C-I_(APOC1),_mRNA	APOC1	Liver
RPL7	Lymphnode		XM_536749.4	1798.44	PREDICTED:_Canis_lupus_familiaris_ribosomal_protein_L13_(RPL13),_mRNA	RPL13	Lymphnode
EEF1B2	Pancreas		XM_854945.4	1797.3	PREDICTED:_Canis_lupus_familiaris_phosphoglycerate_mutase_1_(brain)_(PGAM1),_mRNA	PGAM1	Brain
OAZ1	Brain		XM_003639318.3	1780.5	PREDICTED:_Canis_lupus_familiaris_CD63_molecule_(CD63),_mRNA	CD63	Lung
NDFIP1	Brain		XM_533949.5	1731.78	PREDICTED:_Canis_lupus_familiaris_eukaryotic_translation_elongation_factor_2_(EEF2),_mRNA	EEF2	Pancreas
LOC607874	Liver		NM_001003242.2	1706.37	Canis_lupus_familiaris_Niemann-Pick_disease,_type_C2_(NPC2),_mRNA	NPC2	Lung
LOC609811///LOC608625///LOC479746///LOC477783	Liver		XM_005632466.2	1675.44	PREDICTED:_Canis_lupus_familiaris_ribosomal_protein_L29_(RPL29),_mRNA	RPL29	#N/A
LOC609140///LOC608162///LOC608028	Heart		XM_005642062.1	1664.77	PREDICTED:_Canis_lupus_familiaris_solute_carrier_family_25_(mitochondrial_carrier;_adenine_nucleotide_translocator),_member_6_(SLC25A6),_mRNA	SLC25A6	Kidney
LOC479901	Heart		NM_001003149.1	1647.12	Canis_lupus_familiaris_metallothionein_1H_(MT2A),_mRNA	MT2A	Liver
RPL32	Lymphnode		XM_014117417.1	1644.44	PREDICTED:_Canis_lupus_familiaris_alpha-enolase-like_(LOC476315),_mRNA	LOC476315	#N/A
RPL10A	Lymphnode		NM_001195834.1	1624.64	Canis_lupus_familiaris_cathepsin_C_(CTSC),_mRNA	CTSC	Lymphnode
RPS28	Kidney		XM_537871.5	1620.55	PREDICTED:_Canis_lupus_familiaris_ribosomal_protein_L30_(RPL30),_mRNA	RPL30	#N/A
ALDOC	Brain		XM_533303.5	1601.25	PREDICTED:_Canis_lupus_familiaris_annexin_A5_(ANXA5),_mRNA	ANXA5	Lung
FTH1	Spleen		NM_001286970.1	1583.37	Canis_lupus_familiaris_annexin_A1_(ANXA1),_mRNA	ANXA1	Lung
SLC25A4	Skel_muscle		XM_536872.5	1577.95	PREDICTED:_Canis_lupus_familiaris_actin_related_protein_2/3_complex,_subunit_1B,_41kDa_(ARPC1B),_mRNA	ARPC1B	Lymphnode
SLC25A3	Heart		XM_537355.5	1577.77	PREDICTED:_Canis_lupus_familiaris_legumain_(LGMN),_mRNA	LGMN	Kidney
ENO1	Brain		XM_005619298.2	1576.34	PREDICTED:_Canis_lupus_familiaris_CD74_molecule,_major_histocompatibility_complex,_class_II_invariant_chain_(CD74),_transcript_variant_X2,_mRNA	CD74	Lymphnode
HMGCS1	Liver		NM_001252286.1	1571.9	Canis_lupus_familiaris_ribosomal_protein_S27_(RPS27),_mRNA	RPS27	Lymphnode
ATP5A1	Heart		XM_005619920.2	1569.71	PREDICTED:_Canis_lupus_familiaris_profilin_1_(PFN1),_mRNA	PFN1	Lymphnode
LOC609606///RPS25	Spleen		XM_848130.3	1568.56	PREDICTED:_Canis_lupus_familiaris_ribosomal_protein_S29_(RPS29),_mRNA	RPS29	Lymphnode
LOC609606///RPS25	Spleen		XM_859552.4	1563.71	PREDICTED:_Canis_lupus_familiaris_calmodulin_2_(phosphorylase_kinase,_delta)_(CALM2),_mRNA	CALM2	Brain
RPL13A	Lymphnode		XM_536040.5	1555.91	PREDICTED:_Canis_lupus_familiaris_eukaryotic_translation_elongation_factor_1_beta_2_(EEF1B2),_mRNA	EEF1B2	Pancreas
LOC475808	Lymphnode		XM_014114295.1	1538.13	PREDICTED:_Canis_lupus_familiaris_60S_ribosomal_protein_L23a_(LOC106558887),_mRNA	LOC106558887	#N/A
SPARC	Lung		XM_536616.5	1533.12	PREDICTED:_Canis_lupus_familiaris_GABA(A)_receptor-associated_protein_(GABARAP),_mRNA	GABARAP	Spleen
LOC607470	Brain		XM_537002.5	1524.71	PREDICTED:_Canis_lupus_familiaris_ATPase,_H+_transporting,_lysosomal_16kDa,_V0_subunit_c_(ATP6V0C),_mRNA	ATP6V0C	Brain
NUCKS1	Brain		NM_001286937.1	1512.9	Canis_lupus_familiaris_eukaryotic_translation_initiation_factor_1_(EIF1),_mRNA	EIF1	Brain
CALM1	Brain		XM_854584.4	1491.84	PREDICTED:_Canis_lupus_familiaris_activating_transcription_factor_4_(ATF4),_mRNA	ATF4	Skel_muscle
ATP6V1E1	Brain		XM_531628.5	1486.18	PREDICTED:_Canis_lupus_familiaris_ribosomal_protein_S26_(RPS26),_mRNA	RPS26	Lymphnode
LOC608052///RPS24///LOC479257	Lymphnode		NM_001197170.1	1477.64	Canis_lupus_familiaris_collagen,_type_IX,_alpha_2_(COL9A2),_mRNA	COL9A2	#N/A
RPL24	Lymphnode		NM_001115118.1	1477.5	Canis_lupus_familiaris_selenoprotein_P,_plasma,_1_(SEPP1),_mRNA	SEPP1	Kidney
LOC612098///LOC611252///HSP90AB1	Brain		XM_003638769.3	1474.18	PREDICTED:_Canis_lupus_familiaris_connective_tissue_growth_factor_(CTGF),_mRNA	CTGF	Lung
SLC25A3	Heart		XM_847296.4	1466.5	PREDICTED:_Canis_lupus_familiaris_peptidylprolyl_isomerase_B_(cyclophilin_B)_(PPIB),_mRNA	PPIB	Jejunum
RPS3	Lymphnode		NM_001251956.1	1464.57	Canis_lupus_familiaris_ribosomal_protein_L12_(RPL12),_mRNA	RPL12	Lymphnode
GOT1	Heart		XM_014120935.1	1441.74	PREDICTED:_Canis_lupus_familiaris_CD81_molecule_(CD81),_mRNA	CD81	Lung
NPTN	Brain		XM_014116478.1	1421.45	PREDICTED:_Canis_lupus_familiaris_granulin_(GRN),_mRNA	GRN	Spleen
LOC611134	Heart		XM_844219.5	1404.25	PREDICTED:_Canis_lupus_familiaris_ribosomal_protein_L22_(RPL22),_mRNA	RPL22	Lymphnode
STMN1	Brain		XM_542128.4	1401.06	PREDICTED:_Canis_lupus_familiaris_ribosomal_protein_S28_(RPS28),_mRNA	RPS28	Kidney
TMSB10	Lung		NM_001252147.1	1388.42	Canis_lupus_familiaris_ribosomal_protein_S15a_(RPS15A),_mRNA	RPS15A	#N/A
CHN1	Brain		NM_001003327.2	1375.52	Canis_lupus_familiaris_heat_shock_protein_90kDa_beta_(Grp94),_member_1_(HSP90B1),_mRNA	HSP90B1	Lymphnode
LOC480464///LOC477933///RPS10	Lymphnode		XM_005629957.1	1348.17	PREDICTED:_Canis_lupus_familiaris_N-acylsphingosine_amidohydrolase_(acid_ceramidase)_1_(ASAH1),_mRNA	ASAH1	Lung
LOC478701	Brain		XM_014117731.1	1339.62	PREDICTED:_Canis_lupus_familiaris_transforming_growth_factor,_beta-induced,_68kDa_(TGFBI),_mRNA	TGFBI	Spleen
LOC610074	Brain		XM_543793.4	1330.99	PREDICTED:_Canis_lupus_familiaris_Rho_GDP_dissociation_inhibitor_(GDI)_beta_(ARHGDIB),_mRNA	ARHGDIB	Lymphnode
CHN1	Brain		NM_001197054.1	1329.03	Canis_lupus_familiaris_triosephosphate_isomerase_1_(TPI1),_mRNA	TPI1	Skel_muscle
LOC475080	Lymphnode		NM_001003263.1	1327.39	Canis_lupus_familiaris_GNAS_complex_locus_(GNAS),_mRNA	GNAS	Brain
LOC610897	Pancreas		NM_001251958.1	1318.44	Canis_lupus_familiaris_ribosomal_protein_L18_(RPL18),_mRNA	RPL18	#N/A
EIF4G2	Lung		NM_001100290.1	1318.15	Canis_lupus_familiaris_cytochrome_b-245,_alpha_polypeptide_(CYBA),_mRNA	CYBA	Lung
MTCH1	Brain		XM_014111641.1	1282.29	PREDICTED:_Canis_lupus_familiaris_ribosomal_protein_L10_(RPL10),_transcript_variant_X1,_mRNA	RPL10	Lymphnode
LOC612604///RPL6P///LOC488242///LOC485739///RPL6	Lymphnode		XM_540488.4	1249.72	PREDICTED:_Canis_lupus_familiaris_prolyl_4-hydroxylase,_beta_polypeptide_(P4HB),_mRNA	P4HB	Jejunum
LOC608684///LOC608454///LOC607844///LOC607824///LOC607193///LOC477063///RPS3A	Spleen		NM_001252165.1	1245.16	Canis_lupus_familiaris_peroxiredoxin_1_(PRDX1),_mRNA	PRDX1	Kidney
LOC482687	Brain		NM_001048092.1	1233.13	Canis_lupus_familiaris_phosphatidylethanolamine_binding_protein_1_(PEBP1),_mRNA	PEBP1	Brain
39326	Brain		XM_533679.5	1228.85	PREDICTED:_Canis_lupus_familiaris_eukaryotic_translation_initiation_factor_3,_subunit_K_(EIF3K),_mRNA	EIF3K	Lymphnode
SLC25A6	Kidney		XM_846356.4	1226.53	PREDICTED:_Canis_lupus_familiaris_integrin-binding_sialoprotein_(IBSP),_mRNA	IBSP	Pancreas
RPL34	Lymphnode		XM_534268.5	1217.79	PREDICTED:_Canis_lupus_familiaris_serotransferrin_(LOC477072),_mRNA	LOC477072	Liver
YWHAB	Brain		XM_847263.4	1213.41	PREDICTED:_Canis_lupus_familiaris_angiopoietin-like_7_(ANGPTL7),_mRNA	ANGPTL7	Lung
SCG5	Brain		NM_001109915.1	1206.68	Canis_lupus_familiaris_cathepsin_A_(CTSA),_mRNA	CTSA	Jejunum
IGFBP7	Kidney		XM_849905.4	1205.05	PREDICTED:_Canis_lupus_familiaris_SH3_domain_binding_glutamate-rich_protein_like_3_(SH3BGRL3),_mRNA	SH3BGRL3	Spleen
LOC609911///LOC609205///LDHB///LOC476213///LOC475101	Heart		XM_003434001.4	1169.91	PREDICTED:_Canis_lupus_familiaris_collagen,_type_VI,_alpha_1_(COL6A1),_mRNA	COL6A1	Lung
NEFL	Brain		XM_014121825.1	1169.58	PREDICTED:_Canis_lupus_familiaris_ribosomal_protein_L36_(RPL36),_mRNA	RPL36	Lymphnode
LOC611681///LOC611222///LOC610320///LOC609391///LOC609252///LOC608861///LOC608838///LOC608584///LOC608206///LOC607788///RPL21///LOC607619///LOC606902///LOC606833///LOC478864	Pancreas		XM_844899.4	1165.92	PREDICTED:_Canis_lupus_familiaris_phosphoglycerate_kinase_1_(PGK1),_mRNA	PGK1	Skel_muscle
LOC608196///NPM1	Lymphnode		XM_536289.5	1158.52	PREDICTED:_Canis_lupus_familiaris_peptidylglycine_alpha-amidating_monooxygenase_(PAM),_mRNA	PAM	Heart
LAMTOR5	Kidney		XM_005639000.1	1144.9	PREDICTED:_Canis_lupus_familiaris_cystatin_B_(stefin_B)_(CSTB),_mRNA	CSTB	Lung
SNRPN	Brain		XM_533874.4	1143.68	PREDICTED:_Canis_lupus_familiaris_interferon,_gamma-inducible_protein_30_(IFI30),_mRNA	IFI30	Lymphnode
MAP1B	Brain		XM_535453.5	1142.82	PREDICTED:_Canis_lupus_familiaris_protein_disulfide_isomerase_family_A,_member_3_(PDIA3),_mRNA	PDIA3	Pancreas
OAZ1	Spleen		XM_539472.5	1140.92	PREDICTED:_Canis_lupus_familiaris_glycoprotein_(transmembrane)_nmb_(GPNMB),_mRNA	GPNMB	Lung
TSPAN7	Brain		NM_001313800.1	1136.01	Canis_lupus_familiaris_ribosomal_protein_L36a-like_(RPL36AL),_mRNA	RPL36AL	Lymphnode
ATP5G3	Heart		NM_001003182.1	1116.7	Canis_lupus_familiaris_TIMP_metallopeptidase_inhibitor_1_(TIMP1),_mRNA	TIMP1	Lung
NDUFB6	Heart		XM_536063.5	1115.94	PREDICTED:_Canis_lupus_familiaris_ribosomal_protein_L37a_(RPL37A),_partial_mRNA	RPL37A	#N/A
RPS15	Lymphnode		NM_001197116.2	1115.61	Canis_lupus_familiaris_eukaryotic_translation_elongation_factor_1_alpha_1_(EEF1A1),_mRNA	EEF1A1	#N/A
CKB	Brain		NM_001127234.1	1097.54	Canis_lupus_familiaris_ornithine_decarboxylase_antizyme_1_(OAZ1),_mRNA	OAZ1	Brain
ITM2B	Kidney		NM_001003254.1	1096.41	Canis_lupus_familiaris_cell_division_cycle_42_(GTP_binding_protein,_25kDa)_(CDC42),_mRNA	CDC42	#N/A
TPT1	Pancreas		NM_001252225.1	1088.02	Canis_lupus_familiaris_ribosomal_protein_L27a_(RPL27A),_mRNA	RPL27A	#N/A
RPL8	Lymphnode		XM_014110913.1	1066.93	PREDICTED:_Canis_lupus_familiaris_actin_related_protein_2/3_complex,_subunit_2,_34kDa_(ARPC2),_mRNA	ARPC2	Lymphnode
SOD1	Kidney		NM_001003128.1	1064.06	Canis_lupus_familiaris_ATPase,_H+_transporting,_lysosomal_9kDa,_V0_subunit_e1_(ATP6V0E1),_mRNA	ATP6V0E1	Spleen
RPS12	Spleen		NM_001251942.1	1048.02	Canis_lupus_familiaris_eukaryotic_translation_initiation_factor_4A1_(EIF4A1),_mRNA	EIF4A1	#N/A
MT2A	Liver		XM_851615.4	1042.06	PREDICTED:_Canis_lupus_familiaris_poly(A)_binding_protein,_cytoplasmic_1_(PABPC1),_mRNA	PABPC1	Lymphnode
FXYD6	Spleen		NM_001003364.1	1039.58	Canis_lupus_familiaris_guanine_nucleotide_binding_protein_(G_protein),_alpha_inhibiting_activity_polypeptide_2_(GNAI2),_mRNA	GNAI2	Lymphnode
GRIA2	Brain		NM_001003228.1	1039.01	Canis_lupus_familiaris_decorin_(DCN),_mRNA	DCN	Lung
RPS18	Lymphnode		XR_134413.3	1037.93	PREDICTED:_Canis_lupus_familiaris_uncharacterized_LOC100686903_(LOC100686903),_ncRNA	LOC100686903	#N/A
ATP5A1	Heart		NM_001003220.1	1033.48	Canis_lupus_familiaris_podoplanin_(PDPN),_mRNA	PDPN	Lung
SPTBN1	Lung		NM_001252171.1	1009.7	Canis_lupus_familiaris_nucleophosmin_(nucleolar_phosphoprotein_B23,_numatrin)_(NPM1),_mRNA	NPM1	Lymphnode
LOC612382///RPL22	Lymphnode		NM_001271070.1	1005.87	Canis_lupus_familiaris_major_histocompatibility_complex,_class_II,_DM_beta_(DLA-DMB),_mRNA	DLA-DMB	Lymphnode
NDUFA4	Skel_muscle		XM_532841.5	1002.69	PREDICTED:_Canis_lupus_familiaris_ankyrin_repeat_domain_37_(ANKRD37),_mRNA	ANKRD37	Brain
ATP5C1	Heart		XM_005624989.1	984.258	PREDICTED:_Canis_lupus_familiaris_serine_carboxypeptidase_1_(SCPEP1),_mRNA	SCPEP1	Kidney
RPL27	Lymphnode		XM_005622816.2	975.079	PREDICTED:_Canis_lupus_familiaris_S100_calcium_binding_protein_A1_(S100A1),_mRNA	S100A1	Heart
CLTC	Brain		NM_001287106.1	964.599	Canis_lupus_familiaris_ribosomal_protein_S14_(RPS14),_transcript_variant_2,_mRNA	RPS14	Lymphnode
RPL35A	Lymphnode		XM_844054.5	962.648	PREDICTED:_Canis_lupus_familiaris_BCL2/adenovirus_E1B_19kDa_interacting_protein_3_(BNIP3),_mRNA	BNIP3	Lymphnode
NTRK2	Brain		XM_003640014.3	959.966	PREDICTED:_Canis_lupus_familiaris_gamma-glutamyl_hydrolase_(conjugase,_folylpolygammaglutamyl_hydrolase)_(GGH),_mRNA	GGH	Liver
COX5B	Heart		NM_001003082.1	949.722	Canis_lupus_familiaris_TIMP_metallopeptidase_inhibitor_2_(TIMP2),_mRNA	TIMP2	Lung
APLP1	Brain		NM_001003183.1	944.672	Canis_lupus_familiaris_adrenomedullin_(ADM),_mRNA	ADM	Kidney
RPL4	Lymphnode		XM_853711.3	939.267	PREDICTED:_Canis_lupus_familiaris_H3_histone,_family_3B_(H3.3B)_(H3F3B),_mRNA	H3F3B	Lung
MATR3	Brain		NM_001252138.1	938.9	Canis_lupus_familiaris_chloride_intracellular_channel_1_(CLIC1),_mRNA	CLIC1	#N/A
YBX1	Heart		NM_001003250.1	935.94	Canis_lupus_familiaris_fucosidase,_alpha-L-_1,_tissue_(FUCA1),_mRNA	FUCA1	Spleen
LOC610983	Lymphnode		XM_005627066.1	926.215	PREDICTED:_Canis_lupus_familiaris_MHC_class_II_DR_alpha_chain_(DLA-DRA),_transcript_variant_X1,_mRNA	DLA-DRA	Lymphnode
NME2	Kidney		NM_001252230.1	923.441	Canis_lupus_familiaris_ribosomal_protein_SA_(RPSA),_mRNA	RPSA	#N/A
RPL18A///LOC476637	Lymphnode		XM_531639.5	916.082	PREDICTED:_Canis_lupus_familiaris_ATP_synthase,_H+_transporting,_mitochondrial_F1_complex,_beta_polypeptide_(ATP5B),_mRNA	ATP5B	Heart
CALM1	Brain		XM_003434992.2	902.695	PREDICTED:_Canis_lupus_familiaris_cellular_repressor_of_E1A-stimulated_genes_1_(CREG1),_partial_mRNA	CREG1	#N/A
REEP5	Brain		NM_001100291.1	900.144	Canis_lupus_familiaris_cytochrome_b-245,_beta_polypeptide_(chronic_granulomatous_disease)_(CYBB),_mRNA	CYBB	Lymphnode
CCK	Brain		XM_014122479.1	892.532	PREDICTED:_Canis_lupus_familiaris_eukaryotic_translation_initiation_factor_4_gamma,_2_(EIF4G2),_mRNA	EIF4G2	Lung
LOC612156///LOC612118///LOC610683///LOC610259///LOC610211///LOC610049///LOC609929///LOC608830///LOC607825///LOC607078///LOC606857///LOC492077///LOC491880///LOC490340///LOC490271///LOC489216///LOC488702///LOC488656///LOC488591///LOC488411///LOC487581///LOC487478///LOC485733///LOC483045///LOC482010///LOC480206///LOC479206///LOC478030///LOC477441///LOC476906///LOC475187///GAPDH	Heart		XM_843653.4	891.752	PREDICTED:_Canis_lupus_familiaris_CD14_molecule_(CD14),_mRNA	CD14	Liver
TSC22D1	Kidney		XM_536468.6	886.224	PREDICTED:_Canis_lupus_familiaris_CD74_molecule,_major_histocompatibility_complex,_class_II_invariant_chain_(CD74),_transcript_variant_X1,_mRNA	CD74	Lymphnode
DBI	Kidney		XM_005633228.2	885.319	PREDICTED:_Canis_lupus_familiaris_complement_component_3_(C3),_mRNA	C3	Liver
ATP2A2	Heart		XM_534961.5	878.241	PREDICTED:_Canis_lupus_familiaris_protein_phosphatase_1,_regulatory_subunit_3C_(PPP1R3C),_mRNA	PPP1R3C	Heart
EIF4H	Brain		NM_001115012.1	877.085	Canis_lupus_familiaris_selenoprotein_W,_1_(SEPW1),_mRNA	SEPW1	Brain
RPL23	Lymphnode		XM_546306.5	870.904	PREDICTED:_Canis_lupus_familiaris_colony_stimulating_factor_1_receptor_(CSF1R),_mRNA	CSF1R	Spleen
RPLP0///RPLP0P	Pancreas		NM_001002938.2	865.568	Canis_lupus_familiaris_cathepsin_S_(CTSS),_mRNA	CTSS	Spleen
APOE	Liver		XM_538269.5	862.652	PREDICTED:_Canis_lupus_familiaris_WNT_inhibitory_factor_1_(WIF1),_mRNA	WIF1	Spleen
RPS16	Lymphnode		XM_546230.5	859.453	PREDICTED:_Canis_lupus_familiaris_stanniocalcin_2_(STC2),_mRNA	STC2	Pancreas
LOC485529///RPLP2	Lymphnode		XM_003432172.3	859.177	PREDICTED:_Canis_lupus_familiaris_oligosaccharyltransferase_complex_subunit_4_(non-catalytic)_(OST4),_mRNA	OST4	#N/A
VDAC2	Heart		NM_001284439.1	852.27	Canis_lupus_familiaris_TIMP_metallopeptidase_inhibitor_3_(TIMP3),_mRNA	TIMP3	Lung
LOC609068	Lymphnode		XM_533964.5	851.55	PREDICTED:_Canis_lupus_familiaris_basigin_(Ok_blood_group)_(BSG),_mRNA	BSG	Kidney
ATP6V1B2	Brain		XM_003434024.3	848.836	PREDICTED:_Canis_lupus_familiaris_secreted_phosphoprotein_1_(SPP1),_transcript_variant_X1,_mRNA	SPP1	Kidney
PPP3CA	Brain		XM_532617.4	846.918	PREDICTED:_Canis_lupus_familiaris_purine_nucleoside_phosphorylase_(PNP),_mRNA	PNP	Jejunum
GABARAPL2	Brain		XM_531895.4	845.949	PREDICTED:_Canis_lupus_familiaris_histidine_triad_nucleotide_binding_protein_1_(HINT1),_mRNA	HINT1	Kidney
RAC1	Brain		XR_001317487.1	843.18	PREDICTED:_Canis_lupus_familiaris_uncharacterized_LOC606860_(LOC606860),_ncRNA	LOC606860	Heart
SLC1A2	Brain		NM_001252268.1	838.577	Canis_lupus_familiaris_small_EDRK-rich_factor_2_(SERF2),_transcript_variant_2,_mRNA	SERF2	Lung
LOC608455	Heart		XM_532876.4	836.681	PREDICTED:_Canis_lupus_familiaris_protein_disulfide_isomerase_family_A,_member_6_(PDIA6),_mRNA	PDIA6	Pancreas
CELF2	Brain		NM_001252045.1	832.945	Canis_lupus_familiaris_ribosomal_protein_S10_(RPS10),_mRNA	RPS10	Jejunum
SERINC1	Brain		XM_005640393.2	832.644	PREDICTED:_Canis_lupus_familiaris_collagen,_type_V,_alpha_2_(COL5A2),_mRNA	COL5A2	Lung
RAC1	Brain		XM_534193.5	831.477	PREDICTED:_Canis_lupus_familiaris_lysosomal-associated_membrane_protein_1_(LAMP1),_mRNA	LAMP1	Kidney
TUBB	Brain		XM_537159.5	830.92	PREDICTED:_Canis_lupus_familiaris_actin_related_protein_2/3_complex,_subunit_5,_16kDa_(ARPC5),_mRNA	ARPC5	Lymphnode
SNRPN	Brain		XR_295594.2	821.006	PREDICTED:_Canis_lupus_familiaris_stimulator_of_chondrogenesis_1_(SCRG1),_misc_RNA	SCRG1	#N/A
S100B	Brain		XM_536759.4	809.576	PREDICTED:_Canis_lupus_familiaris_cytochrome_c_oxidase_subunit_IV_isoform_1_(COX4I1),_mRNA	COX4I1	Heart
RPL18A	Lymphnode		XM_536283.6	807.287	PREDICTED:_Canis_lupus_familiaris_receptor_accessory_protein_5_(REEP5),_partial_mRNA	REEP5	Brain
COX4I1	Heart		XM_849540.4	806.255	PREDICTED:_Canis_lupus_familiaris_X-box_binding_protein_1_(XBP1),_mRNA	XBP1	Pancreas
RTN1	Brain		XM_003432509.3	803.298	PREDICTED:_Canis_lupus_familiaris_thymosin_beta-4_(LOC100683370),_mRNA	LOC100683370	#N/A
AMPH	Brain		XM_003639722.3	801.654	PREDICTED:_Canis_lupus_familiaris_jun_B_proto-oncogene_(JUNB),_mRNA	JUNB	Lung
LOC475912///LOC475273	Heart		XM_848963.4	801.105	PREDICTED:_Canis_lupus_familiaris_ubiquitin-like_5_(UBL5),_mRNA	UBL5	Kidney
ATP2B1	Brain		XM_005619936.2	794.076	PREDICTED:_Canis_lupus_familiaris_ribonuclease,_RNase_K_(RNASEK),_partial_mRNA	RNASEK	Lung
SEPW1	Brain		XM_014114679.1	793.458	PREDICTED:_Canis_lupus_familiaris_transcription_elongation_factor_B_(SIII),_polypeptide_2_(18kDa,_elongin_B)_(TCEB2),_mRNA	TCEB2	Kidney
PPP2CB	Brain		XM_003639211.3	790.02	PREDICTED:_Canis_lupus_familiaris_creatine_kinase,_brain_(CKB),_mRNA	CKB	Brain
TSPAN13	Brain		NM_001252408.1	788.551	Canis_lupus_familiaris_S-phase_kinase-associated_protein_1_(SKP1),_mRNA	SKP1	Brain
PCMT1	Brain		XM_532072.5	788.499	PREDICTED:_Canis_lupus_familiaris_allograft_inflammatory_factor_1_(AIF1),_mRNA	AIF1	Spleen
LOC475912///LOC475273	Heart		NM_001252133.1	784.522	Canis_lupus_familiaris_basic_transcription_factor_3_(BTF3),_mRNA	BTF3	Spleen
LOC613013///NACA	Lymphnode		XM_848098.4	783.77	PREDICTED:_Canis_lupus_familiaris_ribosomal_protein_S27-like_(RPS27L),_mRNA	RPS27L	Pancreas
ATP5O	Heart		XM_003639448.3	776.61	PREDICTED:_Canis_lupus_familiaris_tumor_necrosis_factor_receptor_superfamily,_member_11b_(TNFRSF11B),_mRNA	TNFRSF11B	Heart
LOC612644	Heart		NM_001252331.1	775.036	Canis_lupus_familiaris_small_nuclear_ribonucleoprotein_polypeptide_G_(SNRPG),_mRNA	SNRPG	#N/A
LAMP5	Brain		NM_001003232.1	749.197	Canis_lupus_familiaris_calnexin_(CANX),_mRNA	CANX	Kidney
YWHAE	Brain		XM_534704.5	747.148	PREDICTED:_Canis_lupus_familiaris_cytochrome_c_oxidase_subunit_6A1,_mitochondrial_(LOC477508),_mRNA	LOC477508	Kidney
SNU13	Brain		XM_543803.5	746.394	PREDICTED:_Canis_lupus_familiaris_epithelial_membrane_protein_1_(EMP1),_mRNA	EMP1	Lung
RTN4	Brain		NM_001284442.1	745.725	Canis_lupus_familiaris_procollagen-lysine,_2-oxoglutarate_5-dioxygenase_1_(PLOD1),_mRNA	PLOD1	Skel_muscle
LOC608240///EEF1B2	Lymphnode		NM_001252190.3	738.44	Canis_lupus_familiaris_FK506_binding_protein_1A,_12kDa_(FKBP1A),_mRNA	FKBP1A	#N/A
LOC611779///LOC611380///LOC492214///LOC491789///LOC481990///LOC479542///LOC479385///RPL29///LOC476328///LOC476217	Lymphnode		XM_536830.4	737.158	PREDICTED:_Canis_lupus_familiaris_coiled-coil-helix-coiled-coil-helix_domain_containing_2_(CHCHD2),_mRNA	CHCHD2	Skel_muscle
ALDOC	Brain		NM_001003142.2	736.798	Canis_lupus_familiaris_glyceraldehyde-3-phosphate_dehydrogenase_(GAPDH),_mRNA	GAPDH	#N/A
PEBP1	Brain		XM_005637384.2	734.904	PREDICTED:_Canis_lupus_familiaris_ATPase,_H+_transporting,_lysosomal_31kDa,_V1_subunit_E1_(ATP6V1E1),_mRNA	ATP6V1E1	Brain
SPCS1	Pancreas		NM_001194969.1	724.552	Canis_lupus_familiaris_heme_oxygenase_1_(HMOX1),_mRNA	HMOX1	Spleen
RPS5	Lymphnode		NM_001128095.2	724.37	Canis_lupus_familiaris_ubiquitin_A-52_residue_ribosomal_protein_fusion_product_1_(UBA52),_mRNA	UBA52	Spleen
VDAC3	Skel_muscle		NM_001287154.1	721.516	Canis_lupus_familiaris_ATP_synthase,_H+_transporting,_mitochondrial_F1_complex,_alpha_subunit_1,_cardiac_muscle_(ATP5A1),_mRNA	ATP5A1	Heart
LOC480276///LOC479033///LOC477935///RPS4X	Lymphnode		XR_134360.3	714.714	PREDICTED:_Canis_lupus_familiaris_uncharacterized_LOC100684741_(LOC100684741),_ncRNA	LOC100684741	#N/A
GPI	Skel_muscle		XM_005617912.2	714.657	PREDICTED:_Canis_lupus_familiaris_hexosaminidase_B_(beta_polypeptide)_(HEXB),_mRNA	HEXB	Lung
LOC612408///ATP5J2	Heart		XM_533061.5	711.242	PREDICTED:_Canis_lupus_familiaris_S100_calcium_binding_protein_A11_(S100A11),_mRNA	S100A11	Lung
KIF5A	Brain		XM_005629331.2	707.936	PREDICTED:_Canis_lupus_familiaris_ribosomal_protein_S3A_(RPS3A),_mRNA	RPS3A	#N/A
ALDOA	Skel_muscle		XM_003639415.3	706.897	PREDICTED:_Canis_lupus_familiaris_HLA_class_II_histocompatibility_antigen,_DQ_beta_2_chain-like_(LOC100856137),_mRNA	LOC100856137	#N/A
DAZAP2	Spleen		XM_005627313.2	703.455	PREDICTED:_Canis_lupus_familiaris_triggering_receptor_expressed_on_myeloid_cells_2_(TREM2),_mRNA	TREM2	Brain
DKK3	Brain		NM_001003014.1	702.004	Canis_lupus_familiaris_Rab_acceptor_1_(prenylated)_(RABAC1),_mRNA	RABAC1	Pancreas
SNX3	Brain		XM_005622656.2	699.83	PREDICTED:_Canis_lupus_familiaris_calpain_2,_(m/II)_large_subunit_(CAPN2),_mRNA	CAPN2	Lung
RPS9	Lymphnode		XM_533644.5	699.355	PREDICTED:_Canis_lupus_familiaris_apolipoprotein_E_(APOE),_transcript_variant_X2,_mRNA	APOE	Liver
CHGB	Brain		XM_005642438.1	699.036	PREDICTED:_Canis_lupus_familiaris_midkine_(neurite_growth-promoting_factor_2)_(MDK),_partial_mRNA	MDK	#N/A
ARPC2	Lymphnode		XM_005620489.2	698.794	PREDICTED:_Canis_lupus_familiaris_solute_carrier_family_2,_facilitated_glucose_transporter_member_5_(LOC489640),_mRNA	LOC489640	Jejunum
RUFY3	Brain		XM_014116212.1	698.164	PREDICTED:_Canis_lupus_familiaris_ribosomal_protein_L38_(RPL38),_mRNA	RPL38	#N/A
GNB1	Brain		XM_536412.5	695.238	PREDICTED:_Canis_lupus_familiaris_annexin_A8-like_1_(ANXA8L1),_mRNA	ANXA8L1	Kidney
SLC39A10	Brain		XM_533169.4	691.21	PREDICTED:_Canis_lupus_familiaris_macrophage_expressed_1_(MPEG1),_mRNA	MPEG1	Spleen
ALDH2	Kidney		XM_541506.4	690.228	PREDICTED:_Canis_lupus_familiaris_nucleobindin_1_(NUCB1),_mRNA	NUCB1	Kidney
EIF1	Spleen		XM_539113.4	689.709	PREDICTED:_Canis_lupus_familiaris_Kruppel-like_factor_10_(KLF10),_mRNA	KLF10	Lung
LOC478702	Brain		NM_001287151.1	689.628	Canis_lupus_familiaris_lamin_A/C_(LMNA),_mRNA	LMNA	Jejunum
NDUFB9	Heart		XM_005619272.2	686.835	PREDICTED:_Canis_lupus_familiaris_secreted_protein,_acidic,_cysteine-rich_(osteonectin)_(SPARC),_transcript_variant_X1,_mRNA	SPARC	Lung
VDAC1	Skel_muscle		NM_001252412.1	681.435	Canis_lupus_familiaris_small_nuclear_ribonucleoprotein_D2_polypeptide_16.5kDa_(SNRPD2),_mRNA	SNRPD2	#N/A
RPL15	Lymphnode		NM_001251949.1	677.526	Canis_lupus_familiaris_prefoldin_subunit_5_(PFDN5),_mRNA	PFDN5	Kidney
MT1E	Pancreas		NM_001002978.1	675.411	Canis_lupus_familiaris_SRY_(sex_determining_region_Y)-box_9_(SOX9),_mRNA	SOX9	Brain
MYL6	Jejunum		XM_537232.4	674.424	PREDICTED:_Canis_lupus_familiaris_H3_histone,_family_3A_(H3F3A),_mRNA	H3F3A	Jejunum
PSAP	Spleen		XM_014121591.1	670.924	PREDICTED:_Canis_lupus_familiaris_actin_related_protein_2/3_complex,_subunit_4,_20kDa_(ARPC4),_mRNA	ARPC4	Lymphnode
AP2M1	Brain		NM_001159326.1	670.668	Canis_lupus_familiaris_solute_carrier_family_2_(facilitated_glucose_transporter),_member_1_(SLC2A1),_mRNA	SLC2A1	Brain
LOC475912	Heart		NM_001013847.1	668.026	Canis_lupus_familiaris_tripeptidyl_peptidase_I_(TPP1),_mRNA	TPP1	Kidney
RPL13	Lymphnode		NM_001003308.1	667.732	Canis_lupus_familiaris_solute_carrier_family_2_(facilitated_glucose_transporter),_member_3_(SLC2A3),_mRNA	SLC2A3	Brain
RPL6	Lymphnode		XM_538245.6	666.943	PREDICTED:_Canis_lupus_familiaris_low_density_lipoprotein_receptor-related_protein_1_(LRP1),_mRNA	LRP1	Liver
NDFIP1	Brain		XM_005627067.1	665.385	PREDICTED:_Canis_lupus_familiaris_MHC_class_II_DR_alpha_chain_(DLA-DRA),_transcript_variant_X2,_mRNA	DLA-DRA	Lymphnode
GHITM	Heart		XM_003639479.3	662.866	PREDICTED:_Canis_lupus_familiaris_NDUFA4,_mitochondrial_complex_associated_(NDUFA4),_mRNA	NDUFA4	Skel_muscle
GPI///LOC479379///LOC476491	Skel_muscle		XM_003435250.3	662.532	PREDICTED:_Canis_lupus_familiaris_nuclear_receptor_subfamily_1,_group_D,_member_1_(NR1D1),_mRNA	NR1D1	#N/A
LOC611681///LOC611222///LOC610320///LOC609391///LOC609252///LOC608861///LOC608838///LOC608584///LOC608206///LOC607788///RPL21///LOC607619///LOC606902///LOC606833///LOC478864	Pancreas		XM_855406.4	659.472	PREDICTED:_Canis_lupus_familiaris_eukaryotic_translation_initiation_factor_4A2_(EIF4A2),_mRNA	EIF4A2	Brain
LOC609137	Pancreas		NM_001003153.1	658.446	Canis_lupus_familiaris_RAB1A,_member_RAS_oncogene_family_(RAB1A),_mRNA	RAB1A	Jejunum
ATP5B	Heart		XM_005631333.2	658.039	PREDICTED:_Canis_lupus_familiaris_interferon_induced_transmembrane_protein_10_(IFITM10),_mRNA	IFITM10	Brain
UQCRQ	Heart		XM_850376.3	652.736	PREDICTED:_Canis_lupus_familiaris_cytochrome_c_oxidase_subunit_6B1_(LOC612644),_mRNA	LOC612644	Heart
RAD21	Brain		XM_540336.4	647.435	PREDICTED:_Canis_lupus_familiaris_ras_homolog_family_member_C_(RHOC),_mRNA	RHOC	Jejunum
PRKCB	Brain		XM_543017.5	646.352	PREDICTED:_Canis_lupus_familiaris_syndecan_4_(SDC4),_mRNA	SDC4	Lung
LOC610768///COX5A	Heart		NM_001252409.1	644.993	Canis_lupus_familiaris_ribosomal_protein_L4_(RPL4),_mRNA	RPL4	Lymphnode
RPL12	Lymphnode		XM_005625774.2	644.771	PREDICTED:_Canis_lupus_familiaris_translocator_protein_(18kDa)_(TSPO),_mRNA	TSPO	Lung
ATP1B1	Kidney		XM_003639578.3	643.036	PREDICTED:_Canis_lupus_familiaris_lysosomal_protein_transmembrane_4_alpha_(LAPTM4A),_mRNA	LAPTM4A	Lung
SNX3	Brain		XM_546800.6	642.637	PREDICTED:_Canis_lupus_familiaris_coactosin-like_F-actin_binding_protein_1_(COTL1),_partial_mRNA	COTL1	Lymphnode
LOC611681///LOC611222///LOC610320///LOC609391///LOC609252///LOC608861///LOC608838///LOC608584///LOC608206///LOC607788///RPL21///LOC607619///LOC606902///LOC606833///LOC478864	Pancreas		XM_005616721.2	641.257	PREDICTED:_Canis_lupus_familiaris_FXYD_domain_containing_ion_transport_regulator_5_(FXYD5),_mRNA	FXYD5	Lymphnode
USP33	Brain		XM_014107343.1	640.96	PREDICTED:_Canis_lupus_familiaris_mesenteric_estrogen-dependent_adipogenesis_(MEDAG),_mRNA	MEDAG	Kidney
LOC612675///LOC612048///LOC610824///LOC610694///LOC610634///LOC610116///LOC610059///LOC609971///LOC609952///LOC609918///LOC609735///LOC609587///LOC608824///LOC608732///LOC608425///LOC608084///LOC607989///LOC607680///LOC607645///LOC607621///LOC607453///LOC607377///LOC607334///LOC607330///LOC607312///LOC607218///LOC607167///LOC606885///LOC488587///LOC488330///LOC488054///LOC486797///LOC485484///LOC…	Lymphnode		XM_014106832.1	637.446	PREDICTED:_Canis_lupus_familiaris_Nedd4_family_interacting_protein_1_(NDFIP1),_mRNA	NDFIP1	Brain
PTMA	Lymphnode		XM_845506.3	637.144	PREDICTED:_Canis_lupus_familiaris_EP300_interacting_inhibitor_of_differentiation_1_(EID1),_mRNA	EID1	Brain
LOC611134	Heart		XM_536110.5	637.05	PREDICTED:_Canis_lupus_familiaris_complement_factor_H_(CFH),_mRNA	CFH	Liver
PJA2	Brain		NM_001313766.1	636.185	Canis_lupus_familiaris_ribosomal_protein_L13a_(RPL13A),_mRNA	RPL13A	Lymphnode
UCHL1	Brain		NM_001252289.1	634.613	Canis_lupus_familiaris_small_ubiquitin-like_modifier_2_(SUMO2),_mRNA	SUMO2	#N/A
LOC610824///LOC608084///LOC478751///EEF1A1	Lymphnode		XM_543244.5	633.761	PREDICTED:_Canis_lupus_familiaris_lysyl_oxidase-like_2_(LOXL2),_mRNA	LOXL2	Pancreas
LOC607470///HSP90AA1	Brain		XM_532304.4	630.368	PREDICTED:_Canis_lupus_familiaris_eukaryotic_translation_initiation_factor_3,_subunit_E_(EIF3E),_mRNA	EIF3E	Lymphnode
NDUFA13	Heart		XM_843818.3	629.062	PREDICTED:_Canis_lupus_familiaris_leukocyte_specific_transcript_1_(LST1),_mRNA	LST1	#N/A
PCBP2	Kidney		NM_001003035.1	625.259	Canis_lupus_familiaris_superoxide_dismutase_1,_soluble_(SOD1),_mRNA	SOD1	Kidney
RPL10A///LOC474656	Pancreas		XM_537091.5	618.947	PREDICTED:_Canis_lupus_familiaris_cysteine-rich,_angiogenic_inducer,_61_(CYR61),_mRNA	CYR61	Lung
EIF5	Brain		NM_001252229.1	617.279	Canis_lupus_familiaris_60S_ribosomal_protein_L37_(RPL37),_mRNA	RPL37	#N/A
EIF1	Skel_muscle		XM_003640211.3	616.807	PREDICTED:_Canis_lupus_familiaris_small_nuclear_ribonucleoprotein_polypeptide_E_(SNRPE),_mRNA	SNRPE	Lymphnode
GLUL	Brain		XM_535411.4	615.223	PREDICTED:_Canis_lupus_familiaris_phosphogluconate_dehydrogenase_(PGD),_mRNA	PGD	Kidney
ZFAND5	Skel_muscle		XM_003435067.3	613.852	PREDICTED:_Canis_lupus_familiaris_chromosome_8_open_reading_frame,_human_C14orf2_(C8H14orf2),_mRNA	C8H14orf2	#N/A
RPL5	Lymphnode		NM_001014381.1	611.975	Canis_lupus_familiaris_major_histocompatibility_complex,_class_II,_DQ_beta_1_(DLA-DQB1),_mRNA	DLA-DQB1	Lymphnode
NR2F1	Brain		XM_005633728.2	611.397	PREDICTED:_Canis_lupus_familiaris_serum_amyloid_A_protein-like_(LOC102155886),_mRNA	LOC102155886	#N/A
ATPIF1	Heart		XM_843954.4	609.62	PREDICTED:_Canis_lupus_familiaris_ADP-ribosylation_factor_4_(ARF4),_mRNA	ARF4	Jejunum
KARS	Skel_muscle		XM_014120908.1	608.137	PREDICTED:_Canis_lupus_familiaris_serpin_peptidase_inhibitor,_clade_G_(C1_inhibitor),_member_1_(SERPING1),_mRNA	SERPING1	Liver
FTL	Liver		NM_001197047.1	607.596	Canis_lupus_familiaris_diazepam_binding_inhibitor_(GABA_receptor_modulator,_acyl-CoA_binding_protein)_(DBI),_mRNA	DBI	Kidney
NEFM	Brain		NM_001252370.1	606.833	Canis_lupus_familiaris_cytochrome_c_oxidase_subunit_VIIIA_(ubiquitous)_(COX8A),_mRNA	COX8A	Kidney
LOC608750///RPL5	Lymphnode		XM_843145.5	605.835	PREDICTED:_Canis_lupus_familiaris_protein_disulfide_isomerase_family_A,_member_4_(PDIA4),_mRNA	PDIA4	Pancreas
CFL1	Jejunum		NM_001308534.1	605.052	Canis_lupus_familiaris_CD5_molecule-like_(CD5L),_mRNA	CD5L	Spleen
ZMYND11	Brain		NM_001287163.1	599.632	Canis_lupus_familiaris_hypoxia_inducible_factor_1,_alpha_subunit_(basic_helix-loop-helix_transcription_factor)_(HIF1A),_mRNA	HIF1A	Lymphnode
YWHAQ	Brain		XM_003434023.3	598.062	PREDICTED:_Canis_lupus_familiaris_secreted_phosphoprotein_1_(SPP1),_transcript_variant_X2,_mRNA	SPP1	Kidney
LOC476309	Lung		XM_003435588.3	593.195	PREDICTED:_Canis_lupus_familiaris_cytochrome_c_oxidase_subunit_7B,_mitochondrial_(LOC100684983),_mRNA	LOC100684983	#N/A
GNB2L1	Lymphnode		XM_848247.4	590.863	PREDICTED:_Canis_lupus_familiaris_osteoglycin_(OGN),_mRNA	OGN	Lung
SPP1	Kidney		XM_848532.4	586.8	PREDICTED:_Canis_lupus_familiaris_ATPase,_H+_transporting,_lysosomal_accessory_protein_1_(ATP6AP1),_mRNA	ATP6AP1	Brain
DYNLRB1	Brain		XR_294980.2	586.69	PREDICTED:_Canis_lupus_familiaris_uncharacterized_LOC609068_(LOC609068),_misc_RNA	LOC609068	Lymphnode
RPL28	Lymphnode		XM_005628826.2	583.73	PREDICTED:_Canis_lupus_familiaris_decorin_(DCN),_transcript_variant_X2,_mRNA	DCN	Lung
ATPIF1	Skel_muscle		NM_001003269.2	583.468	Canis_lupus_familiaris_signal_sequence_receptor,_beta_(translocon-associated_protein_beta)_(SSR2),_mRNA	SSR2	Pancreas
TUBB	Lymphnode		XM_014107181.1	583.356	PREDICTED:_Canis_lupus_familiaris_ATP_synthase,_H+_transporting,_mitochondrial_F1_complex,_epsilon_subunit_(ATP5E),_mRNA	ATP5E	#N/A
LOC610787	Lymphnode		XM_014119768.1	582.547	PREDICTED:_Canis_lupus_familiaris_ribonuclease,_RNase_A_family,_k6_(RNASE6),_mRNA	RNASE6	#N/A
ATP5J	Heart		XM_005633268.2	574.004	PREDICTED:_Canis_lupus_familiaris_uncoupling_protein_2_(mitochondrial,_proton_carrier)_(UCP2),_transcript_variant_X1,_mRNA	UCP2	Spleen
DDX17	Lung		NM_001252317.1	571.125	Canis_lupus_familiaris_ribosomal_protein_S24_(RPS24),_transcript_variant_1,_mRNA	RPS24	#N/A
PFKM	Heart		XM_005627007.2	569.776	PREDICTED:_Canis_lupus_familiaris_gelsolin_(GSN),_mRNA	GSN	Lung
NDUFB10	Skel_muscle		NM_001003161.1	568.918	Canis_lupus_familiaris_S100_calcium_binding_protein_A4_(S100A4),_mRNA	S100A4	Spleen
NDUFAB1	Heart		NM_001003184.1	566.794	Canis_lupus_familiaris_GDP_dissociation_inhibitor_2_(GDI2),_mRNA	GDI2	Jejunum
LOC612779///LOC606874///H3F3A	Lung		NM_001003034.1	565.513	Canis_lupus_familiaris_protein_phosphatase_1,_catalytic_subunit,_beta_isozyme_(PPP1CB),_mRNA	PPP1CB	Spleen
SEPW1	Brain		XM_849913.5	558.533	PREDICTED:_Canis_lupus_familiaris_sorting_nexin_3_(SNX3),_mRNA	SNX3	Brain
QDPR	Liver		NM_001010944.1	556.456	Canis_lupus_familiaris_palmitoyl-protein_thioesterase_1_(PPT1),_mRNA	PPT1	Brain
LOC608162	Lymphnode		XM_005626286.2	549.861	PREDICTED:_Canis_lupus_familiaris_glutamine-fructose-6-phosphate_transaminase_2_(GFPT2),_mRNA	GFPT2	Skel_muscle
LOC610181///LOC609675///PFDN6	Jejunum		NM_001252418.1	548.138	Canis_lupus_familiaris_suppression_of_tumorigenicity_13_(colon_carcinoma)_(Hsp70_interacting_protein)_(ST13),_mRNA	ST13	Kidney
NDUFA2	Heart		XM_014117637.1	545.766	PREDICTED:_Canis_lupus_familiaris_ring_finger_protein_130_(RNF130),_mRNA	RNF130	Spleen
HSPE1	Kidney		NM_001003321.1	545.184	Canis_lupus_familiaris_dolichyl-diphosphooligosaccharide--protein_glycosyltransferase_subunit_(non-catalytic)_(DDOST),_mRNA	DDOST	Pancreas
FAU	Lymphnode		XM_537361.5	543.147	PREDICTED:_Canis_lupus_familiaris_defender_against_cell_death_1_(DAD1),_mRNA	DAD1	Pancreas
SEC62	Brain		XM_005637221.2	538.102	PREDICTED:_Canis_lupus_familiaris_parathymosin_(PTMS),_mRNA	PTMS	Liver
RAB2A	Brain		NM_001003306.1	537.532	Canis_lupus_familiaris_ATPase,_Na+/K+_transporting,_alpha_1_polypeptide_(ATP1A1),_mRNA	ATP1A1	Kidney
CCK	Brain		NM_001164454.1	535.969	Canis_lupus_familiaris_glutathione_peroxidase_3_(GPX3),_mRNA	GPX3	Kidney
ARL2BP	Brain		XM_532315.5	534.883	PREDICTED:_Canis_lupus_familiaris_eukaryotic_translation_initiation_factor_3,_subunit_H_(EIF3H),_mRNA	EIF3H	Lymphnode
CACYBP	Brain		XM_848373.4	534.653	PREDICTED:_Canis_lupus_familiaris_chromosome_8_open_reading_frame,_human_C14orf166_(C8H14orf166),_mRNA	C8H14orf166	Spleen
UQCR11	Heart		NM_001252416.1	531.838	Canis_lupus_familiaris_aldo-keto_reductase_family_1,_member_B1_(aldose_reductase)_(AKR1B1),_mRNA	AKR1B1	Heart
PFDN5	Kidney		XM_003431983.3	530.868	PREDICTED:_Canis_lupus_familiaris_B-cell_translocation_gene_1,_anti-proliferative_(BTG1),_mRNA	BTG1	#N/A
LOC609099///LOC608917///LOC607650///LOC477645///HNRNPA1L2	Lymphnode		XM_535740.6	530.39	PREDICTED:_Canis_lupus_familiaris_autophagy_related_3_(ATG3),_mRNA	ATG3	Spleen
LOC487816///RPL18///RPL18	Spleen		XM_005631480.2	526.938	PREDICTED:_Canis_lupus_familiaris_latent_transforming_growth_factor_beta_binding_protein_3_(LTBP3),_mRNA	LTBP3	Lung
B2M	Spleen		XM_005622199.1	525.976	PREDICTED:_Canis_lupus_familiaris_cysteine_and_glycine-rich_protein_1_(CSRP1),_mRNA	CSRP1	Spleen
ENO1	Brain		NR_128760.1	524.869	Canis_lupus_familiaris_microRNA_8819_(MIR8819),_microRNA	MIR8819	#N/A
GUCY1B3	Brain		XM_845177.4	524.521	PREDICTED:_Canis_lupus_familiaris_insulin-like_growth_factor_binding_protein_7_(IGFBP7),_mRNA	IGFBP7	Kidney
DDX5	Lung		XM_005634758.2	522.017	PREDICTED:_Canis_lupus_familiaris_destrin_(actin_depolymerizing_factor)_(DSTN),_mRNA	DSTN	Lung
PRDX2	Brain		NM_001003067.2	520.98	Canis_lupus_familiaris_heat_shock_protein_70_(HSP70),_mRNA	HSP70	Lung
GCSH	Liver		NM_001252168.1	516.823	Canis_lupus_familiaris_aldo-keto_reductase_family_1,_member_A1_(aldehyde_reductase)_(AKR1A1),_mRNA	AKR1A1	#N/A
NDUFAB1	Heart		XM_003433831.3	516.063	PREDICTED:_Canis_lupus_familiaris_metallothionein-1_(LOC100686073),_mRNA	LOC100686073	#N/A
ITM2C	Brain		XM_005639654.1	515.935	PREDICTED:_Canis_lupus_familiaris_antigen_p97_(melanoma_associated)_identified_by_monoclonal_antibodies_133.2_and_96.5_(MFI2),_mRNA	MFI2	Pancreas
PHP	Kidney		XM_014119187.1	513.412	PREDICTED:_Canis_lupus_familiaris_split_hand/foot_malformation_(ectrodactyly)_type_1_(SHFM1),_mRNA	SHFM1	Jejunum
GABARAPL1	Brain		XM_005621238.2	513.005	PREDICTED:_Canis_lupus_familiaris_FUS_RNA_binding_protein_(FUS),_mRNA	FUS	Lymphnode
UQCRFS1	Heart		XM_537408.4	511.64	PREDICTED:_Canis_lupus_familiaris_egl-9_family_hypoxia-inducible_factor_3_(EGLN3),_mRNA	EGLN3	Heart
CNBP	Spleen		NM_001003325.1	510.964	Canis_lupus_familiaris_Sec61_translocon_gamma_subunit_(SEC61G),_mRNA	SEC61G	Pancreas
TCEB2	Kidney		XM_860617.4	509.304	PREDICTED:_Canis_lupus_familiaris_ATPase_inhibitory_factor_1_(ATPIF1),_mRNA	ATPIF1	Heart
DCTN3	Brain		XM_848216.4	507.201	PREDICTED:_Canis_lupus_familiaris_ARP3_actin-related_protein_3_homolog_(yeast)_(ACTR3),_mRNA	ACTR3	Lymphnode
APOD	Brain		XM_014111133.1	505.151	PREDICTED:_Canis_lupus_familiaris_Fc_fragment_of_IgE,_high_affinity_I,_receptor_for;_gamma_polypeptide_(FCER1G),_transcript_variant_X1,_mRNA	FCER1G	Spleen
LOC481552///RPS19	Lymphnode		XM_534969.5	504.191	PREDICTED:_Canis_lupus_familiaris_retinol_binding_protein_4,_plasma_(RBP4),_mRNA	RBP4	Liver
MT3	Brain		XM_005626327.2	503.532	PREDICTED:_Canis_lupus_familiaris_cysteine_dioxygenase_type_1_(CDO1),_mRNA	CDO1	Liver
cOR2W9///RAN	Lymphnode		XM_862390.5	502.588	PREDICTED:_Canis_lupus_familiaris_filamin_A,_alpha_(FLNA),_mRNA	FLNA	Lung
SNAP91	Brain		XM_846649.4	502.01	PREDICTED:_Canis_lupus_familiaris_voltage-dependent_anion_channel_2_(VDAC2),_mRNA	VDAC2	Heart
EIF1	Spleen		XM_847763.4	494.314	PREDICTED:_Canis_lupus_familiaris_S100_calcium_binding_protein_P_(S100P),_mRNA	S100P	Lung
NCKAP1	Brain		XM_543282.5	491.825	PREDICTED:_Canis_lupus_familiaris_integral_membrane_protein_2C_(ITM2C),_mRNA	ITM2C	Brain
NDUFB9	Skel_muscle		XM_533483.5	491.732	PREDICTED:_Canis_lupus_familiaris_serine_incorporator_1_(SERINC1),_mRNA	SERINC1	Brain
LOC609918	Lymphnode		XM_005632310.2	491.658	PREDICTED:_Canis_lupus_familiaris_ras_homolog_family_member_A_(RHOA),_transcript_variant_X1,_mRNA	RHOA	Lung
CCNI	Spleen		NM_001252322.1	488.375	Canis_lupus_familiaris_ribosomal_protein_S24_(RPS24),_transcript_variant_6,_mRNA	RPS24	#N/A
NPTN	Brain		XM_533037.4	488.297	PREDICTED:_Canis_lupus_familiaris_thioredoxin_interacting_protein_(TXNIP),_mRNA	TXNIP	Lung
UQCR10	Heart		XM_533066.5	488.108	PREDICTED:_Canis_lupus_familiaris_capping_protein_(actin_filament)_muscle_Z-line,_alpha_1_(CAPZA1),_mRNA	CAPZA1	Lymphnode
NDUFA12	Heart		XM_533139.4	487.599	PREDICTED:_Canis_lupus_familiaris_sema_domain,_immunoglobulin_domain_(Ig),_short_basic_domain,_secreted,_(semaphorin)_3C_(SEMA3C),_mRNA	SEMA3C	Lung
LOC482354	Brain		XM_848765.4	479.199	PREDICTED:_Canis_lupus_familiaris_glucose-6-phosphate_isomerase_(GPI),_mRNA	GPI	Skel_muscle
PPAP2B	Lung		NM_001252410.1	477.737	Canis_lupus_familiaris_microsomal_glutathione_S-transferase_3_(MGST3),_mRNA	MGST3	#N/A
RPLP2	Lymphnode		XM_014117718.1	477.565	PREDICTED:_Canis_lupus_familiaris_voltage-dependent_anion_channel_1_(VDAC1),_mRNA	VDAC1	Skel_muscle
HNRNPDL	Lymphnode		XM_851854.4	476.772	PREDICTED:_Canis_lupus_familiaris_matrix_metallopeptidase_14_(membrane-inserted)_(MMP14),_mRNA	MMP14	Liver
LOC611067///PTMA	Lymphnode		XM_005625521.2	475.626	PREDICTED:_Canis_lupus_familiaris_prostaglandin_E_synthase_3_(cytosolic)_(PTGES3),_mRNA	PTGES3	Lymphnode
ACO2	Heart		XM_014120542.1	475.43	PREDICTED:_Canis_lupus_familiaris_vesicle-associated_membrane_protein_8_(VAMP8),_mRNA	VAMP8	Kidney
LOC609216///LOC608052///RPS24///LOC479257	Spleen		XM_014122491.1	474.731	PREDICTED:_Canis_lupus_familiaris_folate_receptor_2_(fetal)_(FOLR2),_transcript_variant_X2,_mRNA	FOLR2	Spleen
ATP5G1	Heart		XM_005635360.1	474.14	PREDICTED:_Canis_lupus_familiaris_cathepsin_Z_(CTSZ),_partial_mRNA	CTSZ	Kidney
C9H9orf142	Brain		XM_847985.4	472.134	PREDICTED:_Canis_lupus_familiaris_mitochondrial_inner_membrane_organizing_system_1_(MINOS1),_mRNA	MINOS1	Heart
NUCKS1	Lymphnode		XM_538392.5	472.044	PREDICTED:_Canis_lupus_familiaris_ras-related_C3_botulinum_toxin_substrate_2_(rho_family,_small_GTP_binding_protein_Rac2)_(RAC2),_mRNA	RAC2	Lymphnode
G3BP2	Brain		NM_001003312.1	471.384	Canis_lupus_familiaris_SEC11_homolog_C,_signal_peptidase_complex_subunit_(SEC11C),_mRNA	SEC11C	Pancreas
NDUFA12	Heart		NM_001287157.1	470.852	Canis_lupus_familiaris_small_nuclear_ribonucleoprotein_D1_polypeptide_16kDa_(SNRPD1),_mRNA	SNRPD1	Lymphnode
HTRA1	Brain		XM_536218.5	469.411	PREDICTED:_Canis_lupus_familiaris_low_density_lipoprotein_receptor-related_protein_associated_protein_1_(LRPAP1),_mRNA	LRPAP1	Kidney
PPP1R9B	Brain		NM_001122854.1	468.837	Canis_lupus_familiaris_prostaglandin_E_synthase_(PTGES),_mRNA	PTGES	Spleen
APC	Brain		XM_531631.5	468.077	PREDICTED:_Canis_lupus_familiaris_myosin,_light_chain_6,_alkali,_smooth_muscle_and_non-muscle_(MYL6),_transcript_variant_X1,_mRNA	MYL6	Jejunum
H2AFZ	Lymphnode		XM_005636879.2	467.015	PREDICTED:_Canis_lupus_familiaris_tubulin_alpha-1B_chain_(LOC608147),_mRNA	LOC608147	Brain
PKP4	Brain		XR_001315917.1	466.629	PREDICTED:_Canis_lupus_familiaris_uncharacterized_LOC106558651_(LOC106558651),_ncRNA	LOC106558651	#N/A
RPL36AL	Lymphnode		XM_537465.5	466.006	PREDICTED:_Canis_lupus_familiaris_dehydrogenase/reductase_(SDR_family)_member_7_(DHRS7),_mRNA	DHRS7	Lung
LOC479795	Skel_muscle		XM_014114129.1	464.602	PREDICTED:_Canis_lupus_familiaris_eukaryotic_translation_initiation_factor_4H_(EIF4H),_mRNA	EIF4H	Brain
CHCHD2	Skel_muscle		XM_014118342.1	463.258	PREDICTED:_Canis_lupus_familiaris_complement_component_2_(C2),_mRNA	C2	Liver
EIF3K	Lymphnode		XM_536854.5	460.377	PREDICTED:_Canis_lupus_familiaris_fission,_mitochondrial_1_(FIS1),_mRNA	FIS1	Heart
AHCYL1	Brain		XM_003432065.3	459.835	PREDICTED:_Canis_lupus_familiaris_NADH_dehydrogenase_(ubiquinone)_1_beta_subcomplex,_2,_8kDa_(NDUFB2),_mRNA	NDUFB2	#N/A
NDUFS3	Skel_muscle		NM_001146034.1	459.698	Canis_lupus_familiaris_alanyl_(membrane)_aminopeptidase_(ANPEP),_mRNA	ANPEP	Jejunum
EEF1D	Skel_muscle		NM_001003185.1	456.916	Canis_lupus_familiaris_GDP_dissociation_inhibitor_1_(GDI1),_mRNA	GDI1	Brain
DNM1	Brain		NM_001002973.1	456.058	Canis_lupus_familiaris_basic_helix-loop-helix_family,_member_e41_(BHLHE41),_mRNA	BHLHE41	Brain
PSMA7	Kidney		XM_544728.5	455.109	PREDICTED:_Canis_lupus_familiaris_cartilage_intermediate_layer_protein,_nucleotide_pyrophosphohydrolase_(CILP),_transcript_variant_X1,_mRNA	CILP	Skel_muscle
RPL6	Lymphnode		XM_536199.5	454.006	PREDICTED:_Canis_lupus_familiaris_IQ_motif_containing_GTPase_activating_protein_1_(IQGAP1),_mRNA	IQGAP1	Lung
LOC480571	Brain		XM_005629393.2	452.755	PREDICTED:_Canis_lupus_familiaris_carboxypeptidase_E_(CPE),_mRNA	CPE	Brain
GSN	Lung		XM_846152.3	450.831	PREDICTED:_Canis_lupus_familiaris_integrin,_beta_5_(ITGB5),_mRNA	ITGB5	Spleen
TMSB10	Lung		XM_014116870.1	450.431	PREDICTED:_Canis_lupus_familiaris_collagen,_type_V,_alpha_1_(COL5A1),_mRNA	COL5A1	Lung
S100A6	Lung		XM_537316.5	449.205	PREDICTED:_Canis_lupus_familiaris_myosin_regulatory_light_chain_12B_(LOC480193),_mRNA	LOC480193	Jejunum
ISCU	Heart		NM_001130837.2	448.476	Canis_lupus_familiaris_WD_repeat_domain_1_(WDR1),_mRNA	WDR1	Jejunum
FABP7	Brain		XM_014109387.1	447.549	PREDICTED:_Canis_lupus_familiaris_ribosomal_protein,_large,_P1_(RPLP1),_mRNA	RPLP1	Lymphnode
ANK3	Heart		XM_855575.3	447.344	PREDICTED:_Canis_lupus_familiaris_DEAD_(Asp-Glu-Ala-Asp)_box_helicase_17_(DDX17),_mRNA	DDX17	Lung
LOC478212	Lymphnode		XM_005615993.2	446.141	PREDICTED:_Canis_lupus_familiaris_osteomodulin_(OMD),_mRNA	OMD	Lung
PPP2CB	Brain		XM_005635059.1	444.629	PREDICTED:_Canis_lupus_familiaris_v-maf_avian_musculoaponeurotic_fibrosarcoma_oncogene_homolog_B_(MAFB),_partial_mRNA	MAFB	#N/A
SSU72	Brain		XM_846157.4	442.443	PREDICTED:_Canis_lupus_familiaris_RAP1B,_member_of_RAS_oncogene_family_(RAP1B),_mRNA	RAP1B	Spleen
CSRP2	Liver		XM_535876.5	439.426	PREDICTED:_Canis_lupus_familiaris_coagulation_factor_XIII,_A1_polypeptide_(F13A1),_mRNA	F13A1	Spleen
PPP3CA	Brain		NM_001204756.1	438.873	Canis_lupus_familiaris_signal_sequence_receptor,_delta_(SSR4),_mRNA	SSR4	Pancreas
PABPC1	Lymphnode		NM_001252164.1	436.465	Canis_lupus_familiaris_lactate_dehydrogenase_B_(LDHB),_mRNA	LDHB	#N/A
PPIB	Jejunum		XM_846470.4	436.257	PREDICTED:_Canis_lupus_familiaris_family_with_sequence_similarity_129,_member_B_(FAM129B),_mRNA	FAM129B	Pancreas
RPL14	Lymphnode		NM_001002984.1	434.384	Canis_lupus_familiaris_catalase_(CAT),_mRNA	CAT	Liver
RPL13A	Lymphnode		XM_005625687.2	433.369	PREDICTED:_Canis_lupus_familiaris_cytochrome_c_oxidase_polypeptide_Vb_(COX5B),_transcript_variant_X2,_mRNA	COX5B	Heart
PTN	Brain		XR_001317341.1	433.07	PREDICTED:_Canis_lupus_familiaris_uncharacterized_LOC612591_(LOC612591),_misc_RNA	LOC612591	Lymphnode
SPTAN1	Brain		XM_005636448.2	431.875	PREDICTED:_Canis_lupus_familiaris_transcobalamin_II_(TCN2),_mRNA	TCN2	Kidney
LOC611681///LOC611222///LOC610320///LOC609391///LOC609252///LOC608861///LOC608838///LOC608584///LOC608206///LOC607788///LOC607619///LOC606902///LOC606833///LOC478864	Pancreas		XM_843737.4	430.405	PREDICTED:_Canis_lupus_familiaris_ribophorin_I_(RPN1),_mRNA	RPN1	Pancreas
LOC612156///LOC612118///LOC611333///LOC610683///LOC610309///LOC610259///LOC610211///LOC610049///LOC609929///LOC608830///LOC608479///LOC607825///LOC607078///LOC606857///LOC492077///LOC491880///LOC490340///LOC490271///LOC489985///LOC489216///LOC488702///LOC488656///LOC488591///LOC488411///LOC487581///LOC487478///LOC486803///LOC486572///LOC485733///LOC483045///LOC482010///LOC480206///LOC479206///LOC…	Skel_muscle		XM_536861.5	429.961	PREDICTED:_Canis_lupus_familiaris_guanine_nucleotide_binding_protein_(G_protein),_beta_polypeptide_2_(GNB2),_mRNA	GNB2	Lung
ATP6V0C	Brain		XM_535960.5	428.14	PREDICTED:_Canis_lupus_familiaris_cytochrome_b_reductase_1_(CYBRD1),_mRNA	CYBRD1	Jejunum
SLC25A5	Jejunum		XM_536816.5	427.112	PREDICTED:_Canis_lupus_familiaris_ATPase,_H+_transporting,_lysosomal_38kDa,_V0_subunit_d1_(ATP6V0D1),_mRNA	ATP6V0D1	Brain
PSMB5	Skel_muscle		XM_005621021.1	426.51	PREDICTED:_Canis_lupus_familiaris_ras-related_C3_botulinum_toxin_substrate_1_(rho_family,_small_GTP_binding_protein_Rac1)_(RAC1),_transcript_variant_X1,_mRNA	RAC1	Brain
HSPA5	Pancreas		XM_014119147.1	423.532	PREDICTED:_Canis_lupus_familiaris_ADP-ribosylation_factor_1_(ARF1),_mRNA	ARF1	#N/A
LOC607158	Lymphnode		XM_005635167.2	422.656	PREDICTED:_Canis_lupus_familiaris_snail_family_zinc_finger_1_(SNAI1),_partial_mRNA	SNAI1	Pancreas
PPAP2B	Heart		XM_005636739.2	421.305	PREDICTED:_Canis_lupus_familiaris_integrin,_alpha_5_(fibronectin_receptor,_alpha_polypeptide)_(ITGA5),_mRNA	ITGA5	Lung
PPP2CA	Brain		XM_534406.5	420.625	PREDICTED:_Canis_lupus_familiaris_reactive_oxygen_species_modulator_1_(ROMO1),_mRNA	ROMO1	Heart
GNAS	Brain		NM_001003315.1	420.181	Canis_lupus_familiaris_Sec61_translocon_alpha_1_subunit_(SEC61A1),_mRNA	SEC61A1	Pancreas
GPM6A	Brain		XM_005618433.2	418.657	PREDICTED:_Canis_lupus_familiaris_mortality_factor_4_like_1_(MORF4L1),_mRNA	MORF4L1	Heart
GDI1	Brain		NM_001003324.2	418.445	Canis_lupus_familiaris_signal_peptidase_complex_subunit_2_(SPCS2),_mRNA	SPCS2	Pancreas
LOC487816///RPL18///RPL18	Lymphnode		XM_014120563.1	417.865	PREDICTED:_Canis_lupus_familiaris_CDC42_small_effector_1_(CDC42SE1),_transcript_variant_X1,_mRNA	CDC42SE1	Lymphnode
TSPAN7	Brain		XM_014109870.1	416.788	PREDICTED:_Canis_lupus_familiaris_collagen,_type_VI,_alpha_2_(COL6A2),_mRNA	COL6A2	#N/A
CTNNBL1	Pancreas		NM_001252368.1	416.503	Canis_lupus_familiaris_COP9_signalosome_subunit_9_(COPS9),_mRNA	COPS9	#N/A
PAK1	Brain		XM_542187.4	416.154	PREDICTED:_Canis_lupus_familiaris_growth_arrest_and_DNA-damage-inducible,_beta_(GADD45B),_mRNA	GADD45B	Lung
LOC611474	Liver		XM_537793.5	415.741	PREDICTED:_Canis_lupus_familiaris_endothelial_differentiation-related_factor_1_(EDF1),_mRNA	EDF1	Brain
LOC607365///LOC474591	Jejunum		XM_849020.4	414.96	PREDICTED:_Canis_lupus_familiaris_eukaryotic_translation_initiation_factor_3,_subunit_G_(EIF3G),_mRNA	EIF3G	Lymphnode
S100A6	Lung		XM_014110860.1	414.69	PREDICTED:_Canis_lupus_familiaris_dipeptidyl-peptidase_4_(DPP4),_mRNA	DPP4	Jejunum
PSMA3	Lymphnode		XM_005630510.1	413.655	PREDICTED:_Canis_lupus_familiaris_hexokinase_2_(HK2),_mRNA	HK2	Skel_muscle
PRDX1	Kidney		XM_849683.4	413.481	PREDICTED:_Canis_lupus_familiaris_barrier_to_autointegration_factor_1_(BANF1),_mRNA	BANF1	Skel_muscle
NUDC	Brain		XM_005640727.1	413.408	PREDICTED:_Canis_lupus_familiaris_transmembrane_BAX_inhibitor_motif_containing_1_(TMBIM1),_mRNA	TMBIM1	Heart
PPP2R2B	Brain		NM_001287129.1	413.299	Canis_lupus_familiaris_Thy-1_cell_surface_antigen_(THY1),_mRNA	THY1	Brain
MYL6	Lung		XM_014109395.1	412.244	PREDICTED:_Canis_lupus_familiaris_tetraspanin_3_(TSPAN3),_mRNA	TSPAN3	Brain
NDUFB8	Heart		XM_533796.5	410.914	PREDICTED:_Canis_lupus_familiaris_signal_peptidase_complex_subunit_1_(SPCS1),_mRNA	SPCS1	Pancreas
TAGLN3	Brain		XM_536921.5	409.914	PREDICTED:_Canis_lupus_familiaris_nuclear_protein,_transcriptional_regulator,_1_(NUPR1),_transcript_variant_X1,_mRNA	NUPR1	Pancreas
NDUFA8	Heart		XM_537027.5	409.842	PREDICTED:_Canis_lupus_familiaris_ATP_synthase_F(0)_complex_subunit_B1,_mitochondrial_(LOC479901),_mRNA	LOC479901	Heart
ZNF706	Brain		NM_001003064.2	409.77	Canis_lupus_familiaris_protein_phosphatase_1,_catalytic_subunit,_alpha_isozyme_(PPP1CA),_mRNA	PPP1CA	Lymphnode
NDUFB5	Heart		XM_005642087.1	407.149	PREDICTED:_Canis_lupus_familiaris_proteolipid_protein_2_(colonic_epithelium-enriched)_(PLP2),_mRNA	PLP2	Lung
GSTA4	Brain		XM_014108453.1	405.677	PREDICTED:_Canis_lupus_familiaris_heterogeneous_nuclear_ribonucleoprotein_A1_(HNRNPA1),_mRNA	HNRNPA1	#N/A
HINT1	Kidney		XM_547124.4	405.425	PREDICTED:_Canis_lupus_familiaris_lipopolysaccharide-induced_TNF_factor_(LITAF),_mRNA	LITAF	#N/A
NDUFB4	Heart		NM_001287092.1	405.215	Canis_lupus_familiaris_H2A_histone_family,_member_Z_(H2AFZ),_mRNA	H2AFZ	Lymphnode
TSPAN7	Brain		XM_005619116.2	404.953	PREDICTED:_Canis_lupus_familiaris_adipogenesis_regulatory_factor_(ADIRF),_mRNA	ADIRF	#N/A
GABARAP	Spleen		XM_014112432.1	404.22	PREDICTED:_Canis_lupus_familiaris_isocitrate_dehydrogenase_2_(NADP+),_mitochondrial_(IDH2),_mRNA	IDH2	Heart
MAP1LC3B	Brain		XM_014107552.1	403.614	PREDICTED:_Canis_lupus_familiaris_neuronal_guanine_nucleotide_exchange_factor_(NGEF),_mRNA	NGEF	Brain
OLFM1	Brain		XM_003639265.3	400.245	PREDICTED:_Canis_lupus_familiaris_Tax1_(human_T-cell_leukemia_virus_type_I)_binding_protein_3_(TAX1BP3),_mRNA	TAX1BP3	Lung
FGFR1OP2	Brain		XM_537389.5	400.106	PREDICTED:_Canis_lupus_familiaris_neural_precursor_cell_expressed,_developmentally_down-regulated_8_(NEDD8),_mRNA	NEDD8	Brain
NARS	Brain		XM_003434574.3	396.777	PREDICTED:_Canis_lupus_familiaris_ATP_synthase,_H+_transporting,_mitochondrial_Fo_complex,_subunit_G_(ATP5L),_mRNA	ATP5L	#N/A
ENO1	Kidney		XM_545888.5	396.775	PREDICTED:_Canis_lupus_familiaris_BCL2-related_protein_A1_(BCL2A1),_mRNA	BCL2A1	Lymphnode
MRPL36	Skel_muscle		XM_005632422.2	396.304	PREDICTED:_Canis_lupus_familiaris_transketolase_(TKT),_mRNA	TKT	Lymphnode
WDR47	Brain		XM_533057.6	394.824	PREDICTED:_Canis_lupus_familiaris_proteasome_subunit_beta_4_(PSMB4),_mRNA	PSMB4	Lymphnode
RAPGEF2	Brain		XM_544493.5	392.268	PREDICTED:_Canis_lupus_familiaris_chloride_intracellular_channel_4_(CLIC4),_mRNA	CLIC4	Kidney
DNAJB6	Brain		XM_005640898.1	391.485	PREDICTED:_Canis_lupus_familiaris_phosphoprotein_enriched_in_astrocytes_15_(PEA15),_mRNA	PEA15	Brain
STX8	Brain		XM_536864.5	391.44	PREDICTED:_Canis_lupus_familiaris_late_endosomal/lysosomal_adaptor,_MAPK_and_MTOR_activator_4_(LAMTOR4),_transcript_variant_X1,_mRNA	LAMTOR4	Spleen
FHL1	Skel_muscle		NM_001048101.2	391.112	Canis_lupus_familiaris_TAP_binding_protein_(tapasin)_(TAPBP),_mRNA	TAPBP	Lymphnode
SOD1	Liver		NM_001251940.1	390.467	Canis_lupus_familiaris_eukaryotic_translation_initiation_factor_3,_subunit_L_(EIF3L),_mRNA	EIF3L	Kidney
LOC477072	Liver		XM_848950.4	390.415	PREDICTED:_Canis_lupus_familiaris_transmembrane_p24_trafficking_protein_10_(TMED10),_mRNA	TMED10	Pancreas
RPS20	Lymphnode		XM_537537.5	389.975	PREDICTED:_Canis_lupus_familiaris_calmodulin_1_(phosphorylase_kinase,_delta)_(CALM1),_mRNA	CALM1	Brain
ADD3	Heart		XM_847533.4	388.942	PREDICTED:_Canis_lupus_familiaris_valosin_containing_protein_(VCP),_mRNA	VCP	Skel_muscle
SELK	Heart		XM_846704.3	388.059	PREDICTED:_Canis_lupus_familiaris_transmembrane_4_L_six_family_member_19_(TM4SF19),_mRNA	TM4SF19	Spleen
PRKCZ	Brain		XM_532221.5	387.723	PREDICTED:_Canis_lupus_familiaris_5'-nucleotidase,_ecto_(CD73)_(NT5E),_mRNA	NT5E	Kidney
SGTB	Brain		XM_005637440.2	387.211	PREDICTED:_Canis_lupus_familiaris_CD9_molecule_(CD9),_mRNA	CD9	Lung
TPI1	Skel_muscle		XM_005628412.2	386.538	PREDICTED:_Canis_lupus_familiaris_ATPase,_H+_transporting,_lysosomal_14kDa,_V1_subunit_F_(ATP6V1F),_mRNA	ATP6V1F	Brain
RPS18	Lymphnode		NM_001252157.1	385.811	Canis_lupus_familiaris_proteasome_subunit_beta_3_(PSMB3),_mRNA	PSMB3	Skel_muscle
PPP3CA	Brain		XM_538565.5	385.443	PREDICTED:_Canis_lupus_familiaris_transmembrane_p24_trafficking_protein_9_(TMED9),_mRNA	TMED9	Liver
KHDRBS3	Brain		XM_847452.4	384.722	PREDICTED:_Canis_lupus_familiaris_RAB1B,_member_RAS_oncogene_family_(RAB1B),_mRNA	RAB1B	Heart
UBE4A	Heart		XM_536401.4	382.326	PREDICTED:_Canis_lupus_familiaris_annexin_A11_(ANXA11),_mRNA	ANXA11	Heart
NDUFB6	Heart		NM_001284449.1	380.988	Canis_lupus_familiaris_presenilin_enhancer_gamma_secretase_subunit_(PSENEN),_mRNA	PSENEN	Liver
LOC480059	Lymphnode		NM_001160122.1	380.057	Canis_lupus_familiaris_keratinocyte_associated_protein_2_(KRTCAP2),_mRNA	KRTCAP2	Pancreas
GAD1	Brain		XM_847661.4	379.724	PREDICTED:_Canis_lupus_familiaris_tyrosine_3-monooxygenase/tryptophan_5-monooxygenase_activation_protein,_beta_(YWHAB),_mRNA	YWHAB	Brain
LOC608150///DBI	Liver		XM_543968.5	379.528	PREDICTED:_Canis_lupus_familiaris_stearoyl-CoA_desaturase_(delta-9-desaturase)_(SCD),_mRNA	SCD	Brain
MAP1LC3A	Heart		XM_845502.3	378.573	PREDICTED:_Canis_lupus_familiaris_eukaryotic_translation_initiation_factor_3,_subunit_D_(EIF3D),_mRNA	EIF3D	Lymphnode
CYCS	Heart		XM_014112439.1	377.588	PREDICTED:_Canis_lupus_familiaris_furin_(paired_basic_amino_acid_cleaving_enzyme)_(FURIN),_mRNA	FURIN	Pancreas
LOC475912	Heart		NM_001048030.3	377.103	Canis_lupus_familiaris_myocilin,_trabecular_meshwork_inducible_glucocorticoid_response_(MYOC),_mRNA	MYOC	Spleen
OCIAD1	Brain		NM_001252281.1	376.18	Canis_lupus_familiaris_NADH_dehydrogenase_(ubiquinone)_1_beta_subcomplex,_6,_17kDa_(NDUFB6),_mRNA	NDUFB6	Heart
HSPD1	Kidney		NM_001110767.1	375.458	Canis_lupus_familiaris_myosin,_heavy_chain_9,_non-muscle_(MYH9),_mRNA	MYH9	Lung
LOC612591	Lymphnode		XM_532124.5	374.543	PREDICTED:_Canis_lupus_familiaris_serine/arginine-rich_splicing_factor_3_(SRSF3),_mRNA	SRSF3	Lymphnode
NRXN1	Brain		XM_005618223.1	373.365	PREDICTED:_Canis_lupus_familiaris_lipoma_HMGIC_fusion_partner-like_2_(LHFPL2),_partial_mRNA	LHFPL2	#N/A
LOC609853///LCP1	Lymphnode		XM_003432345.3	373.018	PREDICTED:_Canis_lupus_familiaris_transmembrane_protein_258_(TMEM258),_mRNA	TMEM258	Jejunum
UQCRFS1	Heart		XM_005625146.2	372.401	PREDICTED:_Canis_lupus_familiaris_surfeit_4_(SURF4),_mRNA	SURF4	Jejunum
RPS27L	Pancreas		XM_014112780.1	371.549	PREDICTED:_Canis_lupus_familiaris_glutamate_dehydrogenase_1_(GLUD1),_partial_mRNA	GLUD1	#N/A
C35H6orf62	Lymphnode		NM_001003326.1	371.504	Canis_lupus_familiaris_Sec61_translocon_beta_subunit_(SEC61B),_mRNA	SEC61B	Pancreas
MLF2	Brain		NM_001252145.1	370.558	Canis_lupus_familiaris_ribosomal_protein_L10a_(RPL10A),_mRNA	RPL10A	Lymphnode
APOD	Brain		XM_543263.5	370.27	PREDICTED:_Canis_lupus_familiaris_ATPase,_H+_transporting,_lysosomal_56/58kDa,_V1_subunit_B2_(ATP6V1B2),_mRNA	ATP6V1B2	Brain
PPIAP5///PPIA///LOC403581	Brain		NM_001284453.1	368.742	Canis_lupus_familiaris_proteasome_subunit_beta_7_(PSMB7),_mRNA	PSMB7	#N/A
PHYHIPL	Brain		XM_846608.4	368.3	PREDICTED:_Canis_lupus_familiaris_solute_carrier_family_25_(mitochondrial_carrier;_adenine_nucleotide_translocator),_member_5_(SLC25A5),_mRNA	SLC25A5	Jejunum
LOC609205///LOC608270///LOC487822///LDHB///LOC476213///LOC475101	Heart		XM_014112785.1	367.894	PREDICTED:_Canis_lupus_familiaris_dual_specificity_phosphatase_1_(DUSP1),_mRNA	DUSP1	Lung
DST	Heart		XM_537382.5	367.644	PREDICTED:_Canis_lupus_familiaris_proteasome_activator_subunit_2_(PSME2),_mRNA	PSME2	Jejunum
ENO2	Brain		NM_001003101.2	366.156	Canis_lupus_familiaris_high_mobility_group_nucleosomal_binding_domain_2_(HMGN2),_mRNA	HMGN2	#N/A
FEZ1	Brain		XM_534884.4	365.527	PREDICTED:_Canis_lupus_familiaris_heme_binding_protein_1_(HEBP1),_mRNA	HEBP1	Spleen
ATG3	Spleen		XM_005615853.1	364.655	PREDICTED:_Canis_lupus_familiaris_osteoclast_stimulating_factor_1_(OSTF1),_mRNA	OSTF1	Spleen
LOC474739	Brain		XM_548076.5	364.191	PREDICTED:_Canis_lupus_familiaris_vesicle_amine_transport_1_(VAT1),_mRNA	VAT1	Liver
PRPF8	Brain		XM_014114131.1	363.675	PREDICTED:_Canis_lupus_familiaris_tyrosine_3-monooxygenase/tryptophan_5-monooxygenase_activation_protein,_gamma_(YWHAG),_mRNA	YWHAG	Brain
RPL7A	Lymphnode		XM_537380.5	362.278	PREDICTED:_Canis_lupus_familiaris_proteasome_activator_subunit_1_(PSME1),_mRNA	PSME1	Jejunum
TST	Brain		XM_537493.5	362.214	PREDICTED:_Canis_lupus_familiaris_enhancer_of_rudimentary_homolog_(Drosophila)_(ERH),_mRNA	ERH	Lymphnode
RPS27///LOC490449	Lymphnode		XM_845517.4	361.819	PREDICTED:_Canis_lupus_familiaris_RAB31,_member_RAS_oncogene_family_(RAB31),_mRNA	RAB31	Heart
POMP	Heart		NM_001003171.2	361.479	Canis_lupus_familiaris_Fc_fragment_of_IgE,_high_affinity_I,_receptor_for;_gamma_polypeptide_(FCER1G),_mRNA	FCER1G	Spleen
PRDX2	Skel_muscle		XM_005624342.2	360.972	PREDICTED:_Canis_lupus_familiaris_non-metastatic_cells_2,_protein_(NM23B)_expressed_in_(NME2),_transcript_variant_X1,_mRNA	NME2	Kidney
PTN	Brain		XM_546411.5	360.798	PREDICTED:_Canis_lupus_familiaris_signal_recognition_particle_receptor_(docking_protein)_(SRPR),_mRNA	SRPR	#N/A
HSP90AB1///LOC474634	Lymphnode		XM_537460.5	360.693	PREDICTED:_Canis_lupus_familiaris_proteasome_subunit_alpha_3_(PSMA3),_mRNA	PSMA3	Lymphnode
SPP1	Kidney		XM_536873.5	359.706	PREDICTED:_Canis_lupus_familiaris_actin_related_protein_2/3_complex,_subunit_1A,_41kDa_(ARPC1A),_mRNA	ARPC1A	Jejunum
SCP2	Liver		XM_534200.5	358.319	PREDICTED:_Canis_lupus_familiaris_acyl-CoA_synthetase_short-chain_family_member_1_(ACSS1),_mRNA	ACSS1	Lung
MMD	Brain		XM_535328.5	356.655	PREDICTED:_Canis_lupus_familiaris_eukaryotic_translation_initiation_factor_3,_subunit_I_(EIF3I),_mRNA	EIF3I	Skel_muscle
LOC608876///LOC477105///RPSA	Lymphnode		XM_535753.5	356.247	PREDICTED:_Canis_lupus_familiaris_NADH_dehydrogenase_(ubiquinone)_1_beta_subcomplex,_4,_15kDa_(NDUFB4),_mRNA	NDUFB4	Heart
LOC478277	Jejunum		NM_001003010.2	356.244	Canis_lupus_familiaris_chemokine_(C-C_motif)_ligand_5_(CCL5),_mRNA	CCL5	Jejunum
SCN1B	Brain		XM_014118405.1	354.061	PREDICTED:_Canis_lupus_familiaris_mitochondrial_carrier_1_(MTCH1),_partial_mRNA	MTCH1	Brain
KLHDC3	Brain		XM_844780.4	353.501	PREDICTED:_Canis_lupus_familiaris_cyclin-dependent_kinase_4_(CDK4),_mRNA	CDK4	Lymphnode
ITGAV	Kidney		XM_014115689.1	349.069	PREDICTED:_Canis_lupus_familiaris_cytochrome_c_oxidase_subunit_7A2,_mitochondrial_(LOC100686500),_mRNA	LOC100686500	#N/A
LOC611779///LOC611380///LOC492214///LOC491789///LOC479542///RPL29///LOC476328	Lymphnode		XM_014119198.1	348.841	PREDICTED:_Canis_lupus_familiaris_scinderin_(SCIN),_mRNA	SCIN	Jejunum
GNAI1	Brain		XM_003433617.3	348.472	PREDICTED:_Canis_lupus_familiaris_up-regulated_during_skeletal_muscle_growth_5_homolog_(mouse)_(USMG5),_transcript_variant_X1,_mRNA	USMG5	#N/A
ARPC3	Lymphnode		XM_003434795.3	347.544	PREDICTED:_Canis_lupus_familiaris_guanine_nucleotide_binding_protein_(G_protein),_gamma_5_(GNG5),_mRNA	GNG5	#N/A
DSTN	Lung		XM_005634505.2	346.755	PREDICTED:_Canis_lupus_familiaris_coatomer_protein_complex,_subunit_beta_2_(beta_prime)_(COPB2),_mRNA	COPB2	Jejunum
PRKCZ	Pancreas		XM_534044.5	346.517	PREDICTED:_Canis_lupus_familiaris_eukaryotic_translation_initiation_factor_3,_subunit_F_(EIF3F),_mRNA	EIF3F	Skel_muscle
UQCRQ	Heart		NM_001003063.1	345.216	Canis_lupus_familiaris_protein_phosphatase_2,_catalytic_subunit,_alpha_isozyme_(PPP2CA),_mRNA	PPP2CA	Brain
SNURF///SNRPN	Brain		XM_005636025.2	345.05	PREDICTED:_Canis_lupus_familiaris_ribosomal_protein,_large,_P0_(RPLP0),_transcript_variant_X1,_mRNA	RPLP0	#N/A
PGAM1	Brain		XM_005637621.2	344.761	PREDICTED:_Canis_lupus_familiaris_NADH_dehydrogenase_(ubiquinone)_1_beta_subcomplex,_8,_19kDa_(NDUFB8),_mRNA	NDUFB8	Heart
NDUFB3	Heart		NM_001253906.1	344.379	Canis_lupus_familiaris_ribosomal_protein_L11_(RPL11),_transcript_variant_1,_mRNA	RPL11	#N/A
MAPK1	Brain		XM_005626804.2	343.863	PREDICTED:_Canis_lupus_familiaris_GLI_pathogenesis-related_2_(GLIPR2),_mRNA	GLIPR2	Lung
C3H5orf13	Brain		XM_003431945.3	341.548	PREDICTED:_Canis_lupus_familiaris_NADH_dehydrogenase_(ubiquinone)_Fe-S_protein_5,_15kDa_(NADH-coenzyme_Q_reductase)_(NDUFS5),_mRNA	NDUFS5	Heart
ATP6V1E1	Brain		XM_003639723.3	341.437	PREDICTED:_Canis_lupus_familiaris_peroxiredoxin_2_(PRDX2),_mRNA	PRDX2	Brain
VAMP2	Brain		XM_005618864.2	341.379	PREDICTED:_Canis_lupus_familiaris_antioxidant_1_copper_chaperone_(ATOX1),_transcript_variant_X1,_mRNA	ATOX1	Jejunum
H3F3A	Jejunum		NM_001251927.1	341.167	Canis_lupus_familiaris_ADP-ribosylation_factor_1_(ARF1),_mRNA	ARF1	#N/A
SEC62///LOC485507	Brain		XM_005622073.1	340.456	PREDICTED:_Canis_lupus_familiaris_nodal_modulator_1_(LOC489992),_mRNA	LOC489992	Pancreas
MYCBP2	Lymphnode		NM_001197117.1	340.228	Canis_lupus_familiaris_TYRO_protein_tyrosine_kinase_binding_protein_(TYROBP),_mRNA	TYROBP	Spleen
SMYD2	Heart		XM_843981.4	339.671	PREDICTED:_Canis_lupus_familiaris_methylmalonic_aciduria_(cobalamin_deficiency)_cblD_type,_with_homocystinuria_(MMADHC),_mRNA	MMADHC	Pancreas
AMZ2	Brain		NM_001003273.3	338.969	Canis_lupus_familiaris_ras_homolog_family_member_A_(RHOA),_mRNA	RHOA	Lung
NDUFS4	Heart		XM_532060.5	338.725	PREDICTED:_Canis_lupus_familiaris_tubulin,_beta_class_I_(TUBB),_mRNA	TUBB	Brain
RHEB	Pancreas		XM_542329.5	338.046	PREDICTED:_Canis_lupus_familiaris_late_endosomal/lysosomal_adaptor,_MAPK_and_MTOR_activator_1_(LAMTOR1),_mRNA	LAMTOR1	Heart
LOC606860	Heart		XM_533902.5	337.798	PREDICTED:_Canis_lupus_familiaris_deoxyribonuclease_II,_lysosomal_(DNASE2),_mRNA	DNASE2	Spleen
EMC4	Heart		XM_537861.5	336.674	PREDICTED:_Canis_lupus_familiaris_NADH_dehydrogenase_(ubiquinone)_1_alpha_subcomplex,_8,_19kDa_(NDUFA8),_mRNA	NDUFA8	Heart
FAM213A	Liver		NM_001252263.1	336.363	Canis_lupus_familiaris_small_ubiquitin-like_modifier_1_(SUMO1),_mRNA	SUMO1	Spleen
SCOC	Brain		NM_001003179.1	336.184	Canis_lupus_familiaris_ribosome_binding_protein_1_(RRBP1),_mRNA	RRBP1	Pancreas
NDUFS5	Heart		XM_014110573.1	336.05	PREDICTED:_Canis_lupus_familiaris_thioredoxin_domain_containing_5_(endoplasmic_reticulum)_(TXNDC5),_mRNA	TXNDC5	#N/A
MRFAP1	Brain		NM_001003016.2	335.144	Canis_lupus_familiaris_myeloid_cell_leukemia_1_(MCL1),_mRNA	MCL1	Lymphnode
PNMA1	Brain		XM_003431698.3	335.084	PREDICTED:_Canis_lupus_familiaris_mitochondrial_nucleoid_factor_1_(MNF1),_mRNA	MNF1	#N/A
GDI2	Jejunum		NM_001252419.1	334.674	Canis_lupus_familiaris_dynein,_light_chain,_roadblock-type_1_(DYNLRB1),_mRNA	DYNLRB1	Brain
LOC490297///SUMO2	Lymphnode		XM_003639878.3	334.669	PREDICTED:_Canis_lupus_familiaris_chromosome_25_open_reading_frame,_human_C2orf82_(C25H2orf82),_mRNA	C25H2orf82	#N/A
NDUFC1	Skel_muscle		XM_014109407.1	334.099	PREDICTED:_Canis_lupus_familiaris_matrix_metallopeptidase_2_(MMP2),_mRNA	MMP2	Lung
LOC487880///RPS17	Pancreas		XM_005616609.2	331.998	PREDICTED:_Canis_lupus_familiaris_heterogeneous_nuclear_ribonucleoprotein_L_(HNRNPL),_mRNA	HNRNPL	Lymphnode
DBNDD2	Brain		XM_532871.5	331.896	PREDICTED:_Canis_lupus_familiaris_tyrosine_3-monooxygenase/tryptophan_5-monooxygenase_activation_protein,_theta_(YWHAQ),_mRNA	YWHAQ	Brain
CHP1	Brain		XM_005632306.2	331.441	PREDICTED:_Canis_lupus_familiaris_ubiquitin_A-52_residue_ribosomal_protein_fusion_product_1_(UBA52),_transcript_variant_X1,_mRNA	UBA52	Spleen
DYNLRB1	Brain		XM_003639132.2	331.41	PREDICTED:_Canis_lupus_familiaris_CD53_molecule_(CD53),_mRNA	CD53	Lymphnode
SET	Lymphnode		XM_014117639.1	331.135	PREDICTED:_Canis_lupus_familiaris_sequestosome_1_(SQSTM1),_mRNA	SQSTM1	Skel_muscle
RPS20	Lymphnode		XM_843260.4	329.873	PREDICTED:_Canis_lupus_familiaris_signal_transducer_and_activator_of_transcription_1,_91kDa_(STAT1),_mRNA	STAT1	Lymphnode
RRAGA	Brain		XM_537190.5	329.443	PREDICTED:_Canis_lupus_familiaris_peroxiredoxin_6_(PRDX6),_mRNA	PRDX6	Kidney
RPL36AL	Lymphnode		NM_001037641.1	329.182	Canis_lupus_familiaris_galactosidase,_beta_1_(GLB1),_mRNA	GLB1	Lung
PGK1	Skel_muscle		NM_001114760.2	328.988	Canis_lupus_familiaris_15_kDa_selenoprotein_(SEP15),_mRNA	2015-09-01	Pancreas
EEF1G	Lymphnode		XM_014118884.1	328.236	PREDICTED:_Canis_lupus_familiaris_FK506_binding_protein_9,_63_kDa_(FKBP9),_partial_mRNA	FKBP9	Lung
PLD3	Brain		XM_005619428.2	327.087	PREDICTED:_Canis_lupus_familiaris_ANKH_inorganic_pyrophosphate_transport_regulator_(ANKH),_mRNA	ANKH	Pancreas
UQCR10	Heart		XM_014112877.1	326.473	PREDICTED:_Canis_lupus_familiaris_chromosome_4_open_reading_frame,_human_C10orf54_(C4H10orf54),_mRNA	C4H10orf54	#N/A
38596	Brain		XM_846034.4	325.968	PREDICTED:_Canis_lupus_familiaris_mitochondrial_ribosomal_protein_L17_(MRPL17),_mRNA	MRPL17	Liver
TMEM9B	Brain		XM_005632015.1	325.908	PREDICTED:_Canis_lupus_familiaris_RAB7A,_member_RAS_oncogene_family_(RAB7A),_transcript_variant_X1,_mRNA	RAB7A	Pancreas
OXR1	Brain		NM_001012995.2	325.155	Canis_lupus_familiaris_capping_protein_(actin_filament)_muscle_Z-line,_alpha_2_(CAPZA2),_mRNA	CAPZA2	Spleen
LOC611681///LOC609252///LOC608861///LOC608838///LOC608584///LOC607788///RPL21///LOC478864	Lymphnode		XM_537484.5	325.141	PREDICTED:_Canis_lupus_familiaris_ATPase,_H+_transporting,_lysosomal_34kDa,_V1_subunit_D_(ATP6V1D),_mRNA	ATP6V1D	Brain
RUFY3	Brain		NM_001003258.2	324.138	Canis_lupus_familiaris_lectin,_mannose-binding_2_(LMAN2),_mRNA	LMAN2	Liver
CCT5	Lymphnode		XM_014110784.1	323.681	PREDICTED:_Canis_lupus_familiaris_integrin,_alpha_V_(ITGAV),_mRNA	ITGAV	Kidney
GABARAPL2	Brain		XM_014114993.1	323.209	PREDICTED:_Canis_lupus_familiaris_neudesin_neurotrophic_factor_(NENF),_partial_mRNA	NENF	Kidney
UBE2E3	Brain		XM_014112027.1	322.835	PREDICTED:_Canis_lupus_familiaris_meteorin,_glial_cell_differentiation_regulator-like_(METRNL),_partial_mRNA	METRNL	Lung
CTTN	Jejunum		XM_531660.5	322.58	PREDICTED:_Canis_lupus_familiaris_glucosamine_(N-acetyl)-6-sulfatase_(GNS),_partial_mRNA	GNS	Kidney
LOC612667///LOC611971///LOC610188///LOC608388///PSMA1	Lymphnode		XM_005634648.1	321.311	PREDICTED:_Canis_lupus_familiaris_ATPase,_Na+/K+_transporting,_beta_3_polypeptide_(ATP1B3),_partial_mRNA	ATP1B3	Jejunum
FLOT1	Brain		XM_005628420.2	321.082	PREDICTED:_Canis_lupus_familiaris_hypoxia_inducible_lipid_droplet-associated_(HILPDA),_mRNA	HILPDA	#N/A
MPC2	Heart		XM_544610.5	320.605	PREDICTED:_Canis_lupus_familiaris_thrombospondin_1_(THBS1),_mRNA	THBS1	Spleen
SIRT5	Heart		XM_003435001.3	320.412	PREDICTED:_Canis_lupus_familiaris_myosin_regulatory_light_polypeptide_9_(LOC607207),_transcript_variant_X2,_mRNA	LOC607207	#N/A
ANXA5	Lung		XM_534893.5	319.952	PREDICTED:_Canis_lupus_familiaris_alpha-2-macroglobulin_(LOC477699),_mRNA	LOC477699	Liver
RNASEK	Lung		XM_005621244.2	319.115	PREDICTED:_Canis_lupus_familiaris_vitamin_K_epoxide_reductase_complex,_subunit_1_(VKORC1),_mRNA	VKORC1	Liver
COX17	Heart		XM_014120401.1	318.381	PREDICTED:_Canis_lupus_familiaris_charged_multivesicular_body_protein_3_(CHMP3),_mRNA	CHMP3	Jejunum
FUS	Lymphnode		XM_848255.4	318.221	PREDICTED:_Canis_lupus_familiaris_glia_maturation_factor,_gamma_(GMFG),_transcript_variant_X2,_mRNA	GMFG	Lymphnode
NELL2	Brain		XM_014117642.1	317.912	PREDICTED:_Canis_lupus_familiaris_heterogeneous_nuclear_ribonucleoprotein_A/B_(HNRNPAB),_mRNA	HNRNPAB	Lymphnode
HSP90B1	Lymphnode		NM_001195845.2	317.142	Canis_lupus_familiaris_actin,_beta_(ACTB),_mRNA	ACTB	Skel_muscle
PSMB4	Lymphnode		XM_533908.5	316.81	PREDICTED:_Canis_lupus_familiaris_WD_repeat_domain_83_opposite_strand_(WDR83OS),_mRNA	WDR83OS	Brain
LOC607644///SRP19	Lymphnode		XM_003639276.3	316.426	PREDICTED:_Canis_lupus_familiaris_polymerase_I_and_transcript_release_factor_(PTRF),_mRNA	PTRF	Skel_muscle
TPRG1L	Kidney		XM_532275.5	315.624	PREDICTED:_Canis_lupus_familiaris_proteasome_subunit_beta_1_(PSMB1),_mRNA	PSMB1	Heart
CHMP4B	Brain		XM_536552.4	314.858	PREDICTED:_Canis_lupus_familiaris_archain_1_(ARCN1),_mRNA	ARCN1	Pancreas
AKT3	Brain		XM_005620674.2	314.491	PREDICTED:_Canis_lupus_familiaris_GABA(A)_receptor-associated_protein_like_2_(GABARAPL2),_mRNA	GABARAPL2	Brain
NELL2	Brain		XM_014120929.1	314.344	PREDICTED:_Canis_lupus_familiaris_adaptor-related_protein_complex_2,_alpha_2_subunit_(AP2A2),_mRNA	AP2A2	Brain
GLO1	Jejunum		XM_535971.5	313.929	PREDICTED:_Canis_lupus_familiaris_ATP_synthase,_H+_transporting,_mitochondrial_Fo_complex,_subunit_C3_(subunit_9)_(ATP5G3),_mRNA	ATP5G3	Heart
ARMCX3	Brain		XM_005627081.2	313.743	PREDICTED:_Canis_lupus_familiaris_MHC_class_I_DLA-12_(DLA-12),_transcript_variant_X1,_mRNA	DLA-12	Lymphnode
LOC488109	Brain		XM_846674.4	313.571	PREDICTED:_Canis_lupus_familiaris_serglycin_(SRGN),_mRNA	SRGN	Lymphnode
HNRNPD	Lymphnode		XM_014111640.1	312.955	PREDICTED:_Canis_lupus_familiaris_deoxyribonuclease_I-like_1_(DNASE1L1),_mRNA	DNASE1L1	Skel_muscle
CCT8	Lymphnode		XM_541950.5	311.845	PREDICTED:_Canis_lupus_familiaris_collagen_beta(1-O)galactosyltransferase_1_(COLGALT1),_mRNA	COLGALT1	Liver
EPB41L1	Brain		NM_001194984.1	311.512	Canis_lupus_familiaris_RAN,_member_RAS_oncogene_family_(RAN),_mRNA	RAN	#N/A
CPD	Lung		XM_541624.5	311.506	PREDICTED:_Canis_lupus_familiaris_ZFP36_ring_finger_protein_(ZFP36),_mRNA	ZFP36	Lung
PLP1	Brain		XM_847879.4	311.476	PREDICTED:_Canis_lupus_familiaris_transmembrane_protein_37_(TMEM37),_mRNA	TMEM37	Kidney
PSMC3	Brain		XM_014116205.1	309.822	PREDICTED:_Canis_lupus_familiaris_septin_9_(SEPT9),_mRNA	2009-09-01	Lymphnode
HNRNPA2B1	Lymphnode		XM_005627974.2	309.258	PREDICTED:_Canis_lupus_familiaris_N-myc_downstream_regulated_1_(NDRG1),_transcript_variant_X1,_mRNA	NDRG1	Kidney
LOC612098///LOC611252///HSP90AB1	Lymphnode		XM_533198.5	308.709	PREDICTED:_Canis_lupus_familiaris_CD151_molecule_(Raph_blood_group)_(CD151),_mRNA	CD151	Lung
SMDT1	Skel_muscle		XM_005637222.2	306.872	PREDICTED:_Canis_lupus_familiaris_myeloid_leukemia_factor_2_(MLF2),_mRNA	MLF2	Brain
MZT2B	Brain		XM_543843.5	305.904	PREDICTED:_Canis_lupus_familiaris_prohibitin_2_(PHB2),_mRNA	PHB2	#N/A
HSPH1	Brain		XM_533078.5	305.65	PREDICTED:_Canis_lupus_familiaris_proteasome_subunit_alpha_2_(PSMA2),_mRNA	PSMA2	Lymphnode
LOC475009///RPL3	Lymphnode		XM_005629036.2	305.442	PREDICTED:_Canis_lupus_familiaris_ubiquinol-cytochrome_c_reductase_hinge_protein_(UQCRH),_transcript_variant_X1,_mRNA	UQCRH	Skel_muscle
BEX4	Brain		NM_001003152.1	304.638	Canis_lupus_familiaris_RAB8A,_member_RAS_oncogene_family_(RAB8A),_mRNA	RAB8A	Lymphnode
MICAL2	Brain		XM_005620968.2	304.223	PREDICTED:_Canis_lupus_familiaris_Williams_Beuren_syndrome_chromosome_region_22_(WBSCR22),_mRNA	WBSCR22	Jejunum
SPCS2	Pancreas		XM_843925.4	303.554	PREDICTED:_Canis_lupus_familiaris_death-associated_protein_(DAP),_mRNA	DAP	Kidney
STMN2	Brain		XM_003639228.2	303.46	PREDICTED:_Canis_lupus_familiaris_proteasome_subunit_beta_5_(PSMB5),_mRNA	PSMB5	Skel_muscle
CSNK1A1	Jejunum		XM_542695.4	303.279	PREDICTED:_Canis_lupus_familiaris_sushi_domain_containing_5_(SUSD5),_mRNA	SUSD5	Pancreas
GDPD2	Brain		XM_535007.6	303.154	PREDICTED:_Canis_lupus_familiaris_glutathione_S-transferase_omega_1_(GSTO1),_mRNA	GSTO1	Jejunum
RPL10	Lymphnode		XM_533926.5	302.793	PREDICTED:_Canis_lupus_familiaris_NADH_dehydrogenase_(ubiquinone)_1_alpha_subcomplex,_7,_14.5kDa_(NDUFA7),_mRNA	NDUFA7	Heart
LOC478678	Heart		XM_533337.5	302.038	PREDICTED:_Canis_lupus_familiaris_UBX_domain_protein_4_(UBXN4),_mRNA	UBXN4	Kidney
LOC480923	Brain		XM_005641023.2	301.068	PREDICTED:_Canis_lupus_familiaris_iduronate_2-sulfatase_(IDS),_transcript_variant_X1,_mRNA	IDS	Spleen
PSMC5	Brain		NM_001048084.1	300.964	Canis_lupus_familiaris_cytochrome_b5_reductase_3_(CYB5R3),_mRNA	CYB5R3	Lung
LOC474798	Jejunum		XM_541688.5	300.575	PREDICTED:_Canis_lupus_familiaris_heat_shock_protein,_alpha-crystallin-related,_B6_(HSPB6),_mRNA	HSPB6	Heart
MAP1A	Brain		XM_538219.6	300.378	PREDICTED:_Canis_lupus_familiaris_biogenesis_of_lysosomal_organelles_complex-1,_subunit_1_(BLOC1S1),_mRNA	BLOC1S1	#N/A
EID1	Brain		XM_537328.4	299.55	PREDICTED:_Canis_lupus_familiaris_NADH_dehydrogenase_(ubiquinone)_flavoprotein_2,_24kDa_(NDUFV2),_mRNA	NDUFV2	Heart
TMEM126A	Heart		XM_003639760.3	299.537	PREDICTED:_Canis_lupus_familiaris_mesencephalic_astrocyte-derived_neurotrophic_factor_(MANF),_mRNA	MANF	Jejunum
RPS27	Lymphnode		XM_844148.4	298.856	PREDICTED:_Canis_lupus_familiaris_proteasome_subunit_beta_6_(PSMB6),_mRNA	PSMB6	Heart
NME1///NME1	Brain		XM_847071.4	298.756	PREDICTED:_Canis_lupus_familiaris_ubiquinol-cytochrome_c_reductase,_complex_III_subunit_VII,_9.5kDa_(UQCRQ),_mRNA	UQCRQ	Heart
HNRNPH3	Lung		XM_536140.4	298.52	PREDICTED:_Canis_lupus_familiaris_succinate_dehydrogenase_complex,_subunit_C,_integral_membrane_protein,_15kDa_(SDHC),_mRNA	SDHC	Heart
SMARCA2	Brain		XM_014115905.1	298.498	PREDICTED:_Canis_lupus_familiaris_nidogen_2_(osteonidogen)_(NID2),_mRNA	NID2	Skel_muscle
LOC607191	Lymphnode		XM_532768.4	298.008	PREDICTED:_Canis_lupus_familiaris_Ras_homolog_enriched_in_brain_(RHEB),_mRNA	RHEB	Pancreas
KIF1A	Brain		XM_005637161.1	297.527	PREDICTED:_Canis_lupus_familiaris_GABA(A)_receptor-associated_protein_like_1_(GABARAPL1),_mRNA	GABARAPL1	Brain
PSAT1	Pancreas		NM_001252581.1	295.967	Canis_lupus_familiaris_synaptogyrin_2_(SYNGR2),_mRNA	SYNGR2	#N/A
LOC476882	Skel_muscle		XM_003639909.3	295.799	PREDICTED:_Canis_lupus_familiaris_actin_related_protein_2/3_complex,_subunit_3,_21kDa_(ARPC3),_transcript_variant_X2,_mRNA	ARPC3	Lymphnode
PARK7	Kidney		NM_001256485.1	295.735	Canis_lupus_familiaris_peroxiredoxin_3_(PRDX3),_mRNA	PRDX3	Heart
PPT1	Brain		XM_005623024.2	295.564	PREDICTED:_Canis_lupus_familiaris_collectin_sub-family_member_12_(COLEC12),_mRNA	COLEC12	Lung
SLC22A17	Brain		XM_014120444.1	295.39	PREDICTED:_Canis_lupus_familiaris_fibrillarin_(FBL),_mRNA	FBL	Lymphnode
TMEM178A	Brain		XM_542335.4	295.001	PREDICTED:_Canis_lupus_familiaris_ras_homolog_family_member_G_(RHOG),_mRNA	RHOG	Lymphnode
SCG3	Brain		XM_843924.3	293.436	PREDICTED:_Canis_lupus_familiaris_NOP10_ribonucleoprotein_(NOP10),_mRNA	NOP10	Skel_muscle
LOC611984///NME1///NME1	Brain		XM_859352.4	293.101	PREDICTED:_Canis_lupus_familiaris_retinoblastoma_binding_protein_4_(RBBP4),_mRNA	RBBP4	Lymphnode
GOT1	Heart		XM_005641467.2	292.211	PREDICTED:_Canis_lupus_familiaris_non-POU_domain_containing,_octamer-binding_(NONO),_mRNA	NONO	Spleen
LOC611779///LOC611380///LOC491789///LOC481990///RPL29///LOC476328///LOC476217	Lymphnode		NM_001205169.1	289.674	Canis_lupus_familiaris_tumor_necrosis_factor_(ligand)_superfamily,_member_13_(TNFSF13),_mRNA	TNFSF13	Lung
MAP2	Brain		XM_846901.4	289.225	PREDICTED:_Canis_lupus_familiaris_leukocyte_cell_derived_chemotaxin_1_(LECT1),_mRNA	LECT1	Lung
CD81	Lung		NM_001252258.1	288.841	Canis_lupus_familiaris_nascent_polypeptide-associated_complex_alpha_subunit_(NACA),_transcript_variant_2,_mRNA	NACA	#N/A
MTURN	Brain		XM_846171.4	288.462	PREDICTED:_Canis_lupus_familiaris_dynein,_light_chain,_LC8-type_1_(DYNLL1),_transcript_variant_X1,_mRNA	DYNLL1	#N/A
UGP2	Liver		XM_532978.5	288.347	PREDICTED:_Canis_lupus_familiaris_ring_finger_protein_181_(RNF181),_mRNA	RNF181	Lung
CCT2	Kidney		XM_854663.5	287.689	PREDICTED:_Canis_lupus_familiaris_high_mobility_group_nucleosome_binding_domain_1_(HMGN1),_mRNA	HMGN1	Lymphnode
HMGB1	Lymphnode		NM_001048086.1	287.113	Canis_lupus_familiaris_proteasome_subunit_beta_9_(PSMB9),_mRNA	PSMB9	Jejunum
EMC4	Brain		XM_536923.5	286.701	PREDICTED:_Canis_lupus_familiaris_eukaryotic_translation_initiation_factor_3_subunit_C_(LOC479795),_mRNA	LOC479795	Skel_muscle
CDK14	Brain		XM_003639503.3	286.556	PREDICTED:_Canis_lupus_familiaris_collagen,_type_VIII,_alpha_2_(COL8A2),_mRNA	COL8A2	Pancreas
37500	Lung		XM_005631428.2	284.849	PREDICTED:_Canis_lupus_familiaris_cathepsin_F_(CTSF),_mRNA	CTSF	Kidney
LOC609811///LOC608625///LOC479746///LOC477783///FTL	Liver		XR_001314188.1	283.163	PREDICTED:_Canis_lupus_familiaris_chromosome_22_open_reading_frame,_human_C13orf15_(C22H13orf15),_misc_RNA	C22H13orf15	Lung
MPP6	Brain		XM_544519.5	283.061	PREDICTED:_Canis_lupus_familiaris_cytidine_deaminase_(CDA),_mRNA	CDA	Liver
NDUFS2	Heart		XM_005619256.1	282.902	PREDICTED:_Canis_lupus_familiaris_T-cell_immunoglobulin_and_mucin_domain_containing_4_(TIMD4),_mRNA	TIMD4	Spleen
SLC22A17	Brain		XM_003434442.3	282.743	PREDICTED:_Canis_lupus_familiaris_translocase_of_outer_mitochondrial_membrane_20_homolog_(yeast)_(TOMM20),_mRNA	TOMM20	#N/A
HIGD1A	Brain		NM_001003187.1	282.625	Canis_lupus_familiaris_collagen,_type_I,_alpha_2_(COL1A2),_mRNA	COL1A2	Lung
CSDE1	Skel_muscle		XR_001318112.1	282.411	PREDICTED:_Canis_lupus_familiaris_14-3-3_protein_zeta/delta_pseudogene_(LOC100855903),_misc_RNA	LOC100855903	#N/A
KIF5A	Brain		NM_001251944.1	281.588	Canis_lupus_familiaris_forty-two-three_domain_containing_1_(FYTTD1),_mRNA	FYTTD1	#N/A
ACTR3	Lymphnode		XM_005623568.2	280.822	PREDICTED:_Canis_lupus_familiaris_ZFP36_ring_finger_protein-like_1_(ZFP36L1),_mRNA	ZFP36L1	Lymphnode
LOC475937	Jejunum		NM_001252203.1	278.572	Canis_lupus_familiaris_ribosomal_protein_L31_(RPL31),_mRNA	RPL31	#N/A
RAB14	Brain		XM_537597.5	278.549	PREDICTED:_Canis_lupus_familiaris_proteasome_26S_subunit,_ATPase_5_(PSMC5),_mRNA	PSMC5	Brain
ENPP2	Jejunum		XM_844851.3	278.295	PREDICTED:_Canis_lupus_familiaris_malate_dehydrogenase_2,_NAD_(mitochondrial)_(MDH2),_mRNA	MDH2	#N/A
RAB6A	Brain		XM_005617982.2	277.025	PREDICTED:_Canis_lupus_familiaris_tumor_necrosis_factor_receptor_superfamily,_member_1B_(TNFRSF1B),_mRNA	TNFRSF1B	Pancreas
SARAF	Brain		XM_014110353.1	276.891	PREDICTED:_Canis_lupus_familiaris_eukaryotic_translation_initiation_factor_4_gamma,_1_(EIF4G1),_mRNA	EIF4G1	#N/A
LOC479901	Heart		XM_844670.4	276.406	PREDICTED:_Canis_lupus_familiaris_collagen_beta(1-O)galactosyltransferase_2_(COLGALT2),_mRNA	COLGALT2	Kidney
CD81	Lung		NM_001003029.1	275.939	Canis_lupus_familiaris_heat_shock_22kDa_protein_8_(HSPB8),_mRNA	HSPB8	Heart
CHCHD10	Heart		NM_001003276.3	274.912	Canis_lupus_familiaris_RAB11A,_member_RAS_oncogene_family_(RAB11A),_mRNA	RAB11A	Jejunum
LAMP1	Kidney		XM_538150.5	274.569	PREDICTED:_Canis_lupus_familiaris_interleukin_13_receptor,_alpha_1_(IL13RA1),_mRNA	IL13RA1	Lung
LOC475912///LOC475273	Heart		XM_545759.5	274.372	PREDICTED:_Canis_lupus_familiaris_CD48_molecule_(CD48),_mRNA	CD48	Lymphnode
SULT4A1	Brain		XM_005631709.1	274.17	PREDICTED:_Canis_lupus_familiaris_ribonuclease/angiogenin_inhibitor_1_(RNH1),_mRNA	RNH1	Lung
RPRD1A	Brain		XM_540131.5	274.166	PREDICTED:_Canis_lupus_familiaris_chromosome_9_open_reading_frame,_human_C9orf16_(C9H9orf16),_mRNA	C9H9orf16	Skel_muscle
GAP43	Brain		XM_005642458.2	273.864	PREDICTED:_Canis_lupus_familiaris_ubiquitin-conjugating_enzyme_E2D_3_(UBE2D3),_mRNA	UBE2D3	Spleen
SUB1	Lymphnode		NM_001313840.1	273.756	Canis_lupus_familiaris_nicastrin_(NCSTN),_mRNA	NCSTN	Brain
KLHL2	Brain		XM_540126.5	271.713	PREDICTED:_Canis_lupus_familiaris_sorting_nexin_17_(SNX17),_mRNA	SNX17	Kidney
ATP2B1	Brain		XM_845766.4	271.332	PREDICTED:_Canis_lupus_familiaris_gonadotropin-releasing_hormone_1_(luteinizing-releasing_hormone)_(GNRH1),_mRNA	GNRH1	Heart
OMG	Brain		XM_014121327.1	271.052	PREDICTED:_Canis_lupus_familiaris_solute_carrier_family_43,_member_3_(SLC43A3),_mRNA	SLC43A3	Lung
GPRC5B	Brain		XM_849498.4	270.695	PREDICTED:_Canis_lupus_familiaris_ubiquinol-cytochrome_c_reductase,_complex_III_subunit_XI_(UQCR11),_mRNA	UQCR11	Heart
RAB14	Brain		XM_005641876.2	270.664	PREDICTED:_Canis_lupus_familiaris_RNA_binding_motif_protein,_X-linked_(RBMX),_mRNA	RBMX	Lymphnode
PAM	Heart		XM_857165.4	270.487	PREDICTED:_Canis_lupus_familiaris_crystallin,_alpha_B_(CRYAB),_mRNA	CRYAB	Heart
LOC612675///LOC612048///LOC611007///LOC610824///LOC610818///LOC610694///LOC610634///LOC610116///LOC610059///LOC609971///LOC609952///LOC609918///LOC609735///LOC609587///LOC608824///LOC608732///LOC608425///LOC608084///LOC607989///LOC607733///LOC607680///LOC607645///LOC607621///LOC607453///LOC607377///LOC607334///LOC607330///LOC607312///LOC607218///LOC607167///LOC606885///LOC606825///LOC491822///LOC…	Pancreas		XM_005639550.1	270.256	PREDICTED:_Canis_lupus_familiaris_hematopoietic_cell-specific_Lyn_substrate_1_(HCLS1),_mRNA	HCLS1	#N/A
CLTA	Kidney		XM_005628825.2	268.713	PREDICTED:_Canis_lupus_familiaris_decorin_(DCN),_transcript_variant_X1,_mRNA	DCN	Lung
MORF4L2	Pancreas		XM_863647.4	268.401	PREDICTED:_Canis_lupus_familiaris_guanylate-binding_protein_4-like_(LOC612422),_mRNA	LOC612422	Lymphnode
LOC612408///ATP5J2	Heart		XM_005625799.2	268.219	PREDICTED:_Canis_lupus_familiaris_NADH_dehydrogenase_(ubiquinone)_1_alpha_subcomplex,_6,_14kDa_(NDUFA6),_mRNA	NDUFA6	Heart
ZFP91	Brain		XM_531662.5	268.1	PREDICTED:_Canis_lupus_familiaris_transmembrane_BAX_inhibitor_motif_containing_4_(TMBIM4),_mRNA	TMBIM4	Kidney
DYNC1H1	Brain		XM_531737.5	268.082	PREDICTED:_Canis_lupus_familiaris_KDEL_(Lys-Asp-Glu-Leu)_endoplasmic_reticulum_protein_retention_receptor_3_(KDELR3),_mRNA	KDELR3	Pancreas
UBE4A	Heart		NM_001002967.1	267.423	Canis_lupus_familiaris_matrix_metallopeptidase_3_(stromelysin_1,_progelatinase)_(MMP3),_mRNA	MMP3	Skel_muscle
LOC609990	Heart		XM_014110161.1	267.265	PREDICTED:_Canis_lupus_familiaris_follistatin-like_1_(FSTL1),_mRNA	FSTL1	Lung
KIF5B	Heart		XM_859075.4	266.309	PREDICTED:_Canis_lupus_familiaris_LIM_and_SH3_protein_1_(LASP1),_mRNA	LASP1	Pancreas
LOC611797///LOC608035///LOC607650///LOC607135///LOC607099///LOC607098///LOC487696///LOC477765///HNRNPA1L2	Lymphnode		NM_001006951.1	264.906	Canis_lupus_familiaris_collagen,_type_II,_alpha_1_(COL2A1),_mRNA	COL2A1	Skel_muscle
LAMTOR2	Brain		XM_005625080.2	263.76	PREDICTED:_Canis_lupus_familiaris_phosphohistidine_phosphatase_1_(PHPT1),_mRNA	PHPT1	Heart
COX8A	Kidney		XM_003638793.3	263.556	PREDICTED:_Canis_lupus_familiaris_nuclear_factor,_interleukin_3_regulated_(NFIL3),_mRNA	NFIL3	Heart
COX8A	Kidney		XM_005626531.2	262.966	PREDICTED:_Canis_lupus_familiaris_chromosome_11_open_reading_frame,_human_C5orf15_(C11H5orf15),_mRNA	C11H5orf15	#N/A
HMGB1	Lymphnode		NM_001252257.1	262.422	Canis_lupus_familiaris_nascent_polypeptide-associated_complex_alpha_subunit_(NACA),_transcript_variant_1,_mRNA	NACA	#N/A
SORL1	Brain		XM_014121786.1	262.155	PREDICTED:_Canis_lupus_familiaris_C-type_lectin_domain_family_3,_member_B_(CLEC3B),_mRNA	CLEC3B	Heart
AP3D1	Brain		XM_847310.4	262.008	PREDICTED:_Canis_lupus_familiaris_PRELI_domain_containing_1_(PRELID1),_mRNA	PRELID1	Jejunum
ATP1A1	Kidney		XM_003433433.3	261.799	PREDICTED:_Canis_lupus_familiaris_transmembrane_p24_trafficking_protein_2_(TMED2),_transcript_variant_X1,_mRNA	TMED2	#N/A
HTRA1	Brain		NM_001003013.2	261.327	Canis_lupus_familiaris_acidic_(leucine-rich)_nuclear_phosphoprotein_32_family,_member_A_(ANP32A),_mRNA	ANP32A	Lymphnode
GBAS	Skel_muscle		XM_846940.4	261.24	PREDICTED:_Canis_lupus_familiaris_single-pass_membrane_protein_with_aspartate-rich_tail_1_(SMDT1),_mRNA	SMDT1	Skel_muscle
MPC1	Heart		XM_537579.5	260.921	PREDICTED:_Canis_lupus_familiaris_archaelysin_family_metallopeptidase_2_(AMZ2),_mRNA	AMZ2	Brain
ATP6V1H	Kidney		XM_542966.5	260.873	PREDICTED:_Canis_lupus_familiaris_charged_multivesicular_body_protein_4B_(CHMP4B),_mRNA	CHMP4B	Brain
CXCL14	Brain		XM_534995.5	260.448	PREDICTED:_Canis_lupus_familiaris_nucleophosmin/nucleoplasmin_3_(NPM3),_mRNA	NPM3	Lymphnode
TBCA	Spleen		XM_535211.5	259.732	PREDICTED:_Canis_lupus_familiaris_NADH_dehydrogenase_(ubiquinone)_1_alpha_subcomplex,_2,_8kDa_(NDUFA2),_mRNA	NDUFA2	Heart
KIF5C	Brain		XM_860950.3	259.273	PREDICTED:_Canis_lupus_familiaris_apolipoprotein_E_(APOE),_transcript_variant_X3,_mRNA	APOE	Liver
ENSA	Brain		XM_847792.4	258.526	PREDICTED:_Canis_lupus_familiaris_insulin-like_growth_factor_binding_protein_5_(IGFBP5),_mRNA	IGFBP5	Skel_muscle
MINOS1	Heart		XM_003431634.4	258.453	PREDICTED:_Canis_lupus_familiaris_catenin_(cadherin-associated_protein),_alpha_1,_102kDa_(CTNNA1),_mRNA	CTNNA1	Jejunum
SNRNP27	Brain		XM_005618543.2	258.213	PREDICTED:_Canis_lupus_familiaris_leucine_aminopeptidase_3_(LAP3),_mRNA	LAP3	Jejunum
ATG3	Spleen		XM_532256.5	258.125	PREDICTED:_Canis_lupus_familiaris_CD164_molecule,_sialomucin_(CD164),_transcript_variant_X1,_mRNA	CD164	Pancreas
PSMA3	Lymphnode		NM_001048083.1	256.942	Canis_lupus_familiaris_arylsulfatase_A_(ARSA),_mRNA	ARSA	Kidney
LOC612507///LOC608929///LOC607743///LOC607704///LOC486061///LOC481023///LOC479350	Lymphnode		NM_001048118.1	256.938	Canis_lupus_familiaris_arylsulfatase_family,_member_I_(ARSI),_mRNA	ARSI	Lung
NDUFA2	Heart		XM_532048.4	256.617	PREDICTED:_Canis_lupus_familiaris_RAB14,_member_RAS_oncogene_family_(RAB14),_mRNA	RAB14	Brain
SH3GL3	Brain		XM_538256.5	254.973	PREDICTED:_Canis_lupus_familiaris_CTD_(carboxy-terminal_domain,_RNA_polymerase_II,_polypeptide_A)_small_phosphatase_2_(CTDSP2),_mRNA	CTDSP2	Lung
CCT8	Lymphnode		NM_001003295.2	254.832	Canis_lupus_familiaris_heat_shock_27kDa_protein_1_(HSPB1),_mRNA	HSPB1	Heart
CRYAB	Heart		XM_534172.5	254.744	PREDICTED:_Canis_lupus_familiaris_transmembrane_9_superfamily_member_2_(TM9SF2),_mRNA	TM9SF2	Pancreas
ERH	Lymphnode		XM_535877.6	254.737	PREDICTED:_Canis_lupus_familiaris_lymphocyte_antigen_86_(LY86),_mRNA	LY86	Spleen
GLRX	Jejunum		XM_847309.3	254.331	PREDICTED:_Canis_lupus_familiaris_ubiquinol-cytochrome_c_reductase,_complex_III_subunit_X_(UQCR10),_mRNA	UQCR10	Heart
DCTN3	Brain		XM_005619419.2	253.915	PREDICTED:_Canis_lupus_familiaris_golgi_phosphoprotein_3_(coat-protein)_(GOLPH3),_mRNA	GOLPH3	Pancreas
NDFIP2	Jejunum		XM_533634.5	253.458	PREDICTED:_Canis_lupus_familiaris_adaptor-related_protein_complex_2,_sigma_1_subunit_(AP2S1),_mRNA	AP2S1	Brain
LOC474798	Jejunum		XM_536802.5	252.154	PREDICTED:_Canis_lupus_familiaris_proteasome_26S_subunit,_non-ATPase_7_(PSMD7),_mRNA	PSMD7	Skel_muscle
SOCS5	Brain		XM_005640524.2	252.052	PREDICTED:_Canis_lupus_familiaris_NADH_dehydrogenase_(ubiquinone)_1_beta_subcomplex,_3,_12kDa_(NDUFB3),_mRNA	NDUFB3	Heart
LOC478990	Kidney		XM_850395.3	252.026	PREDICTED:_Canis_lupus_familiaris_upstream_transcription_factor_2,_c-fos_interacting_(USF2),_mRNA	USF2	Brain
GLO1	Jejunum		XM_003432933.3	251.954	PREDICTED:_Canis_lupus_familiaris_serum_amyloid_A_protein_(LOC476879),_transcript_variant_X1,_mRNA	LOC476879	#N/A
GUCY1A2	Lung		NM_001003192.1	251.908	Canis_lupus_familiaris_phosphatase_and_tensin_homolog_(PTEN),_mRNA	PTEN	Spleen
FRZB	Brain		XM_536379.5	251.456	PREDICTED:_Canis_lupus_familiaris_secretion_associated,_Ras_related_GTPase_1A_(SAR1A),_mRNA	SAR1A	Pancreas
DOCK9	Lung		XM_540216.5	251.432	PREDICTED:_Canis_lupus_familiaris_docking_protein_1,_62kDa_(downstream_of_tyrosine_kinase_1)_(DOK1),_mRNA	DOK1	Lymphnode
TCEA1	Lymphnode		XM_003434734.3	250.241	PREDICTED:_Canis_lupus_familiaris_polymerase_(RNA)_II_(DNA_directed)_polypeptide_J,_13.3kDa_(POLR2J),_mRNA	POLR2J	#N/A
TCP1	Lymphnode		XM_531981.5	249.856	PREDICTED:_Canis_lupus_familiaris_dynactin_3_(p22)_(DCTN3),_mRNA	DCTN3	Brain
BRINP1	Brain		XM_845712.4	249.695	PREDICTED:_Canis_lupus_familiaris_NSA2_ribosome_biogenesis_homolog_(NSA2),_mRNA	NSA2	Lymphnode
WASF1	Brain		XM_535172.5	248.518	PREDICTED:_Canis_lupus_familiaris_YME1-like_1_ATPase_(YME1L1),_mRNA	YME1L1	Lymphnode
LOC612156///LOC612118///LOC611333///LOC610683///LOC610259///LOC610211///LOC610049///LOC609929///LOC608830///LOC608479///LOC607825///LOC607078///LOC606857///LOC492077///LOC491880///LOC490340///LOC490271///LOC489985///LOC489216///LOC488702///LOC488656///LOC488591///LOC488411///LOC487581///LOC487478///LOC486803///LOC486572///LOC485733///LOC483045///LOC482010///LOC480206///LOC479206///LOC478030///LOC…	Heart		NM_001002989.1	247.073	Canis_lupus_familiaris_myotrophin_(MTPN),_mRNA	MTPN	Spleen
ASNSD1	Lung		XM_532652.5	246.621	PREDICTED:_Canis_lupus_familiaris_NADH_dehydrogenase_(ubiquinone)_1_alpha_subcomplex,_12_(NDUFA12),_mRNA	NDUFA12	Heart
TMEM147	Kidney		XM_005624552.1	246.479	PREDICTED:_Canis_lupus_familiaris_migration_and_invasion_enhancer_1_(MIEN1),_mRNA	MIEN1	Kidney
NDUFV2	Heart		XM_005636665.1	246.298	PREDICTED:_Canis_lupus_familiaris_3'-phosphoadenosine_5'-phosphosulfate_synthase_2_(PAPSS2),_mRNA	PAPSS2	Jejunum
COX8A	Kidney		XM_005618733.1	246.284	PREDICTED:_Canis_lupus_familiaris_HtrA_serine_peptidase_3_(HTRA3),_mRNA	HTRA3	#N/A
LOC485640	Lymphnode		XM_014108279.1	245.875	PREDICTED:_Canis_lupus_familiaris_proline_rich_13_(PRR13),_mRNA	PRR13	#N/A
GABRB3	Brain		XM_014118029.1	245.375	PREDICTED:_Canis_lupus_familiaris_MHC_class_I_DLA-88_(DLA88),_transcript_variant_X1,_mRNA	DLA88	Lymphnode
UCHL5	Brain		XM_548255.6	245.297	PREDICTED:_Canis_lupus_familiaris_TAF15_RNA_polymerase_II,_TATA_box_binding_protein_(TBP)-associated_factor,_68kDa_(TAF15),_mRNA	TAF15	Lymphnode
MAPK6	Skel_muscle		NM_001145174.1	244.603	Canis_lupus_familiaris_carbonic_anhydrase_IX_(CA9),_mRNA	CA9	Pancreas
LAPTM4A	Lung		XM_546979.4	244.543	PREDICTED:_Canis_lupus_familiaris_PDGFA_associated_protein_1_(PDAP1),_mRNA	PDAP1	Brain
H2AFZ///LOC478215	Lymphnode		XM_005636513.1	244.494	PREDICTED:_Canis_lupus_familiaris_phospholipase_B_domain_containing_2_(PLBD2),_mRNA	PLBD2	Liver
NCKAP1	Brain		XM_541751.5	244.436	PREDICTED:_Canis_lupus_familiaris_transmembrane_protein_43_(TMEM43),_mRNA	TMEM43	Lung
ADD1	Brain		XM_536138.5	244.238	PREDICTED:_Canis_lupus_familiaris_NADH_dehydrogenase_(ubiquinone)_Fe-S_protein_2,_49kDa_(NADH-coenzyme_Q_reductase)_(NDUFS2),_mRNA	NDUFS2	Heart
HIF1A	Lymphnode		XM_014116874.1	244.232	PREDICTED:_Canis_lupus_familiaris_SET_nuclear_proto-oncogene_(SET),_mRNA	SET	Lymphnode
LOC611805	Lymphnode		XM_003639136.3	243.999	PREDICTED:_Canis_lupus_familiaris_proteasome_subunit_alpha_5_(PSMA5),_mRNA	PSMA5	Jejunum
DUSP12	Spleen		XM_540242.5	243.935	PREDICTED:_Canis_lupus_familiaris_olfactomedin-like_3_(OLFML3),_mRNA	OLFML3	Lung
LDOC1	Brain		XM_540431.5	243.916	PREDICTED:_Canis_lupus_familiaris_growth_factor_receptor-bound_protein_2_(GRB2),_mRNA	GRB2	Lymphnode
LOC477944	Heart		XM_014107297.1	243.655	PREDICTED:_Canis_lupus_familiaris_proteasome_subunit_alpha_7_(PSMA7),_mRNA	PSMA7	Kidney
LOC482687	Brain		XM_534040.5	243.475	PREDICTED:_Canis_lupus_familiaris_integrin-linked_kinase_(ILK),_mRNA	ILK	Lung
NAPG	Brain		XM_014107578.1	243.082	PREDICTED:_Canis_lupus_familiaris_cysteine-rich_transmembrane_module_containing_1_(CYSTM1),_mRNA	CYSTM1	#N/A
PRDX6	Kidney		XM_844840.5	242.233	PREDICTED:_Canis_lupus_familiaris_Rho_GDP_dissociation_inhibitor_(GDI)_alpha_(ARHGDIA),_transcript_variant_X1,_mRNA	ARHGDIA	Lymphnode
SNCA	Brain		XM_533635.5	241.729	PREDICTED:_Canis_lupus_familiaris_calmodulin_3_(phosphorylase_kinase,_delta)_(CALM3),_mRNA	CALM3	Jejunum
STRBP	Brain		XM_005626996.1	241.012	PREDICTED:_Canis_lupus_familiaris_Kruppel-like_factor_4_(gut)_(KLF4),_mRNA	KLF4	Jejunum
ABLIM1	Heart		XM_014109899.1	240.533	PREDICTED:_Canis_lupus_familiaris_chromosome_32_open_reading_frame,_human_C4orf3_(C32H4orf3),_mRNA	C32H4orf3	Heart
UQCRH	Heart		XM_014115627.1	240.296	PREDICTED:_Canis_lupus_familiaris_NADH_dehydrogenase_(ubiquinone)_1_beta_subcomplex,_1,_7kDa_(NDUFB1),_partial_mRNA	NDUFB1	#N/A
PSMC3	Brain		XM_545287.4	240.197	PREDICTED:_Canis_lupus_familiaris_ribosomal_protein_L22-like_1_(RPL22L1),_mRNA	RPL22L1	Lymphnode
EIF2S3	Lymphnode		XM_005620536.2	239.938	PREDICTED:_Canis_lupus_familiaris_tubulin,_beta_3_class_III_(TUBB3),_mRNA	TUBB3	Brain
ARL6IP1	Kidney		XM_533340.5	239.714	PREDICTED:_Canis_lupus_familiaris_histamine_N-methyltransferase_(HNMT),_mRNA	HNMT	Liver
DYNC1I2	Lung		XM_846282.3	239.091	PREDICTED:_Canis_lupus_familiaris_translocase_of_outer_mitochondrial_membrane_6_homolog_(yeast)_(TOMM6),_transcript_variant_X1,_mRNA	TOMM6	Lymphnode
LOC479765///LOC478212	Lymphnode		XM_846629.4	238.548	PREDICTED:_Canis_lupus_familiaris_canopy_FGF_signaling_regulator_3_(CNPY3),_mRNA	CNPY3	Lymphnode
MTPN	Spleen		XM_545293.4	238.407	PREDICTED:_Canis_lupus_familiaris_fibronectin_type_III_domain_containing_3B_(FNDC3B),_mRNA	FNDC3B	Pancreas
GABARAP	Spleen		XM_539645.5	238.229	PREDICTED:_Canis_lupus_familiaris_ATPase,_H+_transporting,_lysosomal_21kDa,_V0_subunit_b_(ATP6V0B),_transcript_variant_X1,_mRNA	ATP6V0B	Brain
NDUFA1	Heart		XM_014111157.1	238.096	PREDICTED:_Canis_lupus_familiaris_coatomer_protein_complex,_subunit_alpha_(COPA),_partial_mRNA	COPA	Jejunum
VDAC2	Heart		XM_537263.4	237.988	PREDICTED:_Canis_lupus_familiaris_interleukin_enhancer_binding_factor_2_(ILF2),_mRNA	ILF2	Lymphnode
ATXN10	Heart		XM_535061.5	237.699	PREDICTED:_Canis_lupus_familiaris_glutaredoxin_3_(GLRX3),_mRNA	GLRX3	Skel_muscle
SLC25A6	Kidney		XM_547396.5	237.121	PREDICTED:_Canis_lupus_familiaris_SERTA_domain_containing_4_(SERTAD4),_mRNA	SERTAD4	Pancreas
TERF2IP	Brain		XM_005625235.2	237.076	PREDICTED:_Canis_lupus_familiaris_argininosuccinate_synthase_1_(ASS1),_mRNA	ASS1	Liver
CCT3	Lymphnode		NR_110394.1	237.064	Canis_lupus_familiaris_RNA,_7SL,_cytoplasmic_1_(RN7SL1),_SRP_RNA	RN7SL1	#N/A
NBEA	Brain		XM_014111384.1	236.951	PREDICTED:_Canis_lupus_familiaris_ubiquitin-like_modifier_activating_enzyme_1_(UBA1),_mRNA	UBA1	Brain
H2AFV	Jejunum		XM_005640154.2	236.882	PREDICTED:_Canis_lupus_familiaris_serpin_peptidase_inhibitor,_clade_B_(ovalbumin),_member_1_(SERPINB1),_mRNA	SERPINB1	Jejunum
LOC100855558	Spleen		XM_014119801.1	236.852	PREDICTED:_Canis_lupus_familiaris_leucine_zipper_protein_6_(LUZP6),_mRNA	LUZP6	#N/A
TSFM	Heart		XM_544275.5	236.622	PREDICTED:_Canis_lupus_familiaris_neuroepithelial_cell_transforming_1_(NET1),_mRNA	NET1	Pancreas
NDUFA11	Heart		XM_546797.5	235.812	PREDICTED:_Canis_lupus_familiaris_cysteine-rich_secretory_protein_LCCL_domain_containing_2_(CRISPLD2),_mRNA	CRISPLD2	Pancreas
B2M	Spleen		XM_531625.5	235.515	PREDICTED:_Canis_lupus_familiaris_SAP_domain_containing_ribonucleoprotein_(SARNP),_mRNA	SARNP	Lymphnode
IGFBP7	Kidney		XM_543194.4	235.326	PREDICTED:_Canis_lupus_familiaris_high_mobility_group_box_2_(HMGB2),_mRNA	HMGB2	Lymphnode
GLRX3	Skel_muscle		XM_848811.4	235.291	PREDICTED:_Canis_lupus_familiaris_growth_differentiation_factor_10_(GDF10),_mRNA	GDF10	Skel_muscle
EIF3H	Lymphnode		XM_005632170.2	234.768	PREDICTED:_Canis_lupus_familiaris_BRICK1,_SCAR/WAVE_actin-nucleating_complex_subunit_(BRK1),_mRNA	BRK1	Lymphnode
SUB1	Lymphnode		XM_533692.5	234.727	PREDICTED:_Canis_lupus_familiaris_transmembrane_protein_147_(TMEM147),_mRNA	TMEM147	Kidney
NDRG2	Liver		XM_537012.5	234.576	PREDICTED:_Canis_lupus_familiaris_NADH_dehydrogenase_(ubiquinone)_1_beta_subcomplex,_10,_22kDa_(NDUFB10),_mRNA	NDUFB10	Skel_muscle
NDUFA6	Heart		NM_001003021.2	234.352	Canis_lupus_familiaris_QKI,_KH_domain_containing,_RNA_binding_(QKI),_mRNA	QKI	Heart
USP14	Heart		XM_003640020.3	234.304	PREDICTED:_Canis_lupus_familiaris_mitochondrial_ribosomal_protein_L15_(MRPL15),_mRNA	MRPL15	Skel_muscle
CBX3	Lymphnode		XM_843280.4	234.289	PREDICTED:_Canis_lupus_familiaris_serpin_peptidase_inhibitor,_clade_B_(ovalbumin),_member_6_(SERPINB6),_mRNA	SERPINB6	Jejunum
WBP2	Brain		NM_001012736.1	233.572	Canis_lupus_familiaris_COX17_homolog,_cytochrome_c_oxidase_assembly_protein_(yeast)_(COX17),_mRNA	COX17	Heart
ENO2	Brain		NM_001252217.1	233.303	Canis_lupus_familiaris_succinate_dehydrogenase_complex,_subunit_B,_iron_sulfur_(Ip)_(SDHB),_mRNA	SDHB	Heart
SORL1	Brain		XM_533025.5	233.167	PREDICTED:_Canis_lupus_familiaris_SEC22_homolog_B,_vesicle_trafficking_protein_(SEC22B),_mRNA	SEC22B	Jejunum
MBNL1	Lymphnode		XM_860991.4	232.604	PREDICTED:_Canis_lupus_familiaris_sterol_carrier_protein_2_(SCP2),_mRNA	SCP2	Liver
RAB11FIP2	Brain		XM_005619752.2	232.359	PREDICTED:_Canis_lupus_familiaris_RNA_exonuclease_2_(REXO2),_mRNA	REXO2	Pancreas
JKAMP	Brain		XM_014112301.1	232.294	PREDICTED:_Canis_lupus_familiaris_small_nuclear_ribonucleoprotein_polypeptide_N_(SNRPN),_mRNA	SNRPN	Brain
LOC608609///LOC477992///SKP1	Brain		XM_005624676.1	232.145	PREDICTED:_Canis_lupus_familiaris_transducer_of_ERBB2,_1_(TOB1),_mRNA	TOB1	#N/A
SDHC	Heart		XM_533427.5	231.952	PREDICTED:_Canis_lupus_familiaris_ABRA_C-terminal_like_(ABRACL),_mRNA	ABRACL	Lymphnode
TMEM55A	Brain		XM_005616133.2	231.729	PREDICTED:_Canis_lupus_familiaris_NADH_dehydrogenase_(ubiquinone)_1_alpha_subcomplex,_3,_9kDa_(NDUFA3),_mRNA	NDUFA3	Heart
ARPC5L	Lymphnode		XM_538746.5	231.261	PREDICTED:_Canis_lupus_familiaris_N-acetylneuraminic_acid_synthase_(NANS),_mRNA	NANS	Jejunum
MDH2///LOC482601	Heart		XM_014114795.1	231.2	PREDICTED:_Canis_lupus_familiaris_calcium-binding_mitochondrial_carrier_protein_SCaMC-1_(LOC611922),_mRNA	LOC611922	Jejunum
GABBR2	Brain		XM_533681.5	230.352	PREDICTED:_Canis_lupus_familiaris_proteasome_26S_subunit,_non-ATPase_8_(PSMD8),_mRNA	PSMD8	Spleen
DAD1	Pancreas		XM_536942.5	230.347	PREDICTED:_Canis_lupus_familiaris_cytochrome_b-c1_complex_subunit_2,_mitochondrial_(LOC479815),_mRNA	LOC479815	Heart
LOC478405	Lung		XM_538108.4	229.829	PREDICTED:_Canis_lupus_familiaris_uncharacterized_LOC480987_(LOC480987),_mRNA	LOC480987	Lymphnode
CISD1	Kidney		XM_014109554.1	229.652	PREDICTED:_Canis_lupus_familiaris_calcineurin-like_EF-hand_protein_1_(CHP1),_mRNA	CHP1	Brain
CTNNB1	Lung		XM_014121221.1	229.223	PREDICTED:_Canis_lupus_familiaris_coronin,_actin_binding_protein,_1B_(CORO1B),_mRNA	CORO1B	Spleen
CD63	Lung		NM_001003127.1	228.734	Canis_lupus_familiaris_Y_box_binding_protein_3_(YBX3),_mRNA	YBX3	Skel_muscle
CCT7///LOC606887	Skel_muscle		XM_537983.5	228.718	PREDICTED:_Canis_lupus_familiaris_eukaryotic_translation_initiation_factor_2,_subunit_3_gamma,_52kDa_(EIF2S3),_mRNA	EIF2S3	Lymphnode
VDAC3	Heart		XM_542930.5	228.46	PREDICTED:_Canis_lupus_familiaris_small_nuclear_ribonucleoprotein_polypeptides_B_and_B1_(SNRPB),_mRNA	SNRPB	Lymphnode
TRAPPC2L	Heart		XM_537038.5	228.271	PREDICTED:_Canis_lupus_familiaris_glutathione_S-transferase_Mu_1_(LOC479912),_mRNA	LOC479912	Lung
RPS11	Lymphnode		XM_537817.5	227.975	PREDICTED:_Canis_lupus_familiaris_chromosome_9_open_reading_frame,_human_C9orf78_(C9H9orf78),_mRNA	C9H9orf78	Lung
AP2A2	Brain		XM_005615678.1	227.53	PREDICTED:_Canis_lupus_familiaris_methyl-CpG_binding_domain_protein_2_(MBD2),_mRNA	MBD2	Lymphnode
LMO4	Brain		XM_014110320.1	227.158	PREDICTED:_Canis_lupus_familiaris_chaperonin_containing_TCP1,_subunit_5_(epsilon)_(CCT5),_mRNA	CCT5	Lymphnode
UQCR11	Heart		XM_014115509.1	226.994	PREDICTED:_Canis_lupus_familiaris_acetyl-CoA_acyltransferase_2_(ACAA2),_mRNA	ACAA2	Liver
CCK	Brain		XM_863517.4	226.436	PREDICTED:_Canis_lupus_familiaris_eukaryotic_translation_initiation_factor_5_(EIF5),_transcript_variant_X1,_mRNA	EIF5	Brain
SCG5	Brain		XM_847187.3	226.36	PREDICTED:_Canis_lupus_familiaris_thioredoxin_domain_containing_12_(endoplasmic_reticulum)_(TXNDC12),_mRNA	TXNDC12	Liver
ATF4	Skel_muscle		XM_532889.5	226.037	PREDICTED:_Canis_lupus_familiaris_splicing_factor_3b,_subunit_6,_14kDa_(SF3B6),_mRNA	SF3B6	Lymphnode
ACAA1	Liver		XM_850296.5	225.837	PREDICTED:_Canis_lupus_familiaris_membrane-spanning_4-domains_subfamily_A_member_7_(LOC612564),_mRNA	LOC612564	Spleen
LOC487739	Jejunum		XM_014109943.1	225.819	PREDICTED:_Canis_lupus_familiaris_collagen,_type_XVI,_alpha_1_(COL16A1),_mRNA	COL16A1	Lung
USP12	Brain		XM_005642194.1	225.759	PREDICTED:_Canis_lupus_familiaris_AE_binding_protein_1_(AEBP1),_partial_mRNA	AEBP1	Skel_muscle
CDIP1	Brain		XM_014107094.1	225.573	PREDICTED:_Canis_lupus_familiaris_heparan_sulfate_proteoglycan_2_(HSPG2),_partial_mRNA	HSPG2	Spleen
VAPA	Skel_muscle		XM_005624638.2	225.427	PREDICTED:_Canis_lupus_familiaris_mitochondrial_ribosomal_protein_L27_(MRPL27),_mRNA	MRPL27	Kidney
EIF3F	Skel_muscle		NM_001287067.1	225.173	Canis_lupus_familiaris_methionine_adenosyltransferase_II,_alpha_(MAT2A),_mRNA	MAT2A	Pancreas
MT3	Brain		XM_003639655.2	224.854	PREDICTED:_Canis_lupus_familiaris_fermitin_family_member_3_(FERMT3),_mRNA	FERMT3	Skel_muscle
EPB41L3	Jejunum		XM_545517.5	224.622	PREDICTED:_Canis_lupus_familiaris_golgi_reassembly_stacking_protein_2,_55kDa_(GORASP2),_mRNA	GORASP2	Pancreas
ARPC1A	Jejunum		XM_537840.5	224.124	PREDICTED:_Canis_lupus_familiaris_angiopoietin-like_2_(ANGPTL2),_mRNA	ANGPTL2	Skel_muscle
SH3BGRL2	Kidney		XM_849291.3	223.834	PREDICTED:_Canis_lupus_familiaris_pre-mRNA_processing_factor_8_(PRPF8),_mRNA	PRPF8	Brain
ATP6V1C1	Brain		XM_005630490.2	223.259	PREDICTED:_Canis_lupus_familiaris_capping_protein_(actin_filament),_gelsolin-like_(CAPG),_transcript_variant_X2,_mRNA	CAPG	Lung
NRN1	Brain		XM_849521.5	223.039	PREDICTED:_Canis_lupus_familiaris_guanine_nucleotide_binding_protein_(G_protein),_alpha_inhibiting_activity_polypeptide_3_(GNAI3),_mRNA	GNAI3	Lymphnode
TPI1	Skel_muscle		XM_534388.5	222.993	PREDICTED:_Canis_lupus_familiaris_adenosylhomocysteinase_(AHCY),_mRNA	AHCY	Liver
PRMT1	Skel_muscle		XM_003640139.2	222.907	PREDICTED:_Canis_lupus_familiaris_DnaJ_(Hsp40)_homolog,_subfamily_C,_member_19_(DNAJC19),_mRNA	DNAJC19	Heart
SDHA	Heart		XM_535723.5	222.771	PREDICTED:_Canis_lupus_familiaris_PEST_proteolytic_signal_containing_nuclear_protein_(PCNP),_mRNA	PCNP	Lung
GPX1	Spleen		XM_844600.4	222.239	PREDICTED:_Canis_lupus_familiaris_transmembrane_protein_256_(TMEM256),_mRNA	TMEM256	Kidney
PKP4	Brain		XM_547914.5	222.058	PREDICTED:_Canis_lupus_familiaris_FBJ_murine_osteosarcoma_viral_oncogene_homolog_(FOS),_mRNA	FOS	Jejunum
GLRX5	Spleen		XM_005625060.2	222.039	PREDICTED:_Canis_lupus_familiaris_tubulin,_beta_4B_class_IVb_(TUBB4B),_mRNA	TUBB4B	#N/A
WDR61	Pancreas		XM_848288.4	221.713	PREDICTED:_Canis_lupus_familiaris_chromosome_27_open_reading_frame,_human_C12orf57_(C27H12orf57),_mRNA	C27H12orf57	Lymphnode
MAP2K4	Brain		XM_005640796.2	221.524	PREDICTED:_Canis_lupus_familiaris_nuclear_casein_kinase_and_cyclin-dependent_kinase_substrate_1_(NUCKS1),_mRNA	NUCKS1	Brain
UBE2D3	Spleen		XM_531923.5	221.413	PREDICTED:_Canis_lupus_familiaris_heat_shock_70kDa_protein_9_(mortalin)_(HSPA9),_mRNA	HSPA9	Skel_muscle
LAMTOR5	Kidney		NM_001284450.1	220.953	Canis_lupus_familiaris_solute_carrier_family_1_(neutral_amino_acid_transporter),_member_5_(SLC1A5),_mRNA	SLC1A5	Pancreas
SLC25A4	Heart		XM_847137.4	220.765	PREDICTED:_Canis_lupus_familiaris_CMRF35-like_molecule_6_(LOC609800),_mRNA	LOC609800	Heart
PSMC2	Heart		XM_536423.4	220.633	PREDICTED:_Canis_lupus_familiaris_HIG1_hypoxia_inducible_domain_family,_member_2A_(HIGD2A),_mRNA	HIGD2A	Heart
PITHD1	Brain		XM_005629442.2	220.546	PREDICTED:_Canis_lupus_familiaris_N-acetylglucosamine-1-phosphate_transferase,_alpha_and_beta_subunits_(GNPTAB),_mRNA	GNPTAB	Lung
BANF1	Skel_muscle		NM_001115014.2	220.122	Canis_lupus_familiaris_selenoprotein_M_(SELM),_mRNA	SELM	Pancreas
USP11	Brain		XM_014122335.1	220.12	PREDICTED:_Canis_lupus_familiaris_ATP_synthase,_H+_transporting,_mitochondrial_F1_complex,_delta_subunit_(ATP5D),_mRNA	ATP5D	Heart
ACLY	Kidney		XM_849942.4	219.485	PREDICTED:_Canis_lupus_familiaris_glucosidase,_beta,_acid_(GBA),_mRNA	GBA	Liver
LOC482354	Heart		XM_003433425.3	219.08	PREDICTED:_Canis_lupus_familiaris_tyrosine_3-monooxygenase/tryptophan_5-monooxygenase_activation_protein,_eta_(YWHAH),_mRNA	YWHAH	#N/A
LOC609402///LOC476825	Spleen		XM_539449.5	219.064	PREDICTED:_Canis_lupus_familiaris_tetraspanin_13_(TSPAN13),_mRNA	TSPAN13	Brain
ATL1	Brain		XM_014118258.1	219.019	PREDICTED:_Canis_lupus_familiaris_opioid_growth_factor_receptor-like_1_(OGFRL1),_mRNA	OGFRL1	Lung
OLA1	Skel_muscle		NM_001197045.1	219.009	Canis_lupus_familiaris_cytochrome_c,_somatic_(CYCS),_mRNA	CYCS	Heart
PSMA4	Kidney		XM_005629733.2	218.768	PREDICTED:_Canis_lupus_familiaris_zyxin_(ZYX),_mRNA	ZYX	Lung
CAMK2G	Brain		XM_014112176.1	218.721	PREDICTED:_Canis_lupus_familiaris_endoplasmic_reticulum_resident_protein_44_(LOC606772),_mRNA	LOC606772	#N/A
STMN3	Brain		XR_001315348.1	218.705	PREDICTED:_Canis_lupus_familiaris_uncharacterized_LOC106558295_(LOC106558295),_ncRNA	LOC106558295	#N/A
ALDOA	Skel_muscle		XM_532057.5	218.661	PREDICTED:_Canis_lupus_familiaris_mitochondrial_ribosomal_protein_S18B_(MRPS18B),_mRNA	MRPS18B	Heart
C22H13orf15	Lung		XM_003639334.2	217.919	PREDICTED:_Canis_lupus_familiaris_signal_peptide,_CUB_domain,_EGF-like_1_(SCUBE1),_mRNA	SCUBE1	Pancreas
PNPO	Kidney		XM_005620315.2	217.632	PREDICTED:_Canis_lupus_familiaris_thioredoxin_domain_containing_17_(TXNDC17),_mRNA	TXNDC17	#N/A
DDX3X	Lung		XM_849822.4	216.866	PREDICTED:_Canis_lupus_familiaris_cellular_retinoic_acid_binding_protein_2_(CRABP2),_mRNA	CRABP2	Pancreas
C6H16orf45	Brain		XM_533723.5	216.817	PREDICTED:_Canis_lupus_familiaris_coatomer_protein_complex,_subunit_gamma_1_(COPG1),_mRNA	COPG1	Jejunum
KIAA1191	Kidney		XM_541494.5	216.775	PREDICTED:_Canis_lupus_familiaris_reticulocalbin_3,_EF-hand_calcium_binding_domain_(RCN3),_mRNA	RCN3	Lung
ATP6V1D	Brain		XM_005616778.2	216.589	PREDICTED:_Canis_lupus_familiaris_programmed_cell_death_5_(PDCD5),_mRNA	PDCD5	Brain
ANP32B	Lymphnode		NR_027327.1	215.877	Canis_lupus_familiaris_H19,_imprinted_maternally_expressed_transcript_(non-protein_coding)_(H19),_non-coding_RNA	H19	#N/A
LOC612499///LOC612480///LOC609171///LOC609099///LOC608933///LOC608917///LOC608729///LOC608117///LOC608035///LOC607650///LOC607525///LOC607135///LOC607099///LOC607098///LOC490392///LOC488418///LOC488116///LOC487696///LOC487279///LOC484708///LOC484696///LOC482001///LOC481926///LOC477765///LOC477645///HNRNPA1L2///LOC476099	Pancreas		XM_532985.5	215.278	PREDICTED:_Canis_lupus_familiaris_succinate-CoA_ligase,_alpha_subunit_(SUCLG1),_mRNA	SUCLG1	Skel_muscle
SH3GL3	Brain		XM_014108602.1	215.215	PREDICTED:_Canis_lupus_familiaris_interleukin_17_receptor_A_(IL17RA),_partial_mRNA	IL17RA	Lymphnode
CD59	Lung		XM_544475.5	215.122	PREDICTED:_Canis_lupus_familiaris_nudC_nuclear_distribution_protein_(NUDC),_mRNA	NUDC	Brain
EIF3H	Spleen		XM_848063.4	215.084	PREDICTED:_Canis_lupus_familiaris_suppressor_of_Ty_4_homolog_1_(S._cerevisiae)_(SUPT4H1),_mRNA	SUPT4H1	Lymphnode
RNASEK	Lung		XM_005622692.1	215.05	PREDICTED:_Canis_lupus_familiaris_hepatoma-derived_growth_factor_(HDGF),_mRNA	HDGF	Jejunum
PCMT1	Brain		XM_005620479.2	214.758	PREDICTED:_Canis_lupus_familiaris_vesicle-associated_membrane_protein_3_(VAMP3),_mRNA	VAMP3	#N/A
BRK1	Lymphnode		XM_014114820.1	214.734	PREDICTED:_Canis_lupus_familiaris_calponin_3,_acidic_(CNN3),_mRNA	CNN3	Lung
TOMM6	Lymphnode		XM_533261.5	214.248	PREDICTED:_Canis_lupus_familiaris_heterogeneous_nuclear_ribonucleoprotein_U-like_2_(HNRNPUL2),_mRNA	HNRNPUL2	Lymphnode
SNX14	Brain		XM_534453.5	213.84	PREDICTED:_Canis_lupus_familiaris_ring_finger_protein_114_(RNF114),_mRNA	RNF114	Lymphnode
OAT	Kidney		XM_014122480.1	213.326	PREDICTED:_Canis_lupus_familiaris_parvin,_alpha_(PARVA),_mRNA	PARVA	Lung
OGT	Lymphnode		XM_532205.6	212.219	PREDICTED:_Canis_lupus_familiaris_CD109_molecule_(CD109),_mRNA	CD109	Spleen
PCP4	Brain		NM_001252198.1	212.178	Canis_lupus_familiaris_prothymosin,_alpha_(PTMA),_mRNA	PTMA	Lymphnode
ARPP21	Brain		XM_843770.4	212.158	PREDICTED:_Canis_lupus_familiaris_citrate_synthase_(CS),_transcript_variant_X4,_mRNA	CS	Skel_muscle
ATP6V1G2	Brain		XM_005623032.2	212.094	PREDICTED:_Canis_lupus_familiaris_elastin_microfibril_interfacer_2_(EMILIN2),_mRNA	EMILIN2	#N/A
ATP2B1	Brain		XM_534069.6	211.718	PREDICTED:_Canis_lupus_familiaris_coatomer_protein_complex,_subunit_beta_1_(COPB1),_mRNA	COPB1	Jejunum
IK	Spleen		XM_005641964.2	211.525	PREDICTED:_Canis_lupus_familiaris_centrin,_EF-hand_protein,_2_(CETN2),_mRNA	CETN2	Lung
UBE2E1	Lymphnode		XM_540784.6	211.114	PREDICTED:_Canis_lupus_familiaris_mitochondrial_ribosomal_protein_L23_(MRPL23),_mRNA	MRPL23	Skel_muscle
AP2A2	Brain		XM_857973.4	210.795	PREDICTED:_Canis_lupus_familiaris_RAP1A,_member_of_RAS_oncogene_family_(RAP1A),_mRNA	RAP1A	Spleen
USO1	Pancreas		XM_533666.5	210.648	PREDICTED:_Canis_lupus_familiaris_biliverdin_reductase_B_(BLVRB),_mRNA	BLVRB	Spleen
CHMP5	Brain		XM_541181.5	210.26	PREDICTED:_Canis_lupus_familiaris_t-complex_1_(TCP1),_mRNA	TCP1	Lymphnode
ACYP2	Skel_muscle		XM_014110986.1	210.05	PREDICTED:_Canis_lupus_familiaris_fibronectin_1_(FN1),_transcript_variant_X6,_mRNA	FN1	Liver
MBNL1	Lymphnode		XM_538051.5	209.882	PREDICTED:_Canis_lupus_familiaris_hydroxysteroid_(17-beta)_dehydrogenase_10_(HSD17B10),_mRNA	HSD17B10	Pancreas
C32H4orf3	Heart		XM_534245.5	209.693	PREDICTED:_Canis_lupus_familiaris_ubiquitin-conjugating_enzyme_E2E_1_(UBE2E1),_mRNA	UBE2E1	Lymphnode
YBX1///LOC479011///LOC474472	Heart		XM_539468.5	209.632	PREDICTED:_Canis_lupus_familiaris_translocase_of_outer_mitochondrial_membrane_7_homolog_(yeast)_(TOMM7),_mRNA	TOMM7	Heart
LOC609886///SNU13	Brain		XM_014120762.1	209.347	PREDICTED:_Canis_lupus_familiaris_nicotinamide_phosphoribosyltransferase_(NAMPT),_mRNA	NAMPT	#N/A
TRIP12	Skel_muscle		XM_014112338.1	209.22	PREDICTED:_Canis_lupus_familiaris_mesoderm_development_candidate_2_(MESDC2),_mRNA	MESDC2	Pancreas
UBE2V1	Brain		XM_005638950.2	209.181	PREDICTED:_Canis_lupus_familiaris_salt-inducible_kinase_1_(SIK1),_mRNA	SIK1	Spleen
ZC3H15	Skel_muscle		XM_532951.5	209.108	PREDICTED:_Canis_lupus_familiaris_StAR-related_lipid_transfer_(START)_domain_containing_7_(STARD7),_mRNA	STARD7	Lymphnode
NDUFA7	Heart		XM_535340.5	209.105	PREDICTED:_Canis_lupus_familiaris_DnaJ_(Hsp40)_homolog,_subfamily_C,_member_8_(DNAJC8),_mRNA	DNAJC8	Brain
GRIK2	Brain		XM_848294.4	209.006	PREDICTED:_Canis_lupus_familiaris_electron-transfer-flavoprotein,_alpha_polypeptide_(ETFA),_mRNA	ETFA	Heart
PSMG2	Kidney		XM_540866.4	208.954	PREDICTED:_Canis_lupus_familiaris_calpain_1,_(mu/I)_large_subunit_(CAPN1),_mRNA	CAPN1	Jejunum
IDH2	Heart		XM_549448.4	208.805	PREDICTED:_Canis_lupus_familiaris_eukaryotic_translation_initiation_factor_4E_binding_protein_1_(EIF4EBP1),_mRNA	EIF4EBP1	Pancreas
CMAS	Brain		NM_001003045.1	208.476	Canis_lupus_familiaris_transmembrane_protein_47_(TMEM47),_mRNA	TMEM47	Brain
CNBP	Spleen		NM_001313867.1	208.152	Canis_lupus_familiaris_cell_cycle_associated_protein_1_(CAPRIN1),_mRNA	CAPRIN1	Brain
LOC478124	Lymphnode		XM_532844.5	208.08	PREDICTED:_Canis_lupus_familiaris_solute_carrier_family_25_(mitochondrial_carrier;_adenine_nucleotide_translocator),_member_4_(SLC25A4),_mRNA	SLC25A4	Skel_muscle
AKT3	Brain		NM_001287091.1	207.962	Canis_lupus_familiaris_cytochrome_c_oxidase_subunit_Va_(COX5A),_mRNA	COX5A	#N/A
PSMA5	Jejunum		XM_846668.4	207.533	PREDICTED:_Canis_lupus_familiaris_NADH_dehydrogenase_(ubiquinone)_flavoprotein_1,_51kDa_(NDUFV1),_mRNA	NDUFV1	Heart
NEDD8	Brain		XM_535824.5	207.5	PREDICTED:_Canis_lupus_familiaris_proteasome_26S_subunit,_non-ATPase_2_(PSMD2),_mRNA	PSMD2	Skel_muscle
PRDX5	Heart		XM_014107013.1	207.438	PREDICTED:_Canis_lupus_familiaris_penta-EF-hand_domain_containing_1_(PEF1),_mRNA	PEF1	Brain
RAB1A	Jejunum		XM_003639783.3	207.181	PREDICTED:_Canis_lupus_familiaris_lymphatic_vessel_endothelial_hyaluronan_receptor_1_(LYVE1),_mRNA	LYVE1	Lung
LOC477072	Liver		XM_005639643.2	206.999	PREDICTED:_Canis_lupus_familiaris_coiled-coil_domain_containing_80_(CCDC80),_mRNA	CCDC80	Spleen
LOC608456	Skel_muscle		XM_014118268.1	206.883	PREDICTED:_Canis_lupus_familiaris_laminin,_alpha_4_(LAMA4),_mRNA	LAMA4	Lung
SSR3	Pancreas		XM_005638705.2	206.84	PREDICTED:_Canis_lupus_familiaris_calmodulin-like_4_(CALML4),_mRNA	CALML4	Kidney
NDUFB10	Heart		XM_003638903.3	206.367	PREDICTED:_Canis_lupus_familiaris_UDP-galactose-4-epimerase_(GALE),_mRNA	GALE	Jejunum
LAMTOR2	Brain		XM_003434942.3	206.267	PREDICTED:_Canis_lupus_familiaris_ubiquitin-conjugating_enzyme_E2Q_family_member_1_(UBE2Q1),_partial_mRNA	UBE2Q1	#N/A
MRPS26	Lymphnode		XM_533463.5	206.223	PREDICTED:_Canis_lupus_familiaris_superoxide_dismutase_2,_mitochondrial_(SOD2),_mRNA	SOD2	Kidney
WLS	Lung		XM_005631615.2	206.09	PREDICTED:_Canis_lupus_familiaris_UBX_domain_protein_1_(UBXN1),_mRNA	UBXN1	Skel_muscle
COX8A	Kidney		XM_533871.5	205.944	PREDICTED:_Canis_lupus_familiaris_KxDL_motif_containing_1_(KXD1),_mRNA	KXD1	Heart
EBNA1BP2	Spleen		XM_533939.5	205.757	PREDICTED:_Canis_lupus_familiaris_NADH_dehydrogenase_(ubiquinone)_1_alpha_subcomplex,_11,_14.7kDa_(NDUFA11),_mRNA	NDUFA11	Heart
SAT1	Spleen		XM_537413.5	205.581	PREDICTED:_Canis_lupus_familiaris_nuclear_factor_of_kappa_light_polypeptide_gene_enhancer_in_B-cells_inhibitor,_alpha_(NFKBIA),_mRNA	NFKBIA	Lymphnode
DYNLL1///LOC476571	Lung		XM_005633695.2	205.55	PREDICTED:_Canis_lupus_familiaris_proteasome_subunit_alpha_1_(PSMA1),_mRNA	PSMA1	Heart
PDCD6	Lung		XM_003638904.3	205.366	PREDICTED:_Canis_lupus_familiaris_lysophospholipase_II_(LYPLA2),_mRNA	LYPLA2	Lymphnode
SERPINE2	Brain		XM_538938.5	205.336	PREDICTED:_Canis_lupus_familiaris_Yip1_domain_family,_member_3_(YIPF3),_mRNA	YIPF3	Pancreas
TCF4	Brain		XM_005633240.2	204.94	PREDICTED:_Canis_lupus_familiaris_MAP_kinase_interacting_serine/threonine_kinase_2_(MKNK2),_mRNA	MKNK2	Kidney
EIF1B	Brain		XR_292622.2	204.837	PREDICTED:_Canis_lupus_familiaris_uncharacterized_LOC102156469_(LOC102156469),_ncRNA	LOC102156469	#N/A
DYNC1H1	Brain		XM_014106873.1	204.389	PREDICTED:_Canis_lupus_familiaris_phosphatidylinositol-3,4,5-trisphosphate-dependent_Rac_exchange_factor_1_(PREX1),_mRNA	PREX1	Lymphnode
LOC608196	Lymphnode		XM_014111388.1	204.349	PREDICTED:_Canis_lupus_familiaris_EF-hand_domain_family,_member_D2_(EFHD2),_mRNA	EFHD2	Jejunum
ZFP91	Skel_muscle		NM_001161710.2	204.262	Canis_lupus_familiaris_tumor_necrosis_factor_(ligand)_superfamily,_member_13b_(TNFSF13B),_mRNA	TNFSF13B	Pancreas
SNRNP200	Lymphnode		XM_005631397.2	204.231	PREDICTED:_Canis_lupus_familiaris_glutathione_S-transferase_P-like_(LOC476006),_mRNA	LOC476006	Jejunum
PUF60	Heart		NM_001013851.1	204.06	Canis_lupus_familiaris_solute_carrier_family_11_(proton-coupled_divalent_metal_ion_transporters),_member_1_(SLC11A1),_mRNA	SLC11A1	Spleen
TTC3	Brain		XM_014118255.1	204.037	PREDICTED:_Canis_lupus_familiaris_collagen,_type_IX,_alpha_1_(COL9A1),_mRNA	COL9A1	Pancreas
SNRNP27	Brain		XM_849306.4	204.031	PREDICTED:_Canis_lupus_familiaris_RAB11B,_member_RAS_oncogene_family_(RAB11B),_mRNA	RAB11B	Brain
S100A10	Lung		XM_005632080.1	203.578	PREDICTED:_Canis_lupus_familiaris_H1_histone_family,_member_X_(H1FX),_mRNA	H1FX	Lymphnode
GLRB	Brain		NM_001003317.1	203.399	Canis_lupus_familiaris_RAB5A,_member_RAS_oncogene_family_(RAB5A),_mRNA	RAB5A	Lung
UQCRH	Heart		XM_014114457.1	203.38	PREDICTED:_Canis_lupus_familiaris_dihydropyrimidine_dehydrogenase_(DPYD),_mRNA	DPYD	Lung
CD63	Lung		XM_532129.4	203.124	PREDICTED:_Canis_lupus_familiaris_glyoxalase_I_(GLO1),_mRNA	GLO1	Jejunum
VPS13A	Skel_muscle		XM_542991.5	202.816	PREDICTED:_Canis_lupus_familiaris_transglutaminase_2_(TGM2),_mRNA	TGM2	Lung
EPDR1	Skel_muscle		XM_847061.4	202.805	PREDICTED:_Canis_lupus_familiaris_N-ethylmaleimide-sensitive_factor_attachment_protein,_alpha_(NAPA),_mRNA	NAPA	Brain
CUTA	Kidney		XM_854531.4	202.659	PREDICTED:_Canis_lupus_familiaris_WD_repeat_domain_82_(WDR82),_mRNA	WDR82	Skel_muscle
FAM49B	Lymphnode		XM_536017.5	202.126	PREDICTED:_Canis_lupus_familiaris_heat_shock_10kDa_protein_1_(chaperonin_10)_(HSPE1),_transcript_variant_X4,_mRNA	HSPE1	Kidney
UBE3A	Lymphnode		XM_005619458.1	201.946	PREDICTED:_Canis_lupus_familiaris_embigin_(EMB),_mRNA	EMB	Lung
NEDD8	Brain		XM_005617285.2	201.805	PREDICTED:_Canis_lupus_familiaris_IK_cytokine,_down-regulator_of_HLA_II_(IK),_mRNA	IK	Spleen
CCT4	Lymphnode		XM_539988.5	201.69	PREDICTED:_Canis_lupus_familiaris_protein_phosphatase_2,_catalytic_subunit,_beta_isozyme_(PPP2CB),_mRNA	PPP2CB	Brain
KMT2E	Lymphnode		XM_003639330.3	201.063	PREDICTED:_Canis_lupus_familiaris_chaperonin_containing_TCP1,_subunit_4_(delta)_(CCT4),_mRNA	CCT4	Lymphnode
LOC608455	Heart		XM_538012.5	201.062	PREDICTED:_Canis_lupus_familiaris_NADH_dehydrogenase_(ubiquinone)_1_beta_subcomplex,_11,_17.3kDa_(NDUFB11),_mRNA	NDUFB11	Heart
LOC480934	Brain		XM_537746.5	200.914	PREDICTED:_Canis_lupus_familiaris_stromal_cell-derived_factor_2_(SDF2),_mRNA	SDF2	Lung
TTC3	Brain		XM_005623834.1	200.875	PREDICTED:_Canis_lupus_familiaris_ras-related_protein_Rap-2a-like_(LOC480441),_mRNA	LOC480441	Kidney
C8H14orf166	Spleen		XM_540978.5	200.773	PREDICTED:_Canis_lupus_familiaris_pleckstrin_homology_domain_containing,_family_B_(evectins)_member_2_(PLEKHB2),_transcript_variant_X1,_mRNA	PLEKHB2	Kidney
VCP	Skel_muscle		XM_531972.5	199.594	PREDICTED:_Canis_lupus_familiaris_charged_multivesicular_body_protein_5_(CHMP5),_mRNA	CHMP5	Brain
RNF141	Brain		XM_536776.5	199.334	PREDICTED:_Canis_lupus_familiaris_telomeric_repeat_binding_factor_2,_interacting_protein_(TERF2IP),_mRNA	TERF2IP	Brain
TMEM178A	Brain		XM_014109543.1	199.321	PREDICTED:_Canis_lupus_familiaris_neuroplastin_(NPTN),_mRNA	NPTN	Brain
GSTA4	Brain		XM_536148.4	199.108	PREDICTED:_Canis_lupus_familiaris_aldehyde_dehydrogenase_9_family,_member_A1_(ALDH9A1),_mRNA	ALDH9A1	Liver
DLA-12///DLA-64///DLA88	Lymphnode		XM_541780.5	199.095	PREDICTED:_Canis_lupus_familiaris_calcium/calmodulin-dependent_protein_kinase_I_(CAMK1),_mRNA	CAMK1	Brain
WLS	Lung		XM_548200.5	199.048	PREDICTED:_Canis_lupus_familiaris_leucine_rich_repeat_containing_59_(LRRC59),_mRNA	LRRC59	Jejunum
LOC612523	Brain		XM_844073.4	198.656	PREDICTED:_Canis_lupus_familiaris_aconitase_2,_mitochondrial_(ACO2),_mRNA	ACO2	Heart
ANKRA2	Brain		XM_014112775.1	198.651	PREDICTED:_Canis_lupus_familiaris_peptidylprolyl_isomerase_F_(PPIF),_mRNA	PPIF	Heart
ARL6IP5	Heart		XM_533275.5	198.116	PREDICTED:_Canis_lupus_familiaris_damage-specific_DNA_binding_protein_1,_127kDa_(DDB1),_mRNA	DDB1	Spleen
EIF4G3	Brain		XM_849867.4	198.024	PREDICTED:_Canis_lupus_familiaris_stress-induced_phosphoprotein_1_(STIP1),_mRNA	STIP1	Heart
RBFOX2	Brain		NM_001003274.2	197.844	Canis_lupus_familiaris_ras-related_C3_botulinum_toxin_substrate_1_(rho_family,_small_GTP_binding_protein_Rac1)_(RAC1),_mRNA	RAC1	Brain
RPS27L	Pancreas		NM_001080109.2	197.828	Canis_lupus_familiaris_serpin_peptidase_inhibitor,_clade_A_(alpha-1_antiproteinase,_antitrypsin),_member_1_(SERPINA1),_mRNA	SERPINA1	Liver
RNASEH2B	Spleen		XM_533130.5	197.786	PREDICTED:_Canis_lupus_familiaris_eukaryotic_translation_initiation_factor_4A3_(EIF4A3),_mRNA	EIF4A3	Lymphnode
SUMO1	Spleen		XM_014113226.1	197.689	PREDICTED:_Canis_lupus_familiaris_chemokine_(C-X-C_motif)_ligand_16_(CXCL16),_mRNA	CXCL16	Spleen
VEGFB	Heart		XM_851657.4	197.604	PREDICTED:_Canis_lupus_familiaris_myosin,_light_chain_6,_alkali,_smooth_muscle_and_non-muscle_(MYL6),_transcript_variant_X2,_mRNA	MYL6	Jejunum
GNL3L	Brain		XM_005625468.2	197.436	PREDICTED:_Canis_lupus_familiaris_matrix_metallopeptidase_19_(MMP19),_mRNA	MMP19	Liver
CAPNS1	Lung		XM_843364.4	197.096	PREDICTED:_Canis_lupus_familiaris_proteasome_26S_subunit,_non-ATPase_13_(PSMD13),_mRNA	PSMD13	Pancreas
NDUFS5	Skel_muscle		XM_005621793.1	196.714	PREDICTED:_Canis_lupus_familiaris_late_endosomal/lysosomal_adaptor,_MAPK_and_MTOR_activator_5_(LAMTOR5),_mRNA	LAMTOR5	Kidney
PRPF19	Brain		NM_001286945.1	196.676	Canis_lupus_familiaris_aldolase_C,_fructose-bisphosphate_(ALDOC),_mRNA	ALDOC	Brain
MAP2K1	Brain		XM_003639101.2	196.562	PREDICTED:_Canis_lupus_familiaris_growth_arrest_and_DNA-damage-inducible,_alpha_(GADD45A),_mRNA	GADD45A	#N/A
NDUFS4	Heart		XM_547932.5	196.158	PREDICTED:_Canis_lupus_familiaris_SRA_stem-loop_interacting_RNA_binding_protein_(SLIRP),_mRNA	SLIRP	Heart
PSMB1	Heart		XM_537523.5	196.081	PREDICTED:_Canis_lupus_familiaris_AHA1,_activator_of_heat_shock_90kDa_protein_ATPase_homolog_1_(yeast)_(AHSA1),_mRNA	AHSA1	Brain
TKT	Lymphnode		XM_014111473.1	195.826	PREDICTED:_Canis_lupus_familiaris_transducin_(beta)-like_1X-linked_(TBL1X),_mRNA	TBL1X	Lung
TPM1	Jejunum		NM_001252044.1	195.825	Canis_lupus_familiaris_ribosomal_protein_L21_(RPL21),_mRNA	RPL21	#N/A
NISCH	Brain		XM_535116.6	195.536	PREDICTED:_Canis_lupus_familiaris_chromosome_29_open_reading_frame,_human_C8orf59_(C29H8orf59),_mRNA	C29H8orf59	Spleen
S100A10	Lung		XM_005618252.2	195.515	PREDICTED:_Canis_lupus_familiaris_aggrecan_(ACAN),_transcript_variant_X1,_mRNA	ACAN	Pancreas
UBXN1	Skel_muscle		XM_846983.4	195.281	PREDICTED:_Canis_lupus_familiaris_protein_tyrosine_phosphatase_type_IVA,_member_2_(PTP4A2),_mRNA	PTP4A2	Lymphnode
ARPC1A	Jejunum		XM_843610.4	195.214	PREDICTED:_Canis_lupus_familiaris_dipeptidyl-peptidase_7_(DPP7),_mRNA	DPP7	Spleen
PRDX3	Heart		XM_534317.5	195.15	PREDICTED:_Canis_lupus_familiaris_signal_sequence_receptor,_gamma_(translocon-associated_protein_gamma)_(SSR3),_mRNA	SSR3	Pancreas
ABLIM1	Heart		XM_540181.4	194.873	PREDICTED:_Canis_lupus_familiaris_solute_carrier_family_20_(phosphate_transporter),_member_1_(SLC20A1),_mRNA	SLC20A1	Lymphnode
LOC607890///LOC607327///LOC475815	Kidney		XM_533603.5	194.38	PREDICTED:_Canis_lupus_familiaris_electron-transfer-flavoprotein,_beta_polypeptide_(ETFB),_mRNA	ETFB	Heart
PSMB5	Liver		XM_541521.5	194.351	PREDICTED:_Canis_lupus_familiaris_KDEL_(Lys-Asp-Glu-Leu)_endoplasmic_reticulum_protein_retention_receptor_1_(KDELR1),_mRNA	KDELR1	Jejunum
FBXW11	Brain		XM_537789.5	193.908	PREDICTED:_Canis_lupus_familiaris_chromosome_9_open_reading_frame,_human_C9orf142_(C9H9orf142),_mRNA	C9H9orf142	Brain
SYBU	Brain		NM_001251951.1	192.736	Canis_lupus_familiaris_proteasome_26S_subunit,_ATPase_1_(PSMC1),_mRNA	PSMC1	#N/A
TAX1BP1	Lung		XM_005626439.2	192.723	PREDICTED:_Canis_lupus_familiaris_lysyl_oxidase_(LOX),_transcript_variant_X1,_mRNA	LOX	Skel_muscle
DYNC1I1	Brain		XM_535803.5	192.318	PREDICTED:_Canis_lupus_familiaris_CLPTM1-like_(CLPTM1L),_mRNA	CLPTM1L	Pancreas
GPR37	Brain		XM_532348.5	192.232	PREDICTED:_Canis_lupus_familiaris_glutamate_receptor,_ionotropic,_N-methyl_D-aspartate-associated_protein_1_(glutamate_binding)_(GRINA),_mRNA	GRINA	Brain
TRMT112	Lymphnode		XM_005641765.2	192.161	PREDICTED:_Canis_lupus_familiaris_lysosomal-associated_membrane_protein_2_(LAMP2),_transcript_variant_X3,_mRNA	LAMP2	Liver
ACSL3	Brain		XM_861121.4	191.641	PREDICTED:_Canis_lupus_familiaris_seryl-tRNA_synthetase_(SARS),_mRNA	SARS	Brain
EIF3A	Pancreas		XM_535298.4	191.571	PREDICTED:_Canis_lupus_familiaris_nudix_(nucleoside_diphosphate_linked_moiety_X)-type_motif_21_(NUDT21),_mRNA	NUDT21	Lymphnode
SSR4	Pancreas		XM_014112792.1	191.551	PREDICTED:_Canis_lupus_familiaris_3-oxoacid_CoA_transferase_1_(OXCT1),_mRNA	OXCT1	Kidney
CCND2	Brain		XM_541532.6	191.202	PREDICTED:_Canis_lupus_familiaris_EH-domain_containing_2_(EHD2),_mRNA	EHD2	Lung
TMBIM4	Kidney		XM_535760.5	191.177	PREDICTED:_Canis_lupus_familiaris_family_with_sequence_similarity_162,_member_A_(FAM162A),_mRNA	FAM162A	Jejunum
CAPRIN1	Brain		XM_849897.4	191.024	PREDICTED:_Canis_lupus_familiaris_osteopetrosis_associated_transmembrane_protein_1_(OSTM1),_mRNA	OSTM1	Kidney
MSMO1	Liver		XM_538538.5	190.513	PREDICTED:_Canis_lupus_familiaris_prenylcysteine_oxidase_1_(PCYOX1),_mRNA	PCYOX1	Kidney
PPP2R1A	Brain		XM_005627843.2	190.092	PREDICTED:_Canis_lupus_familiaris_ATPase,_H+_transporting,_lysosomal_42kDa,_V1_subunit_C1_(ATP6V1C1),_mRNA	ATP6V1C1	Brain
PSMD14	Brain		XM_846442.4	189.679	PREDICTED:_Canis_lupus_familiaris_DEAH_(Asp-Glu-Ala-His)_box_helicase_15_(DHX15),_mRNA	DHX15	Lymphnode
NDUFC1	Skel_muscle		XM_546537.3	189.321	PREDICTED:_Canis_lupus_familiaris_KDEL_(Lys-Asp-Glu-Leu)_containing_2_(KDELC2),_mRNA	KDELC2	Lung
VPS35	Brain		XM_005629528.2	189.274	PREDICTED:_Canis_lupus_familiaris_glutathione_S-transferase_kappa_1_(GSTK1),_mRNA	GSTK1	Liver
CHCHD2	Kidney		XM_014117455.1	189.081	PREDICTED:_Canis_lupus_familiaris_glutamine--fructose-6-phosphate_transaminase_1_(GFPT1),_mRNA	GFPT1	Jejunum
SDHB	Heart		NM_001099943.1	189.04	Canis_lupus_familiaris_hematological_and_neurological_expressed_1_(HN1),_mRNA	HN1	Brain
EEF2	Pancreas		XM_014110354.1	188.835	PREDICTED:_Canis_lupus_familiaris_DnaJ_(Hsp40)_homolog,_subfamily_B,_member_11_(DNAJB11),_mRNA	DNAJB11	Pancreas
PTP4A1	Liver		XM_541920.4	188.621	PREDICTED:_Canis_lupus_familiaris_cartilage_intermediate_layer_protein_2_(CILP2),_transcript_variant_X1,_mRNA	CILP2	Pancreas
LYSMD2	Brain		XM_005619040.2	188.226	PREDICTED:_Canis_lupus_familiaris_coiled-coil-helix-coiled-coil-helix_domain_containing_1_(CHCHD1),_mRNA	CHCHD1	Heart
LOC606868///SSR3	Pancreas		XM_005638641.2	188.097	PREDICTED:_Canis_lupus_familiaris_chondroitin_sulfate_proteoglycan_4_(CSPG4),_mRNA	CSPG4	Spleen
SNRPB	Lymphnode		XM_005621203.2	187.802	PREDICTED:_Canis_lupus_familiaris_uncharacterized_LOC102153193_(LOC102153193),_mRNA	LOC102153193	#N/A
LOC608667///ATP5G2	Skel_muscle		NM_001289914.1	187.303	Canis_lupus_familiaris_ornithine_decarboxylase_antizyme_2_(OAZ2),_mRNA	OAZ2	Brain
ATP6V0A1	Brain		XM_846239.4	186.835	PREDICTED:_Canis_lupus_familiaris_ring_finger_protein_10_(RNF10),_mRNA	RNF10	Spleen
STK39	Brain		XM_003435502.3	186.574	PREDICTED:_Canis_lupus_familiaris_G_protein-coupled_receptor_34_(GPR34),_mRNA	GPR34	#N/A
ASAH1	Lung		XM_536702.5	186.526	PREDICTED:_Canis_lupus_familiaris_mago_homolog,_exon_junction_complex_core_component_(MAGOH),_mRNA	MAGOH	Lymphnode
NDEL1	Brain		NM_001114757.1	186.278	Canis_lupus_familiaris_VCP-interacting_membrane_selenoprotein_(VIMP),_mRNA	VIMP	Pancreas
JAK1	Lymphnode		XM_534915.6	186.243	PREDICTED:_Canis_lupus_familiaris_NADH_dehydrogenase_(ubiquinone)_1_alpha_subcomplex,_9,_39kDa_(NDUFA9),_mRNA	NDUFA9	Heart
LOC481991	Lymphnode		XM_544652.5	186.151	PREDICTED:_Canis_lupus_familiaris_huntingtin_interacting_protein_K_(HYPK),_mRNA	HYPK	Jejunum
UBE2N	Lymphnode		NM_001193298.1	185.978	Canis_lupus_familiaris_cytochrome_b5_type_A_(microsomal)_(CYB5A),_mRNA	CYB5A	Liver
LGALS8	Liver		XM_533892.5	185.788	PREDICTED:_Canis_lupus_familiaris_NADH_dehydrogenase_(ubiquinone)_1_beta_subcomplex,_7,_18kDa_(NDUFB7),_mRNA	NDUFB7	Heart
MRPL3	Skel_muscle		XM_003640195.3	185.765	PREDICTED:_Canis_lupus_familiaris_chondroitin_polymerizing_factor_(CHPF),_mRNA	CHPF	Pancreas
CCT4	Lymphnode		XM_544362.5	185.666	PREDICTED:_Canis_lupus_familiaris_CD180_molecule_(CD180),_mRNA	CD180	Spleen
RHOA	Lung		XM_003433543.3	185.369	PREDICTED:_Canis_lupus_familiaris_COX14_cytochrome_c_oxidase_assembly_homolog_(S._cerevisiae)_(COX14),_mRNA	COX14	#N/A
ANXA11	Heart		NM_001145119.1	185.179	Canis_lupus_familiaris_APEX_nuclease_(multifunctional_DNA_repair_enzyme)_1_(APEX1),_mRNA	APEX1	Lymphnode
SON	Lung		XM_003639836.3	184.803	PREDICTED:_Canis_lupus_familiaris_adhesion_regulating_molecule_1_(ADRM1),_mRNA	ADRM1	Heart
HNRNPR	Lymphnode		XM_005618659.2	184.767	PREDICTED:_Canis_lupus_familiaris_adhesion_G_protein-coupled_receptor_A3_(ADGRA3),_mRNA	ADGRA3	Heart
MRPL18	Brain		XM_546029.5	184.578	PREDICTED:_Canis_lupus_familiaris_arrestin_domain_containing_3_(ARRDC3),_mRNA	ARRDC3	Spleen
UBXN4	Kidney		XM_014106276.1	184.507	PREDICTED:_Canis_lupus_familiaris_ATP_synthase-coupling_factor_6,_mitochondrial-like_(LOC100682783),_mRNA	LOC100682783	#N/A
ZFR	Brain		XM_531782.4	183.871	PREDICTED:_Canis_lupus_familiaris_phosducin-like_3_(PDCL3),_mRNA	PDCL3	Lung
MCEE	Kidney		XM_844177.4	183.718	PREDICTED:_Canis_lupus_familiaris_vacuolar_protein_sorting_25_homolog_(S._cerevisiae)_(VPS25),_mRNA	VPS25	Kidney
PRKCB	Brain		XM_005634401.2	183.7	PREDICTED:_Canis_lupus_familiaris_SH3-domain_binding_protein_5_(BTK-associated)_(SH3BP5),_mRNA	SH3BP5	Lung
NDUFA7	Heart		XM_851618.4	183.513	PREDICTED:_Canis_lupus_familiaris_ornithine_decarboxylase_1_(ODC1),_mRNA	ODC1	Lymphnode
RNF146	Brain		XM_533260.5	183.432	PREDICTED:_Canis_lupus_familiaris_polymerase_(RNA)_II_(DNA_directed)_polypeptide_G_(POLR2G),_mRNA	POLR2G	Lymphnode
CD47	Lymphnode		XM_535802.5	183.322	PREDICTED:_Canis_lupus_familiaris_NADH_dehydrogenase_(ubiquinone)_Fe-S_protein_6,_13kDa_(NADH-coenzyme_Q_reductase)_(NDUFS6),_mRNA	NDUFS6	Heart
VPS35	Brain		XM_534223.5	183.312	PREDICTED:_Canis_lupus_familiaris_myeloid_differentiation_primary_response_88_(MYD88),_mRNA	MYD88	Lung
YWHAE	Brain		XM_547049.5	183.183	PREDICTED:_Canis_lupus_familiaris_integrin,_alpha_X_(complement_component_3_receptor_4_subunit)_(ITGAX),_mRNA	ITGAX	Spleen
CNOT7	Brain		XM_536252.5	183.122	PREDICTED:_Canis_lupus_familiaris_small_integral_membrane_protein_14_(SMIM14),_transcript_variant_X3,_mRNA	SMIM14	Liver
MAT2A	Pancreas		XM_003639701.3	183.104	PREDICTED:_Canis_lupus_familiaris_nucleolar_protein_interacting_with_the_FHA_domain_of_MKI67_(NIFK),_mRNA	NIFK	#N/A
SCG2	Brain		XM_533103.5	183.072	PREDICTED:_Canis_lupus_familiaris_proteasome_26S_subunit,_ATPase_2_(PSMC2),_mRNA	PSMC2	Heart
NRGN	Brain		XM_862371.4	182.966	PREDICTED:_Canis_lupus_familiaris_transmembrane_protein_30A_(TMEM30A),_mRNA	TMEM30A	Lung
PPAP2B	Heart		XM_005623932.1	182.953	PREDICTED:_Canis_lupus_familiaris_HHIP-like_1_(HHIPL1),_mRNA	HHIPL1	Pancreas
UBAC1	Skel_muscle		XM_532446.5	182.916	PREDICTED:_Canis_lupus_familiaris_NADH_dehydrogenase_(ubiquinone)_1_alpha_subcomplex,_5_(NDUFA5),_mRNA	NDUFA5	Heart
FAM107A	Brain		XM_005627789.1	182.19	PREDICTED:_Canis_lupus_familiaris_WNT1_inducible_signaling_pathway_protein_3_(WISP3),_mRNA	WISP3	#N/A
RPS13///LOC480235	Lymphnode		NM_001142670.1	182.137	Canis_lupus_familiaris_stomatin_(STOM),_mRNA	STOM	Lung
LOC607429///CDC42	Lymphnode		XR_134513.3	182.012	PREDICTED:_Canis_lupus_familiaris_heat_shock_protein_HSP_90-alpha_pseudogene_(LOC607470),_misc_RNA	LOC607470	Brain
COPS4	Heart		NM_001284490.1	181.769	Canis_lupus_familiaris_serine/threonine_kinase_38_like_(STK38L),_mRNA	STK38L	Heart
GARS	Pancreas		XM_005619650.2	181.695	PREDICTED:_Canis_lupus_familiaris_heat_shock_70kDa_protein_8_(HSPA8),_mRNA	HSPA8	Brain
SARS	Brain		NM_001002951.3	181.631	Canis_lupus_familiaris_gap_junction_protein,_alpha_1,_43kDa_(GJA1),_mRNA	GJA1	Heart
TBCB	Brain		XM_533764.5	181.466	PREDICTED:_Canis_lupus_familiaris_ADP-ribosylation_factor-like_6_interacting_protein_5_(ARL6IP5),_mRNA	ARL6IP5	Heart
NTRK2	Brain		XM_541090.5	181.405	PREDICTED:_Canis_lupus_familiaris_thioredoxin-like_1_(TXNL1),_mRNA	TXNL1	Spleen
HIBADH	Kidney		XM_005616949.2	180.92	PREDICTED:_Canis_lupus_familiaris_integrin,_beta_1_(fibronectin_receptor,_beta_polypeptide,_antigen_CD29_includes_MDF2,_MSK12)_(ITGB1),_transcript_variant_X2,_mRNA	ITGB1	Pancreas
SH3BGRL3	Spleen		XM_847454.4	180.472	PREDICTED:_Canis_lupus_familiaris_WW_domain_containing_transcription_regulator_1_(WWTR1),_mRNA	WWTR1	Lung
PRDX1///LOC475156	Liver		XM_538398.5	180.305	PREDICTED:_Canis_lupus_familiaris_neutrophil_cytosolic_factor_4,_40kDa_(NCF4),_mRNA	NCF4	Spleen
DLD	Heart		XM_014114417.1	180.225	PREDICTED:_Canis_lupus_familiaris_xylosyltransferase_I_(XYLT1),_transcript_variant_X1,_mRNA	XYLT1	Lymphnode
PAM	Heart		XM_533228.5	180.148	PREDICTED:_Canis_lupus_familiaris_fibroblast_growth_factor_(acidic)_intracellular_binding_protein_(FIBP),_mRNA	FIBP	Heart
AARS	Brain		XM_014109848.1	180.032	PREDICTED:_Canis_lupus_familiaris_ATP_synthase,_H+_transporting,_mitochondrial_Fo_complex,_subunit_F6_(ATP5J),_mRNA	ATP5J	Heart
PSMA4	Kidney		XM_014122450.1	180.004	PREDICTED:_Canis_lupus_familiaris_nuclear_mitotic_apparatus_protein_1-like_(LOC106560164),_mRNA	LOC106560164	#N/A
UBA1	Brain		XM_005636738.2	179.796	PREDICTED:_Canis_lupus_familiaris_NCK-associated_protein_1-like_(NCKAP1L),_mRNA	NCKAP1L	Spleen
PGRMC1	Kidney		XM_532436.5	179.142	PREDICTED:_Canis_lupus_familiaris_staphylococcal_nuclease_and_tudor_domain_containing_1_(SND1),_mRNA	SND1	Pancreas
MACF1	Lung		NM_001171749.1	178.781	Canis_lupus_familiaris_copine_I_(CPNE1),_mRNA	CPNE1	Lymphnode
C24H20orf24	Brain		XM_538579.5	178.516	PREDICTED:_Canis_lupus_familiaris_mannosyl_(alpha-1,3-)-glycoprotein_beta-1,4-N-acetylglucosaminyltransferase,_isozyme_B_(MGAT4B),_mRNA	MGAT4B	Jejunum
DNAJC19	Heart		NM_001114749.1	178.212	Canis_lupus_familiaris_methionine_sulfoxide_reductase_B1_(MSRB1),_mRNA	MSRB1	Heart
ARID4B	Lymphnode		XM_545103.5	178.024	PREDICTED:_Canis_lupus_familiaris_ATPase,_H+_transporting,_lysosomal_70kDa,_V1_subunit_A_(ATP6V1A),_mRNA	ATP6V1A	Kidney
TBCB	Brain		XM_534706.5	177.907	PREDICTED:_Canis_lupus_familiaris_serine/arginine-rich_splicing_factor_9_(SRSF9),_mRNA	SRSF9	Lymphnode
MOBP	Brain		XM_547801.4	177.554	PREDICTED:_Canis_lupus_familiaris_ADP-ribosylation_factor_6_(ARF6),_mRNA	ARF6	Lymphnode
FYN	Brain		XM_537096.5	177.474	PREDICTED:_Canis_lupus_familiaris_ribosome_production_factor_1_homolog_(RPF1),_mRNA	RPF1	Heart
DAD1	Pancreas		XM_014117116.1	177.412	PREDICTED:_Canis_lupus_familiaris_carboxypeptidase_M_(CPM),_mRNA	CPM	#N/A
MMADHC	Pancreas		NM_001110805.2	177.365	Canis_lupus_familiaris_LSM4_homolog,_U6_small_nuclear_RNA_and_mRNA_degradation_associated_(LSM4),_mRNA	LSM4	Lymphnode
HNRNPU	Brain		XM_533711.5	177.258	PREDICTED:_Canis_lupus_familiaris_ubiquinol-cytochrome_c_reductase,_Rieske_iron-sulfur_polypeptide_1_(UQCRFS1),_mRNA	UQCRFS1	Heart
NDUFS7	Heart		XR_001314831.1	177.047	PREDICTED:_Canis_lupus_familiaris_uncharacterized_LOC106557987_(LOC106557987),_ncRNA	LOC106557987	#N/A
LOC607207///LOC485516///LOC481024///LOC480193///LOC475164	Lung		NM_001286989.1	176.922	Canis_lupus_familiaris_ezrin_(EZR),_mRNA	EZR	Jejunum
SLIRP	Heart		XM_532029.5	176.761	PREDICTED:_Canis_lupus_familiaris_uncharacterized_LOC474798_(LOC474798),_mRNA	LOC474798	Jejunum
GPX1	Spleen		XM_533242.5	176.735	PREDICTED:_Canis_lupus_familiaris_tRNA_methyltransferase_11-2_homolog_(S._cerevisiae)_(TRMT112),_transcript_variant_X2,_mRNA	TRMT112	Lymphnode
LOC476882	Skel_muscle		XM_541610.4	176.68	PREDICTED:_Canis_lupus_familiaris_melanoma_inhibitory_activity_(MIA),_transcript_variant_X2,_mRNA	MIA	Skel_muscle
TMEM70	Heart		XM_014112077.1	176.678	PREDICTED:_Canis_lupus_familiaris_mannosidase,_alpha,_class_2A,_member_1_(MAN2A1),_mRNA	MAN2A1	Pancreas
ADH5///LOC474946	Kidney		XM_005616354.2	176.574	PREDICTED:_Canis_lupus_familiaris_epithelial_membrane_protein_3_(EMP3),_transcript_variant_X6,_mRNA	EMP3	Lung
DMXL2	Brain		XR_134359.3	176.553	PREDICTED:_Canis_lupus_familiaris_uncharacterized_LOC100688055_(LOC100688055),_ncRNA	LOC100688055	#N/A
TECR	Skel_muscle		XM_534436.5	176.368	PREDICTED:_Canis_lupus_familiaris_phosphatidylinositol_glycan_anchor_biosynthesis,_class_T_(PIGT),_mRNA	PIGT	Lung
ATP5J	Heart		NM_001003011.1	176.301	Canis_lupus_familiaris_BCL2-associated_X_protein_(BAX),_mRNA	BAX	Lymphnode
SCARB2	Pancreas		XM_537364.5	176.263	PREDICTED:_Canis_lupus_familiaris_low_density_lipoprotein_receptor-related_protein_10_(LRP10),_mRNA	LRP10	Lung
ATP6V0D1	Brain		XM_546568.5	175.866	PREDICTED:_Canis_lupus_familiaris_complement_component_1,_q_subcomponent_binding_protein_(C1QBP),_mRNA	C1QBP	Skel_muscle
CAP2	Skel_muscle		XM_548088.5	175.855	PREDICTED:_Canis_lupus_familiaris_N-acetylglucosaminidase,_alpha_(NAGLU),_mRNA	NAGLU	Kidney
PPA1	Jejunum		XM_533744.5	175.817	PREDICTED:_Canis_lupus_familiaris_ER_membrane_protein_complex_subunit_3_(EMC3),_mRNA	EMC3	Kidney
LSM6	Lymphnode		XM_003432577.3	175.57	PREDICTED:_Canis_lupus_familiaris_Ets2_repressor_factor_(ERF),_mRNA	ERF	#N/A
LOC612146///LOC480276///LOC479033///LOC477935///RPS4X	Pancreas		XM_005620647.2	175.464	PREDICTED:_Canis_lupus_familiaris_membrane-bound_transcription_factor_peptidase,_site_1_(MBTPS1),_mRNA	MBTPS1	Lung
MCEE	Kidney		XM_014115014.1	175.386	PREDICTED:_Canis_lupus_familiaris_delta(4)-desaturase,_sphingolipid_1_(DEGS1),_mRNA	DEGS1	Kidney
NCL	Lymphnode		XM_538701.5	175.374	PREDICTED:_Canis_lupus_familiaris_UDP-Gal:betaGlcNAc_beta_1,4-_galactosyltransferase,_polypeptide_1_(B4GALT1),_mRNA	B4GALT1	Jejunum
ZMAT2	Brain		XM_535598.5	175.305	PREDICTED:_Canis_lupus_familiaris_NADH_dehydrogenase_(ubiquinone)_flavoprotein_3,_10kDa_(NDUFV3),_transcript_variant_X2,_mRNA	NDUFV3	Heart
NDUFA9	Heart		XM_538537.5	174.914	PREDICTED:_Canis_lupus_familiaris_poly(rC)_binding_protein_1_(PCBP1),_mRNA	PCBP1	#N/A
LOC480193	Jejunum		XM_533241.5	174.895	PREDICTED:_Canis_lupus_familiaris_peroxiredoxin_5_(PRDX5),_transcript_variant_X2,_mRNA	PRDX5	Heart
PIK3R1	Brain		XM_537023.6	174.865	PREDICTED:_Canis_lupus_familiaris_mitochondrial_ribosomal_protein_L28_(MRPL28),_mRNA	MRPL28	Heart
TXNDC15	Brain		NM_001287118.1	174.821	Canis_lupus_familiaris_craniofacial_development_protein_1_(CFDP1),_mRNA	CFDP1	Pancreas
MICU2	Kidney		XM_534762.5	174.705	PREDICTED:_Canis_lupus_familiaris_mitochondrial_ribosomal_protein_L40_(MRPL40),_mRNA	MRPL40	Skel_muscle
CXCL14	Brain		NM_001003090.1	174.51	Canis_lupus_familiaris_collagen,_type_I,_alpha_1_(COL1A1),_mRNA	COL1A1	Lung
ZCRB1	Brain		XM_005632651.2	174.471	PREDICTED:_Canis_lupus_familiaris_NADH_dehydrogenase_(ubiquinone)_1_alpha_subcomplex,_13_(NDUFA13),_mRNA	NDUFA13	Heart
RPS20	Lymphnode		NM_001002950.2	174.157	Canis_lupus_familiaris_toll-like_receptor_4_(TLR4),_mRNA	TLR4	Spleen
BECN1	Brain		NM_001205002.1	174.136	Canis_lupus_familiaris_guanine_nucleotide_binding_protein_(G_protein),_gamma_10_(GNG10),_mRNA	GNG10	#N/A
EIF3G	Lymphnode		XM_014122801.1	173.91	PREDICTED:_Canis_lupus_familiaris_leucine_zipper_protein_2_(LUZP2),_mRNA	LUZP2	Brain
DYNC1LI2	Brain		XM_537908.6	173.689	PREDICTED:_Canis_lupus_familiaris_ADP-ribosylation_factor-like_6_interacting_protein_1_(ARL6IP1),_mRNA	ARL6IP1	Lymphnode
SST	Brain		XM_536866.5	173.499	PREDICTED:_Canis_lupus_familiaris_COP9_signalosome_subunit_6_(COPS6),_mRNA	COPS6	Kidney
LOC480221	Kidney		XM_003434181.3	173.489	PREDICTED:_Canis_lupus_familiaris_GTP-binding_nuclear_protein_Ran-like_(LOC100686305),_mRNA	LOC100686305	#N/A
EIF3F	Skel_muscle		XM_850043.4	173.432	PREDICTED:_Canis_lupus_familiaris_jumping_translocation_breakpoint_(JTB),_mRNA	JTB	Pancreas
GDE1	Brain		XM_541872.4	173.277	PREDICTED:_Canis_lupus_familiaris_mitogen-activated_protein_kinase-activated_protein_kinase_3_(MAPKAPK3),_mRNA	MAPKAPK3	Skel_muscle
TMEM59L	Brain		NM_001287068.1	173.256	Canis_lupus_familiaris_mitochondrial_ribosomal_protein_L33_(MRPL33),_mRNA	MRPL33	Skel_muscle
NDUFA4	Heart		XM_014113708.1	173.194	PREDICTED:_Canis_lupus_familiaris_adenylate_kinase_4_(AK4),_mRNA	AK4	Kidney
RBBP7	Lymphnode		XM_534733.5	173.116	PREDICTED:_Canis_lupus_familiaris_splicing_factor_3a,_subunit_1,_120kDa_(SF3A1),_mRNA	SF3A1	Spleen
GOT2	Skel_muscle		XM_534599.4	172.693	PREDICTED:_Canis_lupus_familiaris_calcium_binding_protein_39_(CAB39),_mRNA	CAB39	Lung
CTSF	Kidney		XM_542525.5	172.221	PREDICTED:_Canis_lupus_familiaris_tumor_susceptibility_101_(TSG101),_mRNA	TSG101	Skel_muscle
NUTF2	Skel_muscle		XM_846245.4	172.214	PREDICTED:_Canis_lupus_familiaris_shisa_family_member_5_(SHISA5),_mRNA	SHISA5	Jejunum
ELAVL4	Brain		XM_014113855.1	172	PREDICTED:_Canis_lupus_familiaris_tumor_protein_p63_regulated_1-like_(TPRG1L),_mRNA	TPRG1L	Kidney
U2AF1	Lymphnode		XM_014117603.1	171.872	PREDICTED:_Canis_lupus_familiaris_zinc_finger_protein_207_(ZNF207),_mRNA	ZNF207	Lymphnode
TAGLN3	Brain		XM_535480.4	171.759	PREDICTED:_Canis_lupus_familiaris_gliomedin_(GLDN),_mRNA	GLDN	Lung
LOC612779///H3F3A	Lung		XM_005638188.1	171.58	PREDICTED:_Canis_lupus_familiaris_ER_membrane_protein_complex_subunit_7_(EMC7),_mRNA	EMC7	Pancreas
LOC612644	Heart		XM_850262.5	171.539	PREDICTED:_Canis_lupus_familiaris_renin_binding_protein_(RENBP),_mRNA	RENBP	Kidney
NDUFS3	Skel_muscle		XM_845605.3	171.117	PREDICTED:_Canis_lupus_familiaris_BCL2/adenovirus_E1B_19kDa_interacting_protein_3-like_(BNIP3L),_mRNA	BNIP3L	Spleen
SORL1	Brain		XM_014113221.1	170.845	PREDICTED:_Canis_lupus_familiaris_SID1_transmembrane_family,_member_2_(SIDT2),_mRNA	SIDT2	Pancreas
WBSCR22	Jejunum		XR_296092.1	170.579	PREDICTED:_Canis_lupus_familiaris_uncharacterized_LOC100682992_(LOC100682992),_ncRNA	LOC100682992	#N/A
PRPF8	Lymphnode		XM_005635882.2	170.023	PREDICTED:_Canis_lupus_familiaris_ADP-ribosylation_factor-like_4C_(ARL4C),_mRNA	ARL4C	#N/A
PRDX5	Heart		XM_536856.5	169.917	PREDICTED:_Canis_lupus_familiaris_procollagen-lysine,_2-oxoglutarate_5-dioxygenase_3_(PLOD3),_mRNA	PLOD3	Jejunum
LOC609041///LOC608960///SERF2	Skel_muscle		XM_545872.5	169.909	PREDICTED:_Canis_lupus_familiaris_chromosome_3_open_reading_frame,_human_C15orf40_(C3H15orf40),_mRNA	C3H15orf40	Heart
LOC612942	Brain		XM_543790.5	169.644	PREDICTED:_Canis_lupus_familiaris_serine/threonine_kinase_receptor_associated_protein_(STRAP),_mRNA	STRAP	Skel_muscle
PPP3CA	Brain		XM_848012.4	169.621	PREDICTED:_Canis_lupus_familiaris_insulin_induced_gene_2_(INSIG2),_mRNA	INSIG2	Liver
SPATS2L	Lung		XM_847755.4	169.389	PREDICTED:_Canis_lupus_familiaris_churchill_domain_containing_1_(CHURC1),_mRNA	CHURC1	Skel_muscle
TP53RK	Skel_muscle		XM_849006.4	169.141	PREDICTED:_Canis_lupus_familiaris_translocase_of_inner_mitochondrial_membrane_8_homolog_B_(yeast)_(TIMM8B),_mRNA	TIMM8B	Heart
MARCKSL1	Brain		XM_003638758.3	168.949	PREDICTED:_Canis_lupus_familiaris_interferon_gamma_receptor_1_(IFNGR1),_mRNA	IFNGR1	Lung
LOC612156///LOC612118///LOC611333///LOC610683///LOC610309///LOC610259///LOC610211///LOC610049///LOC609929///LOC608830///LOC608479///LOC607825///LOC607078///LOC606857///LOC492077///LOC491880///LOC490340///LOC490271///LOC489985///LOC489216///LOC488702///LOC488656///LOC488591///LOC488411///LOC487581///LOC487478///LOC486803///LOC486572///LOC485733///LOC483045///LOC482010///LOC480206///LOC479206///LOC…	Skel_muscle		XM_848682.4	168.559	PREDICTED:_Canis_lupus_familiaris_phosphatidylinositol_glycan_anchor_biosynthesis,_class_K_(PIGK),_mRNA	PIGK	Brain
PPP2CA	Brain		NM_001003039.2	168.048	Canis_lupus_familiaris_annexin_A4_(ANXA4),_mRNA	ANXA4	Jejunum
ATP6V0B	Brain		XM_005631780.2	168.012	PREDICTED:_Canis_lupus_familiaris_NADH_dehydrogenase_(ubiquinone)_1,_subcomplex_unknown,_1,_6kDa_(NDUFC1),_mRNA	NDUFC1	Skel_muscle
RTN3	Liver		XM_846850.4	167.973	PREDICTED:_Canis_lupus_familiaris_actin-related_protein_10_homolog_(S._cerevisiae)_(ACTR10),_mRNA	ACTR10	Brain
EIF4G3	Brain		NM_001003107.1	167.573	Canis_lupus_familiaris_Niemann-Pick_disease,_type_C1_(NPC1),_mRNA	NPC1	Lung
REXO2	Pancreas		XM_546145.5	167.335	PREDICTED:_Canis_lupus_familiaris_eukaryotic_translation_initiation_factor_4E_binding_protein_2_(EIF4EBP2),_mRNA	EIF4EBP2	Skel_muscle
UBL5	Kidney		XM_845716.4	167.212	PREDICTED:_Canis_lupus_familiaris_plexin_domain_containing_2_(PLXDC2),_mRNA	PLXDC2	Lung
ATP6AP1	Brain		XM_003639586.3	167.116	PREDICTED:_Canis_lupus_familiaris_hydroxyacyl-CoA_dehydrogenase/3-ketoacyl-CoA_thiolase/enoyl-CoA_hydratase_(trifunctional_protein),_alpha_subunit_(HADHA),_mRNA	HADHA	Heart
METTL9	Lung		XM_849589.4	167.076	PREDICTED:_Canis_lupus_familiaris_myeloid-derived_growth_factor_(MYDGF),_mRNA	MYDGF	Pancreas
TOP2B	Heart		XM_861881.4	166.993	PREDICTED:_Canis_lupus_familiaris_translocase_of_outer_mitochondrial_membrane_5_homolog_(yeast)_(TOMM5),_mRNA	TOMM5	Heart
SPARC	Lung		XM_005637256.2	166.838	PREDICTED:_Canis_lupus_familiaris_lymphotoxin_beta_receptor_(TNFR_superfamily,_member_3)_(LTBR),_mRNA	LTBR	Pancreas
KLHDC3	Brain		XM_531844.5	166.826	PREDICTED:_Canis_lupus_familiaris_malate_dehydrogenase_1,_NAD_(soluble)_(MDH1),_transcript_variant_X1,_mRNA	MDH1	Heart
EDF1	Brain		XM_003434697.2	166.439	PREDICTED:_Canis_lupus_familiaris_CKLF-like_MARVEL_transmembrane_domain_containing_3_(CMTM3),_mRNA	CMTM3	#N/A
LOC480883	Brain		XM_003639400.3	166.361	PREDICTED:_Canis_lupus_familiaris_forkhead_box_O3_(FOXO3),_mRNA	FOXO3	Spleen
TMEFF2	Brain		XM_005623935.2	166.321	PREDICTED:_Canis_lupus_familiaris_heat_shock_protein_90kDa_alpha_(cytosolic),_class_A_member_1_(HSP90AA1),_mRNA	HSP90AA1	Brain
LOC490297	Lymphnode		XM_540512.4	166.114	PREDICTED:_Canis_lupus_familiaris_Bet1_golgi_vesicular_membrane_trafficking_protein-like_(BET1L),_mRNA	BET1L	Pancreas
LOC479795	Heart		XM_014121792.1	166.045	PREDICTED:_Canis_lupus_familiaris_caspase_14,_apoptosis-related_cysteine_peptidase_(CASP14),_mRNA	CASP14	Skel_muscle
TERF2IP	Brain		XM_844182.3	165.937	PREDICTED:_Canis_lupus_familiaris_LSM3_homolog,_U6_small_nuclear_RNA_and_mRNA_degradation_associated_(LSM3),_mRNA	LSM3	Lymphnode
SOD1	Liver		XM_534229.6	165.582	PREDICTED:_Canis_lupus_familiaris_eukaryotic_translation_initiation_factor_1B_(EIF1B),_mRNA	EIF1B	Brain
KRAS	Brain		XM_533999.5	165.345	PREDICTED:_Canis_lupus_familiaris_NADH_dehydrogenase_(ubiquinone)_1,_subcomplex_unknown,_2,_14.5kDa_(NDUFC2),_mRNA	NDUFC2	Heart
TOMM22	Kidney		XM_014117999.1	164.601	PREDICTED:_Canis_lupus_familiaris_collagen,_type_XXVII,_alpha_1_(COL27A1),_mRNA	COL27A1	Liver
DIP2B	Brain		XM_847320.3	164.559	PREDICTED:_Canis_lupus_familiaris_thioredoxin_domain_containing_15_(TXNDC15),_mRNA	TXNDC15	Brain
TSC22D3	Lung		XM_536135.4	164.035	PREDICTED:_Canis_lupus_familiaris_ubiquitin-fold_modifier_conjugating_enzyme_1_(UFC1),_mRNA	UFC1	Pancreas
NDUFS2	Heart		XM_005634019.2	163.95	PREDICTED:_Canis_lupus_familiaris_DnaJ_(Hsp40)_homolog,_subfamily_C,_member_3_(DNAJC3),_mRNA	DNAJC3	Pancreas
SRSF5	Brain		XM_547357.5	163.88	PREDICTED:_Canis_lupus_familiaris_arginyl_aminopeptidase_(aminopeptidase_B)_(RNPEP),_mRNA	RNPEP	Lymphnode
VIMP	Pancreas		NM_001003277.3	163.568	Canis_lupus_familiaris_RAB10,_member_RAS_oncogene_family_(RAB10),_mRNA	RAB10	Spleen
FGF13	Brain		XM_548490.6	163.51	PREDICTED:_Canis_lupus_familiaris_cAMP_responsive_element_binding_protein_3-like_2_(CREB3L2),_mRNA	CREB3L2	Lymphnode
CHGB	Brain		XM_546281.5	163.448	PREDICTED:_Canis_lupus_familiaris_fatty_acid_hydroxylase_domain_containing_2_(FAXDC2),_mRNA	FAXDC2	Kidney
POLE4	Skel_muscle		NM_001003164.1	163.302	Canis_lupus_familiaris_ARP1_actin-related_protein_1_homolog_A,_centractin_alpha_(yeast)_(ACTR1A),_mRNA	ACTR1A	Brain
PDIA6	Pancreas		NM_001079767.1	163.281	Canis_lupus_familiaris_diablo,_IAP-binding_mitochondrial_protein_(DIABLO),_mRNA	DIABLO	Jejunum
FNTA	Kidney		XM_536786.5	163.046	PREDICTED:_Canis_lupus_familiaris_golgi_glycoprotein_1_(GLG1),_mRNA	GLG1	Brain
LOC607890///LOC475815	Brain		NM_001130836.1	162.935	Canis_lupus_familiaris_tumor_necrosis_factor_(ligand)_superfamily,_member_10_(TNFSF10),_mRNA	TNFSF10	Liver
GDE1	Brain		XM_005624136.2	162.839	PREDICTED:_Canis_lupus_familiaris_CMRF35-like_molecule_7_(LOC102151751),_transcript_variant_X2,_mRNA	LOC102151751	#N/A
BCAS2	Heart		XM_846664.4	162.761	PREDICTED:_Canis_lupus_familiaris_SEC62_homolog,_preprotein_translocation_factor_(SEC62),_mRNA	SEC62	Brain
LONP2	Liver		XM_546581.5	162.705	PREDICTED:_Canis_lupus_familiaris_acyl-CoA_dehydrogenase,_very_long_chain_(ACADVL),_mRNA	ACADVL	Heart
DCTN4	Brain		XM_535685.5	162.431	PREDICTED:_Canis_lupus_familiaris_hydroxyacyl-CoA_dehydrogenase_(HADH),_mRNA	HADH	Kidney
SMARCA5	Brain		XM_003434736.3	162.414	PREDICTED:_Canis_lupus_familiaris_adaptor-related_protein_complex_1,_sigma_1_subunit_(AP1S1),_mRNA	AP1S1	#N/A
ATP6V1F	Brain		XM_003639625.3	162.327	PREDICTED:_Canis_lupus_familiaris_APH1A_gamma_secretase_subunit_(APH1A),_mRNA	APH1A	Heart
HSPB1	Heart		XM_005632729.1	162.056	PREDICTED:_Canis_lupus_familiaris_BRISC_and_BRCA1_A_complex_member_1_(BABAM1),_mRNA	BABAM1	Skel_muscle
MEF2C	Brain		XM_005638995.1	161.798	PREDICTED:_Canis_lupus_familiaris_beta-site_APP-cleaving_enzyme_2_(BACE2),_mRNA	BACE2	Lung
CRYZ	Liver		XM_003434863.3	161.718	PREDICTED:_Canis_lupus_familiaris_vasorin_(VASN),_mRNA	VASN	#N/A
CTSB	Kidney		XM_014112287.1	161.643	PREDICTED:_Canis_lupus_familiaris_cytoplasmic_FMR1_interacting_protein_1_(CYFIP1),_mRNA	CYFIP1	Spleen
LOC475912///LOC475273	Heart		XM_003639615.3	161.611	PREDICTED:_Canis_lupus_familiaris_histone_H2B_type_2-E_(LOC100855574),_mRNA	LOC100855574	#N/A
DST	Heart		NM_001194952.1	161.585	Canis_lupus_familiaris_plasminogen_activator,_urokinase_(PLAU),_mRNA	PLAU	Kidney
LOC480059	Lymphnode		NM_001003155.1	161.568	Canis_lupus_familiaris_parathyroid_hormone_1_receptor_(PTH1R),_mRNA	PTH1R	Kidney
GNAS	Brain		XM_535118.4	161.237	PREDICTED:_Canis_lupus_familiaris_ATPase,_H+_transporting,_lysosomal_38kDa,_V0_subunit_d2_(ATP6V0D2),_mRNA	ATP6V0D2	Pancreas
RASA1	Brain		XM_005631015.2	161.222	PREDICTED:_Canis_lupus_familiaris_synaptophysin-like_1_(SYPL1),_mRNA	SYPL1	Lung
TUBA4A	Brain		XM_847526.4	161.205	PREDICTED:_Canis_lupus_familiaris_translocase_of_outer_mitochondrial_membrane_22_homolog_(yeast)_(TOMM22),_mRNA	TOMM22	Kidney
ARL3	Kidney		XM_003638775.3	161.187	PREDICTED:_Canis_lupus_familiaris_splicing_factor_3b,_subunit_5,_10kDa_(SF3B5),_mRNA	SF3B5	Jejunum
PAIP2	Kidney		XM_540305.5	160.96	PREDICTED:_Canis_lupus_familiaris_ceramide_synthase_2_(CERS2),_mRNA	CERS2	Liver
CFL2	Skel_muscle		XM_534510.5	160.954	PREDICTED:_Canis_lupus_familiaris_furry_homolog_(Drosophila)_(FRY),_mRNA	FRY	Brain
GDE1	Heart		XM_014121308.1	160.533	PREDICTED:_Canis_lupus_familiaris_LIM_domain_only_2_(rhombotin-like_1)_(LMO2),_mRNA	LMO2	Lung
COPS5	Heart		XM_005629930.2	160.421	PREDICTED:_Canis_lupus_familiaris_macrophage_scavenger_receptor_1_(MSR1),_transcript_variant_X2,_mRNA	MSR1	Spleen
CHMP2A	Jejunum		XM_538778.5	160.294	PREDICTED:_Canis_lupus_familiaris_RAD23_homolog_B,_nucleotide_excision_repair_protein_(RAD23B),_mRNA	RAD23B	Liver
LOC608169	Jejunum		NM_001252035.1	160.164	Canis_lupus_familiaris_mitogen-activated_protein_kinase_3_(MAPK3),_mRNA	MAPK3	#N/A
ATL1	Brain		XM_003639907.3	160.106	PREDICTED:_Canis_lupus_familiaris_purinergic_receptor_P2X,_ligand_gated_ion_channel,_4_(P2RX4),_mRNA	P2RX4	Kidney
DDX1	Brain		XM_005621222.2	160.077	PREDICTED:_Canis_lupus_familiaris_family_with_sequence_similarity_20,_member_C_(FAM20C),_mRNA	FAM20C	Liver
PTP4A2	Lymphnode		NM_001003309.1	159.958	Canis_lupus_familiaris_transforming_growth_factor,_beta_1_(TGFB1),_mRNA	TGFB1	Lymphnode
CAPZA1	Lymphnode		XM_537945.6	159.883	PREDICTED:_Canis_lupus_familiaris_enoyl_CoA_hydratase,_short_chain,_1,_mitochondrial_(ECHS1),_mRNA	ECHS1	Kidney
TOMM6	Lymphnode		NM_001003311.1	159.865	Canis_lupus_familiaris_solute_carrier_family_6_(neurotransmitter_transporter),_member_6_(SLC6A6),_mRNA	SLC6A6	Kidney
APIP	Skel_muscle		NM_001003314.1	159.762	Canis_lupus_familiaris_signal_peptidase_complex_subunit_3_(SPCS3),_mRNA	SPCS3	Pancreas
COQ2	Heart		XM_535508.5	159.286	PREDICTED:_Canis_lupus_familiaris_family_with_sequence_similarity_96,_member_A_(FAM96A),_mRNA	FAM96A	Liver
ADCY2	Brain		XM_847757.2	159.055	PREDICTED:_Canis_lupus_familiaris_trans-2,3-enoyl-CoA_reductase_(TECR),_mRNA	TECR	Skel_muscle
UFC1	Pancreas		XM_014109707.1	158.805	PREDICTED:_Canis_lupus_familiaris_chromosome_31_open_reading_frame,_human_C21orf33_(C31H21orf33),_mRNA	C31H21orf33	Heart
PDHA1	Skel_muscle		XM_534074.5	158.415	PREDICTED:_Canis_lupus_familiaris_chromosome_21_open_reading_frame,_human_C11orf58_(C21H11orf58),_mRNA	C21H11orf58	#N/A
RPA3	Lymphnode		XM_005618237.2	158.271	PREDICTED:_Canis_lupus_familiaris_SNRPN_upstream_reading_frame_(SNURF),_transcript_variant_X1,_mRNA	SNURF	#N/A
SRP14	Pancreas		NM_001287024.1	157.188	Canis_lupus_familiaris_glutamic-oxaloacetic_transaminase_2,_mitochondrial_(GOT2),_mRNA	GOT2	Skel_muscle
ELAVL2	Brain		XM_847497.4	157.149	PREDICTED:_Canis_lupus_familiaris_ancient_ubiquitous_protein_1_(AUP1),_mRNA	AUP1	Liver
TMEM9B	Lung		XM_544467.5	156.774	PREDICTED:_Canis_lupus_familiaris_FGR_proto-oncogene,_Src_family_tyrosine_kinase_(FGR),_mRNA	FGR	Spleen
COA5	Skel_muscle		XM_005634450.2	156.768	PREDICTED:_Canis_lupus_familiaris_signal_recognition_particle_receptor,_B_subunit_(SRPRB),_mRNA	SRPRB	Pancreas
IDH3A	Heart		XM_845632.4	156.708	PREDICTED:_Canis_lupus_familiaris_paired_related_homeobox_1_(PRRX1),_transcript_variant_X1,_mRNA	PRRX1	Pancreas
NPY	Brain		XM_847897.4	156.678	PREDICTED:_Canis_lupus_familiaris_ADP-ribosylation_factor-like_1_(ARL1),_mRNA	ARL1	Pancreas
INPP5F	Brain		XM_544561.5	156.596	PREDICTED:_Canis_lupus_familiaris_dehydrogenase/reductase_(SDR_family)_member_3_(DHRS3),_mRNA	DHRS3	Lung
COX7A1	Heart		XM_545739.4	156.438	PREDICTED:_Canis_lupus_familiaris_myeloid_cell_nuclear_differentiation_antigen_(LOC488622),_transcript_variant_X5,_mRNA	LOC488622	Lymphnode
LOC474739	Kidney		NM_001164487.1	156.125	Canis_lupus_familiaris_selenoprotein_T_(SELT),_mRNA	SELT	#N/A
NEFH	Brain		XM_014121355.1	155.792	PREDICTED:_Canis_lupus_familiaris_retinoic_acid_receptor_responder_(tazarotene_induced)_3_(RARRES3),_mRNA	RARRES3	Lymphnode
HDLBP	Pancreas		XM_846145.3	155.637	PREDICTED:_Canis_lupus_familiaris_early_growth_response_1_(EGR1),_mRNA	EGR1	Lung
GRIA2	Brain		XM_860152.4	155.191	PREDICTED:_Canis_lupus_familiaris_SRY_(sex_determining_region_Y)-box_8_(SOX8),_mRNA	SOX8	Pancreas
EIF4H	Lymphnode		XM_535283.5	155.188	PREDICTED:_Canis_lupus_familiaris_polymerase_(RNA)_II_(DNA_directed)_polypeptide_C,_33kDa_(POLR2C),_mRNA	POLR2C	Brain
NENF	Kidney		NM_001290116.1	155.156	Canis_lupus_familiaris_glutamic-oxaloacetic_transaminase_1,_soluble_(GOT1),_mRNA	GOT1	Heart
RNF13	Brain		XM_539728.5	155.095	PREDICTED:_Canis_lupus_familiaris_leukotriene_A4_hydrolase_(LTA4H),_mRNA	LTA4H	Jejunum
LOC474739	Lymphnode		XM_005626987.1	154.817	PREDICTED:_Canis_lupus_familiaris_BCL2-associated_athanogene_(BAG1),_mRNA	BAG1	Heart
CAT	Liver		XM_861215.4	154.789	PREDICTED:_Canis_lupus_familiaris_four_and_a_half_LIM_domains_1_(FHL1),_transcript_variant_X4,_mRNA	FHL1	Skel_muscle
DNM1	Brain		NM_001003271.1	154.687	Canis_lupus_familiaris_signal_recognition_particle_68kDa_(SRP68),_mRNA	SRP68	Pancreas
DCTN2	Brain		NM_001048136.1	154.171	Canis_lupus_familiaris_mitogen-activated_protein_kinase_kinase_2_(MAP2K2),_mRNA	MAP2K2	Jejunum
PSMB6	Heart		XM_532351.5	154.102	PREDICTED:_Canis_lupus_familiaris_cytochrome_c-1_(CYC1),_mRNA	CYC1	Heart
LOC479765///LOC478212	Lymphnode		XM_535555.4	153.828	PREDICTED:_Canis_lupus_familiaris_glucan_(1,4-alpha-),_branching_enzyme_1_(GBE1),_mRNA	GBE1	Liver
CYBA	Lung		XM_843858.4	153.772	PREDICTED:_Canis_lupus_familiaris_CTD_nuclear_envelope_phosphatase_1_(CTDNEP1),_mRNA	CTDNEP1	Skel_muscle
LOC608861///RPL21///LOC606902///LOC478864	Pancreas		XM_535132.6	153.713	PREDICTED:_Canis_lupus_familiaris_cytochrome_b-c1_complex_subunit_7_(LOC477944),_transcript_variant_X1,_mRNA	LOC477944	Heart
GNAO1	Brain		XM_843309.4	153.676	PREDICTED:_Canis_lupus_familiaris_cullin_1_(CUL1),_mRNA	CUL1	Brain
LOC490297///SUMO2	Lymphnode		XM_546963.4	153.613	PREDICTED:_Canis_lupus_familiaris_canopy_FGF_signaling_regulator_4_(CNPY4),_mRNA	CNPY4	Lung
LOC612949///LOC611548///LOC610897///LOC610783///LOC610034///LOC609859///RPL31///LOC609522///LOC609515///LOC609137///LOC608415///LOC608123///LOC607191///LOC607190///LOC607092///LOC490332///LOC488227///LOC485770///LOC483279///LOC481543	Lymphnode		NM_001003096.1	153.328	Canis_lupus_familiaris_interleukin_1_receptor_antagonist_(IL1RN),_mRNA	IL1RN	Liver
FAM162A	Jejunum		XM_547009.5	153.257	PREDICTED:_Canis_lupus_familiaris_LFNG_O-fucosylpeptide_3-beta-N-acetylglucosaminyltransferase_(LFNG),_mRNA	LFNG	Spleen
CIB1	Jejunum		XM_003639346.3	152.686	PREDICTED:_Canis_lupus_familiaris_ZFP36_ring_finger_protein-like_2_(ZFP36L2),_mRNA	ZFP36L2	Lymphnode
SH3BGRL3	Spleen		XM_014116687.1	152.679	PREDICTED:_Canis_lupus_familiaris_serine/arginine-rich_splicing_factor_1_(SRSF1),_mRNA	SRSF1	Lymphnode
TRIM2	Brain		XM_546546.5	152.559	PREDICTED:_Canis_lupus_familiaris_matrix_metallopeptidase_1_(MMP1),_mRNA	MMP1	Jejunum
SUCLG1	Skel_muscle		XM_005637108.2	152.028	PREDICTED:_Canis_lupus_familiaris_epidermal_growth_factor_receptor_pathway_substrate_8_(EPS8),_mRNA	EPS8	Kidney
PMPCB	Heart		XM_545634.5	151.899	PREDICTED:_Canis_lupus_familiaris_5-aminoimidazole-4-carboxamide_ribonucleotide_formyltransferase/IMP_cyclohydrolase_(ATIC),_mRNA	ATIC	Skel_muscle
USP11	Brain		XM_533778.5	151.873	PREDICTED:_Canis_lupus_familiaris_pyruvate_dehydrogenase_(lipoamide)_beta_(PDHB),_mRNA	PDHB	Heart
PNO1	Lymphnode		NM_001110502.1	151.537	Canis_lupus_familiaris_vascular_endothelial_growth_factor_A_(VEGFA),_transcript_variant_3,_mRNA	VEGFA	Lung
ROMO1	Heart		XM_534032.5	151.41	PREDICTED:_Canis_lupus_familiaris_pyruvate_dehydrogenase_kinase,_isozyme_1_(PDK1),_mRNA	PDK1	Heart
TMEM248	Lung		XM_003639011.3	151.397	PREDICTED:_Canis_lupus_familiaris_GM2_ganglioside_activator_(GM2A),_mRNA	GM2A	Brain
ATG12	Brain		XM_003431451.3	151.299	PREDICTED:_Canis_lupus_familiaris_LLP_homolog,_long-term_synaptic_facilitation_(Aplysia)_(LLPH),_mRNA	LLPH	#N/A
DHX15	Lymphnode		XM_542747.5	151.274	PREDICTED:_Canis_lupus_familiaris_STT3B,_subunit_of_the_oligosaccharyltransferase_complex_(catalytic)_(STT3B),_mRNA	STT3B	Pancreas
TCEB1	Heart		XM_536215.5	151.249	PREDICTED:_Canis_lupus_familiaris_WD_repeat_domain_61_(WDR61),_mRNA	WDR61	Pancreas
FIS1	Heart		NM_001287065.1	150.764	Canis_lupus_familiaris_neuroblastoma_RAS_viral_(v-ras)_oncogene_homolog_(NRAS),_mRNA	NRAS	Lymphnode
USP10	Lymphnode		XM_541478.5	150.658	PREDICTED:_Canis_lupus_familiaris_ER_membrane_protein_complex_subunit_10_(EMC10),_transcript_variant_X1,_mRNA	EMC10	Pancreas
COPE	Kidney		NM_001003264.1	150.573	Canis_lupus_familiaris_signal_recognition_particle_72kDa_(SRP72),_mRNA	SRP72	Pancreas
PDCD2	Skel_muscle		NM_001014379.1	150.371	Canis_lupus_familiaris_MHC_class_I_DLA-12_(DLA-12),_mRNA	DLA-12	Lymphnode
YME1L1	Lymphnode		XM_005634678.2	149.673	PREDICTED:_Canis_lupus_familiaris_matrix_metallopeptidase_9_(MMP9),_transcript_variant_X1,_mRNA	MMP9	Jejunum
MACF1	Lung		XM_014117881.1	149.43	PREDICTED:_Canis_lupus_familiaris_transforming_growth_factor,_beta_receptor_1_(TGFBR1),_mRNA	TGFBR1	Skel_muscle
NDUFA5	Heart		XM_845924.3	149.401	PREDICTED:_Canis_lupus_familiaris_EH-domain_containing_4_(EHD4),_mRNA	EHD4	Heart
MEF2C	Brain		XM_003639357.3	149.112	PREDICTED:_Canis_lupus_familiaris_Ras-related_GTP_binding_A_(RRAGA),_mRNA	RRAGA	Brain
TUBGCP2	Lymphnode		XM_005631318.2	149.107	PREDICTED:_Canis_lupus_familiaris_tetraspanin_4_(TSPAN4),_mRNA	TSPAN4	Lung
HSPA5	Pancreas		XM_532515.4	149.066	PREDICTED:_Canis_lupus_familiaris_HERPUD_family_member_2_(HERPUD2),_mRNA	HERPUD2	Lung
TMEM47	Brain		XM_543639.6	148.812	PREDICTED:_Canis_lupus_familiaris_keratin_8,_type_II_(KRT8),_mRNA	KRT8	Jejunum
PSMA6	Lymphnode		XM_531730.5	148.796	PREDICTED:_Canis_lupus_familiaris_ribosomal_protein_S19_binding_protein_1_(RPS19BP1),_mRNA	RPS19BP1	Jejunum
PDCD5	Brain		NM_001005250.1	148.534	Canis_lupus_familiaris_chemokine_(C-C_motif)_ligand_4_(CCL4),_mRNA	CCL4	Jejunum
KLHDC2	Heart		XM_851878.5	148.359	PREDICTED:_Canis_lupus_familiaris_glutathione_S-transferase_theta-1-like_(LOC477558),_mRNA	LOC477558	Kidney
ATP6V0D1	Brain		NM_001247976.1	148.299	Canis_lupus_familiaris_cyclin-dependent_kinase_2_associated_protein_1_(CDK2AP1),_mRNA	CDK2AP1	Heart
OCIAD1	Brain		XM_536288.4	148.268	PREDICTED:_Canis_lupus_familiaris_praja_ring_finger_2,_E3_ubiquitin_protein_ligase_(PJA2),_mRNA	PJA2	Brain
MAT2B	Kidney		NM_001110800.1	147.917	Canis_lupus_familiaris_mitogen-activated_protein_kinase_1_(MAPK1),_mRNA	MAPK1	Brain
CRYM	Pancreas		XM_532704.5	147.822	PREDICTED:_Canis_lupus_familiaris_peptidylprolyl_isomerase_D_(PPID),_mRNA	PPID	Jejunum
CYCS	Heart		XM_532946.5	147.763	PREDICTED:_Canis_lupus_familiaris_cytochrome_c_oxidase_subunit_VIIa_polypeptide_2_like_(COX7A2L),_mRNA	COX7A2L	Lymphnode
BOLA3	Skel_muscle		XM_014106959.1	147.746	PREDICTED:_Canis_lupus_familiaris_adenylate_cyclase_7_(ADCY7),_mRNA	ADCY7	Lymphnode
DST	Skel_muscle		XM_005622349.2	147.639	PREDICTED:_Canis_lupus_familiaris_protein_phosphatase_2,_regulatory_subunit_B',_alpha_(PPP2R5A),_mRNA	PPP2R5A	Lung
C29H8orf46	Brain		XM_536553.5	147.629	PREDICTED:_Canis_lupus_familiaris_intraflagellar_transport_46_(IFT46),_mRNA	IFT46	Brain
EIF3I	Skel_muscle		XM_848432.4	147.452	PREDICTED:_Canis_lupus_familiaris_chromosome_20_open_reading_frame,_human_C19orf53_(C20H19orf53),_mRNA	C20H19orf53	Kidney
GORASP2	Pancreas		XM_548138.5	147.368	PREDICTED:_Canis_lupus_familiaris_proteasome_26S_subunit,_non-ATPase_3_(PSMD3),_mRNA	PSMD3	Brain
ZC3H15	Skel_muscle		XM_544953.5	147.095	PREDICTED:_Canis_lupus_familiaris_stearoyl-CoA_desaturase_5_(SCD5),_mRNA	SCD5	Lung
CRLF3	Lymphnode		XM_845717.4	147.039	PREDICTED:_Canis_lupus_familiaris_stromal_cell-derived_factor_2-like_1_(SDF2L1),_mRNA	SDF2L1	Pancreas
STIP1	Heart		XM_536465.5	146.881	PREDICTED:_Canis_lupus_familiaris_synaptopodin_(SYNPO),_mRNA	SYNPO	Skel_muscle
LOC475937	Jejunum		XM_540212.5	146.85	PREDICTED:_Canis_lupus_familiaris_polymerase_(DNA-directed),_epsilon_4,_accessory_subunit_(POLE4),_mRNA	POLE4	Skel_muscle
PSMD8	Spleen		XM_850087.4	146.768	PREDICTED:_Canis_lupus_familiaris_transmembrane_protein_109_(TMEM109),_transcript_variant_X1,_mRNA	TMEM109	Heart
RABGGTB///LOC492055	Kidney		XM_536709.5	146.746	PREDICTED:_Canis_lupus_familiaris_mitochondrial_ribosomal_protein_L20_(MRPL20),_transcript_variant_X1,_mRNA	MRPL20	Lymphnode
POLR2B	Lymphnode		XM_005633734.1	146.586	PREDICTED:_Canis_lupus_familiaris_L-lactate_dehydrogenase_A_chain_(LOC476882),_transcript_variant_X2,_mRNA	LOC476882	Skel_muscle
YWHAQ	Brain		XM_005632678.2	146.585	PREDICTED:_Canis_lupus_familiaris_coatomer_protein_complex,_subunit_epsilon_(COPE),_transcript_variant_X1,_mRNA	COPE	Kidney
NCOA1	Brain		NM_001003363.2	146.475	Canis_lupus_familiaris_pleckstrin_(PLEK),_mRNA	PLEK	Spleen
FKBP8	Brain		XM_846714.4	146.136	PREDICTED:_Canis_lupus_familiaris_cyclin-dependent_kinase_2_associated_protein_2_(CDK2AP2),_mRNA	CDK2AP2	Lymphnode
NDUFA3	Heart		XM_014121199.1	145.833	PREDICTED:_Canis_lupus_familiaris_exostosin_glycosyltransferase_2_(EXT2),_mRNA	EXT2	Lung
NDUFS8	Heart		XM_014110282.1	145.68	PREDICTED:_Canis_lupus_familiaris_N(alpha)-acetyltransferase_50,_NatE_catalytic_subunit_(NAA50),_mRNA	NAA50	Skel_muscle
HNRNPD	Lymphnode		XM_003434251.3	145.578	PREDICTED:_Canis_lupus_familiaris_DnaJ_(Hsp40)_homolog,_subfamily_B,_member_2_(DNAJB2),_mRNA	DNAJB2	#N/A
TRAPPC2L	Heart		XM_005616353.2	145.446	PREDICTED:_Canis_lupus_familiaris_epithelial_membrane_protein_3_(EMP3),_transcript_variant_X4,_mRNA	EMP3	Lung
DAZAP2	Lymphnode		XM_533904.5	145.409	PREDICTED:_Canis_lupus_familiaris_arsA_arsenite_transporter,_ATP-binding,_homolog_1_(bacterial)_(ASNA1),_mRNA	ASNA1	Kidney
PSMD6	Lymphnode		XM_532626.5	145.269	PREDICTED:_Canis_lupus_familiaris_TOX_high_mobility_group_box_family_member_4_(TOX4),_mRNA	TOX4	Lymphnode
PICALM	Jejunum		XM_534156.5	144.983	PREDICTED:_Canis_lupus_familiaris_Nedd4_family_interacting_protein_2_(NDFIP2),_mRNA	NDFIP2	Jejunum
MRPS36	Heart		NM_001253903.1	144.951	Canis_lupus_familiaris_polymerase_(DNA-directed),_delta_interacting_protein_2_(POLDIP2),_mRNA	POLDIP2	Heart
NFIA	Liver		XM_005637211.2	144.549	PREDICTED:_Canis_lupus_familiaris_protein_tyrosine_phosphatase,_non-receptor_type_6_(PTPN6),_mRNA	PTPN6	Lymphnode
SLC25A33	Brain		NM_001033512.1	144.516	Canis_lupus_familiaris_FUN14_domain_containing_2_(FUNDC2),_mRNA	FUNDC2	Skel_muscle
HNRNPL	Lymphnode		NM_001195148.1	144.352	Canis_lupus_familiaris_progesterone_receptor_membrane_component_1_(PGRMC1),_mRNA	PGRMC1	Kidney
RNF7	Skel_muscle		XM_844680.4	144.284	PREDICTED:_Canis_lupus_familiaris_transmembrane_9_superfamily_member_3_(TM9SF3),_mRNA	TM9SF3	Pancreas
IMMT	Heart		XM_855340.4	144.238	PREDICTED:_Canis_lupus_familiaris_tubulin,_beta_6_class_V_(TUBB6),_mRNA	TUBB6	#N/A
UBQLN1	Brain		XM_849744.4	144.144	PREDICTED:_Canis_lupus_familiaris_TCDD-inducible_poly(ADP-ribose)_polymerase_(TIPARP),_mRNA	TIPARP	Jejunum
NDUFB11	Heart		XM_544308.5	144.108	PREDICTED:_Canis_lupus_familiaris_TAF7_RNA_polymerase_II,_TATA_box_binding_protein_(TBP)-associated_factor,_55kDa_(TAF7),_mRNA	TAF7	Lung
ARMCX3	Brain		NM_001003291.1	144.097	Canis_lupus_familiaris_intercellular_adhesion_molecule_1_(ICAM1),_mRNA	ICAM1	Lung
PSMB2	Lymphnode		XM_845227.3	143.979	PREDICTED:_Canis_lupus_familiaris_Obg-like_ATPase_1_(OLA1),_mRNA	OLA1	Skel_muscle
LOC610412///LOC480306	Skel_muscle		XM_532660.5	143.885	PREDICTED:_Canis_lupus_familiaris_solute_carrier_family_25_(mitochondrial_carrier;_phosphate_carrier),_member_3_(SLC25A3),_transcript_variant_X3,_mRNA	SLC25A3	Heart
NDUFB7	Heart		XM_547561.5	143.876	PREDICTED:_Canis_lupus_familiaris_SHC_(Src_homology_2_domain_containing)_transforming_protein_1_(SHC1),_mRNA	SHC1	Jejunum
XBP1	Pancreas		NM_001252325.1	143.814	Canis_lupus_familiaris_SSU72_homolog,_RNA_polymerase_II_CTD_phosphatase_(SSU72),_mRNA	SSU72	Brain
FAM149A	Kidney		XM_005623995.2	143.785	PREDICTED:_Canis_lupus_familiaris_Aly/REF_export_factor_(ALYREF),_mRNA	ALYREF	Lymphnode
P4HB	Jejunum		XM_014114896.1	143.778	PREDICTED:_Canis_lupus_familiaris_acyl-CoA_dehydrogenase,_C-4_to_C-12_straight_chain_(ACADM),_mRNA	ACADM	Heart
RAB18	Brain		XM_533481.4	143.672	PREDICTED:_Canis_lupus_familiaris_mannosidase,_alpha,_class_1A,_member_1_(MAN1A1),_mRNA	MAN1A1	Lung
AP3S1	Pancreas		XM_548098.5	143.663	PREDICTED:_Canis_lupus_familiaris_FK506_binding_protein_10,_65_kDa_(FKBP10),_mRNA	FKBP10	Skel_muscle
ACOT7	Brain		XM_531828.5	143.638	PREDICTED:_Canis_lupus_familiaris_reticulon_4_(RTN4),_mRNA	RTN4	Brain
LOC480059	Lymphnode		XM_843934.5	143.62	PREDICTED:_Canis_lupus_familiaris_dCMP_deaminase_(DCTD),_mRNA	DCTD	Lung
FGFR2	Lung		XM_003639124.2	143.459	PREDICTED:_Canis_lupus_familiaris_hematological_and_neurological_expressed_1-like_(HN1L),_mRNA	HN1L	Lymphnode
ATP6V0B	Brain		XM_005623201.2	143.316	PREDICTED:_Canis_lupus_familiaris_serpin_peptidase_inhibitor,_clade_A_(alpha-1_antiproteinase,_antitrypsin),_member_1_(SERPINA1),_transcript_variant_X1,_mRNA	SERPINA1	Liver
PAK3	Brain		XM_847197.3	143.266	PREDICTED:_Canis_lupus_familiaris_SCAN_domain_containing_1_(SCAND1),_mRNA	SCAND1	Spleen
TAF7	Lung		XM_003638782.3	143.189	PREDICTED:_Canis_lupus_familiaris_dynein,_light_chain,_Tctex-type_1_(DYNLT1),_mRNA	DYNLT1	Jejunum
RAB4B	Brain		XM_544119.5	143.174	PREDICTED:_Canis_lupus_familiaris_lactamase,_beta_2_(LACTB2),_mRNA	LACTB2	Kidney
TOMM5	Heart		XM_534612.5	143.112	PREDICTED:_Canis_lupus_familiaris_COP9_signalosome_subunit_8_(COPS8),_mRNA	COPS8	Brain
PRMT2	Brain		XM_848535.4	143.027	PREDICTED:_Canis_lupus_familiaris_aldehyde_dehydrogenase_2_family_(mitochondrial)_(ALDH2),_transcript_variant_X2,_mRNA	ALDH2	Kidney
WWP1	Skel_muscle		XM_542501.5	143.004	PREDICTED:_Canis_lupus_familiaris_importin_7_(IPO7),_mRNA	IPO7	Lymphnode
TMEM93	Skel_muscle		XM_003435259.3	142.97	PREDICTED:_Canis_lupus_familiaris_ATP_synthase,_H+_transporting,_mitochondrial_Fo_complex,_subunit_C1_(subunit_9)_(ATP5G1),_transcript_variant_X1,_mRNA	ATP5G1	Heart
CHP1	Brain		XM_005631598.2	142.955	PREDICTED:_Canis_lupus_familiaris_solute_carrier_family_3_(amino_acid_transporter_heavy_chain),_member_2_(SLC3A2),_mRNA	SLC3A2	Liver
CHCHD10	Heart		XM_536509.5	142.738	PREDICTED:_Canis_lupus_familiaris_threonyl-tRNA_synthetase_(TARS),_mRNA	TARS	Pancreas
THY1	Brain		XM_849553.3	142.459	PREDICTED:_Canis_lupus_familiaris_calponin_2_(CNN2),_mRNA	CNN2	Pancreas
TIMM23	Heart		XM_531754.6	142.196	PREDICTED:_Canis_lupus_familiaris_RNA_2',3'-cyclic_phosphate_and_5'-OH_ligase_(RTCB),_mRNA	RTCB	Heart
HMGN1	Lymphnode		XM_538201.5	142.024	PREDICTED:_Canis_lupus_familiaris_isocitrate_dehydrogenase_3_(NAD+)_gamma_(IDH3G),_mRNA	IDH3G	Heart
CCNG1	Skel_muscle		XM_541570.5	141.971	PREDICTED:_Canis_lupus_familiaris_cleft_lip_and_palate_associated_transmembrane_protein_1_(CLPTM1),_mRNA	CLPTM1	Lymphnode
PIN1	Brain		XM_538416.5	141.578	PREDICTED:_Canis_lupus_familiaris_cytoskeleton-associated_protein_4_(CKAP4),_mRNA	CKAP4	Pancreas
NDUFV1	Heart		XM_003434779.3	141.527	PREDICTED:_Canis_lupus_familiaris_transmembrane_protein_167B_(TMEM167B),_mRNA	TMEM167B	#N/A
GDI1	Brain		XM_847449.4	141.485	PREDICTED:_Canis_lupus_familiaris_solute_carrier_family_15_(oligopeptide_transporter),_member_4_(SLC15A4),_mRNA	SLC15A4	Lymphnode
HMGCS1	Liver		XM_847254.4	141.399	PREDICTED:_Canis_lupus_familiaris_mitochondrial_ribosomal_protein_S16_(MRPS16),_mRNA	MRPS16	Skel_muscle
CANX	Kidney		XM_844530.4	141.371	PREDICTED:_Canis_lupus_familiaris_growth_arrest-specific_6_(GAS6),_mRNA	GAS6	Lung
CAMTA1	Brain		XM_531629.4	141.212	PREDICTED:_Canis_lupus_familiaris_proliferation-associated_2G4,_38kDa_(PA2G4),_mRNA	PA2G4	Lymphnode
RANBP9	Brain		XM_014111170.1	141.102	PREDICTED:_Canis_lupus_familiaris_pleckstrin_homology_domain_containing,_family_M_(with_RUN_domain)_member_2_(PLEKHM2),_mRNA	PLEKHM2	#N/A
RBM39	Lymphnode		XM_005615567.2	141.043	PREDICTED:_Canis_lupus_familiaris_mitochondrial_pyruvate_carrier_1_(MPC1),_mRNA	MPC1	Heart
TXNL4A	Skel_muscle		XM_850072.4	140.937	PREDICTED:_Canis_lupus_familiaris_family_with_sequence_similarity_3,_member_C_(FAM3C),_mRNA	FAM3C	Skel_muscle
KARS	Skel_muscle		XM_531627.5	140.861	PREDICTED:_Canis_lupus_familiaris_RAB5B,_member_RAS_oncogene_family_(RAB5B),_mRNA	RAB5B	Pancreas
TTYH1	Brain		XM_003434628.3	140.441	PREDICTED:_Canis_lupus_familiaris_peripheral_myelin_protein_22_(PMP22),_transcript_variant_X1,_mRNA	PMP22	Lung
HERPUD1	Pancreas		XM_536928.5	140.03	PREDICTED:_Canis_lupus_familiaris_NSE1_homolog,_SMC5-SMC6_complex_component_(NSMCE1),_mRNA	NSMCE1	Heart
LOC477554	Lymphnode		XM_854308.3	139.974	PREDICTED:_Canis_lupus_familiaris_procollagen_C-endopeptidase_enhancer_(PCOLCE),_mRNA	PCOLCE	Lung
CADM1	Lung		XM_535647.4	139.955	PREDICTED:_Canis_lupus_familiaris_nudix_(nucleoside_diphosphate_linked_moiety_X)-type_motif_9_(NUDT9),_mRNA	NUDT9	Lung
ATP6V1B2	Kidney		XM_005632330.2	139.896	PREDICTED:_Canis_lupus_familiaris_chemokine_(C-C_motif)_receptor_1_(CCR1),_transcript_variant_X1,_mRNA	CCR1	Spleen
LOC477516	Brain		XM_536425.5	139.801	PREDICTED:_Canis_lupus_familiaris_SUB1_homolog_(S._cerevisiae)_(SUB1),_mRNA	SUB1	Lymphnode
TRA2B	Lymphnode		NM_001286963.1	139.775	Canis_lupus_familiaris_serine_peptidase_inhibitor,_Kunitz_type,_2_(SPINT2),_mRNA	SPINT2	Jejunum
BHMT	Liver		XM_533965.6	139.765	PREDICTED:_Canis_lupus_familiaris_cell_division_cycle_34_(CDC34),_mRNA	CDC34	Skel_muscle
PPP1R11	Brain		XM_535826.5	139.736	PREDICTED:_Canis_lupus_familiaris_polymerase_(RNA)_II_(DNA_directed)_polypeptide_H_(POLR2H),_mRNA	POLR2H	Jejunum
KPNB1	Lymphnode		XM_014114858.1	139.703	PREDICTED:_Canis_lupus_familiaris_tripartite_motif_containing_28_(TRIM28),_mRNA	TRIM28	Lymphnode
TSPAN3	Brain		XM_546666.4	139.65	PREDICTED:_Canis_lupus_familiaris_mitogen-activated_protein_kinase_kinase_3_(MAP2K3),_mRNA	MAP2K3	Skel_muscle
KIAA1468	Brain		NM_001048026.1	139.524	Canis_lupus_familiaris_chemokine_(C-X-C_motif)_receptor_4_(CXCR4),_mRNA	CXCR4	Lymphnode
KLK6	Brain		XM_005636510.2	139.469	PREDICTED:_Canis_lupus_familiaris_endoplasmic_reticulum_protein_29_(ERP29),_mRNA	ERP29	Kidney
PPA1	Jejunum		NM_001131049.1	139.237	Canis_lupus_familiaris_dynamin_1_(DNM1),_mRNA	DNM1	Brain
MRPS25	Skel_muscle		XM_005632461.2	138.966	PREDICTED:_Canis_lupus_familiaris_protein_phosphatase,_Mg2+/Mn2+_dependent,_1M_(PPM1M),_mRNA	PPM1M	Lymphnode
TJP1	Lung		XM_540491.5	138.947	PREDICTED:_Canis_lupus_familiaris_pyrroline-5-carboxylate_reductase_1_(PYCR1),_mRNA	PYCR1	Pancreas
MRPL23	Skel_muscle		NM_001252174.1	138.685	Canis_lupus_familiaris_thymidylate_synthetase_(TYMS),_mRNA	TYMS	Lymphnode
NCOR1	Jejunum		XM_547578.5	138.531	PREDICTED:_Canis_lupus_familiaris_SNAP-associated_protein_(SNAPIN),_mRNA	SNAPIN	Heart
SMARCA4	Brain		XM_537975.5	138.484	PREDICTED:_Canis_lupus_familiaris_pyruvate_dehydrogenase_(lipoamide)_alpha_1_(PDHA1),_mRNA	PDHA1	Skel_muscle
LOC481991	Lymphnode		XM_544922.6	138.229	PREDICTED:_Canis_lupus_familiaris_phosphofructokinase,_liver_(PFKL),_mRNA	PFKL	Jejunum
EIF3D	Lymphnode		XM_547067.5	138.187	PREDICTED:_Canis_lupus_familiaris_protein_phosphatase_4,_catalytic_subunit_(PPP4C),_mRNA	PPP4C	Jejunum
RBFOX1	Brain		XM_537247.5	137.909	PREDICTED:_Canis_lupus_familiaris_late_endosomal/lysosomal_adaptor,_MAPK_and_MTOR_activator_2_(LAMTOR2),_transcript_variant_X3,_mRNA	LAMTOR2	Brain
SACS	Brain		XM_533617.4	137.831	PREDICTED:_Canis_lupus_familiaris_related_RAS_viral_(r-ras)_oncogene_homolog_(RRAS),_mRNA	RRAS	Lung
CAPZA2	Spleen		XM_014120779.1	137.729	PREDICTED:_Canis_lupus_familiaris_sema_domain,_immunoglobulin_domain_(Ig),_short_basic_domain,_secreted,_(semaphorin)_3E_(SEMA3E),_partial_mRNA	SEMA3E	Skel_muscle
LOC479485	Lymphnode		XM_005616577.2	137.632	PREDICTED:_Canis_lupus_familiaris_proteasome_26S_subunit,_ATPase_4_(PSMC4),_mRNA	PSMC4	Skel_muscle
CDO1	Liver		XM_005634873.2	137.623	PREDICTED:_Canis_lupus_familiaris_NOP56_ribonucleoprotein_(NOP56),_mRNA	NOP56	Lymphnode
ZBTB20	Kidney		XM_849203.3	137.595	PREDICTED:_Canis_lupus_familiaris_biorientation_of_chromosomes_in_cell_division_1_(BOD1),_mRNA	BOD1	Skel_muscle
FERMT2	Lung		XM_537785.5	137.552	PREDICTED:_Canis_lupus_familiaris_Sjogren_syndrome_nuclear_autoantigen_1_(SSNA1),_mRNA	SSNA1	Heart
PVALB	Lung		XM_537257.4	137.551	PREDICTED:_Canis_lupus_familiaris_pre-B-cell_leukemia_homeobox_interacting_protein_1_(PBXIP1),_mRNA	PBXIP1	Pancreas
PPIB	Pancreas		XM_535500.5	137.383	PREDICTED:_Canis_lupus_familiaris_myosin_IE_(MYO1E),_mRNA	MYO1E	Kidney
BLOC1S4	Spleen		XM_003639125.3	137.313	PREDICTED:_Canis_lupus_familiaris_N-acetylglucosamine-1-phosphate_transferase,_gamma_subunit_(GNPTG),_mRNA	GNPTG	Kidney
FBXO2	Brain		XM_005631715.2	137.306	PREDICTED:_Canis_lupus_familiaris_reticulocalbin_1,_EF-hand_calcium_binding_domain_(RCN1),_mRNA	RCN1	Lung
USP7	Brain		XM_845210.5	137.288	PREDICTED:_Canis_lupus_familiaris_NADH_dehydrogenase_(ubiquinone)_1_alpha_subcomplex,_10,_42kDa_(NDUFA10),_mRNA	NDUFA10	Heart
MAT2A	Pancreas		XM_848234.3	137.232	PREDICTED:_Canis_lupus_familiaris_COMM_domain_containing_4_(COMMD4),_mRNA	COMMD4	Kidney
MSRA	Kidney		XM_003639605.3	137.18	PREDICTED:_Canis_lupus_familiaris_isoamyl_acetate-hydrolyzing_esterase_1_homolog_(IAH1),_mRNA	IAH1	Lymphnode
PHYHIPL	Brain		XM_545765.5	137.057	PREDICTED:_Canis_lupus_familiaris_prefoldin_subunit_2_(PFDN2),_mRNA	PFDN2	Brain
WIPI2	Brain		XM_003435168.2	136.986	PREDICTED:_Canis_lupus_familiaris_CMRF35-like_molecule_(LOC100686047),_mRNA	LOC100686047	#N/A
CUL1	Brain		NM_001197040.1	136.925	Canis_lupus_familiaris_ubiquitin_specific_peptidase_11_(USP11),_mRNA	USP11	Brain
LOC609763///PSME1	Jejunum		XM_014115935.1	136.897	PREDICTED:_Canis_lupus_familiaris_zinc_finger_protein_146_(ZNF146),_mRNA	ZNF146	#N/A
TOR3A	Kidney		XM_005617283.2	136.319	PREDICTED:_Canis_lupus_familiaris_steroid_receptor_RNA_activator_1_(SRA1),_mRNA	SRA1	Kidney
TMEM132A	Brain		NM_001252369.1	136.278	Canis_lupus_familiaris_coiled-coil_domain_containing_56_(CCDC56),_mRNA	CCDC56	Kidney
TTLL7	Brain		XM_014120941.1	136.273	PREDICTED:_Canis_lupus_familiaris_DR1-associated_protein_1_(negative_cofactor_2_alpha)_(DRAP1),_mRNA	DRAP1	Heart
C26H12orf24	Brain		XM_843411.4	136.263	PREDICTED:_Canis_lupus_familiaris_hydroxysteroid_(17-beta)_dehydrogenase_12_(HSD17B12),_mRNA	HSD17B12	Liver
SEC61G	Pancreas		NM_001003173.1	136.253	Canis_lupus_familiaris_metallothionein_1E_(MT1E),_mRNA	MT1E	Pancreas
MANBAL	Brain		XM_005640932.2	136.237	PREDICTED:_Canis_lupus_familiaris_potassium_channel_tetramerization_domain_containing_3_(KCTD3),_mRNA	KCTD3	Pancreas
CAPNS1	Lung		XM_005635865.2	136.193	PREDICTED:_Canis_lupus_familiaris_inositol_polyphosphate-5-phosphatase_D_(INPP5D),_mRNA	INPP5D	#N/A
PSMB3	Skel_muscle		XM_534241.4	136.082	PREDICTED:_Canis_lupus_familiaris_topoisomerase_(DNA)_II_beta_(TOP2B),_mRNA	TOP2B	Heart
UBA3	Heart		XM_532252.6	135.903	PREDICTED:_Canis_lupus_familiaris_SEC63_homolog,_protein_translocation_regulator_(SEC63),_mRNA	SEC63	Pancreas
CUL3	Lymphnode		XM_014114999.1	135.581	PREDICTED:_Canis_lupus_familiaris_quiescin_Q6_sulfhydryl_oxidase_1_(QSOX1),_partial_mRNA	QSOX1	Liver
NAP1L4	Brain		XM_844754.4	135.406	PREDICTED:_Canis_lupus_familiaris_pleckstrin_homology_domain_containing,_family_O_member_1_(PLEKHO1),_mRNA	PLEKHO1	Lymphnode
STX16	Brain		XM_538901.4	134.577	PREDICTED:_Canis_lupus_familiaris_potassium_channel,_two_pore_domain_subfamily_K,_member_5_(KCNK5),_mRNA	KCNK5	Kidney
YWHAQ///LOC479459	Lung		XM_005635490.2	134.346	PREDICTED:_Canis_lupus_familiaris_ubiquitin-like_3_(UBL3),_mRNA	UBL3	Lung
ANKMY2	Heart		XM_536862.5	134.22	PREDICTED:_Canis_lupus_familiaris_TSC22_domain_family,_member_4_(TSC22D4),_mRNA	TSC22D4	Brain
STX12	Brain		XM_546595.5	134.093	PREDICTED:_Canis_lupus_familiaris_mannose-P-dolichol_utilization_defect_1_(MPDU1),_mRNA	MPDU1	Jejunum
LAMTOR1	Heart		XM_003639917.3	133.84	PREDICTED:_Canis_lupus_familiaris_glycolipid_transfer_protein_(GLTP),_mRNA	GLTP	Spleen
BANF1	Skel_muscle		XM_843897.4	133.81	PREDICTED:_Canis_lupus_familiaris_UBA_domain_containing_1_(UBAC1),_mRNA	UBAC1	Skel_muscle
GOLM1	Kidney		NM_001003032.1	133.789	Canis_lupus_familiaris_protein_kinase,_cAMP-dependent,_catalytic,_alpha_(PRKACA),_mRNA	PRKACA	Skel_muscle
TM9SF2	Pancreas		XM_532217.5	133.788	PREDICTED:_Canis_lupus_familiaris_malic_enzyme_1,_NADP(+)-dependent,_cytosolic_(ME1),_mRNA	ME1	Spleen
EIF3E	Lymphnode		XM_014113853.1	133.77	PREDICTED:_Canis_lupus_familiaris_SKI_proto-oncogene_(SKI),_mRNA	SKI	Pancreas
METAP2	Lymphnode		XM_014118551.1	133.678	PREDICTED:_Canis_lupus_familiaris_zinc_finger_protein_706_(ZNF706),_mRNA	ZNF706	Brain
YY1	Lymphnode		NM_001048133.1	133.663	Canis_lupus_familiaris_arylsulfatase_B_(ARSB),_mRNA	ARSB	Lymphnode
DNAJB4	Heart		XM_531785.5	133.607	PREDICTED:_Canis_lupus_familiaris_thioredoxin_domain_containing_9_(TXNDC9),_mRNA	TXNDC9	Lymphnode
LSM10	Skel_muscle		XM_003639700.3	133.491	PREDICTED:_Canis_lupus_familiaris_translin_(TSN),_mRNA	TSN	Lymphnode
NDUFS6	Heart		NM_001286967.1	133.458	Canis_lupus_familiaris_Rho_GTPase_activating_protein_18_(ARHGAP18),_mRNA	ARHGAP18	Kidney
B4GAT1	Brain		XM_005618654.2	133.35	PREDICTED:_Canis_lupus_familiaris_phosphatidylinositol_4-kinase_type_2_beta_(PI4K2B),_mRNA	PI4K2B	#N/A
RAB11A	Jejunum		XM_014114672.1	133.131	PREDICTED:_Canis_lupus_familiaris_host_cell_factor_C1_regulator_1_(XPO1_dependent)_(HCFC1R1),_mRNA	HCFC1R1	Skel_muscle
NAA38	Skel_muscle		XM_003639621.3	133.015	PREDICTED:_Canis_lupus_familiaris_acidic_(leucine-rich)_nuclear_phosphoprotein_32_family,_member_E_(ANP32E),_mRNA	ANP32E	Lymphnode
CMPK1	Liver		XM_014114998.1	132.814	PREDICTED:_Canis_lupus_familiaris_torsin_A_interacting_protein_1_(TOR1AIP1),_mRNA	TOR1AIP1	Lymphnode
GM2A	Brain		XM_005625019.1	132.567	PREDICTED:_Canis_lupus_familiaris_adenylate_kinase_1_(AK1),_transcript_variant_X1,_mRNA	AK1	Skel_muscle
SNRPD1	Lymphnode		NM_001003297.1	132.36	Canis_lupus_familiaris_chemokine_(C-C_motif)_ligand_2_(CCL2),_mRNA	CCL2	Lung
LOC480239	Heart		NM_001002937.2	132.136	Canis_lupus_familiaris_high_mobility_group_box_1_(HMGB1),_mRNA	HMGB1	Lymphnode
NAPA	Brain		XM_005636799.2	132.084	PREDICTED:_Canis_lupus_familiaris_autophagy_related_101_(ATG101),_mRNA	ATG101	Jejunum
CHMP3	Jejunum		XM_003640090.3	131.949	PREDICTED:_Canis_lupus_familiaris_small_ubiquitin-like_modifier_3_(SUMO3),_mRNA	SUMO3	#N/A
PHPT1	Heart		XM_542454.5	131.838	PREDICTED:_Canis_lupus_familiaris_TAF10_RNA_polymerase_II,_TATA_box_binding_protein_(TBP)-associated_factor,_30kDa_(TAF10),_mRNA	TAF10	Lymphnode
KCTD1	Brain		XM_005615711.2	131.717	PREDICTED:_Canis_lupus_familiaris_HD_domain_containing_2_(HDDC2),_mRNA	HDDC2	Brain
NDUFA10	Heart		XM_843504.4	131.635	PREDICTED:_Canis_lupus_familiaris_mediator_complex_subunit_31_(MED31),_mRNA	MED31	Kidney
FAM134A	Brain		XM_531856.5	131.592	PREDICTED:_Canis_lupus_familiaris_small_nuclear_ribonucleoprotein_27kDa_(U4/U6.U5)_(SNRNP27),_mRNA	SNRNP27	Brain
FKBP4	Liver		NM_001114605.1	131.545	Canis_lupus_familiaris_zinc_finger_CCCH-type_containing_15_(ZC3H15),_mRNA	ZC3H15	Skel_muscle
AK1	Skel_muscle		XM_849926.4	131.471	PREDICTED:_Canis_lupus_familiaris_transmembrane_protein_179B_(TMEM179B),_mRNA	TMEM179B	Kidney
CXXC5	Kidney		XM_548196.5	131.263	PREDICTED:_Canis_lupus_familiaris_protein_phosphatase_1,_regulatory_subunit_9B_(PPP1R9B),_mRNA	PPP1R9B	Brain
SLU7	Lung		XM_533879.5	131.223	PREDICTED:_Canis_lupus_familiaris_multivesicular_body_subunit_12A_(MVB12A),_mRNA	MVB12A	Jejunum
KLHL2	Brain		XM_535603.6	131.218	PREDICTED:_Canis_lupus_familiaris_ubiquitin-conjugating_enzyme_E2G_2_(UBE2G2),_transcript_variant_X1,_mRNA	UBE2G2	Lymphnode
F3	Jejunum		XM_532375.5	131.075	PREDICTED:_Canis_lupus_familiaris_transmembrane_protein_165_(TMEM165),_mRNA	TMEM165	Jejunum
NRCAM	Brain		XM_855901.4	131.041	PREDICTED:_Canis_lupus_familiaris_endosulfine_alpha_(ENSA),_transcript_variant_X1,_mRNA	ENSA	Brain
GNG2	Brain		XM_005635844.2	131.012	PREDICTED:_Canis_lupus_familiaris_proteasome_26S_subunit,_non-ATPase_1_(PSMD1),_mRNA	PSMD1	#N/A
CTNNA2	Brain		NM_001286231.1	130.978	Canis_lupus_familiaris_TAF9_RNA_polymerase_II,_TATA_box_binding_protein_(TBP)-associated_factor,_32kDa_(TAF9),_mRNA	TAF9	Lymphnode
YWHAZ	Jejunum		XM_003639960.3	130.961	PREDICTED:_Canis_lupus_familiaris_tubulin_alpha-1C_chain_(LOC100856405),_mRNA	LOC100856405	#N/A
NCOR1	Jejunum		XM_003433519.3	130.792	PREDICTED:_Canis_lupus_familiaris_sarcospan_(SSPN),_mRNA	SSPN	#N/A
FH	Heart		XM_849657.4	130.681	PREDICTED:_Canis_lupus_familiaris_cAMP_responsive_element_binding_protein_3_(CREB3),_mRNA	CREB3	Brain
TCTEX1D2	Kidney		XM_005625330.2	130.652	PREDICTED:_Canis_lupus_familiaris_endoglin_(ENG),_mRNA	ENG	Lung
PSMD2	Skel_muscle		XM_014121336.1	130.556	PREDICTED:_Canis_lupus_familiaris_chromosome_18_open_reading_frame,_human_C11orf98_(C18H11orf98),_mRNA	C18H11orf98	Brain
DSTN	Lung		XM_546335.5	130.46	PREDICTED:_Canis_lupus_familiaris_TP53_regulated_inhibitor_of_apoptosis_1_(TRIAP1),_mRNA	TRIAP1	Pancreas
LGI1	Brain		XM_005616249.1	130.448	PREDICTED:_Canis_lupus_familiaris_myeloid_cell_surface_antigen_CD33_(LOC100686511),_mRNA	LOC100686511	#N/A
IGSF21	Brain		XM_005627925.2	130.41	PREDICTED:_Canis_lupus_familiaris_NADH_dehydrogenase_(ubiquinone)_1_beta_subcomplex,_9,_22kDa_(NDUFB9),_transcript_variant_X1,_mRNA	NDUFB9	Heart
C12H6orf136	Heart		XM_533729.5	130.354	PREDICTED:_Canis_lupus_familiaris_mitochondrial_ribosomal_protein_S25_(MRPS25),_mRNA	MRPS25	Skel_muscle
LOC610479	Brain		XM_533338.5	130.09	PREDICTED:_Canis_lupus_familiaris_minichromosome_maintenance_complex_component_6_(MCM6),_mRNA	MCM6	Lymphnode
UGCG	Spleen		XM_547039.5	130.025	PREDICTED:_Canis_lupus_familiaris_syntaxin_4_(STX4),_mRNA	STX4	Spleen
APP	Brain		XM_003639860.3	129.956	PREDICTED:_Canis_lupus_familiaris_serine/arginine-rich_splicing_factor_6_(SRSF6),_transcript_variant_X1,_mRNA	SRSF6	Lymphnode
MMADHC	Pancreas		XM_014106282.1	129.914	PREDICTED:_Canis_lupus_familiaris_serine/threonine_kinase_24_(STK24),_mRNA	STK24	#N/A
RDH14	Pancreas		NM_001003294.1	129.785	Canis_lupus_familiaris_dihydrolipoamide_dehydrogenase_(DLD),_mRNA	DLD	Heart
SF3B1	Lymphnode		XM_544279.5	129.581	PREDICTED:_Canis_lupus_familiaris_Kruppel-like_factor_6_(KLF6),_mRNA	KLF6	Lung
PSMA5	Lymphnode		XM_547770.6	129.58	PREDICTED:_Canis_lupus_familiaris_sorting_nexin_6_(SNX6),_mRNA	SNX6	Jejunum
LOC476309	Lymphnode		XM_005633234.1	128.98	PREDICTED:_Canis_lupus_familiaris_major_facilitator_superfamily_domain_containing_12_(MFSD12),_partial_mRNA	MFSD12	Kidney
PSMD2	Brain		XM_846481.4	128.952	PREDICTED:_Canis_lupus_familiaris_inosine_triphosphatase_(nucleoside_triphosphate_pyrophosphatase)_(ITPA),_transcript_variant_X1,_mRNA	ITPA	Liver
SLC2A1	Brain		XM_014110909.1	128.929	PREDICTED:_Canis_lupus_familiaris_Ras_association_(RalGDS/AF-6)_and_pleckstrin_homology_domains_1_(RAPH1),_mRNA	RAPH1	Liver
PFDN2	Brain		XM_850436.5	128.596	PREDICTED:_Canis_lupus_familiaris_cysteine-rich_protein_2_(CRIP2),_mRNA	CRIP2	Heart
CYC1	Heart		XM_858879.4	128.52	PREDICTED:_Canis_lupus_familiaris_epoxide_hydrolase_1,_microsomal_(xenobiotic)_(EPHX1),_mRNA	EPHX1	Liver
MAP1B	Brain		XM_005637634.2	128.42	PREDICTED:_Canis_lupus_familiaris_sideroflexin_3_(SFXN3),_mRNA	SFXN3	Spleen
FRY	Brain		XM_849010.4	128.398	PREDICTED:_Canis_lupus_familiaris_cell_division_cycle_37_(CDC37),_mRNA	CDC37	Heart
FAM171B	Brain		NM_001110179.2	128.359	Canis_lupus_familiaris_prohibitin_(PHB),_mRNA	PHB	Liver
S100A6	Lung		XM_849449.4	128.312	PREDICTED:_Canis_lupus_familiaris_programmed_cell_death_2_(PDCD2),_mRNA	PDCD2	Skel_muscle
ZEB2	Spleen		XM_537428.5	128.19	PREDICTED:_Canis_lupus_familiaris_peptidyl-prolyl_cis-trans_isomerase_FKBP3_(LOC480306),_mRNA	LOC480306	Skel_muscle
MAG	Brain		XM_005631207.2	128.168	PREDICTED:_Canis_lupus_familiaris_structure_specific_recognition_protein_1_(SSRP1),_mRNA	SSRP1	Lymphnode
TRA2B	Lymphnode		NM_001287158.1	128.156	Canis_lupus_familiaris_dermatopontin_(DPT),_mRNA	DPT	Lung
SNCB	Brain		XM_544679.5	128.139	PREDICTED:_Canis_lupus_familiaris_tropomodulin_3_(ubiquitous)_(TMOD3),_mRNA	TMOD3	Lung
LOC479912	Lung		XM_849493.4	128.089	PREDICTED:_Canis_lupus_familiaris_cyclin_D2_(CCND2),_mRNA	CCND2	Brain
ING1	Brain		XR_134558.3	127.96	PREDICTED:_Canis_lupus_familiaris_uncharacterized_LOC100683303_(LOC100683303),_ncRNA	LOC100683303	#N/A
VIM	Lung		XM_005619484.2	127.87	PREDICTED:_Canis_lupus_familiaris_interleukin_18_(IL18),_transcript_variant_X2,_mRNA	IL18	Spleen
KIF5B	Lung		XM_005620306.1	127.717	PREDICTED:_Canis_lupus_familiaris_interleukin_10_receptor,_alpha_(IL10RA),_mRNA	IL10RA	Spleen
PEX5L	Brain		XM_845564.4	127.592	PREDICTED:_Canis_lupus_familiaris_ubiquitin-conjugating_enzyme_E2B_(UBE2B),_mRNA	UBE2B	Skel_muscle
TACC1	Lung		XM_533221.5	127.45	PREDICTED:_Canis_lupus_familiaris_mitochondrial_ribosomal_protein_L11_(MRPL11),_mRNA	MRPL11	Heart
PTBP2	Brain		NM_001145429.1	127.378	Canis_lupus_familiaris_small_integral_membrane_protein_20_(SMIM20),_mRNA	SMIM20	Skel_muscle
LOC489992	Pancreas		XM_014112031.1	127.277	PREDICTED:_Canis_lupus_familiaris_peptidylprolyl_isomerase_A_(cyclophilin_A)_(PPIA),_partial_mRNA	PPIA	Brain
ABHD17A	Jejunum		XM_005623090.2	127.216	PREDICTED:_Canis_lupus_familiaris_charged_multivesicular_body_protein_1B_(CHMP1B),_mRNA	CHMP1B	#N/A
SERBP1	Lymphnode		NM_001252155.1	127.186	Canis_lupus_familiaris_alcohol_dehydrogenase_5_(class_III),_chi_polypeptide_(ADH5),_mRNA	ADH5	#N/A
ZNF24	Lymphnode		XM_536767.5	127.165	PREDICTED:_Canis_lupus_familiaris_M-phase_phosphoprotein_6_(MPHOSPH6),_mRNA	MPHOSPH6	Brain
NSMCE1	Heart		XM_014114900.1	127.116	PREDICTED:_Canis_lupus_familiaris_serine/arginine-rich_splicing_factor_11_(SRSF11),_partial_mRNA	SRSF11	Lymphnode
RAB3A	Brain		XM_536894.5	127.035	PREDICTED:_Canis_lupus_familiaris_eukaryotic_translation_initiation_factor_3,_subunit_B_(EIF3B),_mRNA	EIF3B	Lymphnode
DAD1	Pancreas		XM_005638494.1	127.011	PREDICTED:_Canis_lupus_familiaris_RAB8B,_member_RAS_oncogene_family_(RAB8B),_mRNA	RAB8B	Jejunum
HSPD1	Kidney		XM_531866.5	126.99	PREDICTED:_Canis_lupus_familiaris_autophagy_related_12_(ATG12),_transcript_variant_X1,_mRNA	ATG12	Brain
DLA88	Lymphnode		XM_005624585.2	126.876	PREDICTED:_Canis_lupus_familiaris_CDGSH_iron_sulfur_domain_3_(CISD3),_mRNA	CISD3	Heart
LOC490527	Skel_muscle		XM_005642224.1	126.817	PREDICTED:_Canis_lupus_familiaris_nudC_domain-containing_protein_3_(LOC608096),_mRNA	LOC608096	Skel_muscle
LAMP5	Brain		XM_532561.5	126.644	PREDICTED:_Canis_lupus_familiaris_LSM10,_U7_small_nuclear_RNA_associated_(LSM10),_mRNA	LSM10	Skel_muscle
DYNC1H1	Brain		XM_546776.5	126.622	PREDICTED:_Canis_lupus_familiaris_charged_multivesicular_body_protein_1A_(CHMP1A),_mRNA	CHMP1A	Lymphnode
ADCY2	Brain		XM_005636531.1	126.606	PREDICTED:_Canis_lupus_familiaris_Ig_lambda_chain_V-I_region_BL2_(LOC612180),_mRNA	LOC612180	#N/A
CALY	Brain		NM_001003080.1	126.564	Canis_lupus_familiaris_ferritin,_heavy_polypeptide_1_(FTH1),_mRNA	FTH1	Spleen
EIF5	Brain		XM_863207.4	126.387	PREDICTED:_Canis_lupus_familiaris_SNW_domain_containing_1_(SNW1),_mRNA	SNW1	Lung
PDK1	Heart		XM_850069.3	126.382	PREDICTED:_Canis_lupus_familiaris_LSM6_homolog,_U6_small_nuclear_RNA_and_mRNA_degradation_associated_(LSM6),_transcript_variant_X2,_mRNA	LSM6	Lymphnode
WASL	Kidney		XM_533960.5	125.825	PREDICTED:_Canis_lupus_familiaris_NADH_dehydrogenase_(ubiquinone)_Fe-S_protein_7,_20kDa_(NADH-coenzyme_Q_reductase)_(NDUFS7),_mRNA	NDUFS7	Heart
MORF4L1	Heart		XM_005629705.2	125.751	PREDICTED:_Canis_lupus_familiaris_insulin_induced_gene_1_(INSIG1),_mRNA	INSIG1	Liver
LOC479815	Heart		XM_005615687.1	125.646	PREDICTED:_Canis_lupus_familiaris_fucosidase,_alpha-L-_2,_plasma_(FUCA2),_mRNA	FUCA2	Pancreas
FAM160B1	Pancreas		XM_538829.5	125.621	PREDICTED:_Canis_lupus_familiaris_immediate_early_response_3_(IER3),_mRNA	IER3	Lung
ATP5D	Heart		XM_005616307.2	125.531	PREDICTED:_Canis_lupus_familiaris_interferon_regulatory_factor_3_(IRF3),_mRNA	IRF3	Liver
HPCA	Brain		XM_014117213.1	125.412	PREDICTED:_Canis_lupus_familiaris_methionine_sulfoxide_reductase_B3_(MSRB3),_mRNA	MSRB3	Heart
LMBRD1	Pancreas		XM_546150.5	125.315	PREDICTED:_Canis_lupus_familiaris_sphingosine-1-phosphate_lyase_1_(SGPL1),_mRNA	SGPL1	Jejunum
WBP11	Spleen		XM_014117258.1	125.314	PREDICTED:_Canis_lupus_familiaris_plexin_B2_(PLXNB2),_mRNA	PLXNB2	Kidney
BHLHE40	Skel_muscle		XM_548961.5	125.297	PREDICTED:_Canis_lupus_familiaris_FUN14_domain_containing_1_(FUNDC1),_mRNA	FUNDC1	Pancreas
YWHAZ	Lymphnode		XM_014116245.1	125.252	PREDICTED:_Canis_lupus_familiaris_annexin_A2-like_(LOC100687983),_mRNA	LOC100687983	#N/A
LOC609990	Heart		XM_005618986.2	125.071	PREDICTED:_Canis_lupus_familiaris_pterin-4_alpha-carbinolamine_dehydratase/dimerization_cofactor_of_hepatocyte_nuclear_factor_1_alpha_(PCBD1),_mRNA	PCBD1	Liver
TBC1D7	Brain		XM_843573.4	125	PREDICTED:_Canis_lupus_familiaris_aspartyl-tRNA_synthetase_(DARS),_mRNA	DARS	Heart
ATP6V1F	Brain		XM_005621804.2	124.704	PREDICTED:_Canis_lupus_familiaris_adenosylhomocysteinase-like_1_(AHCYL1),_transcript_variant_X1,_mRNA	AHCYL1	Brain
LOC608196///LOC606906///NPM1	Lymphnode		XM_846743.4	124.637	PREDICTED:_Canis_lupus_familiaris_FES_proto-oncogene,_tyrosine_kinase_(FES),_mRNA	FES	Spleen
LRPAP1	Kidney		XM_532320.5	124.598	PREDICTED:_Canis_lupus_familiaris_derlin_1_(DERL1),_mRNA	DERL1	Lymphnode
NONO///LOC482706	Lymphnode		XM_005622226.2	124.463	PREDICTED:_Canis_lupus_familiaris_S100_calcium_binding_protein_A4_(S100A4),_transcript_variant_X1,_mRNA	S100A4	Spleen
CSTB	Lung		XM_005641424.2	124.15	PREDICTED:_Canis_lupus_familiaris_V-set_and_immunoglobulin_domain_containing_4_(VSIG4),_transcript_variant_X4,_mRNA	VSIG4	Lung
PCYOX1	Kidney		NM_001194950.1	123.941	Canis_lupus_familiaris_nerve_growth_factor_(beta_polypeptide)_(NGF),_mRNA	NGF	Skel_muscle
WRB	Brain		XM_014113577.1	123.894	PREDICTED:_Canis_lupus_familiaris_trafficking_protein_particle_complex_1_(TRAPPC1),_transcript_variant_X1,_mRNA	TRAPPC1	Lymphnode
PNP	Jejunum		XM_532278.5	123.811	PREDICTED:_Canis_lupus_familiaris_heat-responsive_protein_12_(HRSP12),_mRNA	HRSP12	Kidney
NDUFC2	Heart		XM_005615494.2	123.799	PREDICTED:_Canis_lupus_familiaris_RAB32,_member_RAS_oncogene_family_(RAB32),_mRNA	RAB32	Spleen
MAX	Jejunum		XM_014108976.1	123.583	PREDICTED:_Canis_lupus_familiaris_DEAH_(Asp-Glu-Ala-His)_box_polypeptide_32_(DHX32),_mRNA	DHX32	#N/A
LACTB2	Kidney		XM_014116335.1	123.533	PREDICTED:_Canis_lupus_familiaris_zinc_transporter_ZIP11_(LOC100856617),_mRNA	LOC100856617	#N/A
QDPR	Liver		XM_545196.4	123.524	PREDICTED:_Canis_lupus_familiaris_tubulin_polymerization_promoting_protein_(TPPP),_mRNA	TPPP	Pancreas
RAP1A	Spleen		XM_014116228.1	123.389	PREDICTED:_Canis_lupus_familiaris_dicarbonyl/L-xylulose_reductase_(DCXR),_mRNA	DCXR	Kidney
TRAPPC3	Brain		XM_531853.4	123.237	PREDICTED:_Canis_lupus_familiaris_partner_of_NOB1_homolog_(PNO1),_mRNA	PNO1	Lymphnode
CCT7///LOC606887	Lymphnode		XM_005642447.1	123.055	PREDICTED:_Canis_lupus_familiaris_tripartite_motif_containing_27_(TRIM27),_mRNA	TRIM27	#N/A
NAXE	Brain		XM_534400.5	122.852	PREDICTED:_Canis_lupus_familiaris_ER_degradation_enhancer,_mannosidase_alpha-like_2_(EDEM2),_mRNA	EDEM2	Pancreas
SEC11C	Pancreas		XM_003431728.3	122.851	PREDICTED:_Canis_lupus_familiaris_ribosomal_RNA_processing_36_(RRP36),_mRNA	RRP36	#N/A
EIF2S2	Lymphnode		XM_014111292.1	122.768	PREDICTED:_Canis_lupus_familiaris_regulator_of_G-protein_signaling_2_(RGS2),_mRNA	RGS2	Spleen
C1QBP	Skel_muscle		XM_540901.5	122.566	PREDICTED:_Canis_lupus_familiaris_nuclear_RNA_export_factor_1_(NXF1),_mRNA	NXF1	Lymphnode
UQCR11	Heart		XM_537037.4	122.564	PREDICTED:_Canis_lupus_familiaris_glutathione_S-transferase_Mu_3_(LOC479911),_mRNA	LOC479911	Lung
RNF5	Brain		NM_001313827.1	122.538	Canis_lupus_familiaris_cholesterol_25-hydroxylase_(CH25H),_mRNA	CH25H	#N/A
CLPTM1L	Pancreas		XM_014110478.1	122.522	PREDICTED:_Canis_lupus_familiaris_selenoprotein_N,_1_(SEPN1),_mRNA	SEPN1	Pancreas
AKTIP	Brain		XM_543903.5	122.503	PREDICTED:_Canis_lupus_familiaris_translocase_of_inner_mitochondrial_membrane_23_homolog_(yeast)_(TIMM23),_mRNA	TIMM23	Heart
CCM2	Brain		NM_001003216.1	122.382	Canis_lupus_familiaris_syntaxin_binding_protein_2_(STXBP2),_mRNA	STXBP2	Jejunum
TRAPPC2	Brain		XM_531808.5	122.326	PREDICTED:_Canis_lupus_familiaris_ras_homolog_family_member_Q_(RHOQ),_mRNA	RHOQ	Skel_muscle
HSDL2	Liver		XM_003639436.3	122.154	PREDICTED:_Canis_lupus_familiaris_LMBR1_domain_containing_1_(LMBRD1),_mRNA	LMBRD1	Pancreas
AKAP2	Lung		XM_003639568.2	122.08	PREDICTED:_Canis_lupus_familiaris_FSHD_region_gene_1_(FRG1),_mRNA	FRG1	Lymphnode
CSRP1	Spleen		XM_537828.5	122.075	PREDICTED:_Canis_lupus_familiaris_golgin_A2_(GOLGA2),_mRNA	GOLGA2	Brain
ITGB1BP1	Brain		XM_014114747.1	121.855	PREDICTED:_Canis_lupus_familiaris_polymerase_(RNA)_III_(DNA_directed)_polypeptide_K,_12.3_kDa_(POLR3K),_mRNA	POLR3K	Brain
FKBP8	Brain		XM_540428.4	121.81	PREDICTED:_Canis_lupus_familiaris_5',_3'-nucleotidase,_cytosolic_(NT5C),_partial_mRNA	NT5C	#N/A
RNF130	Spleen		XM_537209.4	121.751	PREDICTED:_Canis_lupus_familiaris_mitochondrial_pyruvate_carrier_2_(MPC2),_mRNA	MPC2	Heart
SBNO1	Lymphnode		NM_001252134.1	121.635	Canis_lupus_familiaris_chromosome_22_open_reading_frame,_human_C16orf87_(C22H16orf87),_mRNA	C22H16orf87	Pancreas
CREB3	Brain		XM_014117991.1	121.582	PREDICTED:_Canis_lupus_familiaris_endoplasmic_reticulum_protein_44_(ERP44),_mRNA	ERP44	Pancreas
ADSS	Lymphnode		XM_532152.5	121.51	PREDICTED:_Canis_lupus_familiaris_mitochondrial_ribosomal_protein_S18A_(MRPS18A),_mRNA	MRPS18A	Skel_muscle
FIS1	Skel_muscle		XM_849471.4	121.494	PREDICTED:_Canis_lupus_familiaris_proline-serine-threonine_phosphatase_interacting_protein_1_(PSTPIP1),_mRNA	PSTPIP1	Lymphnode
MRPL57	Heart		XM_005622825.2	121.358	PREDICTED:_Canis_lupus_familiaris_S100_calcium_binding_protein_A5_(S100A5),_mRNA	S100A5	Brain
MRPL20	Lymphnode		XM_005629877.2	121.353	PREDICTED:_Canis_lupus_familiaris_MAK16_homolog_(MAK16),_mRNA	MAK16	Skel_muscle
NAP1L1	Lymphnode		XM_005618431.1	121.295	PREDICTED:_Canis_lupus_familiaris_transmembrane_p24_trafficking_protein_3_(TMED3),_mRNA	TMED3	#N/A
LOC474929///HSDL2	Heart		XM_532676.6	121.248	PREDICTED:_Canis_lupus_familiaris_SWI/SNF_related,_matrix_associated,_actin_dependent_regulator_of_chromatin,_subfamily_a,_member_5_(SMARCA5),_mRNA	SMARCA5	Brain
CNRIP1	Brain		XM_846872.4	121.187	PREDICTED:_Canis_lupus_familiaris_NFAT_activating_protein_with_ITAM_motif_1_(NFAM1),_mRNA	NFAM1	Pancreas
DYNLT3	Lung		XM_014116160.1	121.1	PREDICTED:_Canis_lupus_familiaris_uncharacterized_LOC106559202_(LOC106559202),_mRNA	LOC106559202	#N/A
SNX14	Brain		XM_532721.4	120.927	PREDICTED:_Canis_lupus_familiaris_transmembrane_p24_trafficking_protein_4_(TMED4),_mRNA	TMED4	Pancreas
MAPK10	Brain		XM_014120235.1	120.766	PREDICTED:_Canis_lupus_familiaris_transmembrane_protein_214_(TMEM214),_mRNA	TMEM214	Pancreas
UBA5	Pancreas		XM_005638640.2	120.741	PREDICTED:_Canis_lupus_familiaris_protein_tyrosine_phosphatase,_non-receptor_type_9_(PTPN9),_mRNA	PTPN9	Spleen
WRNIP1	Skel_muscle		NM_001003253.1	120.638	Canis_lupus_familiaris_mal,_T-cell_differentiation_protein_(MAL),_mRNA	MAL	Kidney
SRPK2	Brain		XM_846524.3	120.564	PREDICTED:_Canis_lupus_familiaris_acyl-CoA_synthetase_long-chain_family_member_3_(ACSL3),_mRNA	ACSL3	Brain
WDYHV1	Brain		XM_014114361.1	120.544	PREDICTED:_Canis_lupus_familiaris_PYD_and_CARD_domain_containing_(PYCARD),_transcript_variant_X1,_mRNA	PYCARD	Jejunum
VPS41	Brain		XM_005625445.2	120.14	PREDICTED:_Canis_lupus_familiaris_SWI5_homologous_recombination_repair_protein_(SWI5),_mRNA	SWI5	#N/A
TMEM261	Heart		XM_005621579.2	120.074	PREDICTED:_Canis_lupus_familiaris_N-acetylglucosamine-1-phosphodiester_alpha-N-acetylglucosaminidase_(NAGPA),_mRNA	NAGPA	Pancreas
CCT5	Liver		XM_845921.4	120.017	PREDICTED:_Canis_lupus_familiaris_extracellular_matrix_protein_1_(ECM1),_mRNA	ECM1	Heart
PTPRA	Brain		XM_547668.5	119.933	PREDICTED:_Canis_lupus_familiaris_twisted_gastrulation_BMP_signaling_modulator_1_(TWSG1),_mRNA	TWSG1	Kidney
PLCL1	Skel_muscle		XM_541964.4	119.879	PREDICTED:_Canis_lupus_familiaris_solute_carrier_family_35,_member_E1_(SLC35E1),_mRNA	SLC35E1	Pancreas
FAXC	Brain		XM_005625897.1	119.681	PREDICTED:_Canis_lupus_familiaris_H1_histone_family,_member_0_(H1F0),_mRNA	H1F0	Skel_muscle
TM9SF3	Pancreas		XM_014109695.1	119.619	PREDICTED:_Canis_lupus_familiaris_mitochondrial_ribosomal_protein_S6_(MRPS6),_mRNA	MRPS6	Heart
ERLEC1	Pancreas		XM_537599.5	119.576	PREDICTED:_Canis_lupus_familiaris_coiled-coil_domain_containing_47_(CCDC47),_mRNA	CCDC47	Liver
PPP2R1A	Brain		XM_535284.5	119.463	PREDICTED:_Canis_lupus_familiaris_coenzyme_Q9_(COQ9),_mRNA	COQ9	Heart
ZFAND6	Skel_muscle		XM_536924.5	119.427	PREDICTED:_Canis_lupus_familiaris_Tu_translation_elongation_factor,_mitochondrial_(TUFM),_mRNA	TUFM	Heart
SLC1A1	Kidney		XM_531771.4	119.412	PREDICTED:_Canis_lupus_familiaris_sulfotransferase_family,_cytosolic,_1C,_member_4_(SULT1C4),_mRNA	SULT1C4	Kidney
CLTB	Brain		XM_005624984.1	119.36	PREDICTED:_Canis_lupus_familiaris_acyl-CoA_synthetase_family_member_2_(ACSF2),_mRNA	ACSF2	Kidney
USP11	Brain		XM_533905.5	119.34	PREDICTED:_Canis_lupus_familiaris_chromosome_20_open_reading_frame,_human_C19orf43_(C20H19orf43),_mRNA	C20H19orf43	Lymphnode
AKAP12	Spleen		NM_001003001.1	119.223	Canis_lupus_familiaris_dynein,_light_chain,_Tctex-type_3_(DYNLT3),_mRNA	DYNLT3	Lung
LOC607009	Kidney		XR_292954.1	119.107	PREDICTED:_Canis_lupus_familiaris_uncharacterized_LOC102154067_(LOC102154067),_ncRNA	LOC102154067	#N/A
CCDC56	Kidney		XM_534738.5	119.024	PREDICTED:_Canis_lupus_familiaris_developmentally_regulated_GTP_binding_protein_1_(DRG1),_mRNA	DRG1	Liver
MCM3AP	Spleen		XM_844783.4	118.939	PREDICTED:_Canis_lupus_familiaris_calcium_and_integrin_binding_1_(calmyrin)_(CIB1),_transcript_variant_X1,_mRNA	CIB1	Jejunum
MRPL20	Pancreas		XM_847192.4	118.893	PREDICTED:_Canis_lupus_familiaris_jun_D_proto-oncogene_(JUND),_mRNA	JUND	#N/A
MAP7D1	Heart		XM_545224.5	118.87	PREDICTED:_Canis_lupus_familiaris_presenilin_associated,_rhomboid-like_(PARL),_mRNA	PARL	Lymphnode
CCDC30	Brain		NM_001197022.1	118.778	Canis_lupus_familiaris_CD44_molecule_(Indian_blood_group)_(CD44),_mRNA	CD44	Lung
NSA2	Lymphnode		XM_845749.3	118.669	PREDICTED:_Canis_lupus_familiaris_ubiquitin-conjugating_enzyme_E2E_3_(UBE2E3),_mRNA	UBE2E3	Brain
CDKN2D	Brain		XM_859504.3	118.625	PREDICTED:_Canis_lupus_familiaris_BSD_domain_containing_1_(BSDC1),_mRNA	BSDC1	Heart
SNRNP25	Jejunum		XM_844682.5	118.615	PREDICTED:_Canis_lupus_familiaris_proteasome_(prosome,_macropain)_assembly_chaperone_1_(PSMG1),_mRNA	PSMG1	Skel_muscle
CDC123	Heart		XM_535952.5	118.459	PREDICTED:_Canis_lupus_familiaris_Sjogren_syndrome_antigen_B_(autoantigen_La)_(SSB),_mRNA	SSB	Lymphnode
SNRPE	Lymphnode		XM_005618255.2	118.416	PREDICTED:_Canis_lupus_familiaris_adaptor-related_protein_complex_3,_sigma_2_subunit_(AP3S2),_transcript_variant_X1,_mRNA	AP3S2	Jejunum
COPS2	Heart		NM_001252167.1	118.284	Canis_lupus_familiaris_glutathione_S-transferase_pi_1_(GSTP1),_mRNA	GSTP1	#N/A
IP6K3	Heart		XM_014117435.1	118.261	PREDICTED:_Canis_lupus_familiaris_mitogen-activated_protein_kinase_kinase_kinase_kinase_4_(MAP4K4),_mRNA	MAP4K4	Lymphnode
GTF2I	Lung		XM_014108775.1	118.228	PREDICTED:_Canis_lupus_familiaris_Ts_translation_elongation_factor,_mitochondrial_(TSFM),_mRNA	TSFM	Heart
XPO1	Lymphnode		XM_540360.5	117.939	PREDICTED:_Canis_lupus_familiaris_serine/threonine_kinase_17a_(STK17A),_mRNA	STK17A	Lymphnode
RCAN2	Skel_muscle		NM_001011556.1	117.922	Canis_lupus_familiaris_ceroid-lipofuscinosis,_neuronal_5_(CLN5),_mRNA	CLN5	Lymphnode
PUM1	Brain		XM_532350.5	117.885	PREDICTED:_Canis_lupus_familiaris_glycosylphosphatidylinositol_anchor_attachment_1_(GPAA1),_mRNA	GPAA1	Kidney
MAPT	Brain		XM_005640156.2	117.838	PREDICTED:_Canis_lupus_familiaris_proteasome_(prosome,_macropain)_assembly_chaperone_4_(PSMG4),_mRNA	PSMG4	#N/A
TCF25	Pancreas		XM_005622969.1	117.742	PREDICTED:_Canis_lupus_familiaris_SFT2_domain_containing_2_(SFT2D2),_mRNA	SFT2D2	Pancreas
IDH3G	Heart		XM_005635170.2	117.585	PREDICTED:_Canis_lupus_familiaris_CCAAT/enhancer_binding_protein_(C/EBP),_beta_(CEBPB),_mRNA	CEBPB	#N/A
SPTBN1	Brain		XM_003434375.3	117.58	PREDICTED:_Canis_lupus_familiaris_neugrin,_neurite_outgrowth_associated_(NGRN),_mRNA	NGRN	#N/A
CAPN2	Lung		XM_540495.4	117.451	PREDICTED:_Canis_lupus_familiaris_RFNG_O-fucosylpeptide_3-beta-N-acetylglucosaminyltransferase_(RFNG),_mRNA	RFNG	Heart
YAE1D1	Lung		XM_541337.5	117.416	PREDICTED:_Canis_lupus_familiaris_ubiquitin-conjugating_enzyme_E2M_(UBE2M),_mRNA	UBE2M	Brain
RBM18	Brain		XM_536573.4	117.389	PREDICTED:_Canis_lupus_familiaris_succinate_dehydrogenase_complex,_subunit_D,_integral_membrane_protein_(SDHD),_transcript_variant_X1,_mRNA	SDHD	Heart
SERPINI1	Brain		XM_534355.5	117.189	PREDICTED:_Canis_lupus_familiaris_proliferating_cell_nuclear_antigen_(PCNA),_mRNA	PCNA	Lymphnode
PSMA2	Lymphnode		XM_005629654.2	117.092	PREDICTED:_Canis_lupus_familiaris_retinoic_acid_receptor_responder_(tazarotene_induced)_2_(RARRES2),_mRNA	RARRES2	Liver
EIF5	Brain		XM_005627671.2	116.886	PREDICTED:_Canis_lupus_familiaris_prolyl_endopeptidase_(PREP),_mRNA	PREP	Brain
LOC607866	Kidney		XM_003431507.2	116.873	PREDICTED:_Canis_lupus_familiaris_target_of_myb1_membrane_trafficking_protein_(TOM1),_mRNA	TOM1	Heart
SCCPDH	Kidney		XM_540295.5	116.864	PREDICTED:_Canis_lupus_familiaris_splicing_factor_3b,_subunit_4,_49kDa_(SF3B4),_mRNA	SF3B4	Lymphnode
ERH	Lymphnode		XM_014107412.1	116.832	PREDICTED:_Canis_lupus_familiaris_mitochondrial_calcium_uptake_2_(MICU2),_mRNA	MICU2	Kidney
SBDS	Skel_muscle		XM_845634.4	116.766	PREDICTED:_Canis_lupus_familiaris_COMM_domain_containing_9_(COMMD9),_mRNA	COMMD9	Kidney
GLO1	Jejunum		XM_005619328.2	116.726	PREDICTED:_Canis_lupus_familiaris_NADH_dehydrogenase_(ubiquinone)_Fe-S_protein_4,_18kDa_(NADH-coenzyme_Q_reductase)_(NDUFS4),_transcript_variant_X1,_mRNA	NDUFS4	Heart
AP1S2	Heart		XM_005634463.2	116.654	PREDICTED:_Canis_lupus_familiaris_propionyl_CoA_carboxylase,_beta_polypeptide_(PCCB),_mRNA	PCCB	Heart
TMED7	Pancreas		XM_014120558.1	116.545	PREDICTED:_Canis_lupus_familiaris_Fc_fragment_of_IgG,_high_affinity_Ia,_receptor_(CD64)_(FCGR1A),_transcript_variant_X1,_mRNA	FCGR1A	Spleen
CNTN1	Brain		XM_003433474.3	116.441	PREDICTED:_Canis_lupus_familiaris_mitochondrial_ribosomal_protein_L51_(MRPL51),_mRNA	MRPL51	#N/A
YPEL5	Brain		XM_014106535.1	116.44	PREDICTED:_Canis_lupus_familiaris_heterogeneous_nuclear_ribonucleoprotein_A1-like_(LOC100683228),_mRNA	LOC100683228	#N/A
SNCA	Brain		XM_542327.5	116.395	PREDICTED:_Canis_lupus_familiaris_inositol_polyphosphate_phosphatase-like_1_(INPPL1),_mRNA	INPPL1	Lymphnode
LOC608876	Lymphnode		XM_547813.3	116.339	PREDICTED:_Canis_lupus_familiaris_endoplasmic_reticulum_oxidoreductase_alpha_(ERO1A),_mRNA	ERO1A	Lymphnode
SAR1A	Pancreas		XM_003639910.3	116.241	PREDICTED:_Canis_lupus_familiaris_GPN-loop_GTPase_3_(GPN3),_mRNA	GPN3	Brain
TMEFF2	Brain		XM_534894.5	116.235	PREDICTED:_Canis_lupus_familiaris_mannose-6-phosphate_receptor_(cation_dependent)_(M6PR),_transcript_variant_X1,_mRNA	M6PR	Lymphnode
ARHGAP32	Brain		XM_849147.4	116.099	PREDICTED:_Canis_lupus_familiaris_RAB35,_member_RAS_oncogene_family_(RAB35),_transcript_variant_X1,_mRNA	RAB35	Pancreas
CDS1	Jejunum		XM_005620180.1	116.093	PREDICTED:_Canis_lupus_familiaris_ubiquitin_specific_peptidase_22_(USP22),_partial_mRNA	USP22	Brain
MGLL	Lung		XM_858927.4	115.983	PREDICTED:_Canis_lupus_familiaris_adenylate_kinase_2_(AK2),_transcript_variant_X2,_mRNA	AK2	Jejunum
AP4S1	Brain		XM_539730.5	115.971	PREDICTED:_Canis_lupus_familiaris_ELK3,_ETS-domain_protein_(SRF_accessory_protein_2)_(ELK3),_mRNA	ELK3	Lymphnode
FXYD6	Spleen		XM_003434895.4	115.857	PREDICTED:_Canis_lupus_familiaris_dolichyl-phosphate_mannosyltransferase_polypeptide_3_(DPM3),_mRNA	DPM3	Pancreas
TXNL1	Spleen		XM_533753.4	115.845	PREDICTED:_Canis_lupus_familiaris_ER_degradation_enhancer,_mannosidase_alpha-like_1_(EDEM1),_mRNA	EDEM1	Pancreas
ERBB4	Pancreas		XM_005620773.1	115.729	PREDICTED:_Canis_lupus_familiaris_chromosome_transmission_fidelity_factor_8_(CHTF8),_transcript_variant_X1,_mRNA	CHTF8	Lymphnode
CHST10	Brain		XM_005619964.2	115.664	PREDICTED:_Canis_lupus_familiaris_PHD_finger_protein_23_(PHF23),_mRNA	PHF23	Lymphnode
NDUFA9	Heart		XM_003640038.3	115.652	PREDICTED:_Canis_lupus_familiaris_isovaleryl-CoA_dehydrogenase_(IVD),_partial_mRNA	IVD	Kidney
DUSP6	Spleen		XM_005627791.2	115.255	PREDICTED:_Canis_lupus_familiaris_TSPY-like_1_(TSPYL1),_mRNA	TSPYL1	#N/A
LOC482027///RTN3	Brain		XM_533185.5	115.172	PREDICTED:_Canis_lupus_familiaris_NADH_dehydrogenase_(ubiquinone)_Fe-S_protein_3,_30kDa_(NADH-coenzyme_Q_reductase)_(NDUFS3),_mRNA	NDUFS3	Skel_muscle
MTCH2	Jejunum		XM_537014.4	115.137	PREDICTED:_Canis_lupus_familiaris_chloride_channel,_voltage-sensitive_7_(CLCN7),_mRNA	CLCN7	Lymphnode
ACO2	Heart		XM_003433536.3	115.058	PREDICTED:_Canis_lupus_familiaris_methyltransferase_like_7A_(METTL7A),_mRNA	METTL7A	#N/A
SARAF	Brain		XM_537508.5	115.01	PREDICTED:_Canis_lupus_familiaris_FCF1_rRNA-processing_protein_(FCF1),_mRNA	FCF1	Lymphnode
MYCBP2	Lymphnode		XM_014111600.1	114.86	PREDICTED:_Canis_lupus_familiaris_A-Raf_proto-oncogene,_serine/threonine_kinase_(ARAF),_mRNA	ARAF	Skel_muscle
BEX4	Brain		XM_534923.5	114.828	PREDICTED:_Canis_lupus_familiaris_FK506_binding_protein_4,_59kDa_(FKBP4),_mRNA	FKBP4	Liver
RABAC1	Pancreas		XM_850281.4	114.752	PREDICTED:_Canis_lupus_familiaris_polymerase_(DNA_directed),_epsilon_3,_accessory_subunit_(POLE3),_mRNA	POLE3	Lymphnode
NCOR1	Heart		XM_005616460.2	114.614	PREDICTED:_Canis_lupus_familiaris_apolipoprotein_E_(APOE),_transcript_variant_X1,_mRNA	APOE	Liver
STEAP2	Kidney		XM_014117416.1	114.558	PREDICTED:_Canis_lupus_familiaris_ceramide_kinase_(CERK),_mRNA	CERK	Brain
CTNND2	Brain		XM_534420.5	114.511	PREDICTED:_Canis_lupus_familiaris_topoisomerase_(DNA)_I_(TOP1),_mRNA	TOP1	Lymphnode
HAGH	Kidney		XM_844993.4	114.422	PREDICTED:_Canis_lupus_familiaris_adipocyte_plasma_membrane_associated_protein_(APMAP),_mRNA	APMAP	Kidney
PURA	Brain		XM_549024.5	114.404	PREDICTED:_Canis_lupus_familiaris_melanoma-associated_antigen_H1_(LOC491904),_mRNA	LOC491904	Brain
CMAS	Brain		XM_548290.6	114.359	PREDICTED:_Canis_lupus_familiaris_phosphatidylinositol_glycan_anchor_biosynthesis,_class_S_(PIGS),_mRNA	PIGS	Liver
TPPP3	Lung		XM_014114431.1	114.337	PREDICTED:_Canis_lupus_familiaris_chromosome_6_open_reading_frame,_human_C16orf72_(C6H16orf72),_mRNA	C6H16orf72	#N/A
TMEM50A	Lung		XM_003433131.3	114.214	PREDICTED:_Canis_lupus_familiaris_phosphorylase,_glycogen;_brain_(PYGB),_mRNA	PYGB	Heart
NME1	Brain		XM_546961.5	114.024	PREDICTED:_Canis_lupus_familiaris_galactose-3-O-sulfotransferase_4_(GAL3ST4),_mRNA	GAL3ST4	Spleen
DCAF6	Skel_muscle		XM_536855.5	113.913	PREDICTED:_Canis_lupus_familiaris_zinc_finger,_HIT-type_containing_1_(ZNHIT1),_mRNA	ZNHIT1	Kidney
SLC15A2	Kidney		NM_001038606.2	113.79	Canis_lupus_familiaris_chemokine_(C-C_motif)_receptor_1_(CCR1),_mRNA	CCR1	Spleen
HN1	Brain		XM_014106954.1	113.64	PREDICTED:_Canis_lupus_familiaris_bromodomain_containing_7_(BRD7),_mRNA	BRD7	Lung
RPF1	Heart		XM_014118670.1	113.631	PREDICTED:_Canis_lupus_familiaris_G-rich_RNA_sequence_binding_factor_1_(GRSF1),_mRNA	GRSF1	Skel_muscle
SON	Lymphnode		XM_003639067.2	113.618	PREDICTED:_Canis_lupus_familiaris_heat_shock_factor_binding_protein_1_(HSBP1),_transcript_variant_X1,_mRNA	HSBP1	Kidney
SLIRP	Heart		XM_014107026.1	113.609	PREDICTED:_Canis_lupus_familiaris_serine/arginine-rich_splicing_factor_4_(SRSF4),_mRNA	SRSF4	Lymphnode
ERP29	Kidney		XM_847967.4	113.39	PREDICTED:_Canis_lupus_familiaris_ubiquitin_C_(UBC),_mRNA	UBC	#N/A
UBE2H	Brain		XM_005626573.1	113.317	PREDICTED:_Canis_lupus_familiaris_heterogeneous_nuclear_ribonucleoprotein_A0_(HNRNPA0),_mRNA	HNRNPA0	Lymphnode
CETN2	Lung		XM_014116207.1	113.308	PREDICTED:_Canis_lupus_familiaris_tripartite_motif_containing_47_(TRIM47),_mRNA	TRIM47	Lung
MTCH1	Brain		XM_532552.5	113.301	PREDICTED:_Canis_lupus_familiaris_UTP11-like,_U3_small_nucleolar_ribonucleoprotein_(yeast)_(UTP11L),_mRNA	UTP11L	Skel_muscle
SUN1	Jejunum		XM_532906.5	113.29	PREDICTED:_Canis_lupus_familiaris_all-trans_retinoic_acid-induced_differentiation_factor_(ATRAID),_mRNA	ATRAID	Liver
GLOD4	Jejunum		XM_847193.3	113.219	PREDICTED:_Canis_lupus_familiaris_chromosome_7_open_reading_frame,_human_C1orf43_(C7H1orf43),_mRNA	C7H1orf43	Heart
MRPL40	Skel_muscle		XM_014113619.1	113.207	PREDICTED:_Canis_lupus_familiaris_ubiquitin_B_(UBB),_mRNA	UBB	Brain
CASK	Jejunum		XM_540868.5	113.079	PREDICTED:_Canis_lupus_familiaris_mitochondrial_ribosomal_protein_L49_(MRPL49),_mRNA	MRPL49	Skel_muscle
HNRNPC	Lymphnode		XM_862279.4	113.003	PREDICTED:_Canis_lupus_familiaris_GTPase_activating_protein_(SH3_domain)_binding_protein_1_(G3BP1),_mRNA	G3BP1	Lymphnode
CAMSAP1	Heart		XM_536142.4	112.969	PREDICTED:_Canis_lupus_familiaris_dual_specificity_phosphatase_12_(DUSP12),_mRNA	DUSP12	Spleen
EIF2S3	Lymphnode		XM_003433621.2	112.815	PREDICTED:_Canis_lupus_familiaris_BBSome_interacting_protein_1_(BBIP1),_mRNA	BBIP1	#N/A
SQLE	Liver		XM_003431952.3	112.805	PREDICTED:_Canis_lupus_familiaris_Ras-related_GTP_binding_C_(RRAGC),_mRNA	RRAGC	#N/A
POLR2C	Brain		XM_536055.5	112.792	PREDICTED:_Canis_lupus_familiaris_LanC_lantibiotic_synthetase_component_C-like_1_(bacterial)_(LANCL1),_mRNA	LANCL1	Brain
EIF3I	Skel_muscle		XM_014120568.1	112.782	PREDICTED:_Canis_lupus_familiaris_CD58_molecule_(CD58),_mRNA	CD58	#N/A
ATP6V1D	Kidney		XM_003432778.3	112.778	PREDICTED:_Canis_lupus_familiaris_solute_carrier_family_44_(choline_transporter),_member_2_(SLC44A2),_transcript_variant_X2,_mRNA	SLC44A2	Lymphnode
KCNMB4	Brain		XM_005637906.2	112.765	PREDICTED:_Canis_lupus_familiaris_tubulin,_gamma_complex_associated_protein_2_(TUBGCP2),_mRNA	TUBGCP2	Lymphnode
EMC8	Skel_muscle		XM_003639122.3	112.759	PREDICTED:_Canis_lupus_familiaris_chromosome_6_open_reading_frame,_human_C16orf54_(C6H16orf54),_mRNA	C6H16orf54	#N/A
RPLP1	Lymphnode		NM_001287052.1	112.625	Canis_lupus_familiaris_ras_homolog_family_member_B_(RHOB),_mRNA	RHOB	Brain
LOC611067	Lymphnode		XM_843646.4	112.514	PREDICTED:_Canis_lupus_familiaris_peptidylprolyl_isomerase_E_(cyclophilin_E)_(PPIE),_mRNA	PPIE	Lymphnode
SCCPDH	Kidney		XM_548162.4	112.472	PREDICTED:_Canis_lupus_familiaris_karyopherin_(importin)_beta_1_(KPNB1),_mRNA	KPNB1	Lymphnode
LOC475912///LOC475273	Heart		XM_848339.4	112.47	PREDICTED:_Canis_lupus_familiaris_thioredoxin-related_transmembrane_protein_1_(TMX1),_mRNA	TMX1	Pancreas
SEC23A	Jejunum		XM_847039.5	112.418	PREDICTED:_Canis_lupus_familiaris_CKLF-like_MARVEL_transmembrane_domain_containing_6_(CMTM6),_mRNA	CMTM6	Liver
BCAS2	Heart		XM_003639744.3	112.254	PREDICTED:_Canis_lupus_familiaris_small_integral_membrane_protein_4_(SMIM4),_mRNA	SMIM4	#N/A
RPS29	Lymphnode		XM_014120433.1	111.799	PREDICTED:_Canis_lupus_familiaris_small_nuclear_ribonucleoprotein_200kDa_(U5)_(SNRNP200),_mRNA	SNRNP200	Lymphnode
NME2	Kidney		XM_536263.5	111.789	PREDICTED:_Canis_lupus_familiaris_phosphoglucomutase_2_(PGM2),_mRNA	PGM2	Jejunum
VPS52	Brain		XM_534469.5	111.771	PREDICTED:_Canis_lupus_familiaris_PRELI_domain_containing_3B_(PRELID3B),_mRNA	PRELID3B	Skel_muscle
TAX1BP3	Lung		XM_845202.4	111.727	PREDICTED:_Canis_lupus_familiaris_chromosome_unknown_open_reading_frame,_human_C17orf62_(LOC608239),_mRNA	LOC608239	Lymphnode
REEP5	Jejunum		XM_005625569.2	111.603	PREDICTED:_Canis_lupus_familiaris_uncharacterized_protein_C7orf73_(LOC102154691),_mRNA	LOC102154691	#N/A
HNRNPU	Lymphnode		XM_543953.5	111.36	PREDICTED:_Canis_lupus_familiaris_phosphatidylinositol_4-kinase_type_2_alpha_(PI4K2A),_mRNA	PI4K2A	Lymphnode
ARF4	Jejunum		XM_014117916.1	111.327	PREDICTED:_Canis_lupus_familiaris_KIAA0368_ortholog_(KIAA0368),_mRNA	KIAA0368	#N/A
TSPAN3	Heart		XM_005639981.2	111.236	PREDICTED:_Canis_lupus_familiaris_receptor_(TNFRSF)-interacting_serine-threonine_kinase_1_(RIPK1),_mRNA	RIPK1	Lymphnode
SACS	Brain		XM_003433432.3	111.047	PREDICTED:_Canis_lupus_familiaris_transmembrane_p24_trafficking_protein_2_(TMED2),_transcript_variant_X2,_mRNA	TMED2	#N/A
FAIM	Lymphnode		XM_005630021.2	110.988	PREDICTED:_Canis_lupus_familiaris_aspartylglucosaminidase_(AGA),_mRNA	AGA	Kidney
RNF220	Brain		XM_005641443.2	110.758	PREDICTED:_Canis_lupus_familiaris_immunoglobulin_(CD79A)_binding_protein_1_(IGBP1),_mRNA	IGBP1	Jejunum
MZT2B	Brain		NM_001193299.2	110.627	Canis_lupus_familiaris_tumor_necrosis_factor_receptor_superfamily,_member_12A_(TNFRSF12A),_mRNA	TNFRSF12A	Heart
SMIM7	Lymphnode		XM_531886.5	110.481	PREDICTED:_Canis_lupus_familiaris_sorting_nexin_2_(SNX2),_transcript_variant_X2,_mRNA	SNX2	Kidney
HDAC2	Lymphnode		XM_548171.5	110.386	PREDICTED:_Canis_lupus_familiaris_chromobox_homolog_1_(CBX1),_mRNA	CBX1	Lymphnode
PSMC6	Heart		XM_540416.4	110.183	PREDICTED:_Canis_lupus_familiaris_CD300_molecule-like_family_member_f_(CD300LF),_transcript_variant_X3,_mRNA	CD300LF	Lung
STARD3NL	Lung		XM_844339.5	110.125	PREDICTED:_Canis_lupus_familiaris_p21_protein_(Cdc42/Rac)-activated_kinase_2_(PAK2),_mRNA	PAK2	Jejunum
UBE2V2	Brain		XM_014115688.1	110.03	PREDICTED:_Canis_lupus_familiaris_fermitin_family_member_2_(FERMT2),_mRNA	FERMT2	Lung
MRPS31	Spleen		XM_538032.5	109.949	PREDICTED:_Canis_lupus_familiaris_PRA1_domain_family,_member_2_(PRAF2),_mRNA	PRAF2	Brain
SRSF9	Lymphnode		XM_014120427.1	109.92	PREDICTED:_Canis_lupus_familiaris_mediator_of_cell_motility_1_(MEMO1),_mRNA	MEMO1	Skel_muscle
TXNIP	Lung		XM_843168.3	109.829	PREDICTED:_Canis_lupus_familiaris_macrophage_scavenger_receptor_1_(MSR1),_transcript_variant_X1,_mRNA	MSR1	Spleen
CLASP2	Brain		NM_001252389.1	109.825	Canis_lupus_familiaris_nudix_(nucleoside_diphosphate_linked_moiety_X)-type_motif_3_(NUDT3),_mRNA	NUDT3	Brain
JAM2	Brain		XM_005632517.2	109.757	PREDICTED:_Canis_lupus_familiaris_RNA_binding_motif_protein_5_(RBM5),_mRNA	RBM5	Lymphnode
LOC486305	Skel_muscle		XM_005634254.1	109.685	PREDICTED:_Canis_lupus_familiaris_golgi_reassembly_stacking_protein_1,_65kDa_(GORASP1),_transcript_variant_X1,_mRNA	GORASP1	Pancreas
LOC609990	Heart		XM_014111034.1	109.083	PREDICTED:_Canis_lupus_familiaris_raftlin_family_member_2_(RFTN2),_mRNA	RFTN2	#N/A
APBB1	Brain		XM_014107467.1	108.941	PREDICTED:_Canis_lupus_familiaris_prothymosin,_alpha_(PTMA),_transcript_variant_X1,_mRNA	PTMA	Lymphnode
SNX4	Kidney		XM_014119245.1	108.846	PREDICTED:_Canis_lupus_familiaris_mitochondrial_ribosomal_protein_S15_(MRPS15),_partial_mRNA	MRPS15	Skel_muscle
PGM1	Skel_muscle		XM_542194.5	108.821	PREDICTED:_Canis_lupus_familiaris_abhydrolase_domain_containing_17A_(ABHD17A),_mRNA	ABHD17A	Jejunum
CCT4	Lymphnode		XM_532463.5	108.8	PREDICTED:_Canis_lupus_familiaris_Bet1_golgi_vesicular_membrane_trafficking_protein_(BET1),_mRNA	BET1	Jejunum
ARF5	Brain		NM_001003210.1	108.726	Canis_lupus_familiaris_tumor_protein_p53_(TP53),_mRNA	TP53	Lymphnode
GLRX2	Heart		XM_005617922.1	108.684	PREDICTED:_Canis_lupus_familiaris_matrilin_1,_cartilage_matrix_protein_(MATN1),_mRNA	MATN1	Kidney
LACTB2	Kidney		XM_544136.5	108.638	PREDICTED:_Canis_lupus_familiaris_peroxisomal_biogenesis_factor_2_(PEX2),_mRNA	PEX2	Liver
TOMM6	Brain		XM_014121822.1	108.627	PREDICTED:_Canis_lupus_familiaris_myosin_IF_(MYO1F),_mRNA	MYO1F	Spleen
EBAG9	Lymphnode		XM_539965.5	108.538	PREDICTED:_Canis_lupus_familiaris_TM2_domain_containing_2_(TM2D2),_mRNA	TM2D2	Lymphnode
SPCS1	Pancreas		XM_537556.5	108.492	PREDICTED:_Canis_lupus_familiaris_dynein,_cytoplasmic_1,_heavy_chain_1_(DYNC1H1),_mRNA	DYNC1H1	Brain
PABPN1///BCL2L2	Lymphnode		XM_533876.4	108.478	PREDICTED:_Canis_lupus_familiaris_coiled-coil_domain_containing_124_(CCDC124),_mRNA	CCDC124	Skel_muscle
LOC480492	Brain		XM_003639856.2	108.393	PREDICTED:_Canis_lupus_familiaris_p53_and_DNA-damage_regulated_1_(PDRG1),_mRNA	PDRG1	Brain
VPS29	Kidney		XM_537412.5	108.288	PREDICTED:_Canis_lupus_familiaris_proteasome_subunit_alpha_6_(PSMA6),_transcript_variant_X1,_mRNA	PSMA6	Lymphnode
PTN	Brain		NM_001003249.1	108.153	Canis_lupus_familiaris_guanine_nucleotide_binding_protein_(G_protein),_q_polypeptide_(GNAQ),_mRNA	GNAQ	Spleen
MRPS6	Heart		XR_134733.3	108.097	PREDICTED:_Canis_lupus_familiaris_uncharacterized_LOC100685930_(LOC100685930),_ncRNA	LOC100685930	#N/A
PSMC4	Skel_muscle		XM_005618393.2	107.733	PREDICTED:_Canis_lupus_familiaris_BTB_(POZ)_domain_containing_1_(BTBD1),_mRNA	BTBD1	Skel_muscle
DNAJC8	Brain		XM_014107430.1	107.689	PREDICTED:_Canis_lupus_familiaris_heat_shock_105kDa/110kDa_protein_1_(HSPH1),_mRNA	HSPH1	Brain
PCNXL4	Brain		XM_843935.4	107.689	PREDICTED:_Canis_lupus_familiaris_eukaryotic_translation_initiation_factor_5A_(EIF5A),_transcript_variant_X1,_mRNA	EIF5A	Skel_muscle
HIGD1A	Jejunum		XM_541860.5	107.535	PREDICTED:_Canis_lupus_familiaris_abhydrolase_domain_containing_14B_(ABHD14B),_mRNA	ABHD14B	Kidney
HMOX2	Brain		XM_532015.5	107.484	PREDICTED:_Canis_lupus_familiaris_mitochondrial_ribosomal_protein_L50_(MRPL50),_mRNA	MRPL50	Pancreas
HSP90B1	Lymphnode		XM_844507.4	107.405	PREDICTED:_Canis_lupus_familiaris_axin_interactor,_dorsalization_associated_(AIDA),_mRNA	AIDA	Lung
MARK2	Jejunum		XM_003432481.3	107.27	PREDICTED:_Canis_lupus_familiaris_fibroblast_growth_factor_2_(basic)_(FGF2),_partial_mRNA	FGF2	Lung
EMC7	Pancreas		XM_848220.3	106.925	PREDICTED:_Canis_lupus_familiaris_pseudouridine_5'-phosphatase_(PUDP),_mRNA	PUDP	Skel_muscle
PSMD11	Heart		XM_534027.5	106.867	PREDICTED:_Canis_lupus_familiaris_ribonucleotide_reductase_M1_(RRM1),_mRNA	RRM1	Lymphnode
ENO2	Brain		XM_533678.5	106.843	PREDICTED:_Canis_lupus_familiaris_enoyl_CoA_hydratase_1,_peroxisomal_(ECH1),_mRNA	ECH1	Heart
PPP1R1B	Brain		XM_014119989.1	106.771	PREDICTED:_Canis_lupus_familiaris_plasminogen_activator,_urokinase_receptor_(PLAUR),_mRNA	PLAUR	Lung
BECN1	Brain		XM_005628525.2	106.504	PREDICTED:_Canis_lupus_familiaris_pyruvate_dehydrogenase_kinase,_isozyme_4_(PDK4),_mRNA	PDK4	Skel_muscle
RWDD1	Lymphnode		XM_534682.5	106.47	PREDICTED:_Canis_lupus_familiaris_TRAF-type_zinc_finger_domain_containing_1_(TRAFD1),_mRNA	TRAFD1	Lung
ZBTB4	Lung		XM_541549.5	106.43	PREDICTED:_Canis_lupus_familiaris_forkhead_box_A3_(FOXA3),_mRNA	FOXA3	Liver
TTC9B	Brain		XM_014120096.1	106.364	PREDICTED:_Canis_lupus_familiaris_cytochrome_P450_4V2_(LOC102152484),_mRNA	LOC102152484	#N/A
TSPAN12	Heart		XM_005618675.2	106.336	PREDICTED:_Canis_lupus_familiaris_fibroblast_growth_factor_receptor-like_1_(FGFRL1),_mRNA	FGFRL1	Liver
SARS	Brain		XM_540118.5	106.293	PREDICTED:_Canis_lupus_familiaris_solute_carrier_family_35,_member_F6_(SLC35F6),_mRNA	SLC35F6	Kidney
DARS	Heart		XM_005630559.2	106.257	PREDICTED:_Canis_lupus_familiaris_dual_specificity_phosphatase_11_(RNA/RNP_complex_1-interacting)_(DUSP11),_mRNA	DUSP11	Lymphnode
GPM6B	Brain		XM_003639927.3	106.245	PREDICTED:_Canis_lupus_familiaris_D-dopachrome_tautomerase_(DDT),_mRNA	DDT	Liver
TMEM55A	Brain		XM_003433244.3	106.101	PREDICTED:_Canis_lupus_familiaris_transmembrane_9_superfamily_protein_member_4_(TM9SF4),_mRNA	TM9SF4	Liver
PGM2L1	Brain		XM_849646.4	106.096	PREDICTED:_Canis_lupus_familiaris_signal_recognition_particle_9kDa_(SRP9),_mRNA	SRP9	Brain
GTF2H5	Jejunum		XM_849841.4	106.093	PREDICTED:_Canis_lupus_familiaris_apolipoprotein_A-I_binding_protein_(APOA1BP),_mRNA	APOA1BP	#N/A
TNIK	Brain		XM_545902.5	106.068	PREDICTED:_Canis_lupus_familiaris_GrpE-like_1,_mitochondrial_(E._coli)_(GRPEL1),_mRNA	GRPEL1	Kidney
EPRS	Liver		XM_537662.6	106.048	PREDICTED:_Canis_lupus_familiaris_CDK5_regulatory_subunit_associated_protein_3_(CDK5RAP3),_mRNA	CDK5RAP3	Liver
PRMT1	Skel_muscle		XM_858438.4	106.034	PREDICTED:_Canis_lupus_familiaris_actin_related_protein_2/3_complex,_subunit_5-like_(ARPC5L),_mRNA	ARPC5L	Lymphnode
FGFR1OP2	Brain		NM_001122673.1	106.017	Canis_lupus_familiaris_thioredoxin_reductase_1_(TXNRD1),_mRNA	TXNRD1	Jejunum
42248	Pancreas		XM_545862.5	106.007	PREDICTED:_Canis_lupus_familiaris_HD_domain_containing_3_(HDDC3),_mRNA	HDDC3	Jejunum
SUCLG1	Kidney		XM_843402.3	105.971	PREDICTED:_Canis_lupus_familiaris_WD_repeat_and_FYVE_domain_containing_2_(WDFY2),_mRNA	WDFY2	Pancreas
ANP32B	Lymphnode		XM_005630818.2	105.904	PREDICTED:_Canis_lupus_familiaris_mitochondrial_ribosomal_protein_L9_(MRPL9),_mRNA	MRPL9	Liver
UCHL3	Heart		XM_005620893.2	105.869	PREDICTED:_Canis_lupus_familiaris_core-binding_factor,_beta_subunit_(CBFB),_mRNA	CBFB	Pancreas
DCP1B	Skel_muscle		NM_001127499.1	105.721	Canis_lupus_familiaris_solute_carrier_family_35_(adenosine_3'-phospho_5'-phosphosulfate_transporter),_member_B2_(SLC35B2),_mRNA	SLC35B2	Kidney
RBFA	Liver		XM_533084.5	105.693	PREDICTED:_Canis_lupus_familiaris_vacuolar_protein_sorting_41_homolog_(S._cerevisiae)_(VPS41),_mRNA	VPS41	Brain
ACOT7	Brain		XM_014106494.1	105.595	PREDICTED:_Canis_lupus_familiaris_CKLF-like_MARVEL_transmembrane_domain_containing_7_(CMTM7),_partial_mRNA	CMTM7	Lymphnode
TCEA2	Brain		XM_003639776.2	105.524	PREDICTED:_Canis_lupus_familiaris_ilvB_(bacterial_acetolactate_synthase)-like_(ILVBL),_mRNA	ILVBL	Jejunum
ATP2B1	Brain		XM_544656.5	105.45	PREDICTED:_Canis_lupus_familiaris_eukaryotic_translation_initiation_factor_3,_subunit_J_(EIF3J),_mRNA	EIF3J	Heart
FH	Heart		XM_014117439.1	105.369	PREDICTED:_Canis_lupus_familiaris_potassium_channel_tetramerization_domain_containing_17_(KCTD17),_mRNA	KCTD17	Brain
COPA	Jejunum		XM_848549.4	105.314	PREDICTED:_Canis_lupus_familiaris_polymerase_(RNA)_II_(DNA_directed)_polypeptide_I,_14.5kDa_(POLR2I),_mRNA	POLR2I	Heart
GOSR1	Lymphnode		XM_005621522.2	105.21	PREDICTED:_Canis_lupus_familiaris_N-terminal_asparagine_amidase_(NTAN1),_mRNA	NTAN1	Kidney
SRSF2	Lymphnode		XM_846373.4	105.083	PREDICTED:_Canis_lupus_familiaris_general_transcription_factor_IIF,_polypeptide_2,_30kDa_(GTF2F2),_mRNA	GTF2F2	Skel_muscle
WBP2	Brain		XM_537661.5	105.066	PREDICTED:_Canis_lupus_familiaris_pyridoxamine_5'-phosphate_oxidase_(PNPO),_mRNA	PNPO	Kidney
KLHL5	Lung		XM_005616599.1	105.029	PREDICTED:_Canis_lupus_familiaris_mediator_complex_subunit_29_(MED29),_mRNA	MED29	Brain
AP2S1	Brain		XM_005615278.2	104.991	PREDICTED:_Canis_lupus_familiaris_PQ_loop_repeat_containing_1_(PQLC1),_partial_mRNA	PQLC1	Kidney
CADPS	Brain		XM_543796.5	104.902	PREDICTED:_Canis_lupus_familiaris_H2A_histone_family,_member_J_(H2AFJ),_mRNA	H2AFJ	Kidney
RAP1B	Spleen		XM_844689.4	104.838	PREDICTED:_Canis_lupus_familiaris_regulator_of_G-protein_signaling_18_(RGS18),_mRNA	RGS18	Spleen
CSTB	Lung		XM_014119169.1	104.802	PREDICTED:_Canis_lupus_familiaris_IMP_(inosine_5'-monophosphate)_dehydrogenase_1_(IMPDH1),_mRNA	IMPDH1	Brain
PIGY	Pancreas		XM_542080.5	104.717	PREDICTED:_Canis_lupus_familiaris_peptidylprolyl_cis/trans_isomerase,_NIMA-interacting_1_(PIN1),_mRNA	PIN1	Brain
SH3BGRL3	Spleen		XM_847932.4	104.672	PREDICTED:_Canis_lupus_familiaris_WW_domain_binding_protein_11_(WBP11),_mRNA	WBP11	Spleen
HSPB8	Heart		XM_532008.6	104.662	PREDICTED:_Canis_lupus_familiaris_polypeptide_N-acetylgalactosaminyltransferase_12_(GALNT12),_mRNA	GALNT12	Jejunum
POLR2F	Kidney		XM_537659.5	104.471	PREDICTED:_Canis_lupus_familiaris_aminopeptidase_puromycin_sensitive_(NPEPPS),_mRNA	NPEPPS	Jejunum
ADGRB3	Brain		XM_014111291.1	104.387	PREDICTED:_Canis_lupus_familiaris_CD84_molecule_(CD84),_transcript_variant_X2,_mRNA	CD84	Lymphnode
SMS	Jejunum		XM_846378.3	104.374	PREDICTED:_Canis_lupus_familiaris_integrin_alpha_FG-GAP_repeat_containing_1_(ITFG1),_mRNA	ITFG1	Pancreas
COPB1	Jejunum		XM_005627005.1	104.325	PREDICTED:_Canis_lupus_familiaris_proteasome_26S_subunit,_non-ATPase_5_(PSMD5),_partial_mRNA	PSMD5	#N/A
TSC22D4	Brain		XM_549261.5	104.322	PREDICTED:_Canis_lupus_familiaris_serine/threonine_protein_kinase_26_(STK26),_mRNA	STK26	Lymphnode
ACTR2	Lymphnode		XM_534289.5	104.303	PREDICTED:_Canis_lupus_familiaris_solute_carrier_family_25_(pyrimidine_nucleotide_carrier),_member_36_(SLC25A36),_mRNA	SLC25A36	Kidney
PPP3CA	Brain		XM_548181.5	104.262	PREDICTED:_Canis_lupus_familiaris_ATP_synthase,_H+_transporting,_mitochondrial_Fo_complex,_subunit_C1_(subunit_9)_(ATP5G1),_transcript_variant_X2,_mRNA	ATP5G1	Heart
TST	Liver		XM_532056.6	104.205	PREDICTED:_Canis_lupus_familiaris_ATP-binding_cassette,_sub-family_F_(GCN20),_member_1_(ABCF1),_mRNA	ABCF1	Heart
TPM4	Lung		XM_531740.5	104.176	PREDICTED:_Canis_lupus_familiaris_polymerase_(RNA)_II_(DNA_directed)_polypeptide_F_(POLR2F),_transcript_variant_X1,_mRNA	POLR2F	Kidney
DCAF8	Skel_muscle		NM_001003270.1	104.008	Canis_lupus_familiaris_signal_sequence_receptor,_alpha_(SSR1),_mRNA	SSR1	Pancreas
BIN1	Skel_muscle		XM_536446.5	103.902	PREDICTED:_Canis_lupus_familiaris_SLU7_homolog,_splicing_factor_(SLU7),_mRNA	SLU7	Lung
AMPH	Brain		NM_001252131.2	103.865	Canis_lupus_familiaris_ubiquitin-conjugating_enzyme_E2N_(UBE2N),_mRNA	UBE2N	Lymphnode
IDH3B	Heart		XM_849107.4	103.779	PREDICTED:_Canis_lupus_familiaris_serine_peptidase_inhibitor,_Kazal_type_2_(acrosin-trypsin_inhibitor)_(SPINK2),_mRNA	SPINK2	Brain
YTHDC1	Lymphnode		XM_003639750.2	103.756	PREDICTED:_Canis_lupus_familiaris_5'-nucleotidase_domain_containing_2_(NT5DC2),_partial_mRNA	NT5DC2	#N/A
WDR83OS	Brain		XM_532816.5	103.51	PREDICTED:_Canis_lupus_familiaris_dynactin_6_(DCTN6),_mRNA	DCTN6	Brain
JCHAIN	Brain		XM_849421.4	103.503	PREDICTED:_Canis_lupus_familiaris_YY1_transcription_factor_(YY1),_mRNA	YY1	Lymphnode
SUCLA2	Heart		NM_001165888.1	103.465	Canis_lupus_familiaris_serpin_peptidase_inhibitor,_clade_H_(heat_shock_protein_47),_member_1,_(collagen_binding_protein_1)_(SERPINH1),_mRNA	SERPINH1	Spleen
CAPZA2	Skel_muscle		XM_545678.5	103.367	PREDICTED:_Canis_lupus_familiaris_proline/arginine-rich_end_leucine-rich_repeat_protein_(PRELP),_transcript_variant_X1,_mRNA	PRELP	Pancreas
PSMD13	Pancreas		XM_534993.5	103.322	PREDICTED:_Canis_lupus_familiaris_mitochondrial_ribosomal_protein_L43_(MRPL43),_mRNA	MRPL43	Skel_muscle
FARSB	Heart		XM_005630495.1	103.254	PREDICTED:_Canis_lupus_familiaris_trans-golgi_network_protein_2_(TGOLN2),_mRNA	TGOLN2	Liver
COPS3	Skel_muscle		XM_014121541.1	103.249	PREDICTED:_Canis_lupus_familiaris_IQ_motif_and_Sec7_domain_1_(IQSEC1),_mRNA	IQSEC1	#N/A
ARF3	Brain		XM_003639204.3	103.147	PREDICTED:_Canis_lupus_familiaris_dihydrolipoamide_S-succinyltransferase_(E2_component_of_2-oxo-glutarate_complex)_(DLST),_mRNA	DLST	Heart
LOC608299///SSU72	Heart		XM_537622.6	103.122	PREDICTED:_Canis_lupus_familiaris_upstream_binding_transcription_factor,_RNA_polymerase_I_(UBTF),_mRNA	UBTF	Pancreas
CSDE1	Skel_muscle		XM_534996.5	103.112	PREDICTED:_Canis_lupus_familiaris_meningioma_expressed_antigen_5_(hyaluronidase)_(MGEA5),_mRNA	MGEA5	Lymphnode
SDHC	Heart		XM_014118240.1	103.091	PREDICTED:_Canis_lupus_familiaris_activating_transcription_factor_6_beta_(ATF6B),_mRNA	ATF6B	Lymphnode
C18H11orf31	Brain		NM_001003391.2	103.038	Canis_lupus_familiaris_presequence_translocase-associated_motor_16_homolog_(S._cerevisiae)_(PAM16),_mRNA	PAM16	Heart
AIG1	Liver		XM_005618001.1	103.012	PREDICTED:_Canis_lupus_familiaris_F-box_protein_6_(FBXO6),_mRNA	FBXO6	Lymphnode
CA10	Brain		XM_005633056.2	102.845	PREDICTED:_Canis_lupus_familiaris_UBX_domain_protein_6_(UBXN6),_mRNA	UBXN6	Skel_muscle
KLC1	Brain		XM_546796.5	102.842	PREDICTED:_Canis_lupus_familiaris_zinc_finger,_DHHC-type_containing_7_(ZDHHC7),_mRNA	ZDHHC7	Jejunum
RNF7	Skel_muscle		XM_014116227.1	102.781	PREDICTED:_Canis_lupus_familiaris_G_protein_pathway_suppressor_1_(GPS1),_mRNA	GPS1	Kidney
NSF	Brain		XM_540364.3	102.754	PREDICTED:_Canis_lupus_familiaris_inhibin,_beta_A_(INHBA),_mRNA	INHBA	Liver
SARNP	Lymphnode		XM_539577.5	102.737	PREDICTED:_Canis_lupus_familiaris_zinc_metallopeptidase_STE24_(ZMPSTE24),_mRNA	ZMPSTE24	Pancreas
CCBL1	Liver		NM_001252161.1	102.733	Canis_lupus_familiaris_Sin3A-associated_protein,_18kDa_(SAP18),_mRNA	SAP18	Pancreas
LOC612669///LOC479815	Heart		XM_014117001.1	102.704	PREDICTED:_Canis_lupus_familiaris_formin_binding_protein_1_(FNBP1),_mRNA	FNBP1	Lymphnode
LOC609507///ACYP1	Brain		XM_005623660.2	102.577	PREDICTED:_Canis_lupus_familiaris_latent_transforming_growth_factor_beta_binding_protein_2_(LTBP2),_mRNA	LTBP2	Skel_muscle
CADM1	Lung		XM_860510.4	102.497	PREDICTED:_Canis_lupus_familiaris_bone_marrow_stromal_cell_antigen_2_(BST2),_mRNA	BST2	#N/A
GNAI2	Lymphnode		XM_005622963.1	102.426	PREDICTED:_Canis_lupus_familiaris_torsin_family_3,_member_A_(TOR3A),_mRNA	TOR3A	Kidney
GNG3	Brain		XM_547579.5	102.353	PREDICTED:_Canis_lupus_familiaris_S100_calcium_binding_protein_A13_(S100A13),_transcript_variant_X3,_mRNA	S100A13	Brain
BOD1	Skel_muscle		XM_535363.5	102.192	PREDICTED:_Canis_lupus_familiaris_transcription_elongation_factor_A_(SII),_3_(TCEA3),_mRNA	TCEA3	Skel_muscle
RNASEH2B	Lymphnode		XM_534306.5	102.058	PREDICTED:_Canis_lupus_familiaris_eukaryotic_translation_initiation_factor_2A,_65kDa_(EIF2A),_mRNA	EIF2A	Skel_muscle
PNP	Jejunum		XM_003639267.3	102.019	PREDICTED:_Canis_lupus_familiaris_ER_membrane_protein_complex_subunit_6_(EMC6),_mRNA	EMC6	#N/A
RAP1GDS1	Brain		XM_850028.4	101.998	PREDICTED:_Canis_lupus_familiaris_bolA_family_member_3_(BOLA3),_mRNA	BOLA3	Skel_muscle
C5H17orf49	Lung		XM_847886.4	101.945	PREDICTED:_Canis_lupus_familiaris_latexin_(LXN),_mRNA	LXN	Jejunum
CIRBP	Brain		XM_848863.4	101.919	PREDICTED:_Canis_lupus_familiaris_deafness,_autosomal_dominant_5_(DFNA5),_mRNA	DFNA5	Jejunum
ANAPC11	Skel_muscle		XM_545655.5	101.911	PREDICTED:_Canis_lupus_familiaris_family_with_sequence_similarity_134,_member_A_(FAM134A),_mRNA	FAM134A	Brain
CHMP2A	Jejunum		XM_005627829.2	101.749	PREDICTED:_Canis_lupus_familiaris_ring_finger_protein_19A,_RBR_E3_ubiquitin_protein_ligase_(RNF19A),_mRNA	RNF19A	Lymphnode
TUBB	Lymphnode		XM_547528.5	101.617	PREDICTED:_Canis_lupus_familiaris_mitochondrial_ribosomal_protein_L24_(MRPL24),_mRNA	MRPL24	Brain
TRAPPC2L	Heart		XM_540737.4	101.529	PREDICTED:_Canis_lupus_familiaris_protein_tyrosine_phosphatase,_receptor_type,_J_(PTPRJ),_mRNA	PTPRJ	Spleen
PSAP	Spleen		XM_546089.4	101.42	PREDICTED:_Canis_lupus_familiaris_egl-9_family_hypoxia-inducible_factor_1_(EGLN1),_mRNA	EGLN1	Pancreas
TBCA	Lung		XM_532929.5	101.397	PREDICTED:_Canis_lupus_familiaris_family_with_sequence_similarity_98,_member_A_(FAM98A),_mRNA	FAM98A	Skel_muscle
ALDH2	Kidney		XM_535285.4	101.334	PREDICTED:_Canis_lupus_familiaris_cytokine_induced_apoptosis_inhibitor_1_(CIAPIN1),_mRNA	CIAPIN1	Heart
BTF3	Spleen		XM_845336.4	101.28	PREDICTED:_Canis_lupus_familiaris_KDEL_(Lys-Asp-Glu-Leu)_endoplasmic_reticulum_protein_retention_receptor_2_(KDELR2),_transcript_variant_X1,_mRNA	KDELR2	Pancreas
DNAJC7	Brain		XM_003639958.3	101.186	PREDICTED:_Canis_lupus_familiaris_atrophin_1_(ATN1),_mRNA	ATN1	#N/A
NOL7	Heart		XM_539624.5	101.185	PREDICTED:_Canis_lupus_familiaris_EF-hand_calcium_binding_domain_14_(EFCAB14),_mRNA	EFCAB14	Kidney
SIRT2	Brain		NM_001005757.1	101.122	Canis_lupus_familiaris_cyclin_D1_(CCND1),_mRNA	CCND1	Lung
SDF2	Lung		XM_844995.4	101.105	PREDICTED:_Canis_lupus_familiaris_heat_shock_protein_70kDa_family,_member_13_(HSPA13),_mRNA	HSPA13	Pancreas
CDKN2AIP	Lymphnode		XM_003639392.3	101.081	PREDICTED:_Canis_lupus_familiaris_clathrin,_light_chain_A_(CLTA),_transcript_variant_X4,_mRNA	CLTA	Kidney
GLG1	Brain		XM_844449.5	100.909	PREDICTED:_Canis_lupus_familiaris_cullin_4A_(CUL4A),_mRNA	CUL4A	Skel_muscle
RAD23B	Liver		XM_014114545.1	100.859	PREDICTED:_Canis_lupus_familiaris_dynactin_5_(p25)_(DCTN5),_mRNA	DCTN5	Lymphnode
RCN2	Kidney		XM_542618.5	100.793	PREDICTED:_Canis_lupus_familiaris_F-box_and_leucine-rich_repeat_protein_3_(FBXL3),_mRNA	FBXL3	Lung
TXNL4A	Skel_muscle		XM_005619269.2	100.773	PREDICTED:_Canis_lupus_familiaris_family_with_sequence_similarity_114,_member_A2_(FAM114A2),_mRNA	FAM114A2	Heart
ATP6AP1	Brain		XM_847756.5	100.736	PREDICTED:_Canis_lupus_familiaris_cytidine_monophosphate_(UMP-CMP)_kinase_1,_cytosolic_(CMPK1),_mRNA	CMPK1	Liver
MRPL3	Skel_muscle		NM_001287072.1	100.687	Canis_lupus_familiaris_family_with_sequence_similarity_32,_member_A_(FAM32A),_transcript_variant_2,_mRNA	FAM32A	#N/A
VCP	Skel_muscle		XM_533944.4	100.526	PREDICTED:_Canis_lupus_familiaris_chromosome_20_open_reading_frame,_human_C19orf70_(C20H19orf70),_mRNA	C20H19orf70	Heart
DCTN1	Brain		XM_531656.5	100.449	PREDICTED:_Canis_lupus_familiaris_protein_phosphatase,_Mg2+/Mn2+_dependent,_1H_(PPM1H),_mRNA	PPM1H	Kidney
COPB2	Jejunum		XM_536747.5	100.151	PREDICTED:_Canis_lupus_familiaris_3-hydroxyisobutyrate_dehydrogenase_(HIBADH),_mRNA	HIBADH	Kidney
RHOT1	Heart		XM_005633343.1	99.909	PREDICTED:_Canis_lupus_familiaris_endonuclease_domain_containing_1_(ENDOD1),_partial_mRNA	ENDOD1	Brain
G3BP1	Lymphnode		XM_847992.3	99.8871	PREDICTED:_Canis_lupus_familiaris_nuclear_receptor_corepressor_2_(NCOR2),_mRNA	NCOR2	#N/A
GRINA	Brain		XM_532580.5	99.8596	PREDICTED:_Canis_lupus_familiaris_epidermal_growth_factor_receptor_pathway_substrate_15_(EPS15),_mRNA	EPS15	Lymphnode
PSMD7	Skel_muscle		XM_844113.3	99.858	PREDICTED:_Canis_lupus_familiaris_VPS26_retromer_complex_component_B_(VPS26B),_partial_mRNA	VPS26B	Skel_muscle
CHPT1	Heart		XM_542452.4	99.7196	PREDICTED:_Canis_lupus_familiaris_sphingomyelin_phosphodiesterase_1,_acid_lysosomal_(SMPD1),_mRNA	SMPD1	Kidney
VPS13A	Brain		XM_546419.4	99.7021	PREDICTED:_Canis_lupus_familiaris_etoposide_induced_2.4_(EI24),_mRNA	EI24	Kidney
IDH3A	Heart		XM_535968.5	99.7016	PREDICTED:_Canis_lupus_familiaris_corepressor_interacting_with_RBPJ,_1_(CIR1),_mRNA	CIR1	Liver
SRPRA	Pancreas		XM_548152.3	99.6589	PREDICTED:_Canis_lupus_familiaris_plexin_domain_containing_1_(PLXDC1),_mRNA	PLXDC1	Brain
RBP4	Liver		XM_005634902.2	99.6505	PREDICTED:_Canis_lupus_familiaris_casein_kinase_2,_alpha_1_polypeptide_(CSNK2A1),_mRNA	CSNK2A1	Skel_muscle
DMD	Heart		XM_014113136.1	99.6399	PREDICTED:_Canis_lupus_familiaris_WD_repeat-containing_protein_70_(LOC489225),_mRNA	LOC489225	Skel_muscle
ACSL6	Brain		XM_005631741.1	99.5753	PREDICTED:_Canis_lupus_familiaris_potassium_channel,_voltage_gated_KQT-like_subfamily_Q,_member_1_(KCNQ1),_mRNA	KCNQ1	Spleen
AP2B1	Heart		XM_005621746.2	99.5546	PREDICTED:_Canis_lupus_familiaris_STIP1_homology_and_U-box_containing_protein_1,_E3_ubiquitin_protein_ligase_(STUB1),_mRNA	STUB1	Skel_muscle
GNG3	Brain		XM_536752.4	99.5255	PREDICTED:_Canis_lupus_familiaris_adenine_phosphoribosyltransferase_(APRT),_transcript_variant_X1,_mRNA	APRT	Jejunum
C9H9orf78	Lung		XM_014119857.1	99.5178	PREDICTED:_Canis_lupus_familiaris_tensin_3_(TNS3),_mRNA	TNS3	Pancreas
RHOA	Lung		XM_847907.4	99.3856	PREDICTED:_Canis_lupus_familiaris_NudC_domain_containing_3_(NUDCD3),_mRNA	NUDCD3	Skel_muscle
AUTS2	Brain		XM_533102.5	99.3663	PREDICTED:_Canis_lupus_familiaris_lysine_(K)-specific_methyltransferase_2E_(KMT2E),_mRNA	KMT2E	Lymphnode
PDCD4	Pancreas		XM_005624159.2	99.3283	PREDICTED:_Canis_lupus_familiaris_matrix-remodelling_associated_7_(MXRA7),_mRNA	MXRA7	#N/A
DDX24	Brain		XM_003431808.3	99.1675	PREDICTED:_Canis_lupus_familiaris_lymphocyte_antigen_6_complex,_locus_E_(LY6E),_mRNA	LY6E	#N/A
ARL6IP1	Kidney		XM_005631145.1	99.0125	PREDICTED:_Canis_lupus_familiaris_eukaryotic_translation_initiation_factor_3,_subunit_M_(EIF3M),_transcript_variant_X1,_mRNA	EIF3M	Lymphnode
LOC483985///DNAJA2	Brain		XM_014116488.1	98.9949	PREDICTED:_Canis_lupus_familiaris_gametogenetin_binding_protein_2_(GGNBP2),_mRNA	GGNBP2	Jejunum
GUK1	Pancreas		XM_005624999.1	98.9924	PREDICTED:_Canis_lupus_familiaris_coordinator_of_PRMT5,_differentiation_stimulator_(COPRS),_mRNA	COPRS	Kidney
LOC487739	Jejunum		XM_843295.4	98.9876	PREDICTED:_Canis_lupus_familiaris_NAD(P)H_dehydrogenase,_quinone_2_(NQO2),_mRNA	NQO2	Liver
KHDRBS3	Heart		XM_848122.4	98.9175	PREDICTED:_Canis_lupus_familiaris_ninjurin_1_(NINJ1),_transcript_variant_X3,_mRNA	NINJ1	Kidney
PSENEN	Liver		XM_847481.4	98.9013	PREDICTED:_Canis_lupus_familiaris_transmembrane_protein_167A_(TMEM167A),_mRNA	TMEM167A	Pancreas
DENND5A	Brain		XM_014108830.1	98.8117	PREDICTED:_Canis_lupus_familiaris_family_with_sequence_similarity_21,_member_C_(FAM21C),_mRNA	FAM21C	Lymphnode
MAG	Brain		XM_533512.5	98.7802	PREDICTED:_Canis_lupus_familiaris_chromosome_1_open_reading_frame,_human_C9orf64_(C1H9orf64),_mRNA	C1H9orf64	Jejunum
CIRBP	Brain		XM_537085.5	98.7713	PREDICTED:_Canis_lupus_familiaris_general_transcription_factor_IIB_(GTF2B),_mRNA	GTF2B	Jejunum
SON	Lymphnode		XM_850110.4	98.7021	PREDICTED:_Canis_lupus_familiaris_immediate_early_response_3_interacting_protein_1_(IER3IP1),_mRNA	IER3IP1	Kidney
COPS6	Kidney		XM_003431566.3	98.6906	PREDICTED:_Canis_lupus_familiaris_energy_homeostasis_associated_(ENHO),_mRNA	ENHO	#N/A
BCAP31	Jejunum		XM_548021.4	98.5575	PREDICTED:_Canis_lupus_familiaris_WD_repeat_domain,_phosphoinositide_interacting_1_(WIPI1),_mRNA	WIPI1	Heart
CUTA	Kidney		XM_003638878.3	98.5338	PREDICTED:_Canis_lupus_familiaris_kinesin_family_member_5B_(KIF5B),_mRNA	KIF5B	Heart
ILF2	Lymphnode		XM_546881.5	98.4157	PREDICTED:_Canis_lupus_familiaris_transmembrane_protein_208_(TMEM208),_mRNA	TMEM208	Pancreas
GPAA1	Kidney		XM_844152.4	98.3987	PREDICTED:_Canis_lupus_familiaris_vacuolar_protein_sorting_28_homolog_(S._cerevisiae)_(VPS28),_transcript_variant_X1,_mRNA	VPS28	Jejunum
LOC609081///C21H11orf58	Spleen		XM_005619434.1	98.1718	PREDICTED:_Canis_lupus_familiaris_pyrophosphatase_(inorganic)_1_(PPA1),_mRNA	PPA1	Jejunum
TCEAL1	Brain		XM_848280.4	98.1667	PREDICTED:_Canis_lupus_familiaris_EMG1_N1-specific_pseudouridine_methyltransferase_(EMG1),_mRNA	EMG1	Lymphnode
HSBP1	Kidney		NM_001287081.1	98.1141	Canis_lupus_familiaris_LSM7_homolog,_U6_small_nuclear_RNA_and_mRNA_degradation_associated_(LSM7),_mRNA	LSM7	Lymphnode
SEC61B	Pancreas		XM_531774.5	97.6752	PREDICTED:_Canis_lupus_familiaris_mitochondrial_ribosomal_protein_S9_(MRPS9),_mRNA	MRPS9	Kidney
NCS1	Brain		XM_014114460.1	97.486	PREDICTED:_Canis_lupus_familiaris_zinc_finger_protein_326_(ZNF326),_mRNA	ZNF326	Lung
LOC610488///LOC610383///LOC609295///HNRNPA3	Lymphnode		XM_531986.5	97.4832	PREDICTED:_Canis_lupus_familiaris_stomatin_(EPB72)-like_2_(STOML2),_mRNA	STOML2	Heart
RTCA	Brain		XM_005626251.1	97.2597	PREDICTED:_Canis_lupus_familiaris_anthrax_toxin_receptor_1_(ANTXR1),_mRNA	ANTXR1	Liver
MPC1	Heart		XM_014116479.1	97.2382	PREDICTED:_Canis_lupus_familiaris_dual_specificity_phosphatase_3_(DUSP3),_mRNA	DUSP3	Skel_muscle
DNAL1	Brain		XM_014115652.1	97.1925	PREDICTED:_Canis_lupus_familiaris_methylenetetrahydrofolate_dehydrogenase_(NADP+_dependent)_1-like_(MTHFD1L),_partial_mRNA	MTHFD1L	Lymphnode
CBX3	Lymphnode		XM_003639262.3	97.1867	PREDICTED:_Canis_lupus_familiaris_replication_protein_A1,_70kDa_(RPA1),_mRNA	RPA1	Lymphnode
SYNE1	Brain		NM_001031631.1	97.1814	Canis_lupus_familiaris_suppressor_of_cytokine_signaling_3_(SOCS3),_mRNA	SOCS3	Brain
DHRS7	Lung		XM_845760.4	97.0131	PREDICTED:_Canis_lupus_familiaris_phosphoribosyl_pyrophosphate_synthetase_1_(PRPS1),_mRNA	PRPS1	Skel_muscle
PPM1A	Spleen		XM_532971.5	96.9698	PREDICTED:_Canis_lupus_familiaris_ring_finger_protein_103_(RNF103),_mRNA	RNF103	Brain
LOC481514	Lymphnode		XM_848983.4	96.9243	PREDICTED:_Canis_lupus_familiaris_6-pyruvoyltetrahydropterin_synthase_(PTS),_transcript_variant_X2,_mRNA	PTS	Heart
PDLIM3	Skel_muscle		XM_847540.3	96.9207	PREDICTED:_Canis_lupus_familiaris_translocase_of_outer_mitochondrial_membrane_40_homolog_(yeast)_(TOMM40),_mRNA	TOMM40	Heart
CMPK1	Jejunum		XM_014121139.1	96.9178	PREDICTED:_Canis_lupus_familiaris_APAF1_interacting_protein_(APIP),_mRNA	APIP	Skel_muscle
NCBP2	Kidney		XM_546239.4	96.8653	PREDICTED:_Canis_lupus_familiaris_serine/threonine_kinase_10_(STK10),_mRNA	STK10	Lymphnode
ANK3	Heart		NM_001003348.1	96.8281	Canis_lupus_familiaris_baculoviral_IAP_repeat_containing_5_(BIRC5),_mRNA	BIRC5	Jejunum
NDUFS1	Heart		XM_543480.5	96.6469	PREDICTED:_Canis_lupus_familiaris_pescadillo_ribosomal_biogenesis_factor_1_(PES1),_mRNA	PES1	Lymphnode
BACE1	Brain		XM_014107409.1	96.5509	PREDICTED:_Canis_lupus_familiaris_polymerase_(RNA)_I_polypeptide_D,_16kDa_(POLR1D),_mRNA	POLR1D	#N/A
VPS28	Jejunum		XM_005628195.2	96.5201	PREDICTED:_Canis_lupus_familiaris_platelet-derived_growth_factor_receptor,_alpha_polypeptide_(PDGFRA),_transcript_variant_X1,_mRNA	PDGFRA	Spleen
FBXO31	Skel_muscle		XM_549217.5	96.4631	PREDICTED:_Canis_lupus_familiaris_ubiquitin-conjugating_enzyme_E2A_(UBE2A),_mRNA	UBE2A	Heart
HBS1L	Pancreas		XM_532230.5	96.4361	PREDICTED:_Canis_lupus_familiaris_ubiquitin-conjugating_enzyme_E2,_J1_(UBE2J1),_mRNA	UBE2J1	Lymphnode
TMEM50A	Spleen		XM_850148.4	96.3972	PREDICTED:_Canis_lupus_familiaris_ethylmalonic_encephalopathy_1_(ETHE1),_mRNA	ETHE1	Jejunum
LOC478703	Heart		XM_532786.4	96.1141	PREDICTED:_Canis_lupus_familiaris_farnesyltransferase,_CAAX_box,_alpha_(FNTA),_transcript_variant_X1,_mRNA	FNTA	Kidney
SLC4A10	Brain		XM_849872.3	96.0234	PREDICTED:_Canis_lupus_familiaris_glycosylated_lysosomal_membrane_protein_(GLMP),_transcript_variant_X1,_mRNA	GLMP	Pancreas
CCDC25///LOC481067	Brain		XR_293093.2	96.0134	PREDICTED:_Canis_lupus_familiaris_uncharacterized_LOC100856166_(LOC100856166),_ncRNA	LOC100856166	#N/A
NXPH2	Brain		XM_850179.4	95.9903	PREDICTED:_Canis_lupus_familiaris_aldehyde_dehydrogenase_4_family,_member_A1_(ALDH4A1),_mRNA	ALDH4A1	Liver
S100B	Brain		XM_014114925.1	95.9234	PREDICTED:_Canis_lupus_familiaris_ADP-ribosylation_factor-like_8A_(ARL8A),_partial_mRNA	ARL8A	Brain
CACYBP	Lymphnode		NM_001006650.1	95.6666	Canis_lupus_familiaris_polycystic_kidney_disease_1_(autosomal_dominant)_(PKD1),_mRNA	PKD1	Lung
PKIG	Heart		XM_533675.5	95.5383	PREDICTED:_Canis_lupus_familiaris_PAF1_homolog,_Paf1/RNA_polymerase_II_complex_component_(PAF1),_mRNA	PAF1	Skel_muscle
MRPL28	Heart		XM_003431458.3	95.5247	PREDICTED:_Canis_lupus_familiaris_deltex_3,_E3_ubiquitin_ligase_(DTX3),_partial_mRNA	DTX3	#N/A
SNX10	Brain		XM_005625534.1	95.476	PREDICTED:_Canis_lupus_familiaris_NADH_dehydrogenase_(ubiquinone)_1_alpha_subcomplex,_4-like_2_(NDUFA4L2),_transcript_variant_X3,_mRNA	NDUFA4L2	Lung
GUK1	Liver		XM_005635278.2	95.4257	PREDICTED:_Canis_lupus_familiaris_YTH_N(6)-methyladenosine_RNA_binding_protein_1_(YTHDF1),_mRNA	YTHDF1	Lymphnode
FAM168A///LOC479765///LOC478212	Lymphnode		XM_005641251.2	95.3731	PREDICTED:_Canis_lupus_familiaris_ATPase,_H+_transporting,_lysosomal_accessory_protein_2_(ATP6AP2),_transcript_variant_X1,_mRNA	ATP6AP2	#N/A
RBM34	Lung		XM_005639976.2	95.3635	PREDICTED:_Canis_lupus_familiaris_Werner_helicase_interacting_protein_1_(WRNIP1),_mRNA	WRNIP1	Skel_muscle
NIPSNAP1	Liver		XM_547060.5	95.2959	PREDICTED:_Canis_lupus_familiaris_CDP-diacylglycerol--inositol_3-phosphatidyltransferase_(CDIPT),_mRNA	CDIPT	Kidney
STRN3	Skel_muscle		XM_014116206.1	95.2294	PREDICTED:_Canis_lupus_familiaris_proprotein_convertase_subtilisin/kexin_type_5_(PCSK5),_mRNA	PCSK5	Jejunum
PSMD4///PIP5K1A	Brain		XM_850295.5	95.2238	PREDICTED:_Canis_lupus_familiaris_ubiquitin-like_4A_(UBL4A),_mRNA	UBL4A	Skel_muscle
HNRNPH1	Lymphnode		NM_001290090.1	95.1302	Canis_lupus_familiaris_electron-transferring-flavoprotein_dehydrogenase_(ETFDH),_mRNA	ETFDH	Heart
CHGB	Brain		XM_845319.4	95.0591	PREDICTED:_Canis_lupus_familiaris_distal-less_homeobox_5_(DLX5),_mRNA	DLX5	Brain
LOC607890	Kidney		XM_846301.3	95.0515	PREDICTED:_Canis_lupus_familiaris_Yae1_domain_containing_1_(YAE1D1),_transcript_variant_X1,_mRNA	YAE1D1	Lung
CLNS1A	Brain		XM_005619266.1	94.9952	PREDICTED:_Canis_lupus_familiaris_La_ribonucleoprotein_domain_family,_member_1_(LARP1),_mRNA	LARP1	Pancreas
ALAS1	Liver		XM_005631747.1	94.9421	PREDICTED:_Canis_lupus_familiaris_squamous_cell_carcinoma_antigen_recognized_by_T_cells_1_(SART1),_partial_mRNA	SART1	Heart
MOBP	Brain		NM_001003055.1	94.9262	Canis_lupus_familiaris_copper_metabolism_(Murr1)_domain_containing_1_(COMMD1),_mRNA	COMMD1	Heart
DEGS1	Kidney		XM_846632.4	94.8987	PREDICTED:_Canis_lupus_familiaris_mitochondrial_ribosomal_protein_L57_(MRPL57),_mRNA	MRPL57	Heart
BCCIP	Lymphnode		XM_005627767.1	94.8933	PREDICTED:_Canis_lupus_familiaris_tumor_necrosis_factor_receptor_superfamily,_member_21_(TNFRSF21),_mRNA	TNFRSF21	Skel_muscle
CALR	Lymphnode		XM_003639368.3	94.7998	PREDICTED:_Canis_lupus_familiaris_interferon_regulatory_factor_1_(IRF1),_mRNA	IRF1	Lymphnode
EIF3L	Kidney		XM_014112023.1	94.7991	PREDICTED:_Canis_lupus_familiaris_WD_repeat_domain_45B_(WDR45B),_mRNA	WDR45B	Lymphnode
NTPCR	Heart		XM_005627725.2	94.7982	PREDICTED:_Canis_lupus_familiaris_chromosome_12_open_reading_frame,_human_C6orf120_(C12H6orf120),_mRNA	C12H6orf120	#N/A
KLC1	Brain		XM_537758.5	94.7845	PREDICTED:_Canis_lupus_familiaris_translocase_of_inner_mitochondrial_membrane_22_homolog_(yeast)_(TIMM22),_mRNA	TIMM22	Brain
AHSA1	Brain		XM_005624340.2	94.7165	PREDICTED:_Canis_lupus_familiaris_non-metastatic_cells_1,_protein_(NM23A)_expressed_in_(NME1),_transcript_variant_X1,_mRNA	NME1	Brain
SMAP2	Lymphnode		XM_014119196.1	94.7116	PREDICTED:_Canis_lupus_familiaris_epithelial_membrane_protein_3_(EMP3),_transcript_variant_X1,_mRNA	EMP3	Lung
BRK1	Lymphnode		XM_541037.5	94.5577	PREDICTED:_Canis_lupus_familiaris_Rho_family_GTPase_3_(RND3),_mRNA	RND3	Spleen
SMARCE1	Lymphnode		XM_845708.3	94.4764	PREDICTED:_Canis_lupus_familiaris_mitochondrial_ribosomal_protein_L45_(MRPL45),_mRNA	MRPL45	Skel_muscle
NCBP2	Kidney		XM_005636892.2	94.4525	PREDICTED:_Canis_lupus_familiaris_FK506_binding_protein_11,_19_kDa_(FKBP11),_mRNA	FKBP11	Pancreas
SNRPE	Lymphnode		XM_843619.3	94.4459	PREDICTED:_Canis_lupus_familiaris_RuvB-like_AAA_ATPase_1_(RUVBL1),_mRNA	RUVBL1	Lymphnode
C27H12orf57	Lymphnode		XM_537767.5	94.4141	PREDICTED:_Canis_lupus_familiaris_phosphatidylinositol_transfer_protein,_alpha_(PITPNA),_mRNA	PITPNA	Jejunum
ISCU	Heart		XM_005619977.2	94.2951	PREDICTED:_Canis_lupus_familiaris_potassium_channel_tetramerization_domain_containing_11_(KCTD11),_mRNA	KCTD11	Heart
SRSF11	Lymphnode		XM_014115504.1	94.2003	PREDICTED:_Canis_lupus_familiaris_glycoprotein_integral_membrane_1_(GINM1),_mRNA	GINM1	Pancreas
PSD	Brain		XM_005635238.2	94.1728	PREDICTED:_Canis_lupus_familiaris_negative_elongation_factor_complex_member_C/D_(NELFCD),_mRNA	NELFCD	Kidney
ERLEC1	Pancreas		XM_005620387.1	94.1048	PREDICTED:_Canis_lupus_familiaris_von_Willebrand_factor_A_domain_containing_1_(VWA1),_mRNA	VWA1	Spleen
HNRNPUL1	Lymphnode		XM_014114119.1	94.0983	PREDICTED:_Canis_lupus_familiaris_family_with_sequence_similarity_96,_member_B_(FAM96B),_mRNA	FAM96B	Heart
SPINT2	Jejunum		XM_848382.3	93.9634	PREDICTED:_Canis_lupus_familiaris_EBNA1_binding_protein_2_(EBNA1BP2),_mRNA	EBNA1BP2	Spleen
ARL1	Pancreas		XM_005639597.2	93.8297	PREDICTED:_Canis_lupus_familiaris_Tctex1_domain_containing_2_(TCTEX1D2),_mRNA	TCTEX1D2	Kidney
FDFT1	Liver		XM_544532.5	93.8199	PREDICTED:_Canis_lupus_familiaris_MRT4_homolog,_ribosome_maturation_factor_(MRTO4),_mRNA	MRTO4	Lymphnode
PPP3R1	Brain		XM_845439.3	93.7886	PREDICTED:_Canis_lupus_familiaris_phosphatidylinositol-5-phosphate_4-kinase,_type_II,_alpha_(PIP4K2A),_mRNA	PIP4K2A	Spleen
SFT2D1	Spleen		XM_535289.5	93.7811	PREDICTED:_Canis_lupus_familiaris_copine_II_(CPNE2),_mRNA	CPNE2	Spleen
RAD21	Heart		XM_005631339.2	93.7589	PREDICTED:_Canis_lupus_familiaris_lymphocyte-specific_protein_1_(LSP1),_transcript_variant_X4,_mRNA	LSP1	Lymphnode
NUDC	Brain		XM_005617652.2	93.6516	PREDICTED:_Canis_lupus_familiaris_taxilin_alpha_(TXLNA),_mRNA	TXLNA	Pancreas
SHISA5	Jejunum		XM_003434737.3	93.6384	PREDICTED:_Canis_lupus_familiaris_mitochondrial_ribosomal_protein_S17_(MRPS17),_mRNA	MRPS17	#N/A
C21H11orf73	Liver		NM_001286979.1	93.6312	Canis_lupus_familiaris_pre-mRNA_processing_factor_31_(PRPF31),_mRNA	PRPF31	Brain
DCTN6	Brain		XM_531874.5	93.5784	PREDICTED:_Canis_lupus_familiaris_NHP2_ribonucleoprotein_(NHP2),_transcript_variant_X1,_mRNA	NHP2	Lymphnode
TMEM33	Jejunum		NM_001002976.2	93.4569	Canis_lupus_familiaris_Fc_fragment_of_IgG,_high_affinity_Ia,_receptor_(CD64)_(FCGR1A),_mRNA	FCGR1A	Spleen
PCM1	Lung		XM_537584.4	93.4522	PREDICTED:_Canis_lupus_familiaris_proteasome_26S_subunit,_non-ATPase_12_(PSMD12),_mRNA	PSMD12	Skel_muscle
LOC479912	Liver		XM_847489.4	93.4011	PREDICTED:_Canis_lupus_familiaris_6-phosphogluconolactonase_(PGLS),_mRNA	PGLS	Spleen
ATP8A1	Brain		XM_005629390.2	93.3362	PREDICTED:_Canis_lupus_familiaris_translation_machinery_associated_16_homolog_(S._cerevisiae)_(TMA16),_mRNA	TMA16	Lymphnode
FAM204A	Heart		XM_014108776.1	93.3218	PREDICTED:_Canis_lupus_familiaris_PDZ_and_LIM_domain_1_(PDLIM1),_mRNA	PDLIM1	Heart
HSD17B10	Pancreas		XM_542508.5	93.1818	PREDICTED:_Canis_lupus_familiaris_polypeptide_N-acetylgalactosaminyltransferase_18_(GALNT18),_mRNA	GALNT18	Lung
SNRNP25	Jejunum		XM_542614.5	93.1572	PREDICTED:_Canis_lupus_familiaris_potassium_channel_tetramerization_domain_containing_12_(KCTD12),_mRNA	KCTD12	Pancreas
SLC15A4	Lymphnode		XM_542763.5	92.9115	PREDICTED:_Canis_lupus_familiaris_nuclear_receptor_subfamily_1,_group_D,_member_2_(NR1D2),_mRNA	NR1D2	Skel_muscle
CSNK1A1	Jejunum		XM_846873.4	92.7967	PREDICTED:_Canis_lupus_familiaris_synovial_sarcoma_translocation_gene_on_chromosome_18-like_2_(SS18L2),_mRNA	SS18L2	Liver
NPEPPS	Jejunum		XM_844084.4	92.7279	PREDICTED:_Canis_lupus_familiaris_akirin_1_(AKIRIN1),_mRNA	AKIRIN1	Spleen
RABGGTB	Pancreas		XM_534517.5	92.7035	PREDICTED:_Canis_lupus_familiaris_solute_carrier_family_46,_member_3_(SLC46A3),_mRNA	SLC46A3	Kidney
SLC25A12	Skel_muscle		XM_014110064.1	92.6209	PREDICTED:_Canis_lupus_familiaris_YTH_N(6)-methyladenosine_RNA_binding_protein_2_(YTHDF2),_mRNA	YTHDF2	Lymphnode
LOC610170///PFDN4	Lymphnode		XM_003639963.2	92.6192	PREDICTED:_Canis_lupus_familiaris_solute_carrier_family_48_(heme_transporter),_member_1_(SLC48A1),_mRNA	SLC48A1	Heart
OGT	Lymphnode		XM_844126.3	92.5478	PREDICTED:_Canis_lupus_familiaris_CD2_molecule_(CD2),_mRNA	CD2	Lymphnode
MLF2	Brain		XM_845348.4	92.3464	PREDICTED:_Canis_lupus_familiaris_solute_carrier_family_25_(mitochondrial_carrier;_citrate_transporter),_member_1_(SLC25A1),_mRNA	SLC25A1	Liver
SNX18	Spleen		NM_001252038.1	92.3198	Canis_lupus_familiaris_TAF13_RNA_polymerase_II,_TATA_box_binding_protein_(TBP)-associated_factor,_18kDa_(TAF13),_mRNA	TAF13	#N/A
TXNDC12	Liver		XM_535843.5	92.3028	PREDICTED:_Canis_lupus_familiaris_prolyl_3-hydroxylase_2_(P3H2),_mRNA	P3H2	Spleen
LOC477430	Brain		XM_844723.4	92.3011	PREDICTED:_Canis_lupus_familiaris_chromosome_27_open_reading_frame,_human_C12orf10_(C27H12orf10),_mRNA	C27H12orf10	Skel_muscle
MRPL36	Skel_muscle		NM_001286964.1	92.2852	Canis_lupus_familiaris_ubiquitin-conjugating_enzyme_E2S_(UBE2S),_mRNA	UBE2S	Lymphnode
ELMOD1	Brain		XM_532806.5	92.2054	PREDICTED:_Canis_lupus_familiaris_LSM1_homolog,_mRNA_degradation_associated_(LSM1),_mRNA	LSM1	Heart
WDR48	Brain		XM_846915.3	92.1811	PREDICTED:_Canis_lupus_familiaris_mitochondrial_ribosomal_protein_S7_(MRPS7),_mRNA	MRPS7	Skel_muscle
GRINA	Brain		XM_535303.4	91.9464	PREDICTED:_Canis_lupus_familiaris_retinoblastoma-like_2_(RBL2),_mRNA	RBL2	Lymphnode
BCL6	Skel_muscle		XM_548273.5	91.8578	PREDICTED:_Canis_lupus_familiaris_myosin_ID_(MYO1D),_transcript_variant_X2,_mRNA	MYO1D	Jejunum
SNUPN	Brain		XM_533244.5	91.84	PREDICTED:_Canis_lupus_familiaris_protein_phosphatase_1,_regulatory_(inhibitor)_subunit_14B_(PPP1R14B),_mRNA	PPP1R14B	Skel_muscle
OPALIN	Brain		XM_014107108.1	91.7771	PREDICTED:_Canis_lupus_familiaris_Sys1_golgi_trafficking_protein_(SYS1),_mRNA	SYS1	Jejunum
MRPL28	Skel_muscle		XM_536903.5	91.6694	PREDICTED:_Canis_lupus_familiaris_branched_chain_ketoacid_dehydrogenase_kinase_(BCKDK),_mRNA	BCKDK	Heart
PRPF4B	Lymphnode		XM_532574.5	91.6648	PREDICTED:_Canis_lupus_familiaris_pre-mRNA_processing_factor_38A_(PRPF38A),_mRNA	PRPF38A	Lymphnode
NSMCE1	Heart		XM_545211.3	91.6456	PREDICTED:_Canis_lupus_familiaris_guanine_nucleotide_binding_protein_(G_protein),_beta_polypeptide_4_(GNB4),_mRNA	GNB4	Lung
AIG1	Liver		NM_001003114.1	91.6357	Canis_lupus_familiaris_N-sulfoglucosamine_sulfohydrolase_(SGSH),_mRNA	SGSH	Kidney
CTNNB1	Lung		XM_014116215.1	91.604	PREDICTED:_Canis_lupus_familiaris_solute_carrier_family_39,_member_11_(SLC39A11),_mRNA	SLC39A11	Kidney
LOC610787	Lymphnode		XM_005616903.1	91.5543	PREDICTED:_Canis_lupus_familiaris_POP4_homolog,_ribonuclease_P/MRP_subunit_(POP4),_partial_mRNA	POP4	Skel_muscle
SNRPB	Lymphnode		XM_005623535.2	91.5216	PREDICTED:_Canis_lupus_familiaris_eukaryotic_translation_initiation_factor_2,_subunit_1_alpha,_35kDa_(EIF2S1),_mRNA	EIF2S1	Lymphnode
MRPS9	Kidney		XM_014111161.1	91.4919	PREDICTED:_Canis_lupus_familiaris_regulator_of_chromosome_condensation_2_(RCC2),_mRNA	RCC2	Lymphnode
UBLCP1	Lymphnode		XM_849298.4	91.483	PREDICTED:_Canis_lupus_familiaris_lon_peptidase_1,_mitochondrial_(LONP1),_mRNA	LONP1	Kidney
THUMPD3	Brain		NM_001252379.1	91.4198	Canis_lupus_familiaris_adaptor-related_protein_complex_3,_sigma_2_subunit_(AP3S2),_mRNA	AP3S2	Jejunum
SERBP1	Skel_muscle		NM_001159684.1	91.3842	Canis_lupus_familiaris_cytochrome_P450,_family_1,_subfamily_B,_polypeptide_1_(CYP1B1),_mRNA	CYP1B1	Spleen
BRI3	Heart		NM_001003125.1	91.3506	Canis_lupus_familiaris_caspase_4,_apoptosis-related_cysteine_peptidase_(CASP4),_mRNA	CASP4	Jejunum
GLRX	Jejunum		NM_001287021.1	91.3487	Canis_lupus_familiaris_interleukin_6_signal_transducer_(IL6ST),_mRNA	IL6ST	Pancreas
MRPL24	Brain		XM_541180.5	91.2766	PREDICTED:_Canis_lupus_familiaris_acetyl-CoA_acetyltransferase_2_(ACAT2),_mRNA	ACAT2	Liver
SERPINE2	Brain		XM_003432880.3	91.254	PREDICTED:_Canis_lupus_familiaris_protein_kinase,_cAMP-dependent,_regulatory,_type_II,_alpha_(PRKAR2A),_mRNA	PRKAR2A	#N/A
LOC479911	Lung		XM_005630976.2	91.2396	PREDICTED:_Canis_lupus_familiaris_peptidase_(mitochondrial_processing)_beta_(PMPCB),_mRNA	PMPCB	Heart
TMA16	Lymphnode		XM_533109.5	91.1779	PREDICTED:_Canis_lupus_familiaris_fibrinogen-like_2_(FGL2),_mRNA	FGL2	Spleen
PNPLA8	Brain		XM_540122.5	90.9502	PREDICTED:_Canis_lupus_familiaris_prolactin_regulatory_element_binding_(PREB),_mRNA	PREB	Pancreas
H2AFV	Lymphnode		XM_003640217.3	90.8972	PREDICTED:_Canis_lupus_familiaris_sorting_nexin_12_(SNX12),_mRNA	SNX12	Jejunum
PPID	Jejunum		XM_005629157.2	90.8684	PREDICTED:_Canis_lupus_familiaris_RAB2B,_member_RAS_oncogene_family_(RAB2B),_mRNA	RAB2B	Brain
C1QA	Spleen		XM_534481.5	90.8646	PREDICTED:_Canis_lupus_familiaris_pre-mRNA_processing_factor_6_(PRPF6),_mRNA	PRPF6	Lymphnode
CSNK1A1	Spleen		XM_846313.4	90.8434	PREDICTED:_Canis_lupus_familiaris_centromere_protein_B,_80kDa_(CENPB),_mRNA	CENPB	#N/A
USP14	Brain		XM_003432323.2	90.8361	PREDICTED:_Canis_lupus_familiaris_family_with_sequence_similarity_89,_member_B_(FAM89B),_mRNA	FAM89B	Lung
ZCCHC17	Brain		XM_844515.4	90.7804	PREDICTED:_Canis_lupus_familiaris_prolyl_3-hydroxylase_family_member_4_(non-enzymatic)_(P3H4),_mRNA	P3H4	Pancreas
MTX2	Pancreas		XM_003639141.2	90.7219	PREDICTED:_Canis_lupus_familiaris_RAB_interacting_factor_(RABIF),_mRNA	RABIF	Pancreas
LRRC4C	Brain		NM_001014767.1	90.6935	Canis_lupus_familiaris_MHC_class_I_DLA-88_(DLA88),_mRNA	DLA88	Lymphnode
MMS19	Heart		XR_001315293.1	90.6893	PREDICTED:_Canis_lupus_familiaris_uncharacterized_LOC106558270_(LOC106558270),_ncRNA	LOC106558270	#N/A
PTPMT1	Liver		XM_536661.5	90.667	PREDICTED:_Canis_lupus_familiaris_developmentally_regulated_GTP_binding_protein_2_(DRG2),_mRNA	DRG2	Liver
FBXL5	Kidney		XM_543143.5	90.4572	PREDICTED:_Canis_lupus_familiaris_beta_3-glucosyltransferase_(B3GLCT),_mRNA	B3GLCT	Spleen
MRPL27	Kidney		XM_535279.6	90.375	PREDICTED:_Canis_lupus_familiaris_CCR4-NOT_transcription_complex,_subunit_1_(CNOT1),_mRNA	CNOT1	#N/A
RAB6A	Brain		XM_537794.5	90.306	PREDICTED:_Canis_lupus_familiaris_RAB,_member_RAS_oncogene_family-like_6_(RABL6),_mRNA	RABL6	Brain
PSME1	Jejunum		NM_001252143.1	90.275	Canis_lupus_familiaris_DnaJ_(Hsp40)_homolog,_subfamily_A,_member_1_(DNAJA1),_mRNA	DNAJA1	#N/A
ABHD12	Brain		XM_005618254.2	90.2506	PREDICTED:_Canis_lupus_familiaris_SEC11_homolog_A,_signal_peptidase_complex_subunit_(SEC11A),_transcript_variant_X1,_mRNA	SEC11A	Lymphnode
LAMP2	Liver		XM_014116630.1	90.1789	PREDICTED:_Canis_lupus_familiaris_glycogen_synthase_kinase_3_alpha_(GSK3A),_partial_mRNA	GSK3A	Lymphnode
HEBP1	Spleen		XM_005620245.2	90.131	PREDICTED:_Canis_lupus_familiaris_jun_proto-oncogene_(JUN),_mRNA	JUN	Lung
CNRIP1	Brain		XM_005637886.1	90.1278	PREDICTED:_Canis_lupus_familiaris_NSE4_homolog_A,_SMC5-SMC6_complex_component_(NSMCE4A),_mRNA	NSMCE4A	Lymphnode
MAP1LC3A	Heart		XM_539422.5	90.0648	PREDICTED:_Canis_lupus_familiaris_sterile_alpha_motif_domain_containing_9-like_(SAMD9L),_mRNA	SAMD9L	Lymphnode
KRTCAP2	Pancreas		XM_005636814.1	90.0634	PREDICTED:_Canis_lupus_familiaris_DAZ_associated_protein_2_(DAZAP2),_transcript_variant_X1,_mRNA	DAZAP2	Spleen
WDR83OS	Lung		XM_847920.4	89.8787	PREDICTED:_Canis_lupus_familiaris_ADP-ribosylation_factor-like_8B_(ARL8B),_mRNA	ARL8B	Skel_muscle
EPHB6	Brain		XM_005638422.2	89.8532	PREDICTED:_Canis_lupus_familiaris_cAMP-regulated_phosphoprotein,_19kDa_(ARPP19),_mRNA	ARPP19	Brain
GSPT2	Lymphnode		XM_532368.5	89.8424	PREDICTED:_Canis_lupus_familiaris_COMM_domain_containing_8_(COMMD8),_mRNA	COMMD8	Spleen
C9H9orf142	Brain		XM_003639801.1	89.8166	PREDICTED:_Canis_lupus_familiaris_TSC22_domain_family,_member_1_(TSC22D1),_transcript_variant_X5,_mRNA	TSC22D1	Kidney
APEH	Kidney		XM_005630688.2	89.8125	PREDICTED:_Canis_lupus_familiaris_notch_2_(NOTCH2),_transcript_variant_X1,_mRNA	NOTCH2	Spleen
FAM214A	Lymphnode		XM_534891.5	89.6921	PREDICTED:_Canis_lupus_familiaris_C-type_lectin_domain_family_12,_member_A_(CLEC12A),_mRNA	CLEC12A	Spleen
BRK1	Lymphnode		XM_005631808.2	89.6547	PREDICTED:_Canis_lupus_familiaris_progesterone_receptor_membrane_component_2_(PGRMC2),_partial_mRNA	PGRMC2	Liver
PYGB	Heart		XM_541219.5	89.6495	PREDICTED:_Canis_lupus_familiaris_NUS1_dehydrodolichyl_diphosphate_synthase_subunit_(NUS1),_mRNA	NUS1	Kidney
SF3A3	Lymphnode		XM_845280.5	89.6154	PREDICTED:_Canis_lupus_familiaris_ubiquitin_fusion_degradation_1_like_(yeast)_(UFD1L),_mRNA	UFD1L	Skel_muscle
EIF3M	Lymphnode		XM_848066.2	89.5717	PREDICTED:_Canis_lupus_familiaris_DEK_proto-oncogene_(DEK),_mRNA	DEK	#N/A
CANX	Kidney		NM_001003313.1	89.5218	Canis_lupus_familiaris_SEC11_homolog_A,_signal_peptidase_complex_subunit_(SEC11A),_mRNA	SEC11A	Lymphnode
LCORL///ANAPC13	Heart		XM_005617779.1	89.5165	PREDICTED:_Canis_lupus_familiaris_mitochondrial_fission_regulator_1-like_(MTFR1L),_mRNA	MTFR1L	Heart
TAF9	Lymphnode		XM_541103.4	89.4958	PREDICTED:_Canis_lupus_familiaris_monooxygenase,_DBH-like_1_(MOXD1),_transcript_variant_X1,_mRNA	MOXD1	Liver
EIF3L	Kidney		XM_535698.4	89.4378	PREDICTED:_Canis_lupus_familiaris_La_ribonucleoprotein_domain_family,_member_7_(LARP7),_mRNA	LARP7	Heart
MIA3	Liver		XM_848742.4	89.3537	PREDICTED:_Canis_lupus_familiaris_wntless_Wnt_ligand_secretion_mediator_(WLS),_mRNA	WLS	Lung
CAPRIN1	Kidney		XM_005637732.1	89.2733	PREDICTED:_Canis_lupus_familiaris_zinc_finger,_DHHC-type_containing_6_(ZDHHC6),_mRNA	ZDHHC6	Lung
CHMP5	Lung		XM_537592.4	89.1439	PREDICTED:_Canis_lupus_familiaris_mast_cell_immunoglobulin-like_receptor_1_(MILR1),_transcript_variant_X1,_mRNA	MILR1	Spleen
CS	Skel_muscle		XM_535268.5	89.1198	PREDICTED:_Canis_lupus_familiaris_methylcrotonoyl-CoA_carboxylase_2_(beta)_(MCCC2),_mRNA	MCCC2	Heart
SELK	Heart		XM_005641994.2	89.0699	PREDICTED:_Canis_lupus_familiaris_solute_carrier_family_6_(neurotransmitter_transporter),_member_8_(SLC6A8),_mRNA	SLC6A8	Skel_muscle
LOC477516	Brain		XM_538372.5	88.8942	PREDICTED:_Canis_lupus_familiaris_Josephin_domain_containing_1_(JOSD1),_mRNA	JOSD1	Pancreas
MRPS14	Skel_muscle		NM_001114736.1	88.8528	Canis_lupus_familiaris_selenophosphate_synthetase_2_(SEPHS2),_mRNA	SEPHS2	Liver
HNRNPH3	Lung		XM_854089.3	88.8055	PREDICTED:_Canis_lupus_familiaris_syntaxin_7_(STX7),_transcript_variant_X1,_mRNA	STX7	Spleen
FKBP2	Pancreas		XM_014106857.1	88.7996	PREDICTED:_Canis_lupus_familiaris_thioredoxin-related_transmembrane_protein_4_(TMX4),_mRNA	TMX4	Pancreas
CCDC90B	Skel_muscle		XM_547506.5	88.7905	PREDICTED:_Canis_lupus_familiaris_poly_(ADP-ribose)_polymerase_1_(PARP1),_mRNA	PARP1	Lymphnode
MRPL27	Kidney		XM_536424.4	88.7099	PREDICTED:_Canis_lupus_familiaris_NOP16_nucleolar_protein_(NOP16),_mRNA	NOP16	Lymphnode
DCTN6	Brain		XM_535474.5	88.5886	PREDICTED:_Canis_lupus_familiaris_ubiquitin_specific_peptidase_8_(USP8),_mRNA	USP8	Lymphnode
UBL4A	Skel_muscle		NM_001252343.1	88.5333	Canis_lupus_familiaris_synaptojanin_2_binding_protein_(SYNJ2BP),_mRNA	SYNJ2BP	Jejunum
LOC609216///LOC608052///RPS24///LOC479257	Spleen		XM_014108892.1	88.4808	PREDICTED:_Canis_lupus_familiaris_hypoxia_inducible_factor_1,_alpha_subunit_inhibitor_(HIF1AN),_mRNA	HIF1AN	Jejunum
GPBP1	Brain		XM_538335.5	88.4516	PREDICTED:_Canis_lupus_familiaris_parvin,_gamma_(PARVG),_mRNA	PARVG	Lymphnode
CACNB3	Brain		XM_536504.5	88.4405	PREDICTED:_Canis_lupus_familiaris_BRX1,_biogenesis_of_ribosomes_(BRIX1),_mRNA	BRIX1	Lymphnode
ARID4B	Lung		XM_003640168.3	88.3806	PREDICTED:_Canis_lupus_familiaris_activator_of_basal_transcription_1_(ABT1),_mRNA	ABT1	Brain
NGEF	Brain		XM_531796.5	88.3649	PREDICTED:_Canis_lupus_familiaris_ankyrin_repeat_domain_39_(ANKRD39),_mRNA	ANKRD39	Kidney
NFU1	Skel_muscle		XM_537649.5	88.341	PREDICTED:_Canis_lupus_familiaris_cancer_susceptibility_candidate_3_(CASC3),_mRNA	CASC3	Skel_muscle
VPS28	Jejunum		NM_001003379.1	88.1915	Canis_lupus_familiaris_CD3e_molecule,_epsilon_(CD3-TCR_complex)_(CD3E),_mRNA	CD3E	Lymphnode
DSTN	Lung		XM_844978.4	88.1652	PREDICTED:_Canis_lupus_familiaris_four_and_a_half_LIM_domains_3_(FHL3),_mRNA	FHL3	Skel_muscle
OAZ2	Brain		XM_005639524.2	88.0005	PREDICTED:_Canis_lupus_familiaris_Rho_GTPase_activating_protein_31_(ARHGAP31),_mRNA	ARHGAP31	Lung
MPRIP	Heart		XM_014122618.1	87.9086	PREDICTED:_Canis_lupus_familiaris_dachsous_cadherin-related_1_(DCHS1),_mRNA	DCHS1	Spleen
SNRPC	Lymphnode		XM_546492.5	87.8696	PREDICTED:_Canis_lupus_familiaris_vacuolar_protein_sorting_11_homolog_(S._cerevisiae)_(VPS11),_mRNA	VPS11	Brain
SEL1L	Pancreas		XM_005632936.2	87.839	PREDICTED:_Canis_lupus_familiaris_PET100_homolog_(PET100),_mRNA	PET100	#N/A
ADGRF5	Lung		XM_542696.5	87.8267	PREDICTED:_Canis_lupus_familiaris_cartilage_associated_protein_(CRTAP),_mRNA	CRTAP	Lymphnode
IVD	Kidney		XM_537623.5	87.6048	PREDICTED:_Canis_lupus_familiaris_LSM12_homolog_(LSM12),_mRNA	LSM12	Heart
VCAM1	Spleen		XM_003639313.3	87.5704	PREDICTED:_Canis_lupus_familiaris_cyclin-dependent_kinase_9_(CDK9),_mRNA	CDK9	Lung
TSPAN6	Lung		XM_003639563.2	87.5116	PREDICTED:_Canis_lupus_familiaris_general_transcription_factor_IIE,_polypeptide_2,_beta_34kDa_(GTF2E2),_transcript_variant_X1,_mRNA	GTF2E2	Lymphnode
ANK3	Heart		XM_535354.5	87.4819	PREDICTED:_Canis_lupus_familiaris_transmembrane_protein_50A_(TMEM50A),_transcript_variant_X1,_mRNA	TMEM50A	Lung
DBNDD2	Brain		XM_532075.5	87.4761	PREDICTED:_Canis_lupus_familiaris_casein_kinase_2,_beta_polypeptide_(CSNK2B),_transcript_variant_X2,_mRNA	CSNK2B	Heart
CAMK1D	Brain		XM_014118026.1	87.4674	PREDICTED:_Canis_lupus_familiaris_solute_carrier_family_29_(equilibrative_nucleoside_transporter),_member_1_(SLC29A1),_transcript_variant_X2,_mRNA	SLC29A1	Liver
IK	Lymphnode		XM_847305.4	87.4157	PREDICTED:_Canis_lupus_familiaris_ELMO/CED-12_domain_containing_3_(ELMOD3),_mRNA	ELMOD3	Liver
DTNBP1	Brain		XM_014118256.1	87.4046	PREDICTED:_Canis_lupus_familiaris_succinate_dehydrogenase_complex_assembly_factor_4_(SDHAF4),_partial_mRNA	SDHAF4	Skel_muscle
MKKS	Kidney		XM_014116137.1	87.3806	PREDICTED:_Canis_lupus_familiaris_interferon_alpha-inducible_protein_27-like_protein_2_(LOC102152995),_mRNA	LOC102152995	#N/A
RAB12	Skel_muscle		XM_532564.4	87.3662	PREDICTED:_Canis_lupus_familiaris_proteasome_subunit_beta_2_(PSMB2),_transcript_variant_X1,_mRNA	PSMB2	Lymphnode
NBN	Heart		XM_844743.4	87.3095	PREDICTED:_Canis_lupus_familiaris_major_facilitator_superfamily_domain_containing_5_(MFSD5),_mRNA	MFSD5	Spleen
AHCYL1	Brain		XM_545188.6	87.2626	PREDICTED:_Canis_lupus_familiaris_mitochondrial_ribosomal_protein_L36_(MRPL36),_mRNA	MRPL36	Skel_muscle
CDC123	Heart		XM_855163.4	87.2617	PREDICTED:_Canis_lupus_familiaris_trafficking_protein_particle_complex_4_(TRAPPC4),_mRNA	TRAPPC4	Jejunum
MMD	Brain		XM_843430.4	87.2303	PREDICTED:_Canis_lupus_familiaris_chromosome_31_open_reading_frame,_human_C21orf59_(C31H21orf59),_mRNA	C31H21orf59	Lung
DYNC1LI2	Brain		XM_849380.4	87.2264	PREDICTED:_Canis_lupus_familiaris_ARP1_actin-related_protein_1_homolog_B,_centractin_beta_(yeast)_(ACTR1B),_mRNA	ACTR1B	Heart
MOBP	Brain		XM_014108778.1	87.2181	PREDICTED:_Canis_lupus_familiaris_erbb2_interacting_protein_(ERBB2IP),_mRNA	ERBB2IP	Lymphnode
ADI1	Liver		XM_531702.5	87.1901	PREDICTED:_Canis_lupus_familiaris_SAMM50_sorting_and_assembly_machinery_component_(SAMM50),_mRNA	SAMM50	Skel_muscle
ARPP21	Brain		XM_846732.5	87.0987	PREDICTED:_Canis_lupus_familiaris_biogenesis_of_lysosomal_organelles_complex-1,_subunit_5,_muted_(BLOC1S5),_transcript_variant_X1,_mRNA	BLOC1S5	Lymphnode
FBXW7	Brain		XM_532953.4	87.0444	PREDICTED:_Canis_lupus_familiaris_mitochondrial_ribosomal_protein_S5_(MRPS5),_mRNA	MRPS5	Skel_muscle
RYBP	Lung		XM_848009.4	87.0347	PREDICTED:_Canis_lupus_familiaris_arginyl-tRNA_synthetase_(RARS),_mRNA	RARS	Jejunum
TBC1D19	Brain		NM_001048128.1	86.9359	Canis_lupus_familiaris_ring_finger_protein_1_(RING1),_mRNA	RING1	Brain
PAPSS1	Brain		XM_003431437.3	86.9171	PREDICTED:_Canis_lupus_familiaris_RAB21,_member_RAS_oncogene_family_(RAB21),_partial_mRNA	RAB21	#N/A
PCNP	Lung		XM_845975.4	86.9008	PREDICTED:_Canis_lupus_familiaris_troponin_I_type_2_(skeletal,_fast)_(TNNI2),_mRNA	TNNI2	Skel_muscle
UBE2K	Brain		XM_534452.5	86.7891	PREDICTED:_Canis_lupus_familiaris_zinc_finger,_NFX1-type_containing_1_(ZNFX1),_mRNA	ZNFX1	Lymphnode
BRD2	Lung		XM_531695.4	86.7683	PREDICTED:_Canis_lupus_familiaris_tetratricopeptide_repeat_domain_38_(TTC38),_mRNA	TTC38	Kidney
NME1///NME1	Brain		XM_844466.4	86.7678	PREDICTED:_Canis_lupus_familiaris_MYC-associated_zinc_finger_protein_(purine-binding_transcription_factor)_(MAZ),_partial_mRNA	MAZ	Spleen
ANAPC11	Skel_muscle		XM_535262.5	86.7075	PREDICTED:_Canis_lupus_familiaris_mitochondrial_ribosomal_protein_S36_(MRPS36),_mRNA	MRPS36	Heart
EHHADH	Pancreas		XM_005629249.2	86.6634	PREDICTED:_Canis_lupus_familiaris_small_nuclear_ribonucleoprotein_polypeptide_F_(SNRPF),_mRNA	SNRPF	Lymphnode
NAA20	Heart		XM_014106497.1	86.6479	PREDICTED:_Canis_lupus_familiaris_K(lysine)_acetyltransferase_2B_(KAT2B),_partial_mRNA	KAT2B	Heart
EZR	Jejunum		XM_014122108.1	86.6249	PREDICTED:_Canis_lupus_familiaris_WW_domain_containing_adaptor_with_coiled-coil_(WAC),_mRNA	WAC	Lymphnode
BBS2	Brain		XM_005624174.2	86.5988	PREDICTED:_Canis_lupus_familiaris_integrin,_beta_3_(platelet_glycoprotein_IIIa,_antigen_CD61)_(ITGB3),_transcript_variant_X1,_mRNA	ITGB3	Pancreas
HSPBP1	Brain		XM_543568.4	86.54	PREDICTED:_Canis_lupus_familiaris_synaptosomal-associated_protein,_29kDa_(SNAP29),_mRNA	SNAP29	Pancreas
ZNF706	Pancreas		XM_538028.5	86.4781	PREDICTED:_Canis_lupus_familiaris_translocase_of_inner_mitochondrial_membrane_17_homolog_B_(yeast)_(TIMM17B),_mRNA	TIMM17B	Skel_muscle
VOPP1	Brain		XM_003640123.2	86.4347	PREDICTED:_Canis_lupus_familiaris_oxysterol_binding_protein-like_11_(OSBPL11),_mRNA	OSBPL11	Spleen
SPAG7	Heart		XM_005632294.2	86.4302	PREDICTED:_Canis_lupus_familiaris_RING1_and_YY1_binding_protein_(RYBP),_mRNA	RYBP	Lung
UST	Brain		XM_849637.4	86.4148	PREDICTED:_Canis_lupus_familiaris_small_nuclear_ribonucleoprotein_40kDa_(U5)_(SNRNP40),_mRNA	SNRNP40	Lymphnode
UBE2I	Lymphnode		XM_536561.5	86.3763	PREDICTED:_Canis_lupus_familiaris_transgelin_(TAGLN),_mRNA	TAGLN	Jejunum
SRSF4	Lymphnode		NM_001003344.1	86.2622	Canis_lupus_familiaris_nuclear_factor_of_kappa_light_polypeptide_gene_enhancer_in_B-cells_1_(NFKB1),_mRNA	NFKB1	Lymphnode
SRSF7	Lymphnode		XM_539145.4	86.2029	PREDICTED:_Canis_lupus_familiaris_exostosin_glycosyltransferase_1_(EXT1),_mRNA	EXT1	Kidney
ROGDI	Kidney		XM_546318.4	86.1789	PREDICTED:_Canis_lupus_familiaris_granzyme_K_(granzyme_3;_tryptase_II)_(GZMK),_mRNA	GZMK	Lymphnode
HLTF	Lymphnode		XM_535634.4	86.1419	PREDICTED:_Canis_lupus_familiaris_coenzyme_Q2_4-hydroxybenzoate_polyprenyltransferase_(COQ2),_mRNA	COQ2	Heart
LOC477944	Heart		XM_544435.5	86.1054	PREDICTED:_Canis_lupus_familiaris_histone_deacetylase_1_(HDAC1),_mRNA	HDAC1	Lymphnode
BANF1	Skel_muscle		XM_545821.5	86.1054	PREDICTED:_Canis_lupus_familiaris_chondroitin_sulfate_synthase_1_(CHSY1),_mRNA	CHSY1	Lymphnode
WDR83OS	Lung		XM_014108068.1	86.0475	PREDICTED:_Canis_lupus_familiaris_ribosomal_protein_L6_(RPL6),_transcript_variant_X2,_mRNA	RPL6	Lymphnode
PDE1A	Brain		XM_014122638.1	85.9815	PREDICTED:_Canis_lupus_familiaris_ArfGAP_with_RhoGAP_domain,_ankyrin_repeat_and_PH_domain_1_(ARAP1),_mRNA	ARAP1	Spleen
LOC610215///LOC607559///LOC477309	Lymphnode		XM_536458.5	85.9784	PREDICTED:_Canis_lupus_familiaris_mitochondrial_ribosomal_protein_L22_(MRPL22),_transcript_variant_X1,_mRNA	MRPL22	Heart
NNT	Heart		XM_853642.4	85.9765	PREDICTED:_Canis_lupus_familiaris_adaptor-related_protein_complex_3,_sigma_1_subunit_(AP3S1),_transcript_variant_X1,_mRNA	AP3S1	Pancreas
SCAF8	Lymphnode		XM_003432153.3	85.9721	PREDICTED:_Canis_lupus_familiaris_elastin_microfibril_interfacer_1_(EMILIN1),_partial_mRNA	EMILIN1	Liver
RPN1	Pancreas		XM_003431985.3	85.9344	PREDICTED:_Canis_lupus_familiaris_plexin_C1_(PLXNC1),_transcript_variant_X2,_mRNA	PLXNC1	#N/A
TMED5	Liver		XM_005616560.2	85.8887	PREDICTED:_Canis_lupus_familiaris_phospholipase_D_family,_member_3_(PLD3),_transcript_variant_X3,_mRNA	PLD3	Brain
SPAG7	Skel_muscle		XM_005636587.2	85.8662	PREDICTED:_Canis_lupus_familiaris_septin_5_(SEPT5),_mRNA	2005-09-01	Brain
PI4KA	Brain		XM_537479.5	85.8501	PREDICTED:_Canis_lupus_familiaris_heat_shock_70kDa_protein_2_(HSPA2),_mRNA	HSPA2	Skel_muscle
TOMM5	Heart		XM_859489.5	85.7975	PREDICTED:_Canis_lupus_familiaris_ERGIC_and_golgi_3_(ERGIC3),_transcript_variant_X2,_mRNA	ERGIC3	Kidney
ACSL3	Brain		XM_014109325.1	85.7681	PREDICTED:_Canis_lupus_familiaris_fatty_acid_binding_protein_5_(psoriasis-associated)_(FABP5),_mRNA	FABP5	Lung
POLR2E	Skel_muscle		XM_859708.4	85.7679	PREDICTED:_Canis_lupus_familiaris_COP9_signalosome_subunit_3_(COPS3),_mRNA	COPS3	Skel_muscle
ETFDH	Heart		XM_532973.5	85.7589	PREDICTED:_Canis_lupus_familiaris_lysine_(K)-specific_demethylase_3A_(KDM3A),_mRNA	KDM3A	Lung
PKP4	Brain		XM_003639826.3	85.6901	PREDICTED:_Canis_lupus_familiaris_ubiquitin-like_modifier_activating_enzyme_5_(UBA5),_mRNA	UBA5	Pancreas
GPS1	Kidney		NM_001002969.1	85.6636	Canis_lupus_familiaris_monoamine_oxidase_A_(MAOA),_mRNA	MAOA	Jejunum
SAP18///LOC475060	Lymphnode		XM_849600.4	85.6425	PREDICTED:_Canis_lupus_familiaris_pre-mRNA_processing_factor_38B_(PRPF38B),_mRNA	PRPF38B	Lymphnode
S100A10	Lung		XR_001317678.1	85.6353	PREDICTED:_Canis_lupus_familiaris_heterogeneous_nuclear_ribonucleoprotein_A2/B1_(HNRNPA2B1),_transcript_variant_X6,_misc_RNA	HNRNPA2B1	Lymphnode
PSIP1	Lymphnode		XM_005624165.1	85.5236	PREDICTED:_Canis_lupus_familiaris_immature_colon_carcinoma_transcript_1_(ICT1),_partial_mRNA	ICT1	Skel_muscle
LOC608718///GDI2	Lymphnode		XM_014116200.1	85.4119	PREDICTED:_Canis_lupus_familiaris_BAI1-associated_protein_2_(BAIAP2),_mRNA	BAIAP2	Brain
HSD17B12	Liver		XM_005628406.2	85.4116	PREDICTED:_Canis_lupus_familiaris_smoothened,_frizzled_class_receptor_(SMO),_mRNA	SMO	Pancreas
ARPC5L	Lymphnode		XM_535885.5	85.3716	PREDICTED:_Canis_lupus_familiaris_transmembrane_protein_14C_(LOC478720),_transcript_variant_X1,_mRNA	LOC478720	Lung
AEBP2	Heart		XM_532156.6	85.311	PREDICTED:_Canis_lupus_familiaris_cell_division_cycle_5-like_(CDC5L),_mRNA	CDC5L	Lymphnode
PDCD6///LOC489131	Brain		XM_005634421.2	85.2796	PREDICTED:_Canis_lupus_familiaris_nudix_(nucleoside_diphosphate_linked_moiety_X)-type_motif_16_(NUDT16),_mRNA	NUDT16	Kidney
SSX2IP	Brain		XM_536972.4	85.2656	PREDICTED:_Canis_lupus_familiaris_ribosomal_L1_domain_containing_1_(RSL1D1),_mRNA	RSL1D1	Lymphnode
[truncated: 29,533 more rows]

## Sheet: ctrl_skin
UBB	Brain		NM_001287023.1	6115.31	Canis_lupus_familiaris_vimentin_(VIM),_mRNA	VIM	Lung		Brain	Heart	Jejunum	Kidney	Liver	Lung	Lymphnode	Pancreas	Skel_muscle	Spleen
RTN4	Brain		NM_001201488.1	5856.05	Canis_lupus_familiaris_lectin,_galactoside-binding,_soluble,_1_(LGALS1),_mRNA	LGALS1	Pancreas	115.836	45415.6	50561.5	30482	40899.5	26136.1	104941	167979	40188.4	35487.5	28793.5
LOC608147	Brain		XM_845069.4	5845.42	PREDICTED:_Canis_lupus_familiaris_fatty_acid_binding_protein_4,_adipocyte_(FABP4),_mRNA	FABP4	Skel_muscle
CPE	Brain		XM_005627007.2	4493.98	PREDICTED:_Canis_lupus_familiaris_gelsolin_(GSN),_mRNA	GSN	Lung
TUBA1B	Brain		NM_001313782.1	4333.74	Canis_lupus_familiaris_ribosomal_protein_L19_(RPL19),_mRNA	RPL19	Lymphnode
CLU	Brain		NM_001252169.1	4279.91	Canis_lupus_familiaris_ribosomal_protein_L32_(RPL32),_mRNA	RPL32	Lymphnode
RPL9	Lymphnode		XM_005633903.1	4202.87	PREDICTED:_Canis_lupus_familiaris_tumor_protein,_translationally-controlled_1_(TPT1),_mRNA	TPT1	Pancreas
RPL19	Lymphnode		XM_003639976.3	4200.54	PREDICTED:_Canis_lupus_familiaris_matrix_Gla_protein_(MGP),_mRNA	MGP	Lung
CALM2	Brain		NM_001252227.1	4129.68	Canis_lupus_familiaris_ribosomal_protein_L7_(RPL7),_mRNA	RPL7	Lymphnode
RPS26	Lymphnode		XM_849812.4	3988.01	PREDICTED:_Canis_lupus_familiaris_thymosin_beta_10_(TMSB10),_mRNA	TMSB10	Lung
GNAS	Brain		XM_003434904.2	3957.83	PREDICTED:_Canis_lupus_familiaris_S100_calcium_binding_protein_A6_(S100A6),_mRNA	S100A6	Lung
SNAP25	Brain		XM_003432257.3	3805.67	PREDICTED:_Canis_lupus_familiaris_S100_calcium_binding_protein_A10_(S100A10),_mRNA	S100A10	Lung
LOC478701	Brain		XM_014122392.1	3727.71	PREDICTED:_Canis_lupus_familiaris_ribosomal_protein_S15_(RPS15),_mRNA	RPS15	Lymphnode
LOC607732	Lymphnode		XM_536549.4	3711.2	PREDICTED:_Canis_lupus_familiaris_ribosomal_protein_S25_(RPS25),_mRNA	RPS25	#N/A
LOC610558///LOC480221///RPL17///LOC474501	Lymphnode		XM_857181.4	3705.9	PREDICTED:_Canis_lupus_familiaris_ribosomal_protein_S8_(RPS8),_mRNA	RPS8	Lymphnode
LOC611548///LOC610897///LOC610783///LOC609859///RPL31///LOC609515///LOC609137///LOC608415///LOC608123///LOC607191///LOC607190///LOC607092///LOC490332///LOC488227///LOC485770///LOC483279///LOC481543	Lymphnode		NM_001252170.1	3680.82	Canis_lupus_familiaris_ribosomal_protein_S6_(RPS6),_mRNA	RPS6	#N/A
RPS29	Lymphnode		XM_014118632.1	3569.68	PREDICTED:_Canis_lupus_familiaris_60S_acidic_ribosomal_protein_P1-like_(LOC100856037),_mRNA	LOC100856037	#N/A
LOC481915///PEBP1	Brain		XM_003639821.3	3525.24	PREDICTED:_Canis_lupus_familiaris_cystatin-C-like_(LOC607874),_mRNA	LOC607874	Liver
LOC611750///LOC610558///LOC607592///LOC480221///LOC475097///RPL17///LOC474501	Lymphnode		XM_005616513.2	3453.21	PREDICTED:_Canis_lupus_familiaris_ribosomal_protein_S19_(RPS19),_mRNA	RPS19	Lymphnode
LOC608772///LOC476717	Lymphnode		NM_001286939.1	3386.85	Canis_lupus_familiaris_ribosomal_protein_L7a_(RPL7A),_mRNA	RPL7A	Lymphnode
RPS20	Lymphnode		NM_001003099.1	3369.62	Canis_lupus_familiaris_ribosomal_protein_S17_(RPS17),_mRNA	RPS17	Lymphnode
HSPA8	Brain		NM_001252228.1	3359.36	Canis_lupus_familiaris_ribosomal_protein_S27a_(RPS27A),_mRNA	RPS27A	Lymphnode
RPL35	Lymphnode		XM_861215.4	3347.19	PREDICTED:_Canis_lupus_familiaris_four_and_a_half_LIM_domains_1_(FHL1),_transcript_variant_X4,_mRNA	FHL1	Skel_muscle
MDH1	Heart		NM_001313783.1	3340.67	Canis_lupus_familiaris_ribosomal_protein_S11_(RPS11),_mRNA	RPS11	Lymphnode
LOC609216///LOC608052///RPS24///LOC479257	Lymphnode		NM_001002961.1	3330.22	Canis_lupus_familiaris_annexin_A2_(ANXA2),_mRNA	ANXA2	Lung
UBB	Brain		NM_001252042.1	3281.77	Canis_lupus_familiaris_ribosomal_protein_S4,_X-linked_(RPS4X),_mRNA	RPS4X	Heart
RPS17	Lymphnode		XM_536256.5	3190.15	PREDICTED:_Canis_lupus_familiaris_ribosomal_protein_L9_(RPL9),_mRNA	RPL9	Lymphnode
ATP5B	Heart		XM_535079.4	3168.11	PREDICTED:_Canis_lupus_familiaris_ribosomal_protein_S20_(RPS20),_mRNA	RPS20	Lymphnode
RPS11	Lymphnode		XM_005618155.2	3097.18	PREDICTED:_Canis_lupus_familiaris_ribosomal_protein_S23_(RPS23),_mRNA	RPS23	Lymphnode
LOC608415	Lymphnode		XM_844580.3	3041.72	PREDICTED:_Canis_lupus_familiaris_ribosomal_protein_S12_(RPS12),_mRNA	RPS12	Spleen
RPS11	Spleen		XM_005639430.2	2984.73	PREDICTED:_Canis_lupus_familiaris_ribosomal_protein_L24_(RPL24),_mRNA	RPL24	Lymphnode
LOC612156///LOC612118///LOC610683///LOC610259///LOC610211///LOC610049///LOC609929///LOC608830///LOC607825///LOC607078///LOC606857///LOC492077///LOC491880///LOC490340///LOC490271///LOC489216///LOC488702///LOC488656///LOC488591///LOC488411///LOC487581///LOC487478///LOC486803///LOC485733///LOC483045///LOC482010///LOC480206///LOC479206///LOC478030///LOC477441///LOC476906///LOC475187///GAPDH	Skel_muscle		XM_005631491.2	2964.75	PREDICTED:_Canis_lupus_familiaris_Finkel-Biskis-Reilly_murine_sarcoma_virus_(FBR-MuSV)_ubiquitously_expressed_(FAU),_mRNA	FAU	Lymphnode
PRNP	Brain		XM_533197.4	2923.3	PREDICTED:_Canis_lupus_familiaris_ribosomal_protein,_large,_P2_(RPLP2),_mRNA	RPLP2	Lymphnode
SLC1A3	Brain		NM_001048082.1	2918.38	Canis_lupus_familiaris_ribosomal_protein_S18_(RPS18),_mRNA	RPS18	Lymphnode
RPL19	Lymphnode		XM_014107213.1	2899.5	PREDICTED:_Canis_lupus_familiaris_ribosomal_protein_S21_(RPS21),_transcript_variant_X2,_mRNA	RPS21	#N/A
UCHL1	Brain		XM_859809.4	2879.95	PREDICTED:_Canis_lupus_familiaris_ribosomal_protein_S13_(RPS13),_mRNA	RPS13	Lymphnode
GDPD2	Brain		XM_005619116.2	2876.59	PREDICTED:_Canis_lupus_familiaris_adipogenesis_regulatory_factor_(ADIRF),_mRNA	ADIRF	#N/A
RPS14	Lymphnode		XM_853403.3	2814.7	PREDICTED:_Canis_lupus_familiaris_ribosomal_protein_L8_(RPL8),_mRNA	RPL8	Lymphnode
LOC607874	Liver		XM_005616591.2	2790.29	PREDICTED:_Canis_lupus_familiaris_ribosomal_protein_S16_(RPS16),_mRNA	RPS16	Lymphnode
LOC612949///LOC611548///LOC610897///LOC610783///LOC610034///LOC609859///RPL31///LOC609522///LOC609515///LOC609137///LOC608415///LOC608123///LOC607191///LOC607190///LOC607092///LOC490332///LOC488227///LOC485770///LOC483279///LOC481543	Lymphnode		XM_535773.5	2708.35	PREDICTED:_Canis_lupus_familiaris_ribosomal_protein_L35a_(RPL35A),_mRNA	RPL35A	Lymphnode
LOC479765///LOC478212	Lymphnode		XM_537850.5	2692.21	PREDICTED:_Canis_lupus_familiaris_ribosomal_protein_L35_(RPL35),_mRNA	RPL35	Lymphnode
RPS27A	Lymphnode		NM_001003102.2	2669.89	Canis_lupus_familiaris_ribosomal_protein_L27_(RPL27),_mRNA	RPL27	Lymphnode
UQCRH	Skel_muscle		NM_001252411.1	2663.01	Canis_lupus_familiaris_ribosomal_protein_L14_(RPL14),_mRNA	RPL14	Lymphnode
LOC609896	Brain		XM_005630093.1	2650.89	PREDICTED:_Canis_lupus_familiaris_ribosomal_protein_S7_(RPS7),_mRNA	RPS7	Lymphnode
LOC477508	Kidney		NM_001003349.2	2639.9	Canis_lupus_familiaris_actin_gamma_1_(ACTG1),_mRNA	ACTG1	Jejunum
ACTG1	Jejunum		XM_536749.4	2617.61	PREDICTED:_Canis_lupus_familiaris_ribosomal_protein_L13_(RPL13),_mRNA	RPL13	Lymphnode
LOC479600	Brain		NM_001287158.1	2604.53	Canis_lupus_familiaris_dermatopontin_(DPT),_mRNA	DPT	Lung
CHN1	Brain		XM_543968.5	2600.7	PREDICTED:_Canis_lupus_familiaris_stearoyl-CoA_desaturase_(delta-9-desaturase)_(SCD),_mRNA	SCD	Brain
RPS13	Lymphnode		XM_533877.5	2597.81	PREDICTED:_Canis_lupus_familiaris_ribosomal_protein_L18a_(RPL18A),_mRNA	RPL18A	Lymphnode
RPS27A	Lymphnode		NM_001313777.1	2568.23	Canis_lupus_familiaris_ribosomal_protein_S3_(RPS3),_mRNA	RPS3	Lymphnode
PTGDS	Brain		NM_001003100.2	2561.7	Canis_lupus_familiaris_ribosomal_protein_L23_(RPL23),_mRNA	RPL23	Lymphnode
LOC612295///LOC492081///GLUL	Brain		XM_533590.4	2558.65	PREDICTED:_Canis_lupus_familiaris_ribosomal_protein_S9_(RPS9),_mRNA	RPS9	Lymphnode
SPARCL1	Brain		XM_533581.5	2502.45	PREDICTED:_Canis_lupus_familiaris_ribosomal_protein_L28_(RPL28),_mRNA	RPL28	Lymphnode
MDH1	Heart		NM_001252159.1	2458.99	Canis_lupus_familiaris_ribosomal_protein_L3_(RPL3),_mRNA	RPL3	#N/A
RPS7	Lymphnode		XM_533949.5	2457.28	PREDICTED:_Canis_lupus_familiaris_eukaryotic_translation_elongation_factor_2_(EEF2),_mRNA	EEF2	Pancreas
YWHAE	Brain		XM_014121825.1	2413.62	PREDICTED:_Canis_lupus_familiaris_ribosomal_protein_L36_(RPL36),_mRNA	RPL36	Lymphnode
LOC612156///LOC612118///LOC611333///LOC610683///LOC610309///LOC610259///LOC610211///LOC610049///LOC609929///LOC608830///LOC608479///LOC607825///LOC607078///LOC606857///LOC492077///LOC491880///LOC490340///LOC490271///LOC489985///LOC489216///LOC488702///LOC488656///LOC488591///LOC488411///LOC487581///LOC487478///LOC486803///LOC486572///LOC485733///LOC483045///LOC482010///LOC480206///LOC479206///LOC…	Skel_muscle		NM_001286970.1	2385.83	Canis_lupus_familiaris_annexin_A1_(ANXA1),_mRNA	ANXA1	Lung
COX4I1	Heart		XM_533568.5	2379.06	PREDICTED:_Canis_lupus_familiaris_ribosomal_protein_S5_(RPS5),_mRNA	RPS5	Lymphnode
LOC608703///RPL26	Lymphnode		NM_001003130.1	2339.19	Canis_lupus_familiaris_aquaporin_1_(Colton_blood_group)_(AQP1),_mRNA	AQP1	Kidney
GPM6A	Brain		XM_005626280.2	2300.16	PREDICTED:_Canis_lupus_familiaris_guanine_nucleotide_binding_protein_(G_protein),_beta_polypeptide_2-like_1_(GNB2L1),_mRNA	GNB2L1	Lymphnode
LOC479004///LOC476842	Spleen		XM_537074.4	2241.33	PREDICTED:_Canis_lupus_familiaris_ribosomal_protein_L5_(RPL5),_mRNA	RPL5	Lymphnode
PPIA	Brain		XM_850438.4	2235.27	PREDICTED:_Canis_lupus_familiaris_cysteine-rich_protein_1_(intestinal)_(CRIP1),_mRNA	CRIP1	Lymphnode
VSNL1	Brain		XM_537871.5	2211.13	PREDICTED:_Canis_lupus_familiaris_ribosomal_protein_L30_(RPL30),_mRNA	RPL30	#N/A
CPE	Brain		XM_536561.5	2202.38	PREDICTED:_Canis_lupus_familiaris_transgelin_(TAGLN),_mRNA	TAGLN	Jejunum
LOC476842	Lymphnode		XM_542128.4	2110.4	PREDICTED:_Canis_lupus_familiaris_ribosomal_protein_S28_(RPS28),_mRNA	RPS28	Kidney
H3F3B	Lung		XM_536040.5	2102.37	PREDICTED:_Canis_lupus_familiaris_eukaryotic_translation_elongation_factor_1_beta_2_(EEF1B2),_mRNA	EEF1B2	Pancreas
LOC610558///LOC480221///RPL17///LOC474501	Lymphnode		XM_014114295.1	2102.23	PREDICTED:_Canis_lupus_familiaris_60S_ribosomal_protein_L23a_(LOC106558887),_mRNA	LOC106558887	#N/A
CFL1	Brain		XM_533037.4	2095.03	PREDICTED:_Canis_lupus_familiaris_thioredoxin_interacting_protein_(TXNIP),_mRNA	TXNIP	Lung
SCD	Brain		XM_005632466.2	2081.8	PREDICTED:_Canis_lupus_familiaris_ribosomal_protein_L29_(RPL29),_mRNA	RPL29	#N/A
SLC39A10	Brain		XM_005631397.2	2064.3	PREDICTED:_Canis_lupus_familiaris_glutathione_S-transferase_P-like_(LOC476006),_mRNA	LOC476006	Jejunum
ATPIF1	Heart		NM_001252147.1	2038.73	Canis_lupus_familiaris_ribosomal_protein_S15a_(RPS15A),_mRNA	RPS15A	#N/A
HSP90AA1	Brain		XM_003640047.2	2015.05	PREDICTED:_Canis_lupus_familiaris_beta-2-microglobulin_(B2M),_transcript_variant_X1,_mRNA	B2M	Spleen
EIF4A2	Brain		NM_001115118.1	2006.74	Canis_lupus_familiaris_selenoprotein_P,_plasma,_1_(SEPP1),_mRNA	SEPP1	Kidney
LOC612644	Heart		XM_533303.5	1995.93	PREDICTED:_Canis_lupus_familiaris_annexin_A5_(ANXA5),_mRNA	ANXA5	Lung
PGAM1	Brain		XM_848484.4	1993.63	PREDICTED:_Canis_lupus_familiaris_eukaryotic_translation_elongation_factor_1_gamma_(EEF1G),_mRNA	EEF1G	Lymphnode
SPARCL1	Brain		XM_531628.5	1970.53	PREDICTED:_Canis_lupus_familiaris_ribosomal_protein_S26_(RPS26),_mRNA	RPS26	Lymphnode
RPS23	Lymphnode		XM_014121786.1	1952.65	PREDICTED:_Canis_lupus_familiaris_C-type_lectin_domain_family_3,_member_B_(CLEC3B),_mRNA	CLEC3B	Heart
GPI///LOC479379	Skel_muscle		XM_534969.5	1947.72	PREDICTED:_Canis_lupus_familiaris_retinol_binding_protein_4,_plasma_(RBP4),_mRNA	RBP4	Liver
EIF1	Brain		XM_857165.4	1934.21	PREDICTED:_Canis_lupus_familiaris_crystallin,_alpha_B_(CRYAB),_mRNA	CRYAB	Heart
UBA52	Spleen		NM_001252286.1	1904.64	Canis_lupus_familiaris_ribosomal_protein_S27_(RPS27),_mRNA	RPS27	Lymphnode
ARL6IP1	Lymphnode		XM_005642062.1	1893.51	PREDICTED:_Canis_lupus_familiaris_solute_carrier_family_25_(mitochondrial_carrier;_adenine_nucleotide_translocator),_member_6_(SLC25A6),_mRNA	SLC25A6	Kidney
LOC606947	Lymphnode		XM_005640381.2	1869.77	PREDICTED:_Canis_lupus_familiaris_frizzled-related_protein_(FRZB),_mRNA	FRZB	Brain
LOC608877///LOC607909///LOC485162///MDH2///LOC482601	Heart		XM_005626560.1	1847.22	PREDICTED:_Canis_lupus_familiaris_chemokine_(C-X-C_motif)_ligand_14_(CXCL14),_mRNA	CXCL14	Brain
YWHAB	Brain		XM_848130.3	1808.37	PREDICTED:_Canis_lupus_familiaris_ribosomal_protein_S29_(RPS29),_mRNA	RPS29	Lymphnode
SKP1	Brain		XM_547681.5	1775.23	PREDICTED:_Canis_lupus_familiaris_cell_death-inducing_DFFA-like_effector_a_(CIDEA),_mRNA	CIDEA	Lymphnode
PCSK1N	Brain		NM_001251956.1	1772.44	Canis_lupus_familiaris_ribosomal_protein_L12_(RPL12),_mRNA	RPL12	Lymphnode
TUBA4A	Skel_muscle		XM_844219.5	1772.06	PREDICTED:_Canis_lupus_familiaris_ribosomal_protein_L22_(RPL22),_mRNA	RPL22	Lymphnode
FABP7	Brain		NM_001251958.1	1642.39	Canis_lupus_familiaris_ribosomal_protein_L18_(RPL18),_mRNA	RPL18	#N/A
ATP1A1	Kidney		XM_014111641.1	1637.77	PREDICTED:_Canis_lupus_familiaris_ribosomal_protein_L10_(RPL10),_transcript_variant_X1,_mRNA	RPL10	Lymphnode
RPS8	Lymphnode		XM_539716.5	1559.74	PREDICTED:_Canis_lupus_familiaris_lumican_(LUM),_mRNA	LUM	Heart
KIF5C	Brain		XM_536063.5	1516.01	PREDICTED:_Canis_lupus_familiaris_ribosomal_protein_L37a_(RPL37A),_partial_mRNA	RPL37A	#N/A
INPP5F	Brain		NM_001003035.1	1499.43	Canis_lupus_familiaris_superoxide_dismutase_1,_soluble_(SOD1),_mRNA	SOD1	Kidney
STMN2	Brain		XM_003639276.3	1495.04	PREDICTED:_Canis_lupus_familiaris_polymerase_I_and_transcript_release_factor_(PTRF),_mRNA	PTRF	Skel_muscle
LOC610042///RPS21	Lymphnode		XM_533231.4	1489.28	PREDICTED:_Canis_lupus_familiaris_cofilin_1_(non-muscle)_(CFL1),_mRNA	CFL1	Brain
OLFM1	Brain		XM_532617.4	1461.11	PREDICTED:_Canis_lupus_familiaris_purine_nucleoside_phosphorylase_(PNP),_mRNA	PNP	Jejunum
RPL7	Lymphnode		NM_001197116.2	1455.04	Canis_lupus_familiaris_eukaryotic_translation_elongation_factor_1_alpha_1_(EEF1A1),_mRNA	EEF1A1	#N/A
EEF1B2	Pancreas		XM_014110161.1	1418.07	PREDICTED:_Canis_lupus_familiaris_follistatin-like_1_(FSTL1),_mRNA	FSTL1	Lung
OAZ1	Brain		XM_847648.4	1351.81	PREDICTED:_Canis_lupus_familiaris_transgelin_2_(TAGLN2),_mRNA	TAGLN2	Lung
NDFIP1	Brain		XM_003434001.4	1318.69	PREDICTED:_Canis_lupus_familiaris_collagen,_type_VI,_alpha_1_(COL6A1),_mRNA	COL6A1	Lung
LOC607874	Liver		XM_014116212.1	1304.51	PREDICTED:_Canis_lupus_familiaris_ribosomal_protein_L38_(RPL38),_mRNA	RPL38	#N/A
LOC609811///LOC608625///LOC479746///LOC477783	Liver		XM_845177.4	1300.72	PREDICTED:_Canis_lupus_familiaris_insulin-like_growth_factor_binding_protein_7_(IGFBP7),_mRNA	IGFBP7	Kidney
LOC609140///LOC608162///LOC608028	Heart		NM_001005258.1	1296.89	Canis_lupus_familiaris_chemokine_(C-C_motif)_ligand_21_(CCL21),_mRNA	CCL21	Lymphnode
LOC479901	Heart		XM_537465.5	1281.83	PREDICTED:_Canis_lupus_familiaris_dehydrogenase/reductase_(SDR_family)_member_7_(DHRS7),_mRNA	DHRS7	Lung
RPL32	Lymphnode		NM_001290099.1	1277.73	Canis_lupus_familiaris_peptidase_inhibitor_3,_skin-derived_(PI3),_mRNA	PI3	Lymphnode
RPL10A	Lymphnode		NM_001115119.1	1276.27	Canis_lupus_familiaris_glutathione_peroxidase_1_(GPX1),_mRNA	GPX1	Spleen
RPS28	Kidney		NM_001193298.1	1272.64	Canis_lupus_familiaris_cytochrome_b5_type_A_(microsomal)_(CYB5A),_mRNA	CYB5A	Liver
ALDOC	Brain		NM_001142670.1	1264.69	Canis_lupus_familiaris_stomatin_(STOM),_mRNA	STOM	Lung
FTH1	Spleen		NM_001003370.1	1259.48	Canis_lupus_familiaris_clusterin_(CLU),_mRNA	CLU	Brain
SLC25A4	Skel_muscle		XM_014120935.1	1258.38	PREDICTED:_Canis_lupus_familiaris_CD81_molecule_(CD81),_mRNA	CD81	Lung
SLC25A3	Heart		NM_001003187.1	1257.26	Canis_lupus_familiaris_collagen,_type_I,_alpha_2_(COL1A2),_mRNA	COL1A2	Lung
ENO1	Brain		XM_005633878.2	1256.23	PREDICTED:_Canis_lupus_familiaris_integral_membrane_protein_2B_(ITM2B),_mRNA	ITM2B	Kidney
HMGCS1	Liver		NM_001286937.1	1249.67	Canis_lupus_familiaris_eukaryotic_translation_initiation_factor_1_(EIF1),_mRNA	EIF1	Brain
ATP5A1	Heart		XM_003639318.3	1241.29	PREDICTED:_Canis_lupus_familiaris_CD63_molecule_(CD63),_mRNA	CD63	Lung
LOC609606///RPS25	Spleen		XM_540131.5	1234.06	PREDICTED:_Canis_lupus_familiaris_chromosome_9_open_reading_frame,_human_C9orf16_(C9H9orf16),_mRNA	C9H9orf16	Skel_muscle
LOC609606///RPS25	Spleen		NM_001252225.1	1210.64	Canis_lupus_familiaris_ribosomal_protein_L27a_(RPL27A),_mRNA	RPL27A	#N/A
RPL13A	Lymphnode		XM_005617202.1	1196.4	PREDICTED:_Canis_lupus_familiaris_inter-alpha-trypsin_inhibitor_heavy_chain_family,_member_5_(ITIH5),_mRNA	ITIH5	Heart
LOC475808	Lymphnode		XM_005622199.1	1177	PREDICTED:_Canis_lupus_familiaris_cysteine_and_glycine-rich_protein_1_(CSRP1),_mRNA	CSRP1	Spleen
SPARC	Lung		XM_859552.4	1171.04	PREDICTED:_Canis_lupus_familiaris_calmodulin_2_(phosphorylase_kinase,_delta)_(CALM2),_mRNA	CALM2	Brain
LOC607470	Brain		NM_001252133.1	1156.58	Canis_lupus_familiaris_basic_transcription_factor_3_(BTF3),_mRNA	BTF3	Spleen
NUCKS1	Brain		XM_533198.5	1153.02	PREDICTED:_Canis_lupus_familiaris_CD151_molecule_(Raph_blood_group)_(CD151),_mRNA	CD151	Lung
CALM1	Brain		NM_001003263.1	1145.58	Canis_lupus_familiaris_GNAS_complex_locus_(GNAS),_mRNA	GNAS	Brain
ATP6V1E1	Brain		NM_001003014.1	1138.78	Canis_lupus_familiaris_Rab_acceptor_1_(prenylated)_(RABAC1),_mRNA	RABAC1	Pancreas
LOC608052///RPS24///LOC479257	Lymphnode		XM_533679.5	1137.12	PREDICTED:_Canis_lupus_familiaris_eukaryotic_translation_initiation_factor_3,_subunit_K_(EIF3K),_mRNA	EIF3K	Lymphnode
RPL24	Lymphnode		XM_534781.5	1113.67	PREDICTED:_Canis_lupus_familiaris_actin,_alpha_2,_smooth_muscle,_aorta_(ACTA2),_mRNA	ACTA2	Spleen
LOC612098///LOC611252///HSP90AB1	Brain		XM_014114679.1	1101.35	PREDICTED:_Canis_lupus_familiaris_transcription_elongation_factor_B_(SIII),_polypeptide_2_(18kDa,_elongin_B)_(TCEB2),_mRNA	TCEB2	Kidney
SLC25A3	Heart		XM_003639478.3	1065.55	PREDICTED:_Canis_lupus_familiaris_guanine_nucleotide_binding_protein_(G_protein),_gamma_11_(GNG11),_mRNA	GNG11	Lung
RPS3	Lymphnode		XM_854584.4	1057.68	PREDICTED:_Canis_lupus_familiaris_activating_transcription_factor_4_(ATF4),_mRNA	ATF4	Skel_muscle
GOT1	Heart		NM_001145172.1	1049.66	Canis_lupus_familiaris_carbonic_anhydrase_III_(CA3),_mRNA	CA3	Brain
NPTN	Brain		XM_536616.5	1047.53	PREDICTED:_Canis_lupus_familiaris_GABA(A)_receptor-associated_protein_(GABARAP),_mRNA	GABARAP	Spleen
LOC611134	Heart		NM_001127234.1	1041.12	Canis_lupus_familiaris_ornithine_decarboxylase_antizyme_1_(OAZ1),_mRNA	OAZ1	Brain
STMN1	Brain		NM_001115012.1	1020.53	Canis_lupus_familiaris_selenoprotein_W,_1_(SEPW1),_mRNA	SEPW1	Brain
TMSB10	Lung		NM_001252165.1	1009.44	Canis_lupus_familiaris_peroxiredoxin_1_(PRDX1),_mRNA	PRDX1	Kidney
CHN1	Brain		NM_001284439.1	1001.62	Canis_lupus_familiaris_TIMP_metallopeptidase_inhibitor_3_(TIMP3),_mRNA	TIMP3	Lung
LOC480464///LOC477933///RPS10	Lymphnode		NM_001003254.1	999.146	Canis_lupus_familiaris_cell_division_cycle_42_(GTP_binding_protein,_25kDa)_(CDC42),_mRNA	CDC42	#N/A
LOC478701	Brain		NM_001287106.1	988.81	Canis_lupus_familiaris_ribosomal_protein_S14_(RPS14),_transcript_variant_2,_mRNA	RPS14	Lymphnode
LOC610074	Brain		NM_001313800.1	986.69	Canis_lupus_familiaris_ribosomal_protein_L36a-like_(RPL36AL),_mRNA	RPL36AL	Lymphnode
CHN1	Brain		XM_847296.4	982.588	PREDICTED:_Canis_lupus_familiaris_peptidylprolyl_isomerase_B_(cyclophilin_B)_(PPIB),_mRNA	PPIB	Jejunum
LOC475080	Lymphnode		NM_001251949.1	977.858	Canis_lupus_familiaris_prefoldin_subunit_5_(PFDN5),_mRNA	PFDN5	Kidney
LOC610897	Pancreas		XM_014121326.1	953.117	PREDICTED:_Canis_lupus_familiaris_ferritin,_heavy_polypeptide_1_(FTH1),_mRNA	FTH1	Spleen
EIF4G2	Lung		XM_541953.4	947.78	PREDICTED:_Canis_lupus_familiaris_plasmalemma_vesicle_associated_protein_(PLVAP),_mRNA	PLVAP	Lymphnode
MTCH1	Brain		NM_001252408.1	947.214	Canis_lupus_familiaris_S-phase_kinase-associated_protein_1_(SKP1),_mRNA	SKP1	Brain
LOC612604///RPL6P///LOC488242///LOC485739///RPL6	Lymphnode		NM_001252410.1	946.686	Canis_lupus_familiaris_microsomal_glutathione_S-transferase_3_(MGST3),_mRNA	MGST3	#N/A
LOC608684///LOC608454///LOC607844///LOC607824///LOC607193///LOC477063///RPS3A	Spleen		NM_001048084.1	938.698	Canis_lupus_familiaris_cytochrome_b5_reductase_3_(CYB5R3),_mRNA	CYB5R3	Lung
LOC482687	Brain		NM_001003090.1	936.453	Canis_lupus_familiaris_collagen,_type_I,_alpha_1_(COL1A1),_mRNA	COL1A1	Lung
39326	Brain		XM_847757.2	917.852	PREDICTED:_Canis_lupus_familiaris_trans-2,3-enoyl-CoA_reductase_(TECR),_mRNA	TECR	Skel_muscle
SLC25A6	Kidney		NM_001252045.1	911.965	Canis_lupus_familiaris_ribosomal_protein_S10_(RPS10),_mRNA	RPS10	Jejunum
RPL34	Lymphnode		NM_001252229.1	900.003	Canis_lupus_familiaris_60S_ribosomal_protein_L37_(RPL37),_mRNA	RPL37	#N/A
YWHAB	Brain		XM_542213.6	896.834	PREDICTED:_Canis_lupus_familiaris_complement_factor_D_(adipsin)_(CFD),_transcript_variant_X2,_mRNA	CFD	Lung
SCG5	Brain		XM_005635734.2	894.888	PREDICTED:_Canis_lupus_familiaris_lipoprotein_lipase_(LPL),_mRNA	LPL	Heart
IGFBP7	Kidney		NM_001252268.1	889.877	Canis_lupus_familiaris_small_EDRK-rich_factor_2_(SERF2),_transcript_variant_2,_mRNA	SERF2	Lung
LOC609911///LOC609205///LDHB///LOC476213///LOC475101	Heart		XM_014120928.1	884.176	PREDICTED:_Canis_lupus_familiaris_patatin-like_phospholipase_domain_containing_2_(PNPLA2),_mRNA	PNPLA2	Heart
NEFL	Brain		NM_001048092.1	882.381	Canis_lupus_familiaris_phosphatidylethanolamine_binding_protein_1_(PEBP1),_mRNA	PEBP1	Brain
LOC611681///LOC611222///LOC610320///LOC609391///LOC609252///LOC608861///LOC608838///LOC608584///LOC608206///LOC607788///RPL21///LOC607619///LOC606902///LOC606833///LOC478864	Pancreas		XM_543203.5	876.579	PREDICTED:_Canis_lupus_familiaris_cathepsin_B_(CTSB),_mRNA	CTSB	Kidney
LOC608196///NPM1	Lymphnode		XM_845994.4	875.068	PREDICTED:_Canis_lupus_familiaris_prolactin-induced_protein_(PIP),_mRNA	PIP	Lung
LAMTOR5	Kidney		XM_005629331.2	874.294	PREDICTED:_Canis_lupus_familiaris_ribosomal_protein_S3A_(RPS3A),_mRNA	RPS3A	#N/A
SNRPN	Brain		NM_001252171.1	868.787	Canis_lupus_familiaris_nucleophosmin_(nucleolar_phosphoprotein_B23,_numatrin)_(NPM1),_mRNA	NPM1	Lymphnode
MAP1B	Brain		XM_845916.4	865.353	PREDICTED:_Canis_lupus_familiaris_collagen,_type_III,_alpha_1_(COL3A1),_mRNA	COL3A1	Lung
OAZ1	Spleen		NM_001128095.2	861.182	Canis_lupus_familiaris_ubiquitin_A-52_residue_ribosomal_protein_fusion_product_1_(UBA52),_mRNA	UBA52	Spleen
TSPAN7	Brain		NM_001251942.1	857.75	Canis_lupus_familiaris_eukaryotic_translation_initiation_factor_4A1_(EIF4A1),_mRNA	EIF4A1	#N/A
ATP5G3	Heart		NM_001252230.1	857.36	Canis_lupus_familiaris_ribosomal_protein_SA_(RPSA),_mRNA	RPSA	#N/A
NDUFB6	Heart		XR_001317487.1	857.146	PREDICTED:_Canis_lupus_familiaris_uncharacterized_LOC606860_(LOC606860),_ncRNA	LOC606860	Heart
RPS15	Lymphnode		XM_851615.4	846.229	PREDICTED:_Canis_lupus_familiaris_poly(A)_binding_protein,_cytoplasmic_1_(PABPC1),_mRNA	PABPC1	Lymphnode
CKB	Brain		XM_531639.5	843.173	PREDICTED:_Canis_lupus_familiaris_ATP_synthase,_H+_transporting,_mitochondrial_F1_complex,_beta_polypeptide_(ATP5B),_mRNA	ATP5B	Heart
ITM2B	Kidney		XM_014109407.1	833.744	PREDICTED:_Canis_lupus_familiaris_matrix_metallopeptidase_2_(MMP2),_mRNA	MMP2	Lung
TPT1	Pancreas		XM_848098.4	830.515	PREDICTED:_Canis_lupus_familiaris_ribosomal_protein_S27-like_(RPS27L),_mRNA	RPS27L	Pancreas
RPL8	Lymphnode		XM_005619920.2	828.134	PREDICTED:_Canis_lupus_familiaris_profilin_1_(PFN1),_mRNA	PFN1	Lymphnode
SOD1	Kidney		NM_001003295.2	824.37	Canis_lupus_familiaris_heat_shock_27kDa_protein_1_(HSPB1),_mRNA	HSPB1	Heart
RPS12	Spleen		XM_014109387.1	814.181	PREDICTED:_Canis_lupus_familiaris_ribosomal_protein,_large,_P1_(RPLP1),_mRNA	RPLP1	Lymphnode
MT2A	Liver		XR_001315917.1	799.707	PREDICTED:_Canis_lupus_familiaris_uncharacterized_LOC106558651_(LOC106558651),_ncRNA	LOC106558651	#N/A
FXYD6	Spleen		XM_536759.4	799.011	PREDICTED:_Canis_lupus_familiaris_cytochrome_c_oxidase_subunit_IV_isoform_1_(COX4I1),_mRNA	COX4I1	Heart
GRIA2	Brain		XM_003433511.2	794.92	PREDICTED:_Canis_lupus_familiaris_keratin_5,_type_II_(KRT5),_mRNA	KRT5	#N/A
RPS18	Lymphnode		XM_531895.4	794.614	PREDICTED:_Canis_lupus_familiaris_histidine_triad_nucleotide_binding_protein_1_(HINT1),_mRNA	HINT1	Kidney
ATP5A1	Heart		XM_005637812.2	793.589	PREDICTED:_Canis_lupus_familiaris_HtrA_serine_peptidase_1_(HTRA1),_mRNA	HTRA1	Brain
SPTBN1	Lung		NM_001252412.1	792.388	Canis_lupus_familiaris_small_nuclear_ribonucleoprotein_D2_polypeptide_16.5kDa_(SNRPD2),_mRNA	SNRPD2	#N/A
LOC612382///RPL22	Lymphnode		XM_541532.6	790.634	PREDICTED:_Canis_lupus_familiaris_EH-domain_containing_2_(EHD2),_mRNA	EHD2	Lung
NDUFA4	Skel_muscle		NM_001252322.1	782.95	Canis_lupus_familiaris_ribosomal_protein_S24_(RPS24),_transcript_variant_6,_mRNA	RPS24	#N/A
ATP5C1	Heart		XM_853380.4	780.126	PREDICTED:_Canis_lupus_familiaris_insulin-like_growth_factor_binding_protein_6_(IGFBP6),_mRNA	IGFBP6	Lung
RPL27	Lymphnode		NM_001252138.1	777.005	Canis_lupus_familiaris_chloride_intracellular_channel_1_(CLIC1),_mRNA	CLIC1	#N/A
CLTC	Brain		XR_134360.3	772.383	PREDICTED:_Canis_lupus_familiaris_uncharacterized_LOC100684741_(LOC100684741),_ncRNA	LOC100684741	#N/A
RPL35A	Lymphnode		NM_001197054.1	768.952	Canis_lupus_familiaris_triosephosphate_isomerase_1_(TPI1),_mRNA	TPI1	Skel_muscle
NTRK2	Brain		XM_003432172.3	767.16	PREDICTED:_Canis_lupus_familiaris_oligosaccharyltransferase_complex_subunit_4_(non-catalytic)_(OST4),_mRNA	OST4	#N/A
COX5B	Heart		XM_005640742.1	766.151	PREDICTED:_Canis_lupus_familiaris_insulin-like_growth_factor_binding_protein_2,_36kDa_(IGFBP2),_partial_mRNA	IGFBP2	Liver
APLP1	Brain		XM_849905.4	761.52	PREDICTED:_Canis_lupus_familiaris_SH3_domain_binding_glutamate-rich_protein_like_3_(SH3BGRL3),_mRNA	SH3BGRL3	Spleen
RPL4	Lymphnode		NM_001252331.1	752.351	Canis_lupus_familiaris_small_nuclear_ribonucleoprotein_polypeptide_G_(SNRPG),_mRNA	SNRPG	#N/A
MATR3	Brain		NM_001003341.1	751.597	Canis_lupus_familiaris_CD34_molecule_(CD34),_mRNA	CD34	Lung
YBX1	Heart		XM_844530.4	751.161	PREDICTED:_Canis_lupus_familiaris_growth_arrest-specific_6_(GAS6),_mRNA	GAS6	Lung
LOC610983	Lymphnode		NM_001252409.1	750.176	Canis_lupus_familiaris_ribosomal_protein_L4_(RPL4),_mRNA	RPL4	Lymphnode
NME2	Kidney		XM_537636.5	749.216	PREDICTED:_Canis_lupus_familiaris_receptor_(G_protein-coupled)_activity_modifying_protein_2_(RAMP2),_mRNA	RAMP2	Lung
RPL18A///LOC476637	Lymphnode		NM_001287129.1	747.113	Canis_lupus_familiaris_Thy-1_cell_surface_antigen_(THY1),_mRNA	THY1	Brain
CALM1	Brain		NM_001313766.1	733.526	Canis_lupus_familiaris_ribosomal_protein_L13a_(RPL13A),_mRNA	RPL13A	Lymphnode
REEP5	Brain		XM_532304.4	732.512	PREDICTED:_Canis_lupus_familiaris_eukaryotic_translation_initiation_factor_3,_subunit_E_(EIF3E),_mRNA	EIF3E	Lymphnode
CCK	Brain		XM_014115509.1	724.915	PREDICTED:_Canis_lupus_familiaris_acetyl-CoA_acyltransferase_2_(ACAA2),_mRNA	ACAA2	Liver
LOC612156///LOC612118///LOC610683///LOC610259///LOC610211///LOC610049///LOC609929///LOC608830///LOC607825///LOC607078///LOC606857///LOC492077///LOC491880///LOC490340///LOC490271///LOC489216///LOC488702///LOC488656///LOC488591///LOC488411///LOC487581///LOC487478///LOC485733///LOC483045///LOC482010///LOC480206///LOC479206///LOC478030///LOC477441///LOC476906///LOC475187///GAPDH	Heart		XM_855406.4	722.624	PREDICTED:_Canis_lupus_familiaris_eukaryotic_translation_initiation_factor_4A2_(EIF4A2),_mRNA	EIF4A2	Brain
TSC22D1	Kidney		XM_848373.4	709.488	PREDICTED:_Canis_lupus_familiaris_chromosome_8_open_reading_frame,_human_C14orf166_(C8H14orf166),_mRNA	C8H14orf166	Spleen
DBI	Kidney		XM_014106444.1	709.327	PREDICTED:_Canis_lupus_familiaris_collagen,_type_IV,_alpha_1_(COL4A1),_mRNA	COL4A1	Lung
ATP2A2	Heart		XM_014110289.1	708.027	PREDICTED:_Canis_lupus_familiaris_apolipoprotein_D_(APOD),_mRNA	APOD	Brain
EIF4H	Brain		XM_005628825.2	703.524	PREDICTED:_Canis_lupus_familiaris_decorin_(DCN),_transcript_variant_X1,_mRNA	DCN	Lung
RPL23	Lymphnode		XM_005640879.2	699.108	PREDICTED:_Canis_lupus_familiaris_F11_receptor_(F11R),_mRNA	F11R	Lung
RPLP0///RPLP0P	Pancreas		XM_533964.5	698.918	PREDICTED:_Canis_lupus_familiaris_basigin_(Ok_blood_group)_(BSG),_mRNA	BSG	Kidney
APOE	Liver		NM_001308461.1	697.301	Canis_lupus_familiaris_chemokine_(C-X-C_motif)_ligand_12_(CXCL12),_transcript_variant_2,_mRNA	CXCL12	Spleen
RPS16	Lymphnode		XM_536283.6	695.843	PREDICTED:_Canis_lupus_familiaris_receptor_accessory_protein_5_(REEP5),_partial_mRNA	REEP5	Brain
LOC485529///RPLP2	Lymphnode		XM_003639578.3	690.9	PREDICTED:_Canis_lupus_familiaris_lysosomal_protein_transmembrane_4_alpha_(LAPTM4A),_mRNA	LAPTM4A	Lung
VDAC2	Heart		XM_536854.5	685.217	PREDICTED:_Canis_lupus_familiaris_fission,_mitochondrial_1_(FIS1),_mRNA	FIS1	Heart
LOC609068	Lymphnode		NM_001300876.1	684.405	Canis_lupus_familiaris_lysozyme_(LYZ),_mRNA	LYZ	Lymphnode
ATP6V1B2	Brain		XM_541751.5	684.068	PREDICTED:_Canis_lupus_familiaris_transmembrane_protein_43_(TMEM43),_mRNA	TMEM43	Lung
PPP3CA	Brain		XM_003639564.2	681.144	PREDICTED:_Canis_lupus_familiaris_secreted_frizzled-related_protein_1_(SFRP1),_partial_mRNA	SFRP1	Jejunum
GABARAPL2	Brain		NM_001287154.1	671.32	Canis_lupus_familiaris_ATP_synthase,_H+_transporting,_mitochondrial_F1_complex,_alpha_subunit_1,_cardiac_muscle_(ATP5A1),_mRNA	ATP5A1	Heart
RAC1	Brain		XM_537232.4	668.874	PREDICTED:_Canis_lupus_familiaris_H3_histone,_family_3A_(H3F3A),_mRNA	H3F3A	Jejunum
SLC1A2	Brain		XM_014122479.1	668.748	PREDICTED:_Canis_lupus_familiaris_eukaryotic_translation_initiation_factor_4_gamma,_2_(EIF4G2),_mRNA	EIF4G2	Lung
LOC608455	Heart		NM_001164454.1	668.649	Canis_lupus_familiaris_glutathione_peroxidase_3_(GPX3),_mRNA	GPX3	Kidney
CELF2	Brain		XM_005629957.1	668.144	PREDICTED:_Canis_lupus_familiaris_N-acylsphingosine_amidohydrolase_(acid_ceramidase)_1_(ASAH1),_mRNA	ASAH1	Lung
SERINC1	Brain		XM_014118268.1	667.689	PREDICTED:_Canis_lupus_familiaris_laminin,_alpha_4_(LAMA4),_mRNA	LAMA4	Lung
RAC1	Brain		XM_536872.5	667.418	PREDICTED:_Canis_lupus_familiaris_actin_related_protein_2/3_complex,_subunit_1B,_41kDa_(ARPC1B),_mRNA	ARPC1B	Lymphnode
TUBB	Brain		XM_014112414.1	666.458	PREDICTED:_Canis_lupus_familiaris_milk_fat_globule-EGF_factor_8_protein_(MFGE8),_mRNA	MFGE8	Lymphnode
SNRPN	Brain		XM_014114820.1	665.185	PREDICTED:_Canis_lupus_familiaris_calponin_3,_acidic_(CNN3),_mRNA	CNN3	Lung
S100B	Brain		XM_005625774.2	662.323	PREDICTED:_Canis_lupus_familiaris_translocator_protein_(18kDa)_(TSPO),_mRNA	TSPO	Lung
RPL18A	Lymphnode		XM_014107181.1	660.753	PREDICTED:_Canis_lupus_familiaris_ATP_synthase,_H+_transporting,_mitochondrial_F1_complex,_epsilon_subunit_(ATP5E),_mRNA	ATP5E	#N/A
COX4I1	Heart		XM_540488.4	659.933	PREDICTED:_Canis_lupus_familiaris_prolyl_4-hydroxylase,_beta_polypeptide_(P4HB),_mRNA	P4HB	Jejunum
RTN1	Brain		XM_534704.5	657.993	PREDICTED:_Canis_lupus_familiaris_cytochrome_c_oxidase_subunit_6A1,_mitochondrial_(LOC477508),_mRNA	LOC477508	Kidney
AMPH	Brain		XM_005634758.2	656.059	PREDICTED:_Canis_lupus_familiaris_destrin_(actin_depolymerizing_factor)_(DSTN),_mRNA	DSTN	Lung
LOC475912///LOC475273	Heart		NM_001003364.1	654.712	Canis_lupus_familiaris_guanine_nucleotide_binding_protein_(G_protein),_alpha_inhibiting_activity_polypeptide_2_(GNAI2),_mRNA	GNAI2	Lymphnode
ATP2B1	Brain		XM_845287.4	646.166	PREDICTED:_Canis_lupus_familiaris_glycerol-3-phosphate_dehydrogenase_1_(soluble)_(GPD1),_transcript_variant_X1,_mRNA	GPD1	Pancreas
SEPW1	Brain		XM_848963.4	644.625	PREDICTED:_Canis_lupus_familiaris_ubiquitin-like_5_(UBL5),_mRNA	UBL5	Kidney
PPP2CB	Brain		XM_849020.4	641.927	PREDICTED:_Canis_lupus_familiaris_eukaryotic_translation_initiation_factor_3,_subunit_G_(EIF3G),_mRNA	EIF3G	Lymphnode
TSPAN13	Brain		NM_001002951.3	641.151	Canis_lupus_familiaris_gap_junction_protein,_alpha_1,_43kDa_(GJA1),_mRNA	GJA1	Heart
PCMT1	Brain		XM_535960.5	640.882	PREDICTED:_Canis_lupus_familiaris_cytochrome_b_reductase_1_(CYBRD1),_mRNA	CYBRD1	Jejunum
LOC475912///LOC475273	Heart		XM_845921.4	635.934	PREDICTED:_Canis_lupus_familiaris_extracellular_matrix_protein_1_(ECM1),_mRNA	ECM1	Heart
LOC613013///NACA	Lymphnode		XM_014112785.1	628.733	PREDICTED:_Canis_lupus_familiaris_dual_specificity_phosphatase_1_(DUSP1),_mRNA	DUSP1	Lung
ATP5O	Heart		XM_014120908.1	628.105	PREDICTED:_Canis_lupus_familiaris_serpin_peptidase_inhibitor,_clade_G_(C1_inhibitor),_member_1_(SERPING1),_mRNA	SERPING1	Liver
LOC612644	Heart		NM_001252190.3	625.421	Canis_lupus_familiaris_FK506_binding_protein_1A,_12kDa_(FKBP1A),_mRNA	FKBP1A	#N/A
LAMP5	Brain		XM_005637221.2	625.2	PREDICTED:_Canis_lupus_familiaris_parathymosin_(PTMS),_mRNA	PTMS	Liver
YWHAE	Brain		XM_003640211.3	622.868	PREDICTED:_Canis_lupus_familiaris_small_nuclear_ribonucleoprotein_polypeptide_E_(SNRPE),_mRNA	SNRPE	Lymphnode
SNU13	Brain		NM_001110767.1	622.428	Canis_lupus_familiaris_myosin,_heavy_chain_9,_non-muscle_(MYH9),_mRNA	MYH9	Lung
RTN4	Brain		NM_001287151.1	621.532	Canis_lupus_familiaris_lamin_A/C_(LMNA),_mRNA	LMNA	Jejunum
LOC608240///EEF1B2	Lymphnode		NM_001002984.1	617.055	Canis_lupus_familiaris_catalase_(CAT),_mRNA	CAT	Liver
LOC611779///LOC611380///LOC492214///LOC491789///LOC481990///LOC479542///LOC479385///RPL29///LOC476328///LOC476217	Lymphnode		NM_001003149.1	614.384	Canis_lupus_familiaris_metallothionein_1H_(MT2A),_mRNA	MT2A	Liver
ALDOC	Brain		XM_536110.5	608.48	PREDICTED:_Canis_lupus_familiaris_complement_factor_H_(CFH),_mRNA	CFH	Liver
PEBP1	Brain		XM_845506.3	607.586	PREDICTED:_Canis_lupus_familiaris_EP300_interacting_inhibitor_of_differentiation_1_(EID1),_mRNA	EID1	Brain
SPCS1	Pancreas		XM_533483.5	604.072	PREDICTED:_Canis_lupus_familiaris_serine_incorporator_1_(SERINC1),_mRNA	SERINC1	Brain
RPS5	Lymphnode		XM_005641862.2	603.626	PREDICTED:_Canis_lupus_familiaris_four_and_a_half_LIM_domains_1_(FHL1),_transcript_variant_X2,_mRNA	FHL1	Skel_muscle
VDAC3	Skel_muscle		XM_535453.5	603.26	PREDICTED:_Canis_lupus_familiaris_protein_disulfide_isomerase_family_A,_member_3_(PDIA3),_mRNA	PDIA3	Pancreas
LOC480276///LOC479033///LOC477935///RPS4X	Lymphnode		XM_853711.3	603.119	PREDICTED:_Canis_lupus_familiaris_H3_histone,_family_3B_(H3.3B)_(H3F3B),_mRNA	H3F3B	Lung
GPI	Skel_muscle		NM_001252416.1	602.847	Canis_lupus_familiaris_aldo-keto_reductase_family_1,_member_B1_(aldose_reductase)_(AKR1B1),_mRNA	AKR1B1	Heart
LOC612408///ATP5J2	Heart		XM_005637440.2	601.111	PREDICTED:_Canis_lupus_familiaris_CD9_molecule_(CD9),_mRNA	CD9	Lung
KIF5A	Brain		XM_541506.4	599.046	PREDICTED:_Canis_lupus_familiaris_nucleobindin_1_(NUCB1),_mRNA	NUCB1	Kidney
ALDOA	Skel_muscle		XM_536830.4	598.692	PREDICTED:_Canis_lupus_familiaris_coiled-coil-helix-coiled-coil-helix_domain_containing_2_(CHCHD2),_mRNA	CHCHD2	Skel_muscle
DAZAP2	Spleen		XR_134359.3	593.035	PREDICTED:_Canis_lupus_familiaris_uncharacterized_LOC100688055_(LOC100688055),_ncRNA	LOC100688055	#N/A
DKK3	Brain		XM_850376.3	591.684	PREDICTED:_Canis_lupus_familiaris_cytochrome_c_oxidase_subunit_6B1_(LOC612644),_mRNA	LOC612644	Heart
SNX3	Brain		XM_847661.4	590.316	PREDICTED:_Canis_lupus_familiaris_tyrosine_3-monooxygenase/tryptophan_5-monooxygenase_activation_protein,_beta_(YWHAB),_mRNA	YWHAB	Brain
RPS9	Lymphnode		XM_003435588.3	588.892	PREDICTED:_Canis_lupus_familiaris_cytochrome_c_oxidase_subunit_7B,_mitochondrial_(LOC100684983),_mRNA	LOC100684983	#N/A
CHGB	Brain		XM_005622656.2	585.651	PREDICTED:_Canis_lupus_familiaris_calpain_2,_(m/II)_large_subunit_(CAPN2),_mRNA	CAPN2	Lung
ARPC2	Lymphnode		XM_014106445.1	585.057	PREDICTED:_Canis_lupus_familiaris_collagen,_type_IV,_alpha_2_(COL4A2),_mRNA	COL4A2	Lung
RUFY3	Brain		XR_292622.2	578.399	PREDICTED:_Canis_lupus_familiaris_uncharacterized_LOC102156469_(LOC102156469),_ncRNA	LOC102156469	#N/A
GNB1	Brain		XM_003432509.3	575.22	PREDICTED:_Canis_lupus_familiaris_thymosin_beta-4_(LOC100683370),_mRNA	LOC100683370	#N/A
SLC39A10	Brain		XM_862217.4	571.209	PREDICTED:_Canis_lupus_familiaris_calreticulin_(CALR),_mRNA	CALR	Lymphnode
ALDH2	Kidney		NM_001003308.1	570.566	Canis_lupus_familiaris_solute_carrier_family_2_(facilitated_glucose_transporter),_member_3_(SLC2A3),_mRNA	SLC2A3	Brain
EIF1	Spleen		XM_534193.5	566.067	PREDICTED:_Canis_lupus_familiaris_lysosomal-associated_membrane_protein_1_(LAMP1),_mRNA	LAMP1	Kidney
LOC478702	Brain		XM_540336.4	565.517	PREDICTED:_Canis_lupus_familiaris_ras_homolog_family_member_C_(RHOC),_mRNA	RHOC	Jejunum
NDUFB9	Heart		XM_532315.5	565.418	PREDICTED:_Canis_lupus_familiaris_eukaryotic_translation_initiation_factor_3,_subunit_H_(EIF3H),_mRNA	EIF3H	Lymphnode
VDAC1	Skel_muscle		XR_294980.2	565.312	PREDICTED:_Canis_lupus_familiaris_uncharacterized_LOC609068_(LOC609068),_misc_RNA	LOC609068	Lymphnode
RPL15	Lymphnode		XM_005632422.2	560.13	PREDICTED:_Canis_lupus_familiaris_transketolase_(TKT),_mRNA	TKT	Lymphnode
MT1E	Pancreas		NM_001252368.1	557.916	Canis_lupus_familiaris_COP9_signalosome_subunit_9_(COPS9),_mRNA	COPS9	#N/A
MYL6	Jejunum		NM_001252289.1	552.155	Canis_lupus_familiaris_small_ubiquitin-like_modifier_2_(SUMO2),_mRNA	SUMO2	#N/A
PSAP	Spleen		XM_003435067.3	551.16	PREDICTED:_Canis_lupus_familiaris_chromosome_8_open_reading_frame,_human_C14orf2_(C8H14orf2),_mRNA	C8H14orf2	#N/A
AP2M1	Brain		XM_850436.5	547.958	PREDICTED:_Canis_lupus_familiaris_cysteine-rich_protein_2_(CRIP2),_mRNA	CRIP2	Heart
LOC475912	Heart		XM_005642087.1	547.392	PREDICTED:_Canis_lupus_familiaris_proteolipid_protein_2_(colonic_epithelium-enriched)_(PLP2),_mRNA	PLP2	Lung
RPL13	Lymphnode		XM_014120401.1	547.373	PREDICTED:_Canis_lupus_familiaris_charged_multivesicular_body_protein_3_(CHMP3),_mRNA	CHMP3	Jejunum
RPL6	Lymphnode		XM_014118405.1	537.482	PREDICTED:_Canis_lupus_familiaris_mitochondrial_carrier_1_(MTCH1),_partial_mRNA	MTCH1	Brain
NDFIP1	Brain		NM_001251940.1	533.729	Canis_lupus_familiaris_eukaryotic_translation_initiation_factor_3,_subunit_L_(EIF3L),_mRNA	EIF3L	Kidney
GHITM	Heart		NM_001252145.1	531.714	Canis_lupus_familiaris_ribosomal_protein_L10a_(RPL10A),_mRNA	RPL10A	Lymphnode
GPI///LOC479379///LOC476491	Skel_muscle		XM_533061.5	530.331	PREDICTED:_Canis_lupus_familiaris_S100_calcium_binding_protein_A11_(S100A11),_mRNA	S100A11	Lung
LOC611681///LOC611222///LOC610320///LOC609391///LOC609252///LOC608861///LOC608838///LOC608584///LOC608206///LOC607788///RPL21///LOC607619///LOC606902///LOC606833///LOC478864	Pancreas		XM_541571.6	529.831	PREDICTED:_Canis_lupus_familiaris_basal_cell_adhesion_molecule_(Lutheran_blood_group)_(BCAM),_mRNA	BCAM	Lung
LOC609137	Pancreas		NM_001130836.1	528.779	Canis_lupus_familiaris_tumor_necrosis_factor_(ligand)_superfamily,_member_10_(TNFSF10),_mRNA	TNFSF10	Liver
ATP5B	Heart		XM_537537.5	525.985	PREDICTED:_Canis_lupus_familiaris_calmodulin_1_(phosphorylase_kinase,_delta)_(CALM1),_mRNA	CALM1	Brain
UQCRQ	Heart		XM_846152.3	525.592	PREDICTED:_Canis_lupus_familiaris_integrin,_beta_5_(ITGB5),_mRNA	ITGB5	Spleen
RAD21	Brain		XM_536289.5	524.759	PREDICTED:_Canis_lupus_familiaris_peptidylglycine_alpha-amidating_monooxygenase_(PAM),_mRNA	PAM	Heart
PRKCB	Brain		NM_001003082.1	523.868	Canis_lupus_familiaris_TIMP_metallopeptidase_inhibitor_2_(TIMP2),_mRNA	TIMP2	Lung
LOC610768///COX5A	Heart		XM_537316.5	522.6	PREDICTED:_Canis_lupus_familiaris_myosin_regulatory_light_chain_12B_(LOC480193),_mRNA	LOC480193	Jejunum
RPL12	Lymphnode		XM_003431983.3	522.01	PREDICTED:_Canis_lupus_familiaris_B-cell_translocation_gene_1,_anti-proliferative_(BTG1),_mRNA	BTG1	#N/A
ATP1B1	Kidney		NM_001003232.1	521.643	Canis_lupus_familiaris_calnexin_(CANX),_mRNA	CANX	Kidney
SNX3	Brain		XM_847985.4	520.309	PREDICTED:_Canis_lupus_familiaris_mitochondrial_inner_membrane_organizing_system_1_(MINOS1),_mRNA	MINOS1	Heart
LOC611681///LOC611222///LOC610320///LOC609391///LOC609252///LOC608861///LOC608838///LOC608584///LOC608206///LOC607788///RPL21///LOC607619///LOC606902///LOC606833///LOC478864	Pancreas		NM_001160122.1	518.52	Canis_lupus_familiaris_keratinocyte_associated_protein_2_(KRTCAP2),_mRNA	KRTCAP2	Pancreas
USP33	Brain		NM_001003269.2	517.971	Canis_lupus_familiaris_signal_sequence_receptor,_beta_(translocon-associated_protein_beta)_(SSR2),_mRNA	SSR2	Pancreas
LOC612675///LOC612048///LOC610824///LOC610694///LOC610634///LOC610116///LOC610059///LOC609971///LOC609952///LOC609918///LOC609735///LOC609587///LOC608824///LOC608732///LOC608425///LOC608084///LOC607989///LOC607680///LOC607645///LOC607621///LOC607453///LOC607377///LOC607334///LOC607330///LOC607312///LOC607218///LOC607167///LOC606885///LOC488587///LOC488330///LOC488054///LOC486797///LOC485484///LOC…	Lymphnode		XM_534044.5	516.506	PREDICTED:_Canis_lupus_familiaris_eukaryotic_translation_initiation_factor_3,_subunit_F_(EIF3F),_mRNA	EIF3F	Skel_muscle
PTMA	Lymphnode		XM_014110913.1	512.926	PREDICTED:_Canis_lupus_familiaris_actin_related_protein_2/3_complex,_subunit_2,_34kDa_(ARPC2),_mRNA	ARPC2	Lymphnode
LOC611134	Heart		XM_541795.5	512.51	PREDICTED:_Canis_lupus_familiaris_basic_helix-loop-helix_family,_member_e40_(BHLHE40),_mRNA	BHLHE40	Skel_muscle
PJA2	Brain		NR_128760.1	511.731	Canis_lupus_familiaris_microRNA_8819_(MIR8819),_microRNA	MIR8819	#N/A
UCHL1	Brain		NM_001014768.1	510.56	Canis_lupus_familiaris_MHC_class_II_DLA_DRB1_beta_chain_(HLA-DRB1),_mRNA	HLA-DRB1	Lymphnode
LOC610824///LOC608084///LOC478751///EEF1A1	Lymphnode		XM_537945.6	505.996	PREDICTED:_Canis_lupus_familiaris_enoyl_CoA_hydratase,_short_chain,_1,_mitochondrial_(ECHS1),_mRNA	ECHS1	Kidney
LOC607470///HSP90AA1	Brain		NM_001252370.1	501.439	Canis_lupus_familiaris_cytochrome_c_oxidase_subunit_VIIIA_(ubiquitous)_(COX8A),_mRNA	COX8A	Kidney
NDUFA13	Heart		XM_535411.4	501.229	PREDICTED:_Canis_lupus_familiaris_phosphogluconate_dehydrogenase_(PGD),_mRNA	PGD	Kidney
PCBP2	Kidney		XM_536873.5	500.568	PREDICTED:_Canis_lupus_familiaris_actin_related_protein_2/3_complex,_subunit_1A,_41kDa_(ARPC1A),_mRNA	ARPC1A	Jejunum
RPL10A///LOC474656	Pancreas		XM_014121327.1	500.552	PREDICTED:_Canis_lupus_familiaris_solute_carrier_family_43,_member_3_(SLC43A3),_mRNA	SLC43A3	Lung
EIF5	Brain		XM_538178.5	499.815	PREDICTED:_Canis_lupus_familiaris_glypican_3_(GPC3),_mRNA	GPC3	Kidney
EIF1	Skel_muscle		XM_854308.3	499.341	PREDICTED:_Canis_lupus_familiaris_procollagen_C-endopeptidase_enhancer_(PCOLCE),_mRNA	PCOLCE	Lung
GLUL	Brain		XM_537038.5	496.295	PREDICTED:_Canis_lupus_familiaris_glutathione_S-transferase_Mu_1_(LOC479912),_mRNA	LOC479912	Lung
ZFAND5	Skel_muscle		NM_001252164.1	495.942	Canis_lupus_familiaris_lactate_dehydrogenase_B_(LDHB),_mRNA	LDHB	#N/A
RPL5	Lymphnode		XM_533057.6	494.32	PREDICTED:_Canis_lupus_familiaris_proteasome_subunit_beta_4_(PSMB4),_mRNA	PSMB4	Lymphnode
NR2F1	Brain		XM_537190.5	494.171	PREDICTED:_Canis_lupus_familiaris_peroxiredoxin_6_(PRDX6),_mRNA	PRDX6	Kidney
ATPIF1	Heart		XM_003640014.3	494.039	PREDICTED:_Canis_lupus_familiaris_gamma-glutamyl_hydrolase_(conjugase,_folylpolygammaglutamyl_hydrolase)_(GGH),_mRNA	GGH	Liver
KARS	Skel_muscle		XM_548100.4	490.502	PREDICTED:_Canis_lupus_familiaris_keratin_17_(KRT17),_mRNA	KRT17	Pancreas
FTL	Liver		XM_005623568.2	490.208	PREDICTED:_Canis_lupus_familiaris_ZFP36_ring_finger_protein-like_1_(ZFP36L1),_mRNA	ZFP36L1	Lymphnode
NEFM	Brain		NM_001197047.1	487.27	Canis_lupus_familiaris_diazepam_binding_inhibitor_(GABA_receptor_modulator,_acyl-CoA_binding_protein)_(DBI),_mRNA	DBI	Kidney
LOC608750///RPL5	Lymphnode		XM_846497.4	486.691	PREDICTED:_Canis_lupus_familiaris_glycosylphosphatidylinositol_anchored_high_density_lipoprotein_binding_protein_1_(GPIHBP1),_mRNA	GPIHBP1	Skel_muscle
CFL1	Jejunum		NM_001252418.1	482.128	Canis_lupus_familiaris_suppression_of_tumorigenicity_13_(colon_carcinoma)_(Hsp70_interacting_protein)_(ST13),_mRNA	ST13	Kidney
ZMYND11	Brain		XR_001316250.1	478.526	PREDICTED:_Canis_lupus_familiaris_uncharacterized_LOC106558831_(LOC106558831),_ncRNA	LOC106558831	#N/A
YWHAQ	Brain		XM_847452.4	478.463	PREDICTED:_Canis_lupus_familiaris_RAB1B,_member_RAS_oncogene_family_(RAB1B),_mRNA	RAB1B	Heart
LOC476309	Lung		NM_001003327.2	478.087	Canis_lupus_familiaris_heat_shock_protein_90kDa_beta_(Grp94),_member_1_(HSP90B1),_mRNA	HSP90B1	Lymphnode
GNB2L1	Lymphnode		XM_546650.4	478.067	PREDICTED:_Canis_lupus_familiaris_microfibrillar-associated_protein_4_(MFAP4),_mRNA	MFAP4	Lung
SPP1	Kidney		XM_003639479.3	475.058	PREDICTED:_Canis_lupus_familiaris_NDUFA4,_mitochondrial_complex_associated_(NDUFA4),_mRNA	NDUFA4	Skel_muscle
DYNLRB1	Brain		XM_005622349.2	474.643	PREDICTED:_Canis_lupus_familiaris_protein_phosphatase_2,_regulatory_subunit_B',_alpha_(PPP2R5A),_mRNA	PPP2R5A	Lung
RPL28	Lymphnode		XM_543803.5	474.026	PREDICTED:_Canis_lupus_familiaris_epithelial_membrane_protein_1_(EMP1),_mRNA	EMP1	Lung
ATPIF1	Skel_muscle		NM_001003153.1	473.63	Canis_lupus_familiaris_RAB1A,_member_RAS_oncogene_family_(RAB1A),_mRNA	RAB1A	Jejunum
TUBB	Lymphnode		XM_003431808.3	471.772	PREDICTED:_Canis_lupus_familiaris_lymphocyte_antigen_6_complex,_locus_E_(LY6E),_mRNA	LY6E	#N/A
LOC610787	Lymphnode		XM_845502.3	467.586	PREDICTED:_Canis_lupus_familiaris_eukaryotic_translation_initiation_factor_3,_subunit_D_(EIF3D),_mRNA	EIF3D	Lymphnode
ATP5J	Heart		XM_005639643.2	465.776	PREDICTED:_Canis_lupus_familiaris_coiled-coil_domain_containing_80_(CCDC80),_mRNA	CCDC80	Spleen
DDX17	Lung		XM_005640727.1	465.116	PREDICTED:_Canis_lupus_familiaris_transmembrane_BAX_inhibitor_motif_containing_1_(TMBIM1),_mRNA	TMBIM1	Heart
PFKM	Heart		NM_001003325.1	459.365	Canis_lupus_familiaris_Sec61_translocon_gamma_subunit_(SEC61G),_mRNA	SEC61G	Pancreas
NDUFB10	Skel_muscle		XM_014107343.1	456.899	PREDICTED:_Canis_lupus_familiaris_mesenteric_estrogen-dependent_adipogenesis_(MEDAG),_mRNA	MEDAG	Kidney
NDUFAB1	Heart		XM_005625019.1	454.606	PREDICTED:_Canis_lupus_familiaris_adenylate_kinase_1_(AK1),_transcript_variant_X1,_mRNA	AK1	Skel_muscle
LOC612779///LOC606874///H3F3A	Lung		XM_860617.4	452.526	PREDICTED:_Canis_lupus_familiaris_ATPase_inhibitory_factor_1_(ATPIF1),_mRNA	ATPIF1	Heart
SEPW1	Brain		XM_014108453.1	449.761	PREDICTED:_Canis_lupus_familiaris_heterogeneous_nuclear_ribonucleoprotein_A1_(HNRNPA1),_mRNA	HNRNPA1	#N/A
QDPR	Liver		XM_014115124.1	448.618	PREDICTED:_Canis_lupus_familiaris_laminin,_gamma_1_(formerly_LAMB2)_(LAMC1),_mRNA	LAMC1	Heart
LOC608162	Lymphnode		XM_014117639.1	447.154	PREDICTED:_Canis_lupus_familiaris_sequestosome_1_(SQSTM1),_mRNA	SQSTM1	Skel_muscle
LOC610181///LOC609675///PFDN6	Jejunum		NM_001003029.1	446.198	Canis_lupus_familiaris_heat_shock_22kDa_protein_8_(HSPB8),_mRNA	HSPB8	Heart
NDUFA2	Heart		XM_005624342.2	442.243	PREDICTED:_Canis_lupus_familiaris_non-metastatic_cells_2,_protein_(NM23B)_expressed_in_(NME2),_transcript_variant_X1,_mRNA	NME2	Kidney
HSPE1	Kidney		XM_005628525.2	441.815	PREDICTED:_Canis_lupus_familiaris_pyruvate_dehydrogenase_kinase,_isozyme_4_(PDK4),_mRNA	PDK4	Skel_muscle
FAU	Lymphnode		XM_546281.5	441.718	PREDICTED:_Canis_lupus_familiaris_fatty_acid_hydroxylase_domain_containing_2_(FAXDC2),_mRNA	FAXDC2	Kidney
SEC62	Brain		XM_844899.4	438.714	PREDICTED:_Canis_lupus_familiaris_phosphoglycerate_kinase_1_(PGK1),_mRNA	PGK1	Skel_muscle
RAB2A	Brain		XM_005636725.1	438.57	PREDICTED:_Canis_lupus_familiaris_lysine-rich_arabinogalactan_protein_19-like_(LOC607095),_mRNA	LOC607095	#N/A
CCK	Brain		XM_014106990.1	438.354	PREDICTED:_Canis_lupus_familiaris_CD93_molecule_(CD93),_mRNA	CD93	Lung
ARL2BP	Brain		XM_537159.5	437.738	PREDICTED:_Canis_lupus_familiaris_actin_related_protein_2/3_complex,_subunit_5,_16kDa_(ARPC5),_mRNA	ARPC5	Lymphnode
CACYBP	Brain		NM_001284453.1	437.064	Canis_lupus_familiaris_proteasome_subunit_beta_7_(PSMB7),_mRNA	PSMB7	#N/A
UQCR11	Heart		XM_003432056.2	434.756	PREDICTED:_Canis_lupus_familiaris_protease,_serine,_2_(trypsin_2)_(PRSS2),_mRNA	PRSS2	#N/A
PFDN5	Kidney		XM_533644.5	433.388	PREDICTED:_Canis_lupus_familiaris_apolipoprotein_E_(APOE),_transcript_variant_X2,_mRNA	APOE	Liver
LOC609099///LOC608917///LOC607650///LOC477645///HNRNPA1L2	Lymphnode		XM_005626327.2	432.115	PREDICTED:_Canis_lupus_familiaris_cysteine_dioxygenase_type_1_(CDO1),_mRNA	CDO1	Liver
LOC487816///RPL18///RPL18	Spleen		XM_005629654.2	431.262	PREDICTED:_Canis_lupus_familiaris_retinoic_acid_receptor_responder_(tazarotene_induced)_2_(RARRES2),_mRNA	RARRES2	Liver
B2M	Spleen		XM_005621238.2	429.249	PREDICTED:_Canis_lupus_familiaris_FUS_RNA_binding_protein_(FUS),_mRNA	FUS	Lymphnode
ENO1	Brain		XM_844621.3	428.877	PREDICTED:_Canis_lupus_familiaris_keratin_35,_type_I_(KRT35),_mRNA	KRT35	Pancreas
GUCY1B3	Brain		XM_005636025.2	428.061	PREDICTED:_Canis_lupus_familiaris_ribosomal_protein,_large,_P0_(RPLP0),_transcript_variant_X1,_mRNA	RPLP0	#N/A
DDX5	Lung		XM_005631715.2	427.049	PREDICTED:_Canis_lupus_familiaris_reticulocalbin_1,_EF-hand_calcium_binding_domain_(RCN1),_mRNA	RCN1	Lung
PRDX2	Brain		XM_849683.4	424.746	PREDICTED:_Canis_lupus_familiaris_barrier_to_autointegration_factor_1_(BANF1),_mRNA	BANF1	Skel_muscle
GCSH	Liver		XM_541624.5	423.971	PREDICTED:_Canis_lupus_familiaris_ZFP36_ring_finger_protein_(ZFP36),_mRNA	ZFP36	Lung
NDUFAB1	Heart		XM_533270.5	422.299	PREDICTED:_Canis_lupus_familiaris_fatty_acid_desaturase_3_(FADS3),_mRNA	FADS3	Heart
ITM2C	Brain		XM_003639211.3	422.085	PREDICTED:_Canis_lupus_familiaris_creatine_kinase,_brain_(CKB),_mRNA	CKB	Brain
PHP	Kidney		XM_014119187.1	414.189	PREDICTED:_Canis_lupus_familiaris_split_hand/foot_malformation_(ectrodactyly)_type_1_(SHFM1),_mRNA	SHFM1	Jejunum
GABARAPL1	Brain		XM_849553.3	414.144	PREDICTED:_Canis_lupus_familiaris_calponin_2_(CNN2),_mRNA	CNN2	Pancreas
UQCRFS1	Heart		XM_005633228.2	412.331	PREDICTED:_Canis_lupus_familiaris_complement_component_3_(C3),_mRNA	C3	Liver
CNBP	Spleen		NM_001003034.1	409.925	Canis_lupus_familiaris_protein_phosphatase_1,_catalytic_subunit,_beta_isozyme_(PPP1CB),_mRNA	PPP1CB	Spleen
TCEB2	Kidney		NM_001003182.1	408.78	Canis_lupus_familiaris_TIMP_metallopeptidase_inhibitor_1_(TIMP1),_mRNA	TIMP1	Lung
DCTN3	Brain		XM_531631.5	408.74	PREDICTED:_Canis_lupus_familiaris_myosin,_light_chain_6,_alkali,_smooth_muscle_and_non-muscle_(MYL6),_transcript_variant_X1,_mRNA	MYL6	Jejunum
APOD	Brain		XM_533744.5	407.441	PREDICTED:_Canis_lupus_familiaris_ER_membrane_protein_complex_subunit_3_(EMC3),_mRNA	EMC3	Kidney
LOC481552///RPS19	Lymphnode		XM_005627974.2	405.26	PREDICTED:_Canis_lupus_familiaris_N-myc_downstream_regulated_1_(NDRG1),_transcript_variant_X1,_mRNA	NDRG1	Kidney
MT3	Brain		XM_843954.4	405.185	PREDICTED:_Canis_lupus_familiaris_ADP-ribosylation_factor_4_(ARF4),_mRNA	ARF4	Jejunum
cOR2W9///RAN	Lymphnode		XM_845091.3	403.772	PREDICTED:_Canis_lupus_familiaris_insulin-like_growth_factor_binding_protein_4_(IGFBP4),_mRNA	IGFBP4	Liver
SNAP91	Brain		XM_536747.5	402.305	PREDICTED:_Canis_lupus_familiaris_3-hydroxyisobutyrate_dehydrogenase_(HIBADH),_mRNA	HIBADH	Kidney
EIF1	Spleen		NM_001003127.1	401.959	Canis_lupus_familiaris_Y_box_binding_protein_3_(YBX3),_mRNA	YBX3	Skel_muscle
NCKAP1	Brain		XM_003639723.3	401.351	PREDICTED:_Canis_lupus_familiaris_peroxiredoxin_2_(PRDX2),_mRNA	PRDX2	Brain
NDUFB9	Skel_muscle		XM_858292.4	401.348	PREDICTED:_Canis_lupus_familiaris_heat_shock_70kDa_protein_5_(glucose-regulated_protein,_78kDa)_(HSPA5),_mRNA	HSPA5	Pancreas
LOC609918	Lymphnode		XM_536735.3	401.296	PREDICTED:_Canis_lupus_familiaris_enolase_1,_(alpha)_(ENO1),_mRNA	ENO1	Brain
CCNI	Spleen		XM_005637161.1	397.453	PREDICTED:_Canis_lupus_familiaris_GABA(A)_receptor-associated_protein_like_1_(GABARAPL1),_mRNA	GABARAPL1	Brain
NPTN	Brain		NM_001252258.1	396.817	Canis_lupus_familiaris_nascent_polypeptide-associated_complex_alpha_subunit_(NACA),_transcript_variant_2,_mRNA	NACA	#N/A
UQCR10	Heart		NM_001253906.1	394.635	Canis_lupus_familiaris_ribosomal_protein_L11_(RPL11),_transcript_variant_1,_mRNA	RPL11	#N/A
NDUFA12	Heart		XM_537460.5	393.903	PREDICTED:_Canis_lupus_familiaris_proteasome_subunit_alpha_3_(PSMA3),_mRNA	PSMA3	Lymphnode
LOC482354	Brain		NM_001003321.1	392.941	Canis_lupus_familiaris_dolichyl-diphosphooligosaccharide--protein_glycosyltransferase_subunit_(non-catalytic)_(DDOST),_mRNA	DDOST	Pancreas
PPAP2B	Lung		XM_005625687.2	392.453	PREDICTED:_Canis_lupus_familiaris_cytochrome_c_oxidase_polypeptide_Vb_(COX5B),_transcript_variant_X2,_mRNA	COX5B	Heart
RPLP2	Lymphnode		XM_536696.5	391.992	PREDICTED:_Canis_lupus_familiaris_phosphatidic_acid_phosphatase_type_2B_(PPAP2B),_mRNA	PPAP2B	Lung
HNRNPDL	Lymphnode		XM_537361.5	391.454	PREDICTED:_Canis_lupus_familiaris_defender_against_cell_death_1_(DAD1),_mRNA	DAD1	Pancreas
LOC611067///PTMA	Lymphnode		XM_542831.4	391.091	PREDICTED:_Canis_lupus_familiaris_uncharacterized_LOC485710_(LOC485710),_mRNA	LOC485710	Liver
ACO2	Heart		XM_537027.5	391.077	PREDICTED:_Canis_lupus_familiaris_ATP_synthase_F(0)_complex_subunit_B1,_mitochondrial_(LOC479901),_mRNA	LOC479901	Heart
LOC609216///LOC608052///RPS24///LOC479257	Spleen		XM_537793.5	390.435	PREDICTED:_Canis_lupus_familiaris_endothelial_differentiation-related_factor_1_(EDF1),_mRNA	EDF1	Brain
ATP5G1	Heart		NM_001204756.1	390.374	Canis_lupus_familiaris_signal_sequence_receptor,_delta_(SSR4),_mRNA	SSR4	Pancreas
C9H9orf142	Brain		XM_014114993.1	389.681	PREDICTED:_Canis_lupus_familiaris_neudesin_neurotrophic_factor_(NENF),_partial_mRNA	NENF	Kidney
NUCKS1	Lymphnode		XM_005625080.2	389.256	PREDICTED:_Canis_lupus_familiaris_phosphohistidine_phosphatase_1_(PHPT1),_mRNA	PHPT1	Heart
G3BP2	Brain		XM_862390.5	389.209	PREDICTED:_Canis_lupus_familiaris_filamin_A,_alpha_(FLNA),_mRNA	FLNA	Lung
NDUFA12	Heart		XM_536401.4	388.222	PREDICTED:_Canis_lupus_familiaris_annexin_A11_(ANXA11),_mRNA	ANXA11	Heart
HTRA1	Brain		NM_001003128.1	387.651	Canis_lupus_familiaris_ATPase,_H+_transporting,_lysosomal_9kDa,_V0_subunit_e1_(ATP6V0E1),_mRNA	ATP6V0E1	Spleen
PPP1R9B	Brain		XM_534406.5	387.634	PREDICTED:_Canis_lupus_familiaris_reactive_oxygen_species_modulator_1_(ROMO1),_mRNA	ROMO1	Heart
APC	Brain		NM_001003229.1	386.978	Canis_lupus_familiaris_biglycan_(BGN),_mRNA	BGN	Spleen
H2AFZ	Lymphnode		XM_014109870.1	386.258	PREDICTED:_Canis_lupus_familiaris_collagen,_type_VI,_alpha_2_(COL6A2),_mRNA	COL6A2	#N/A
PKP4	Brain		XM_535685.5	386.013	PREDICTED:_Canis_lupus_familiaris_hydroxyacyl-CoA_dehydrogenase_(HADH),_mRNA	HADH	Kidney
RPL36AL	Lymphnode		NM_001252157.1	385.844	Canis_lupus_familiaris_proteasome_subunit_beta_3_(PSMB3),_mRNA	PSMB3	Skel_muscle
LOC479795	Skel_muscle		XM_535328.5	383.421	PREDICTED:_Canis_lupus_familiaris_eukaryotic_translation_initiation_factor_3,_subunit_I_(EIF3I),_mRNA	EIF3I	Skel_muscle
CHCHD2	Skel_muscle		XM_005632310.2	383.363	PREDICTED:_Canis_lupus_familiaris_ras_homolog_family_member_A_(RHOA),_transcript_variant_X1,_mRNA	RHOA	Lung
EIF3K	Lymphnode		XM_003639265.3	383.177	PREDICTED:_Canis_lupus_familiaris_Tax1_(human_T-cell_leukemia_virus_type_I)_binding_protein_3_(TAX1BP3),_mRNA	TAX1BP3	Lung
AHCYL1	Brain		XM_545784.5	382.621	PREDICTED:_Canis_lupus_familiaris_regulator_of_G-protein_signaling_5_(RGS5),_mRNA	RGS5	Jejunum
NDUFS3	Skel_muscle		XR_134558.3	382.459	PREDICTED:_Canis_lupus_familiaris_uncharacterized_LOC100683303_(LOC100683303),_ncRNA	LOC100683303	#N/A
EEF1D	Skel_muscle		XM_014110573.1	381.317	PREDICTED:_Canis_lupus_familiaris_thioredoxin_domain_containing_5_(endoplasmic_reticulum)_(TXNDC5),_mRNA	TXNDC5	#N/A
DNM1	Brain		XM_005640898.1	380.711	PREDICTED:_Canis_lupus_familiaris_phosphoprotein_enriched_in_astrocytes_15_(PEA15),_mRNA	PEA15	Brain
PSMA7	Kidney		XM_014120542.1	380.686	PREDICTED:_Canis_lupus_familiaris_vesicle-associated_membrane_protein_8_(VAMP8),_mRNA	VAMP8	Kidney
RPL6	Lymphnode		NM_001003184.1	379.848	Canis_lupus_familiaris_GDP_dissociation_inhibitor_2_(GDI2),_mRNA	GDI2	Jejunum
LOC480571	Brain		XM_005630124.2	379.342	PREDICTED:_Canis_lupus_familiaris_PQ_loop_repeat_containing_3_(PQLC3),_mRNA	PQLC3	Lymphnode
GSN	Lung		XM_003433617.3	376.672	PREDICTED:_Canis_lupus_familiaris_up-regulated_during_skeletal_muscle_growth_5_homolog_(mouse)_(USMG5),_transcript_variant_X1,_mRNA	USMG5	#N/A
TMSB10	Lung		NM_001002932.1	374.738	Canis_lupus_familiaris_von_Willebrand_factor_(VWF),_mRNA	VWF	Heart
S100A6	Lung		XM_543282.5	373.421	PREDICTED:_Canis_lupus_familiaris_integral_membrane_protein_2C_(ITM2C),_mRNA	ITM2C	Brain
ISCU	Heart		NM_001287157.1	372.409	Canis_lupus_familiaris_small_nuclear_ribonucleoprotein_D1_polypeptide_16kDa_(SNRPD1),_mRNA	SNRPD1	Lymphnode
FABP7	Brain		XM_014114129.1	370.068	PREDICTED:_Canis_lupus_familiaris_eukaryotic_translation_initiation_factor_4H_(EIF4H),_mRNA	EIF4H	Brain
ANK3	Heart		XM_003434574.3	369.924	PREDICTED:_Canis_lupus_familiaris_ATP_synthase,_H+_transporting,_mitochondrial_Fo_complex,_subunit_G_(ATP5L),_mRNA	ATP5L	#N/A
LOC478212	Lymphnode		XM_537389.5	369.728	PREDICTED:_Canis_lupus_familiaris_neural_precursor_cell_expressed,_developmentally_down-regulated_8_(NEDD8),_mRNA	NEDD8	Brain
PPP2CB	Brain		NM_001003142.2	369.091	Canis_lupus_familiaris_glyceraldehyde-3-phosphate_dehydrogenase_(GAPDH),_mRNA	GAPDH	#N/A
SSU72	Brain		XM_533796.5	367.438	PREDICTED:_Canis_lupus_familiaris_signal_peptidase_complex_subunit_1_(SPCS1),_mRNA	SPCS1	Pancreas
CSRP2	Liver		NM_001003242.2	366.045	Canis_lupus_familiaris_Niemann-Pick_disease,_type_C2_(NPC2),_mRNA	NPC2	Lung
PPP3CA	Brain		XM_537861.5	365.34	PREDICTED:_Canis_lupus_familiaris_NADH_dehydrogenase_(ubiquinone)_1_alpha_subcomplex,_8,_19kDa_(NDUFA8),_mRNA	NDUFA8	Heart
PABPC1	Lymphnode		XM_003431945.3	365.163	PREDICTED:_Canis_lupus_familiaris_NADH_dehydrogenase_(ubiquinone)_Fe-S_protein_5,_15kDa_(NADH-coenzyme_Q_reductase)_(NDUFS5),_mRNA	NDUFS5	Heart
PPIB	Jejunum		XM_854945.4	364.876	PREDICTED:_Canis_lupus_familiaris_phosphoglycerate_mutase_1_(brain)_(PGAM1),_mRNA	PGAM1	Brain
RPL14	Lymphnode		XM_005617664.2	361.244	PREDICTED:_Canis_lupus_familiaris_tubulointerstitial_nephritis_antigen-like_1_(TINAGL1),_mRNA	TINAGL1	Heart
RPL13A	Lymphnode		NM_001253741.1	361.22	Canis_lupus_familiaris_keratin_14_(KRT14),_mRNA	KRT14	#N/A
PTN	Brain		XM_848742.4	361.008	PREDICTED:_Canis_lupus_familiaris_wntless_Wnt_ligand_secretion_mediator_(WLS),_mRNA	WLS	Lung
SPTAN1	Brain		NM_001003161.1	359.894	Canis_lupus_familiaris_S100_calcium_binding_protein_A4_(S100A4),_mRNA	S100A4	Spleen
LOC611681///LOC611222///LOC610320///LOC609391///LOC609252///LOC608861///LOC608838///LOC608584///LOC608206///LOC607788///LOC607619///LOC606902///LOC606833///LOC478864	Pancreas		XM_005622327.1	359.812	PREDICTED:_Canis_lupus_familiaris_G0/G1_switch_2_(G0S2),_mRNA	G0S2	#N/A
LOC612156///LOC612118///LOC611333///LOC610683///LOC610309///LOC610259///LOC610211///LOC610049///LOC609929///LOC608830///LOC608479///LOC607825///LOC607078///LOC606857///LOC492077///LOC491880///LOC490340///LOC490271///LOC489985///LOC489216///LOC488702///LOC488656///LOC488591///LOC488411///LOC487581///LOC487478///LOC486803///LOC486572///LOC485733///LOC483045///LOC482010///LOC480206///LOC479206///LOC…	Skel_muscle		XM_005618433.2	358.206	PREDICTED:_Canis_lupus_familiaris_mortality_factor_4_like_1_(MORF4L1),_mRNA	MORF4L1	Heart
ATP6V0C	Brain		XM_543843.5	357.471	PREDICTED:_Canis_lupus_familiaris_prohibitin_2_(PHB2),_mRNA	PHB2	#N/A
SLC25A5	Jejunum		XM_003435247.3	356.2	PREDICTED:_Canis_lupus_familiaris_keratin_25_(KRT25),_mRNA	KRT25	#N/A
PSMB5	Skel_muscle		XM_548076.5	355.689	PREDICTED:_Canis_lupus_familiaris_vesicle_amine_transport_1_(VAT1),_mRNA	VAT1	Liver
HSPA5	Pancreas		XM_014119147.1	355.407	PREDICTED:_Canis_lupus_familiaris_ADP-ribosylation_factor_1_(ARF1),_mRNA	ARF1	#N/A
LOC607158	Lymphnode		XM_532876.4	354.758	PREDICTED:_Canis_lupus_familiaris_protein_disulfide_isomerase_family_A,_member_6_(PDIA6),_mRNA	PDIA6	Pancreas
PPAP2B	Heart		NM_001003253.1	353.439	Canis_lupus_familiaris_mal,_T-cell_differentiation_protein_(MAL),_mRNA	MAL	Kidney
PPP2CA	Brain		XM_005634401.2	353.284	PREDICTED:_Canis_lupus_familiaris_SH3-domain_binding_protein_5_(BTK-associated)_(SH3BP5),_mRNA	SH3BP5	Lung
GNAS	Brain		XM_005625521.2	353.203	PREDICTED:_Canis_lupus_familiaris_prostaglandin_E_synthase_3_(cytosolic)_(PTGES3),_mRNA	PTGES3	Lymphnode
GPM6A	Brain		XM_005642250.2	353.156	PREDICTED:_Canis_lupus_familiaris_musculoskeletal,_embryonic_nuclear_protein_1_(MUSTN1),_mRNA	MUSTN1	#N/A
GDI1	Brain		XM_532871.5	353.083	PREDICTED:_Canis_lupus_familiaris_tyrosine_3-monooxygenase/tryptophan_5-monooxygenase_activation_protein,_theta_(YWHAQ),_mRNA	YWHAQ	Brain
LOC487816///RPL18///RPL18	Lymphnode		XM_537002.5	352.81	PREDICTED:_Canis_lupus_familiaris_ATPase,_H+_transporting,_lysosomal_16kDa,_V0_subunit_c_(ATP6V0C),_mRNA	ATP6V0C	Brain
TSPAN7	Brain		XM_538565.5	352.525	PREDICTED:_Canis_lupus_familiaris_transmembrane_p24_trafficking_protein_9_(TMED9),_mRNA	TMED9	Liver
CTNNBL1	Pancreas		XM_005637621.2	351.662	PREDICTED:_Canis_lupus_familiaris_NADH_dehydrogenase_(ubiquinone)_1_beta_subcomplex,_8,_19kDa_(NDUFB8),_mRNA	NDUFB8	Heart
PAK1	Brain		XM_848950.4	351.242	PREDICTED:_Canis_lupus_familiaris_transmembrane_p24_trafficking_protein_10_(TMED10),_mRNA	TMED10	Pancreas
LOC611474	Liver		XM_849913.5	350.784	PREDICTED:_Canis_lupus_familiaris_sorting_nexin_3_(SNX3),_mRNA	SNX3	Brain
LOC607365///LOC474591	Jejunum		XM_535753.5	350.125	PREDICTED:_Canis_lupus_familiaris_NADH_dehydrogenase_(ubiquinone)_1_beta_subcomplex,_4,_15kDa_(NDUFB4),_mRNA	NDUFB4	Heart
S100A6	Lung		XM_846649.4	349.934	PREDICTED:_Canis_lupus_familiaris_voltage-dependent_anion_channel_2_(VDAC2),_mRNA	VDAC2	Heart
PSMA3	Lymphnode		XM_005631709.1	349.825	PREDICTED:_Canis_lupus_familiaris_ribonuclease/angiogenin_inhibitor_1_(RNH1),_mRNA	RNH1	Lung
PRDX1	Kidney		NM_001003185.1	347.849	Canis_lupus_familiaris_GDP_dissociation_inhibitor_1_(GDI1),_mRNA	GDI1	Brain
NUDC	Brain		XM_532844.5	347.675	PREDICTED:_Canis_lupus_familiaris_solute_carrier_family_25_(mitochondrial_carrier;_adenine_nucleotide_translocator),_member_4_(SLC25A4),_mRNA	SLC25A4	Skel_muscle
PPP2R2B	Brain		XM_003638769.3	347.532	PREDICTED:_Canis_lupus_familiaris_connective_tissue_growth_factor_(CTGF),_mRNA	CTGF	Lung
MYL6	Lung		XM_014116202.1	347.242	PREDICTED:_Canis_lupus_familiaris_C1q_and_tumor_necrosis_factor_related_protein_1_(C1QTNF1),_mRNA	C1QTNF1	Spleen
NDUFB8	Heart		XM_542930.5	346.451	PREDICTED:_Canis_lupus_familiaris_small_nuclear_ribonucleoprotein_polypeptides_B_and_B1_(SNRPB),_mRNA	SNRPB	Lymphnode
TAGLN3	Brain		XM_014107578.1	346.232	PREDICTED:_Canis_lupus_familiaris_cysteine-rich_transmembrane_module_containing_1_(CYSTM1),_mRNA	CYSTM1	#N/A
NDUFA8	Heart		XM_538051.5	345.838	PREDICTED:_Canis_lupus_familiaris_hydroxysteroid_(17-beta)_dehydrogenase_10_(HSD17B10),_mRNA	HSD17B10	Pancreas
ZNF706	Brain		XM_536148.4	345.14	PREDICTED:_Canis_lupus_familiaris_aldehyde_dehydrogenase_9_family,_member_A1_(ALDH9A1),_mRNA	ALDH9A1	Liver
NDUFB5	Heart		NM_001025621.1	344.792	Canis_lupus_familiaris_cathepsin_D_(CTSD),_mRNA	CTSD	Kidney
GSTA4	Brain		NM_001100290.1	344.594	Canis_lupus_familiaris_cytochrome_b-245,_alpha_polypeptide_(CYBA),_mRNA	CYBA	Lung
HINT1	Kidney		XM_003432065.3	344.066	PREDICTED:_Canis_lupus_familiaris_NADH_dehydrogenase_(ubiquinone)_1_beta_subcomplex,_2,_8kDa_(NDUFB2),_mRNA	NDUFB2	#N/A
NDUFB4	Heart		XM_005637384.2	343.074	PREDICTED:_Canis_lupus_familiaris_ATPase,_H+_transporting,_lysosomal_31kDa,_V1_subunit_E1_(ATP6V1E1),_mRNA	ATP6V1E1	Brain
TSPAN7	Brain		XM_860991.4	342.479	PREDICTED:_Canis_lupus_familiaris_sterol_carrier_protein_2_(SCP2),_mRNA	SCP2	Liver
GABARAP	Spleen		XM_546145.5	341.324	PREDICTED:_Canis_lupus_familiaris_eukaryotic_translation_initiation_factor_4E_binding_protein_2_(EIF4EBP2),_mRNA	EIF4EBP2	Skel_muscle
MAP1LC3B	Brain		NM_001002969.1	339.792	Canis_lupus_familiaris_monoamine_oxidase_A_(MAOA),_mRNA	MAOA	Jejunum
OLFM1	Brain		XM_005632306.2	339.732	PREDICTED:_Canis_lupus_familiaris_ubiquitin_A-52_residue_ribosomal_protein_fusion_product_1_(UBA52),_transcript_variant_X1,_mRNA	UBA52	Spleen
FGFR1OP2	Brain		NM_001197029.1	339.208	Canis_lupus_familiaris_keratin_71,_type_II_(KRT71),_mRNA	KRT71	Pancreas
NARS	Brain		XM_533109.5	339.036	PREDICTED:_Canis_lupus_familiaris_fibrinogen-like_2_(FGL2),_mRNA	FGL2	Spleen
ENO1	Kidney		NM_001195834.1	338.641	Canis_lupus_familiaris_cathepsin_C_(CTSC),_mRNA	CTSC	Lymphnode
MRPL36	Skel_muscle		XM_843981.4	338.396	PREDICTED:_Canis_lupus_familiaris_methylmalonic_aciduria_(cobalamin_deficiency)_cblD_type,_with_homocystinuria_(MMADHC),_mRNA	MMADHC	Pancreas
WDR47	Brain		NM_001003276.3	338.125	Canis_lupus_familiaris_RAB11A,_member_RAS_oncogene_family_(RAB11A),_mRNA	RAB11A	Jejunum
RAPGEF2	Brain		XM_541521.5	337.164	PREDICTED:_Canis_lupus_familiaris_KDEL_(Lys-Asp-Glu-Leu)_endoplasmic_reticulum_protein_retention_receptor_1_(KDELR1),_mRNA	KDELR1	Jejunum
DNAJB6	Brain		XM_005636739.2	336.909	PREDICTED:_Canis_lupus_familiaris_integrin,_alpha_5_(fibronectin_receptor,_alpha_polypeptide)_(ITGA5),_mRNA	ITGA5	Lung
STX8	Brain		XM_537413.5	335.787	PREDICTED:_Canis_lupus_familiaris_nuclear_factor_of_kappa_light_polypeptide_gene_enhancer_in_B-cells_inhibitor,_alpha_(NFKBIA),_mRNA	NFKBIA	Lymphnode
FHL1	Skel_muscle		XM_847071.4	335.575	PREDICTED:_Canis_lupus_familiaris_ubiquinol-cytochrome_c_reductase,_complex_III_subunit_VII,_9.5kDa_(UQCRQ),_mRNA	UQCRQ	Heart
SOD1	Liver		XM_544279.5	334.788	PREDICTED:_Canis_lupus_familiaris_Kruppel-like_factor_6_(KLF6),_mRNA	KLF6	Lung
LOC477072	Liver		XM_014115689.1	334.039	PREDICTED:_Canis_lupus_familiaris_cytochrome_c_oxidase_subunit_7A2,_mitochondrial_(LOC100686500),_mRNA	LOC100686500	#N/A
RPS20	Lymphnode		XM_014117213.1	332.392	PREDICTED:_Canis_lupus_familiaris_methionine_sulfoxide_reductase_B3_(MSRB3),_mRNA	MSRB3	Heart
ADD3	Heart		XM_014122480.1	332.32	PREDICTED:_Canis_lupus_familiaris_parvin,_alpha_(PARVA),_mRNA	PARVA	Lung
SELK	Heart		XM_847086.3	332.298	PREDICTED:_Canis_lupus_familiaris_chymotrypsin-C_(LOC478220),_mRNA	LOC478220	Pancreas
PRKCZ	Brain		XM_014120760.1	331.841	PREDICTED:_Canis_lupus_familiaris_laminin,_beta_1_(LAMB1),_partial_mRNA	LAMB1	Kidney
SGTB	Brain		XM_532744.3	331.029	PREDICTED:_Canis_lupus_familiaris_cationic_trypsin-like_(LOC475521),_mRNA	LOC475521	Pancreas
TPI1	Skel_muscle		XM_532129.4	330.977	PREDICTED:_Canis_lupus_familiaris_glyoxalase_I_(GLO1),_mRNA	GLO1	Jejunum
RPS18	Lymphnode		XM_534951.5	330.713	PREDICTED:_Canis_lupus_familiaris_chromosome_28_open_reading_frame,_human_C10orf10_(C28H10orf10),_mRNA	C28H10orf10	Heart
PPP3CA	Brain		XM_005620245.2	330.489	PREDICTED:_Canis_lupus_familiaris_jun_proto-oncogene_(JUN),_mRNA	JUN	Lung
KHDRBS3	Brain		XM_005619936.2	329.852	PREDICTED:_Canis_lupus_familiaris_ribonuclease,_RNase_K_(RNASEK),_partial_mRNA	RNASEK	Lung
UBE4A	Heart		XM_005640393.2	328.726	PREDICTED:_Canis_lupus_familiaris_collagen,_type_V,_alpha_2_(COL5A2),_mRNA	COL5A2	Lung
NDUFB6	Heart		XM_005629733.2	328.075	PREDICTED:_Canis_lupus_familiaris_zyxin_(ZYX),_mRNA	ZYX	Lung
LOC480059	Lymphnode		XM_537840.5	325.1	PREDICTED:_Canis_lupus_familiaris_angiopoietin-like_2_(ANGPTL2),_mRNA	ANGPTL2	Skel_muscle
GAD1	Brain		NM_001003369.2	324.583	Canis_lupus_familiaris_apolipoprotein_C-III_(APOC3),_mRNA	APOC3	Pancreas
LOC608150///DBI	Liver		NM_001003228.1	323.792	Canis_lupus_familiaris_decorin_(DCN),_mRNA	DCN	Lung
MAP1LC3A	Heart		XM_003639557.2	322.782	PREDICTED:_Canis_lupus_familiaris_insulin-like_growth_factor_binding_protein_3_(IGFBP3),_mRNA	IGFBP3	Lymphnode
CYCS	Heart		XM_005617741.1	320.851	PREDICTED:_Canis_lupus_familiaris_stratifin_(SFN),_mRNA	SFN	Jejunum
LOC475912	Heart		NM_001252203.1	320.681	Canis_lupus_familiaris_ribosomal_protein_L31_(RPL31),_mRNA	RPL31	#N/A
OCIAD1	Brain		XM_546156.5	320.308	PREDICTED:_Canis_lupus_familiaris_DNA-damage-inducible_transcript_4_(DDIT4),_mRNA	DDIT4	Lymphnode
HSPD1	Kidney		XM_858879.4	320.252	PREDICTED:_Canis_lupus_familiaris_epoxide_hydrolase_1,_microsomal_(xenobiotic)_(EPHX1),_mRNA	EPHX1	Liver
LOC612591	Lymphnode		XM_532768.4	319.983	PREDICTED:_Canis_lupus_familiaris_Ras_homolog_enriched_in_brain_(RHEB),_mRNA	RHEB	Pancreas
NRXN1	Brain		XM_543793.4	319.866	PREDICTED:_Canis_lupus_familiaris_Rho_GDP_dissociation_inhibitor_(GDI)_beta_(ARHGDIB),_mRNA	ARHGDIB	Lymphnode
LOC609853///LCP1	Lymphnode		XM_535971.5	319.712	PREDICTED:_Canis_lupus_familiaris_ATP_synthase,_H+_transporting,_mitochondrial_Fo_complex,_subunit_C3_(subunit_9)_(ATP5G3),_mRNA	ATP5G3	Heart
UQCRFS1	Heart		XM_863647.4	319.494	PREDICTED:_Canis_lupus_familiaris_guanylate-binding_protein_4-like_(LOC612422),_mRNA	LOC612422	Lymphnode
RPS27L	Pancreas		XM_538108.4	319.195	PREDICTED:_Canis_lupus_familiaris_uncharacterized_LOC480987_(LOC480987),_mRNA	LOC480987	Lymphnode
C35H6orf62	Lymphnode		XM_847533.4	317.767	PREDICTED:_Canis_lupus_familiaris_valosin_containing_protein_(VCP),_mRNA	VCP	Skel_muscle
MLF2	Brain		XM_005619272.2	315.85	PREDICTED:_Canis_lupus_familiaris_secreted_protein,_acidic,_cysteine-rich_(osteonectin)_(SPARC),_transcript_variant_X1,_mRNA	SPARC	Lung
APOD	Brain		NM_001252263.1	314.322	Canis_lupus_familiaris_small_ubiquitin-like_modifier_1_(SUMO1),_mRNA	SUMO1	Spleen
PPIAP5///PPIA///LOC403581	Brain		XM_003435001.3	313.567	PREDICTED:_Canis_lupus_familiaris_myosin_regulatory_light_polypeptide_9_(LOC607207),_transcript_variant_X2,_mRNA	LOC607207	#N/A
PHYHIPL	Brain		XM_005640731.2	312.797	PREDICTED:_Canis_lupus_familiaris_serum_deprivation_response_(SDPR),_mRNA	SDPR	#N/A
LOC609205///LOC608270///LOC487822///LDHB///LOC476213///LOC475101	Heart		XM_536861.5	312.657	PREDICTED:_Canis_lupus_familiaris_guanine_nucleotide_binding_protein_(G_protein),_beta_polypeptide_2_(GNB2),_mRNA	GNB2	Lung
DST	Heart		XM_847309.3	310.369	PREDICTED:_Canis_lupus_familiaris_ubiquinol-cytochrome_c_reductase,_complex_III_subunit_X_(UQCR10),_mRNA	UQCR10	Heart
ENO2	Brain		XM_003431634.4	310.339	PREDICTED:_Canis_lupus_familiaris_catenin_(cadherin-associated_protein),_alpha_1,_102kDa_(CTNNA1),_mRNA	CTNNA1	Jejunum
FEZ1	Brain		NM_001251927.1	310.265	Canis_lupus_familiaris_ADP-ribosylation_factor_1_(ARF1),_mRNA	ARF1	#N/A
ATG3	Spleen		XM_849319.3	310.238	PREDICTED:_Canis_lupus_familiaris_ceruloplasmin-like_(LOC611632),_mRNA	LOC611632	Pancreas
LOC474739	Brain		XM_005617912.2	309.98	PREDICTED:_Canis_lupus_familiaris_hexosaminidase_B_(beta_polypeptide)_(HEXB),_mRNA	HEXB	Lung
PRPF8	Brain		XM_014106832.1	309.34	PREDICTED:_Canis_lupus_familiaris_Nedd4_family_interacting_protein_1_(NDFIP1),_mRNA	NDFIP1	Brain
RPL7A	Lymphnode		XM_005624910.2	308.684	PREDICTED:_Canis_lupus_familiaris_tumor_suppressor_candidate_5_(TUSC5),_transcript_variant_X2,_mRNA	TUSC5	Lymphnode
TST	Brain		XM_005617844.2	308.581	PREDICTED:_Canis_lupus_familiaris_endothelin_converting_enzyme_1_(ECE1),_mRNA	ECE1	Pancreas
RPS27///LOC490449	Lymphnode		XM_851854.4	308.364	PREDICTED:_Canis_lupus_familiaris_matrix_metallopeptidase_14_(membrane-inserted)_(MMP14),_mRNA	MMP14	Liver
POMP	Heart		XM_844148.4	308.166	PREDICTED:_Canis_lupus_familiaris_proteasome_subunit_beta_6_(PSMB6),_mRNA	PSMB6	Heart
PRDX2	Skel_muscle		XM_854663.5	307.599	PREDICTED:_Canis_lupus_familiaris_high_mobility_group_nucleosome_binding_domain_1_(HMGN1),_mRNA	HMGN1	Lymphnode
PTN	Brain		NM_001003315.1	307.49	Canis_lupus_familiaris_Sec61_translocon_alpha_1_subunit_(SEC61A1),_mRNA	SEC61A1	Pancreas
HSP90AB1///LOC474634	Lymphnode		NM_001048083.1	307.468	Canis_lupus_familiaris_arylsulfatase_A_(ARSA),_mRNA	ARSA	Kidney
SPP1	Kidney		XM_532124.5	307.46	PREDICTED:_Canis_lupus_familiaris_serine/arginine-rich_splicing_factor_3_(SRSF3),_mRNA	SRSF3	Lymphnode
SCP2	Liver		XM_546076.4	306.05	PREDICTED:_Canis_lupus_familiaris_nidogen_1_(NID1),_mRNA	NID1	Spleen
MMD	Brain		XM_533002.4	304.964	PREDICTED:_Canis_lupus_familiaris_actin,_gamma_2,_smooth_muscle,_enteric_(ACTG2),_mRNA	ACTG2	Jejunum
LOC608876///LOC477105///RPSA	Lymphnode		XM_005636589.2	303.74	PREDICTED:_Canis_lupus_familiaris_claudin_5_(CLDN5),_mRNA	CLDN5	Lung
LOC478277	Jejunum		XM_535211.5	303.37	PREDICTED:_Canis_lupus_familiaris_NADH_dehydrogenase_(ubiquinone)_1_alpha_subcomplex,_2,_8kDa_(NDUFA2),_mRNA	NDUFA2	Heart
SCN1B	Brain		NM_001003025.2	303.346	Canis_lupus_familiaris_inhibitor_of_DNA_binding_3,_dominant_negative_helix-loop-helix_protein_(ID3),_mRNA	ID3	Lung
KLHDC3	Brain		XM_541688.5	303.029	PREDICTED:_Canis_lupus_familiaris_heat_shock_protein,_alpha-crystallin-related,_B6_(HSPB6),_mRNA	HSPB6	Heart
ITGAV	Kidney		XM_005618864.2	302.263	PREDICTED:_Canis_lupus_familiaris_antioxidant_1_copper_chaperone_(ATOX1),_transcript_variant_X1,_mRNA	ATOX1	Jejunum
LOC611779///LOC611380///LOC492214///LOC491789///LOC479542///RPL29///LOC476328	Lymphnode		XM_003432345.3	301.102	PREDICTED:_Canis_lupus_familiaris_transmembrane_protein_258_(TMEM258),_mRNA	TMEM258	Jejunum
GNAI1	Brain		XM_537597.5	300.641	PREDICTED:_Canis_lupus_familiaris_proteasome_26S_subunit,_ATPase_5_(PSMC5),_mRNA	PSMC5	Brain
ARPC3	Lymphnode		XM_005619434.1	300.614	PREDICTED:_Canis_lupus_familiaris_pyrophosphatase_(inorganic)_1_(PPA1),_mRNA	PPA1	Jejunum
DSTN	Lung		XM_849540.4	300.366	PREDICTED:_Canis_lupus_familiaris_X-box_binding_protein_1_(XBP1),_mRNA	XBP1	Pancreas
PRKCZ	Pancreas		XM_003639722.3	299.64	PREDICTED:_Canis_lupus_familiaris_jun_B_proto-oncogene_(JUNB),_mRNA	JUNB	Lung
UQCRQ	Heart		NM_001048030.3	299.384	Canis_lupus_familiaris_myocilin,_trabecular_meshwork_inducible_glucocorticoid_response_(MYOC),_mRNA	MYOC	Spleen
SNURF///SNRPN	Brain		XM_532275.5	299.061	PREDICTED:_Canis_lupus_familiaris_proteasome_subunit_beta_1_(PSMB1),_mRNA	PSMB1	Heart
PGAM1	Brain		XM_848535.4	296.862	PREDICTED:_Canis_lupus_familiaris_aldehyde_dehydrogenase_2_family_(mitochondrial)_(ALDH2),_transcript_variant_X2,_mRNA	ALDH2	Kidney
NDUFB3	Heart		XM_534762.5	295.993	PREDICTED:_Canis_lupus_familiaris_mitochondrial_ribosomal_protein_L40_(MRPL40),_mRNA	MRPL40	Skel_muscle
MAPK1	Brain		XM_005616609.2	295.635	PREDICTED:_Canis_lupus_familiaris_heterogeneous_nuclear_ribonucleoprotein_L_(HNRNPL),_mRNA	HNRNPL	Lymphnode
C3H5orf13	Brain		XM_533603.5	294.624	PREDICTED:_Canis_lupus_familiaris_electron-transfer-flavoprotein,_beta_polypeptide_(ETFB),_mRNA	ETFB	Heart
ATP6V1E1	Brain		NM_001252281.1	294.539	Canis_lupus_familiaris_NADH_dehydrogenase_(ubiquinone)_1_beta_subcomplex,_6,_17kDa_(NDUFB6),_mRNA	NDUFB6	Heart
VAMP2	Brain		XM_005636798.1	294.467	PREDICTED:_Canis_lupus_familiaris_keratin_7,_type_II_(KRT7),_mRNA	KRT7	Lung
H3F3A	Jejunum		XM_014118884.1	293.893	PREDICTED:_Canis_lupus_familiaris_FK506_binding_protein_9,_63_kDa_(FKBP9),_partial_mRNA	FKBP9	Lung
SEC62///LOC485507	Brain		XM_535370.4	293.681	PREDICTED:_Canis_lupus_familiaris_proproteinase_E_(LOC478196),_mRNA	LOC478196	Pancreas
MYCBP2	Lymphnode		XM_538150.5	293.355	PREDICTED:_Canis_lupus_familiaris_interleukin_13_receptor,_alpha_1_(IL13RA1),_mRNA	IL13RA1	Lung
SMYD2	Heart		NM_001287092.1	292.29	Canis_lupus_familiaris_H2A_histone_family,_member_Z_(H2AFZ),_mRNA	H2AFZ	Lymphnode
AMZ2	Brain		XM_533892.5	292.272	PREDICTED:_Canis_lupus_familiaris_NADH_dehydrogenase_(ubiquinone)_1_beta_subcomplex,_7,_18kDa_(NDUFB7),_mRNA	NDUFB7	Heart
NDUFS4	Heart		XM_005632170.2	291.579	PREDICTED:_Canis_lupus_familiaris_BRICK1,_SCAR/WAVE_actin-nucleating_complex_subunit_(BRK1),_mRNA	BRK1	Lymphnode
RHEB	Pancreas		XM_005618543.2	290.736	PREDICTED:_Canis_lupus_familiaris_leucine_aminopeptidase_3_(LAP3),_mRNA	LAP3	Jejunum
LOC606860	Heart		XM_846940.4	290.558	PREDICTED:_Canis_lupus_familiaris_single-pass_membrane_protein_with_aspartate-rich_tail_1_(SMDT1),_mRNA	SMDT1	Skel_muscle
EMC4	Heart		NM_001003085.1	289.361	Canis_lupus_familiaris_carboxylesterase_1_(CES1),_mRNA	CES1	Liver
FAM213A	Liver		XM_537350.5	288.88	PREDICTED:_Canis_lupus_familiaris_fibulin_5_(FBLN5),_mRNA	FBLN5	Spleen
SCOC	Brain		XM_005640829.2	288.867	PREDICTED:_Canis_lupus_familiaris_mitochondrial_amidoxime_reducing_component_1_(MARC1),_transcript_variant_X2,_mRNA	2001-03-01	Liver
NDUFS5	Heart		XM_005642194.1	288.706	PREDICTED:_Canis_lupus_familiaris_AE_binding_protein_1_(AEBP1),_partial_mRNA	AEBP1	Skel_muscle
MRFAP1	Brain		XM_855575.3	288.247	PREDICTED:_Canis_lupus_familiaris_DEAD_(Asp-Glu-Ala-Asp)_box_helicase_17_(DDX17),_mRNA	DDX17	Lung
PNMA1	Brain		XM_005630622.2	287.807	PREDICTED:_Canis_lupus_familiaris_cathepsin_K_(CTSK),_transcript_variant_X1,_mRNA	CTSK	Lung
GDI2	Jejunum		XM_532985.5	287.364	PREDICTED:_Canis_lupus_familiaris_succinate-CoA_ligase,_alpha_subunit_(SUCLG1),_mRNA	SUCLG1	Skel_muscle
LOC490297///SUMO2	Lymphnode		XM_005629528.2	287.276	PREDICTED:_Canis_lupus_familiaris_glutathione_S-transferase_kappa_1_(GSTK1),_mRNA	GSTK1	Liver
NDUFC1	Skel_muscle		XM_843364.4	287.016	PREDICTED:_Canis_lupus_familiaris_proteasome_26S_subunit,_non-ATPase_13_(PSMD13),_mRNA	PSMD13	Pancreas
LOC487880///RPS17	Pancreas		XM_005625330.2	286.175	PREDICTED:_Canis_lupus_familiaris_endoglin_(ENG),_mRNA	ENG	Lung
DBNDD2	Brain		NM_001284449.1	285.878	Canis_lupus_familiaris_presenilin_enhancer_gamma_secretase_subunit_(PSENEN),_mRNA	PSENEN	Liver
CHP1	Brain		XM_540784.6	285.333	PREDICTED:_Canis_lupus_familiaris_mitochondrial_ribosomal_protein_L23_(MRPL23),_mRNA	MRPL23	Skel_muscle
DYNLRB1	Brain		XM_005628826.2	284.638	PREDICTED:_Canis_lupus_familiaris_decorin_(DCN),_transcript_variant_X2,_mRNA	DCN	Lung
SET	Lymphnode		XM_005620479.2	284.189	PREDICTED:_Canis_lupus_familiaris_vesicle-associated_membrane_protein_3_(VAMP3),_mRNA	VAMP3	#N/A
RPS20	Lymphnode		XM_546581.5	283.255	PREDICTED:_Canis_lupus_familiaris_acyl-CoA_dehydrogenase,_very_long_chain_(ACADVL),_mRNA	ACADVL	Heart
RRAGA	Brain		XM_005621021.1	283.234	PREDICTED:_Canis_lupus_familiaris_ras-related_C3_botulinum_toxin_substrate_1_(rho_family,_small_GTP_binding_protein_Rac1)_(RAC1),_transcript_variant_X1,_mRNA	RAC1	Brain
RPL36AL	Lymphnode		XM_537721.4	282.087	PREDICTED:_Canis_lupus_familiaris_regakine-1-like_(LOC480601),_mRNA	LOC480601	Skel_muscle
PGK1	Skel_muscle		XM_005631428.2	281.566	PREDICTED:_Canis_lupus_familiaris_cathepsin_F_(CTSF),_mRNA	CTSF	Kidney
EEF1G	Lymphnode		NM_001003287.1	281.554	Canis_lupus_familiaris_colipase,_pancreatic_(CLPS),_mRNA	CLPS	Pancreas
PLD3	Brain		XM_546809.5	280.991	PREDICTED:_Canis_lupus_familiaris_cadherin_13_(CDH13),_mRNA	CDH13	Heart
UQCR10	Heart		XM_003433536.3	280.806	PREDICTED:_Canis_lupus_familiaris_methyltransferase_like_7A_(METTL7A),_mRNA	METTL7A	#N/A
38596	Brain		XM_003639011.3	280.549	PREDICTED:_Canis_lupus_familiaris_GM2_ganglioside_activator_(GM2A),_mRNA	GM2A	Brain
TMEM9B	Brain		XM_014121591.1	280.471	PREDICTED:_Canis_lupus_familiaris_actin_related_protein_2/3_complex,_subunit_4,_20kDa_(ARPC4),_mRNA	ARPC4	Lymphnode
OXR1	Brain		XM_014107297.1	279.982	PREDICTED:_Canis_lupus_familiaris_proteasome_subunit_alpha_7_(PSMA7),_mRNA	PSMA7	Kidney
LOC611681///LOC609252///LOC608861///LOC608838///LOC608584///LOC607788///RPL21///LOC478864	Lymphnode		XM_533926.5	278.893	PREDICTED:_Canis_lupus_familiaris_NADH_dehydrogenase_(ubiquinone)_1_alpha_subcomplex,_7,_14.5kDa_(NDUFA7),_mRNA	NDUFA7	Heart
RUFY3	Brain		XM_547932.5	278.293	PREDICTED:_Canis_lupus_familiaris_SRA_stem-loop_interacting_RNA_binding_protein_(SLIRP),_mRNA	SLIRP	Heart
CCT5	Lymphnode		XM_014112877.1	277.391	PREDICTED:_Canis_lupus_familiaris_chromosome_4_open_reading_frame,_human_C10orf54_(C4H10orf54),_mRNA	C4H10orf54	#N/A
GABARAPL2	Brain		XM_014115688.1	277.308	PREDICTED:_Canis_lupus_familiaris_fermitin_family_member_2_(FERMT2),_mRNA	FERMT2	Lung
UBE2E3	Brain		XM_848288.4	276.711	PREDICTED:_Canis_lupus_familiaris_chromosome_27_open_reading_frame,_human_C12orf57_(C27H12orf57),_mRNA	C27H12orf57	Lymphnode
CTTN	Jejunum		XM_014121234.1	275.102	PREDICTED:_Canis_lupus_familiaris_phospholipase_A2,_group_XVI_(PLA2G16),_transcript_variant_X1,_mRNA	PLA2G16	Brain
LOC612667///LOC611971///LOC610188///LOC608388///PSMA1	Lymphnode		XM_014109395.1	274.767	PREDICTED:_Canis_lupus_familiaris_tetraspanin_3_(TSPAN3),_mRNA	TSPAN3	Brain
FLOT1	Brain		XM_005624989.1	274.691	PREDICTED:_Canis_lupus_familiaris_serine_carboxypeptidase_1_(SCPEP1),_mRNA	SCPEP1	Kidney
MPC2	Heart		XM_536138.5	274.549	PREDICTED:_Canis_lupus_familiaris_NADH_dehydrogenase_(ubiquinone)_Fe-S_protein_2,_49kDa_(NADH-coenzyme_Q_reductase)_(NDUFS2),_mRNA	NDUFS2	Heart
SIRT5	Heart		XM_005616133.2	274.53	PREDICTED:_Canis_lupus_familiaris_NADH_dehydrogenase_(ubiquinone)_1_alpha_subcomplex,_3,_9kDa_(NDUFA3),_mRNA	NDUFA3	Heart
ANXA5	Lung		XM_014117718.1	274.412	PREDICTED:_Canis_lupus_familiaris_voltage-dependent_anion_channel_1_(VDAC1),_mRNA	VDAC1	Skel_muscle
RNASEK	Lung		NM_001003063.1	274.365	Canis_lupus_familiaris_protein_phosphatase_2,_catalytic_subunit,_alpha_isozyme_(PPP2CA),_mRNA	PPP2CA	Brain
COX17	Heart		XM_014119245.1	273.689	PREDICTED:_Canis_lupus_familiaris_mitochondrial_ribosomal_protein_S15_(MRPS15),_partial_mRNA	MRPS15	Skel_muscle
FUS	Lymphnode		XM_014109848.1	273.011	PREDICTED:_Canis_lupus_familiaris_ATP_synthase,_H+_transporting,_mitochondrial_Fo_complex,_subunit_F6_(ATP5J),_mRNA	ATP5J	Heart
NELL2	Brain		XM_532652.5	272.455	PREDICTED:_Canis_lupus_familiaris_NADH_dehydrogenase_(ubiquinone)_1_alpha_subcomplex,_12_(NDUFA12),_mRNA	NDUFA12	Heart
HSP90B1	Lymphnode		XM_014112780.1	272.286	PREDICTED:_Canis_lupus_familiaris_glutamate_dehydrogenase_1_(GLUD1),_partial_mRNA	GLUD1	#N/A
PSMB4	Lymphnode		XM_005630806.2	271.42	PREDICTED:_Canis_lupus_familiaris_selenium_binding_protein_1_(SELENBP1),_mRNA	SELENBP1	Liver
LOC607644///SRP19	Lymphnode		XM_537493.5	270.672	PREDICTED:_Canis_lupus_familiaris_enhancer_of_rudimentary_homolog_(Drosophila)_(ERH),_mRNA	ERH	Lymphnode
TPRG1L	Kidney		XM_003639101.2	270.504	PREDICTED:_Canis_lupus_familiaris_growth_arrest_and_DNA-damage-inducible,_alpha_(GADD45A),_mRNA	GADD45A	#N/A
CHMP4B	Brain		XM_535061.5	270.423	PREDICTED:_Canis_lupus_familiaris_glutaredoxin_3_(GLRX3),_mRNA	GLRX3	Skel_muscle
AKT3	Brain		XM_533764.5	269.839	PREDICTED:_Canis_lupus_familiaris_ADP-ribosylation_factor-like_6_interacting_protein_5_(ARL6IP5),_mRNA	ARL6IP5	Heart
NELL2	Brain		XM_005625146.2	269.621	PREDICTED:_Canis_lupus_familiaris_surfeit_4_(SURF4),_mRNA	SURF4	Jejunum
GLO1	Jejunum		XM_537012.5	268.118	PREDICTED:_Canis_lupus_familiaris_NADH_dehydrogenase_(ubiquinone)_1_beta_subcomplex,_10,_22kDa_(NDUFB10),_mRNA	NDUFB10	Skel_muscle
ARMCX3	Brain		XM_537983.5	267.755	PREDICTED:_Canis_lupus_familiaris_eukaryotic_translation_initiation_factor_2,_subunit_3_gamma,_52kDa_(EIF2S3),_mRNA	EIF2S3	Lymphnode
LOC488109	Brain		XM_005641467.2	267.686	PREDICTED:_Canis_lupus_familiaris_non-POU_domain_containing,_octamer-binding_(NONO),_mRNA	NONO	Spleen
HNRNPD	Lymphnode		XM_542966.5	267.1	PREDICTED:_Canis_lupus_familiaris_charged_multivesicular_body_protein_4B_(CHMP4B),_mRNA	CHMP4B	Brain
CCT8	Lymphnode		XM_005616778.2	266.702	PREDICTED:_Canis_lupus_familiaris_programmed_cell_death_5_(PDCD5),_mRNA	PDCD5	Brain
EPB41L1	Brain		XM_536942.5	266.606	PREDICTED:_Canis_lupus_familiaris_cytochrome_b-c1_complex_subunit_2,_mitochondrial_(LOC479815),_mRNA	LOC479815	Heart
CPD	Lung		XM_005629036.2	266.508	PREDICTED:_Canis_lupus_familiaris_ubiquinol-cytochrome_c_reductase_hinge_protein_(UQCRH),_transcript_variant_X1,_mRNA	UQCRH	Skel_muscle
PLP1	Brain		NM_001114760.2	266.489	Canis_lupus_familiaris_15_kDa_selenoprotein_(SEP15),_mRNA	2015-09-01	Pancreas
PSMC3	Brain		XM_005625799.2	266.291	PREDICTED:_Canis_lupus_familiaris_NADH_dehydrogenase_(ubiquinone)_1_alpha_subcomplex,_6,_14kDa_(NDUFA6),_mRNA	NDUFA6	Heart
HNRNPA2B1	Lymphnode		XR_001315348.1	266.253	PREDICTED:_Canis_lupus_familiaris_uncharacterized_LOC106558295_(LOC106558295),_ncRNA	LOC106558295	#N/A
LOC612098///LOC611252///HSP90AB1	Lymphnode		NM_001130837.2	265.975	Canis_lupus_familiaris_WD_repeat_domain_1_(WDR1),_mRNA	WDR1	Jejunum
SMDT1	Skel_muscle		XM_005639000.1	264.848	PREDICTED:_Canis_lupus_familiaris_cystatin_B_(stefin_B)_(CSTB),_mRNA	CSTB	Lung
MZT2B	Brain		XM_005642438.1	263.962	PREDICTED:_Canis_lupus_familiaris_midkine_(neurite_growth-promoting_factor_2)_(MDK),_partial_mRNA	MDK	#N/A
HSPH1	Brain		XM_843737.4	263.48	PREDICTED:_Canis_lupus_familiaris_ribophorin_I_(RPN1),_mRNA	RPN1	Pancreas
LOC475009///RPL3	Lymphnode		NM_001194984.1	263.275	Canis_lupus_familiaris_RAN,_member_RAS_oncogene_family_(RAN),_mRNA	RAN	#N/A
BEX4	Brain		XM_014114131.1	262.99	PREDICTED:_Canis_lupus_familiaris_tyrosine_3-monooxygenase/tryptophan_5-monooxygenase_activation_protein,_gamma_(YWHAG),_mRNA	YWHAG	Brain
MICAL2	Brain		XM_005621244.2	262.989	PREDICTED:_Canis_lupus_familiaris_vitamin_K_epoxide_reductase_complex,_subunit_1_(VKORC1),_mRNA	VKORC1	Liver
SPCS2	Pancreas		XM_014111258.1	262.881	PREDICTED:_Canis_lupus_familiaris_atypical_chemokine_receptor_1_(Duffy_blood_group)_(ACKR1),_mRNA	ACKR1	#N/A
STMN2	Brain		NM_001287162.1	262.229	Canis_lupus_familiaris_phosphorylase,_glycogen,_liver_(PYGL),_mRNA	PYGL	Liver
CSNK1A1	Jejunum		XM_014112340.1	261.82	PREDICTED:_Canis_lupus_familiaris_cathepsin_H_(CTSH),_partial_mRNA	CTSH	Lung
GDPD2	Brain		XM_859075.4	261.445	PREDICTED:_Canis_lupus_familiaris_LIM_and_SH3_protein_1_(LASP1),_mRNA	LASP1	Pancreas
RPL10	Lymphnode		XM_544493.5	259.785	PREDICTED:_Canis_lupus_familiaris_chloride_intracellular_channel_4_(CLIC4),_mRNA	CLIC4	Kidney
LOC478678	Heart		XM_014117637.1	259.62	PREDICTED:_Canis_lupus_familiaris_ring_finger_protein_130_(RNF130),_mRNA	RNF130	Spleen
LOC480923	Brain		XM_005622212.2	259.594	PREDICTED:_Canis_lupus_familiaris_leiomodin_1_(smooth_muscle)_(LMOD1),_mRNA	LMOD1	Pancreas
PSMC5	Brain		XM_533139.4	259.266	PREDICTED:_Canis_lupus_familiaris_sema_domain,_immunoglobulin_domain_(Ig),_short_basic_domain,_secreted,_(semaphorin)_3C_(SEMA3C),_mRNA	SEMA3C	Lung
LOC474798	Jejunum		XM_014116208.1	257.808	PREDICTED:_Canis_lupus_familiaris_integrin,_beta_4_(ITGB4),_mRNA	ITGB4	Jejunum
MAP1A	Brain		XM_546979.4	257.693	PREDICTED:_Canis_lupus_familiaris_PDGFA_associated_protein_1_(PDAP1),_mRNA	PDAP1	Brain
EID1	Brain		XM_846145.3	257.563	PREDICTED:_Canis_lupus_familiaris_early_growth_response_1_(EGR1),_mRNA	EGR1	Lung
TMEM126A	Heart		XM_005637222.2	257.452	PREDICTED:_Canis_lupus_familiaris_myeloid_leukemia_factor_2_(MLF2),_mRNA	MLF2	Brain
RPS27	Lymphnode		NM_001003326.1	256.61	Canis_lupus_familiaris_Sec61_translocon_beta_subunit_(SEC61B),_mRNA	SEC61B	Pancreas
NME1///NME1	Brain		XM_536923.5	256.481	PREDICTED:_Canis_lupus_familiaris_eukaryotic_translation_initiation_factor_3_subunit_C_(LOC479795),_mRNA	LOC479795	Skel_muscle
HNRNPH3	Lung		NM_001003016.2	256.387	Canis_lupus_familiaris_myeloid_cell_leukemia_1_(MCL1),_mRNA	MCL1	Lymphnode
SMARCA2	Brain		NM_001003306.1	256.289	Canis_lupus_familiaris_ATPase,_Na+/K+_transporting,_alpha_1_polypeptide_(ATP1A1),_mRNA	ATP1A1	Kidney
LOC607191	Lymphnode		XM_546411.5	255.808	PREDICTED:_Canis_lupus_familiaris_signal_recognition_particle_receptor_(docking_protein)_(SRPR),_mRNA	SRPR	#N/A
KIF1A	Brain		NM_001003101.2	255.408	Canis_lupus_familiaris_high_mobility_group_nucleosomal_binding_domain_2_(HMGN2),_mRNA	HMGN2	#N/A
PSAT1	Pancreas		XM_005633225.1	255.31	PREDICTED:_Canis_lupus_familiaris_angiopoietin-like_4_(ANGPTL4),_partial_mRNA	ANGPTL4	Lymphnode
LOC476882	Skel_muscle		XM_003639346.3	255.29	PREDICTED:_Canis_lupus_familiaris_ZFP36_ring_finger_protein-like_2_(ZFP36L2),_mRNA	ZFP36L2	Lymphnode
PARK7	Kidney		XM_005632015.1	255.083	PREDICTED:_Canis_lupus_familiaris_RAB7A,_member_RAS_oncogene_family_(RAB7A),_transcript_variant_X1,_mRNA	RAB7A	Pancreas
PPT1	Brain		XM_535740.6	253.877	PREDICTED:_Canis_lupus_familiaris_autophagy_related_3_(ATG3),_mRNA	ATG3	Spleen
SLC22A17	Brain		XM_003640139.2	253.825	PREDICTED:_Canis_lupus_familiaris_DnaJ_(Hsp40)_homolog,_subfamily_C,_member_19_(DNAJC19),_mRNA	DNAJC19	Heart
TMEM178A	Brain		XM_534995.5	252.883	PREDICTED:_Canis_lupus_familiaris_nucleophosmin/nucleoplasmin_3_(NPM3),_mRNA	NPM3	Lymphnode
SCG3	Brain		XM_005636879.2	252.426	PREDICTED:_Canis_lupus_familiaris_tubulin_alpha-1B_chain_(LOC608147),_mRNA	LOC608147	Brain
LOC611984///NME1///NME1	Brain		XM_003434734.3	251.439	PREDICTED:_Canis_lupus_familiaris_polymerase_(RNA)_II_(DNA_directed)_polypeptide_J,_13.3kDa_(POLR2J),_mRNA	POLR2J	#N/A
GOT1	Heart		XM_533908.5	251.152	PREDICTED:_Canis_lupus_familiaris_WD_repeat_domain_83_opposite_strand_(WDR83OS),_mRNA	WDR83OS	Brain
LOC611779///LOC611380///LOC491789///LOC481990///RPL29///LOC476328///LOC476217	Lymphnode		XM_003431698.3	250.786	PREDICTED:_Canis_lupus_familiaris_mitochondrial_nucleoid_factor_1_(MNF1),_mRNA	MNF1	#N/A
MAP2	Brain		XM_005620315.2	250.214	PREDICTED:_Canis_lupus_familiaris_thioredoxin_domain_containing_17_(TXNDC17),_mRNA	TXNDC17	#N/A
CD81	Lung		XM_844332.3	250.209	PREDICTED:_Canis_lupus_familiaris_coiled-coil_domain_containing_3_(CCDC3),_mRNA	CCDC3	Spleen
MTURN	Brain		NM_001003324.2	249.622	Canis_lupus_familiaris_signal_peptidase_complex_subunit_2_(SPCS2),_mRNA	SPCS2	Pancreas
UGP2	Liver		NM_001003013.2	249.612	Canis_lupus_familiaris_acidic_(leucine-rich)_nuclear_phosphoprotein_32_family,_member_A_(ANP32A),_mRNA	ANP32A	Lymphnode
CCT2	Kidney		XM_003639615.3	249.31	PREDICTED:_Canis_lupus_familiaris_histone_H2B_type_2-E_(LOC100855574),_mRNA	LOC100855574	#N/A
HMGB1	Lymphnode		XM_849498.4	249.007	PREDICTED:_Canis_lupus_familiaris_ubiquinol-cytochrome_c_reductase,_complex_III_subunit_XI_(UQCR11),_mRNA	UQCR11	Heart
EMC4	Brain		XM_014114999.1	248.417	PREDICTED:_Canis_lupus_familiaris_quiescin_Q6_sulfhydryl_oxidase_1_(QSOX1),_partial_mRNA	QSOX1	Liver
CDK14	Brain		XM_014117642.1	248.36	PREDICTED:_Canis_lupus_familiaris_heterogeneous_nuclear_ribonucleoprotein_A/B_(HNRNPAB),_mRNA	HNRNPAB	Lymphnode
37500	Lung		XM_533337.5	248.303	PREDICTED:_Canis_lupus_familiaris_UBX_domain_protein_4_(UBXN4),_mRNA	UBXN4	Kidney
LOC609811///LOC608625///LOC479746///LOC477783///FTL	Liver		XM_014108279.1	248.052	PREDICTED:_Canis_lupus_familiaris_proline_rich_13_(PRR13),_mRNA	PRR13	#N/A
MPP6	Brain		XM_537380.5	247.548	PREDICTED:_Canis_lupus_familiaris_proteasome_activator_subunit_1_(PSME1),_mRNA	PSME1	Jejunum
NDUFS2	Heart		XM_848216.4	247.47	PREDICTED:_Canis_lupus_familiaris_ARP3_actin-related_protein_3_homolog_(yeast)_(ACTR3),_mRNA	ACTR3	Lymphnode
SLC22A17	Brain		XM_533078.5	247.266	PREDICTED:_Canis_lupus_familiaris_proteasome_subunit_alpha_2_(PSMA2),_mRNA	PSMA2	Lymphnode
HIGD1A	Brain		XM_534040.5	247.157	PREDICTED:_Canis_lupus_familiaris_integrin-linked_kinase_(ILK),_mRNA	ILK	Lung
CSDE1	Skel_muscle		XM_537908.6	246.854	PREDICTED:_Canis_lupus_familiaris_ADP-ribosylation_factor-like_6_interacting_protein_1_(ARL6IP1),_mRNA	ARL6IP1	Lymphnode
KIF5A	Brain		XM_533617.4	246.723	PREDICTED:_Canis_lupus_familiaris_related_RAS_viral_(r-ras)_oncogene_homolog_(RRAS),_mRNA	RRAS	Lung
ACTR3	Lymphnode		XM_843145.5	245.994	PREDICTED:_Canis_lupus_familiaris_protein_disulfide_isomerase_family_A,_member_4_(PDIA4),_mRNA	PDIA4	Pancreas
LOC475937	Jejunum		XM_536921.5	245.955	PREDICTED:_Canis_lupus_familiaris_nuclear_protein,_transcriptional_regulator,_1_(NUPR1),_transcript_variant_X1,_mRNA	NUPR1	Pancreas
RAB14	Brain		XM_005616949.2	245.3	PREDICTED:_Canis_lupus_familiaris_integrin,_beta_1_(fibronectin_receptor,_beta_polypeptide,_antigen_CD29_includes_MDF2,_MSK12)_(ITGB1),_transcript_variant_X2,_mRNA	ITGB1	Pancreas
ENPP2	Jejunum		XM_532978.5	245.214	PREDICTED:_Canis_lupus_familiaris_ring_finger_protein_181_(RNF181),_mRNA	RNF181	Lung
RAB6A	Brain		XM_534884.4	244.572	PREDICTED:_Canis_lupus_familiaris_heme_binding_protein_1_(HEBP1),_mRNA	HEBP1	Spleen
SARAF	Brain		XM_531981.5	244.136	PREDICTED:_Canis_lupus_familiaris_dynactin_3_(p22)_(DCTN3),_mRNA	DCTN3	Brain
LOC479901	Heart		XM_846171.4	244.051	PREDICTED:_Canis_lupus_familiaris_dynein,_light_chain,_LC8-type_1_(DYNLL1),_transcript_variant_X1,_mRNA	DYNLL1	#N/A
CD81	Lung		NM_001252419.1	243.642	Canis_lupus_familiaris_dynein,_light_chain,_roadblock-type_1_(DYNLRB1),_mRNA	DYNLRB1	Brain
CHCHD10	Heart		XM_859352.4	243.232	PREDICTED:_Canis_lupus_familiaris_retinoblastoma_binding_protein_4_(RBBP4),_mRNA	RBBP4	Lymphnode
LAMP1	Kidney		XM_536218.5	243.15	PREDICTED:_Canis_lupus_familiaris_low_density_lipoprotein_receptor-related_protein_associated_protein_1_(LRPAP1),_mRNA	LRPAP1	Kidney
LOC475912///LOC475273	Heart		XM_846157.4	242.958	PREDICTED:_Canis_lupus_familiaris_RAP1B,_member_of_RAS_oncogene_family_(RAP1B),_mRNA	RAP1B	Spleen
SULT4A1	Brain		XM_535802.5	242.917	PREDICTED:_Canis_lupus_familiaris_NADH_dehydrogenase_(ubiquinone)_Fe-S_protein_6,_13kDa_(NADH-coenzyme_Q_reductase)_(NDUFS6),_mRNA	NDUFS6	Heart
RPRD1A	Brain		XM_531828.5	242.791	PREDICTED:_Canis_lupus_familiaris_reticulon_4_(RTN4),_mRNA	RTN4	Brain
GAP43	Brain		XM_014122335.1	242.764	PREDICTED:_Canis_lupus_familiaris_ATP_synthase,_H+_transporting,_mitochondrial_F1_complex,_delta_subunit_(ATP5D),_mRNA	ATP5D	Heart
SUB1	Lymphnode		XM_005622816.2	241.939	PREDICTED:_Canis_lupus_familiaris_S100_calcium_binding_protein_A1_(S100A1),_mRNA	S100A1	Heart
KLHL2	Brain		XM_014110784.1	241.703	PREDICTED:_Canis_lupus_familiaris_integrin,_alpha_V_(ITGAV),_mRNA	ITGAV	Kidney
ATP2B1	Brain		XM_536140.4	241.482	PREDICTED:_Canis_lupus_familiaris_succinate_dehydrogenase_complex,_subunit_C,_integral_membrane_protein,_15kDa_(SDHC),_mRNA	SDHC	Heart
OMG	Brain		XM_850065.3	241.364	PREDICTED:_Canis_lupus_familiaris_S100_calcium_binding_protein_A2_(S100A2),_transcript_variant_X1,_mRNA	S100A2	Lung
GPRC5B	Brain		XM_844851.3	240.607	PREDICTED:_Canis_lupus_familiaris_malate_dehydrogenase_2,_NAD_(mitochondrial)_(MDH2),_mRNA	MDH2	#N/A
RAB14	Brain		XM_005619226.2	239.619	PREDICTED:_Canis_lupus_familiaris_slit_guidance_ligand_3_(SLIT3),_mRNA	SLIT3	Spleen
PAM	Heart		XR_296092.1	238.75	PREDICTED:_Canis_lupus_familiaris_uncharacterized_LOC100682992_(LOC100682992),_ncRNA	LOC100682992	#N/A
LOC612675///LOC612048///LOC611007///LOC610824///LOC610818///LOC610694///LOC610634///LOC610116///LOC610059///LOC609971///LOC609952///LOC609918///LOC609735///LOC609587///LOC608824///LOC608732///LOC608425///LOC608084///LOC607989///LOC607733///LOC607680///LOC607645///LOC607621///LOC607453///LOC607377///LOC607334///LOC607330///LOC607312///LOC607218///LOC607167///LOC606885///LOC606825///LOC491822///LOC…	Pancreas		XM_541748.5	238.363	PREDICTED:_Canis_lupus_familiaris_fibulin_2_(FBLN2),_transcript_variant_X1,_mRNA	FBLN2	Heart
CLTA	Kidney		XM_005619441.1	238.205	PREDICTED:_Canis_lupus_familiaris_synuclein,_gamma_(breast_cancer-specific_protein_1)_(SNCG),_mRNA	SNCG	Lung
MORF4L2	Pancreas		XM_014107013.1	237.789	PREDICTED:_Canis_lupus_familiaris_penta-EF-hand_domain_containing_1_(PEF1),_mRNA	PEF1	Brain
LOC612408///ATP5J2	Heart		NM_001252317.1	237.4	Canis_lupus_familiaris_ribosomal_protein_S24_(RPS24),_transcript_variant_1,_mRNA	RPS24	#N/A
ZFP91	Brain		XM_546894.5	237.375	PREDICTED:_Canis_lupus_familiaris_cadherin_5,_type_2_(vascular_endothelium)_(CDH5),_mRNA	CDH5	Pancreas
DYNC1H1	Brain		XM_005632080.1	237.374	PREDICTED:_Canis_lupus_familiaris_H1_histone_family,_member_X_(H1FX),_mRNA	H1FX	Lymphnode
UBE4A	Heart		XM_536379.5	237.268	PREDICTED:_Canis_lupus_familiaris_secretion_associated,_Ras_related_GTPase_1A_(SAR1A),_mRNA	SAR1A	Pancreas
LOC609990	Heart		XM_844507.4	237.097	PREDICTED:_Canis_lupus_familiaris_axin_interactor,_dorsalization_associated_(AIDA),_mRNA	AIDA	Lung
KIF5B	Heart		NM_001195148.1	236.286	Canis_lupus_familiaris_progesterone_receptor_membrane_component_1_(PGRMC1),_mRNA	PGRMC1	Kidney
LOC611797///LOC608035///LOC607650///LOC607135///LOC607099///LOC607098///LOC487696///LOC477765///HNRNPA1L2	Lymphnode		XM_540495.4	236.199	PREDICTED:_Canis_lupus_familiaris_RFNG_O-fucosylpeptide_3-beta-N-acetylglucosaminyltransferase_(RFNG),_mRNA	RFNG	Heart
LAMTOR2	Brain		XM_533228.5	236.165	PREDICTED:_Canis_lupus_familiaris_fibroblast_growth_factor_(acidic)_intracellular_binding_protein_(FIBP),_mRNA	FIBP	Heart
COX8A	Kidney		XM_014110478.1	234.984	PREDICTED:_Canis_lupus_familiaris_selenoprotein_N,_1_(SEPN1),_mRNA	SEPN1	Pancreas
COX8A	Kidney		NM_001252035.1	234.558	Canis_lupus_familiaris_mitogen-activated_protein_kinase_3_(MAPK3),_mRNA	MAPK3	#N/A
HMGB1	Lymphnode		XM_005635360.1	234.491	PREDICTED:_Canis_lupus_familiaris_cathepsin_Z_(CTSZ),_partial_mRNA	CTSZ	Kidney
SORL1	Brain		XM_003433543.3	234.272	PREDICTED:_Canis_lupus_familiaris_COX14_cytochrome_c_oxidase_assembly_homolog_(S._cerevisiae)_(COX14),_mRNA	COX14	#N/A
AP3D1	Brain		NM_001003258.2	233.623	Canis_lupus_familiaris_lectin,_mannose-binding_2_(LMAN2),_mRNA	LMAN2	Liver
ATP1A1	Kidney		XM_014110320.1	233.502	PREDICTED:_Canis_lupus_familiaris_chaperonin_containing_TCP1,_subunit_5_(epsilon)_(CCT5),_mRNA	CCT5	Lymphnode
HTRA1	Brain		XM_003433131.3	232.804	PREDICTED:_Canis_lupus_familiaris_phosphorylase,_glycogen;_brain_(PYGB),_mRNA	PYGB	Heart
GBAS	Skel_muscle		NM_001003064.2	232.719	Canis_lupus_familiaris_protein_phosphatase_1,_catalytic_subunit,_alpha_isozyme_(PPP1CA),_mRNA	PPP1CA	Lymphnode
MPC1	Heart		XM_532317.4	232.686	PREDICTED:_Canis_lupus_familiaris_nephroblastoma_overexpressed_(NOV),_mRNA	NOV	Heart
ATP6V1H	Kidney		XM_845903.4	232.565	PREDICTED:_Canis_lupus_familiaris_haptoglobin-like_(LOC479668),_mRNA	LOC479668	Liver
CXCL14	Brain		XM_014116478.1	232.273	PREDICTED:_Canis_lupus_familiaris_granulin_(GRN),_mRNA	GRN	Spleen
TBCA	Spleen		XM_537364.5	232.186	PREDICTED:_Canis_lupus_familiaris_low_density_lipoprotein_receptor-related_protein_10_(LRP10),_mRNA	LRP10	Lung
KIF5C	Brain		NM_001252168.1	231.593	Canis_lupus_familiaris_aldo-keto_reductase_family_1,_member_A1_(aldehyde_reductase)_(AKR1A1),_mRNA	AKR1A1	#N/A
ENSA	Brain		XM_849306.4	231.444	PREDICTED:_Canis_lupus_familiaris_RAB11B,_member_RAS_oncogene_family_(RAB11B),_mRNA	RAB11B	Brain
MINOS1	Heart		XM_005634648.1	231.338	PREDICTED:_Canis_lupus_familiaris_ATPase,_Na+/K+_transporting,_beta_3_polypeptide_(ATP1B3),_partial_mRNA	ATP1B3	Jejunum
SNRNP27	Brain		XM_847310.4	231.182	PREDICTED:_Canis_lupus_familiaris_PRELI_domain_containing_1_(PRELID1),_mRNA	PRELID1	Jejunum
ATG3	Spleen		XM_005615853.1	231.046	PREDICTED:_Canis_lupus_familiaris_osteoclast_stimulating_factor_1_(OSTF1),_mRNA	OSTF1	Spleen
PSMA3	Lymphnode		NM_001252257.1	230.657	Canis_lupus_familiaris_nascent_polypeptide-associated_complex_alpha_subunit_(NACA),_transcript_variant_1,_mRNA	NACA	#N/A
LOC612507///LOC608929///LOC607743///LOC607704///LOC486061///LOC481023///LOC479350	Lymphnode		XM_533692.5	230.388	PREDICTED:_Canis_lupus_familiaris_transmembrane_protein_147_(TMEM147),_mRNA	TMEM147	Kidney
NDUFA2	Heart		XM_003639330.3	230.315	PREDICTED:_Canis_lupus_familiaris_chaperonin_containing_TCP1,_subunit_4_(delta)_(CCT4),_mRNA	CCT4	Lymphnode
SH3GL3	Brain		XM_535242.6	230.104	PREDICTED:_Canis_lupus_familiaris_polo-like_kinase_2_(PLK2),_mRNA	PLK2	Lung
CCT8	Lymphnode		XM_537263.4	229.755	PREDICTED:_Canis_lupus_familiaris_interleukin_enhancer_binding_factor_2_(ILF2),_mRNA	ILF2	Lymphnode
CRYAB	Heart		XM_005633056.2	228.99	PREDICTED:_Canis_lupus_familiaris_UBX_domain_protein_6_(UBXN6),_mRNA	UBXN6	Skel_muscle
ERH	Lymphnode		XM_531844.5	228.659	PREDICTED:_Canis_lupus_familiaris_malate_dehydrogenase_1,_NAD_(soluble)_(MDH1),_transcript_variant_X1,_mRNA	MDH1	Heart
GLRX	Jejunum		NM_001003039.2	228.204	Canis_lupus_familiaris_annexin_A4_(ANXA4),_mRNA	ANXA4	Jejunum
DCTN3	Brain		XR_296771.2	228.16	PREDICTED:_Canis_lupus_familiaris_uncharacterized_LOC102156106_(LOC102156106),_ncRNA	LOC102156106	#N/A
NDFIP2	Jejunum		XM_537091.5	228.008	PREDICTED:_Canis_lupus_familiaris_cysteine-rich,_angiogenic_inducer,_61_(CYR61),_mRNA	CYR61	Lung
LOC474798	Jejunum		XM_847192.4	227.884	PREDICTED:_Canis_lupus_familiaris_jun_D_proto-oncogene_(JUND),_mRNA	JUND	#N/A
SOCS5	Brain		XM_537328.4	227.279	PREDICTED:_Canis_lupus_familiaris_NADH_dehydrogenase_(ubiquinone)_flavoprotein_2,_24kDa_(NDUFV2),_mRNA	NDUFV2	Heart
LOC478990	Kidney		XM_003639228.2	226.791	PREDICTED:_Canis_lupus_familiaris_proteasome_subunit_beta_5_(PSMB5),_mRNA	PSMB5	Skel_muscle
GLO1	Jejunum		XM_538219.6	225.948	PREDICTED:_Canis_lupus_familiaris_biogenesis_of_lysosomal_organelles_complex-1,_subunit_1_(BLOC1S1),_mRNA	BLOC1S1	#N/A
GUCY1A2	Lung		XM_547914.5	225.389	PREDICTED:_Canis_lupus_familiaris_FBJ_murine_osteosarcoma_viral_oncogene_homolog_(FOS),_mRNA	FOS	Jejunum
FRZB	Brain		XM_014114896.1	225.252	PREDICTED:_Canis_lupus_familiaris_acyl-CoA_dehydrogenase,_C-4_to_C-12_straight_chain_(ACADM),_mRNA	ACADM	Heart
DOCK9	Lung		XM_003434795.3	225.243	PREDICTED:_Canis_lupus_familiaris_guanine_nucleotide_binding_protein_(G_protein),_gamma_5_(GNG5),_mRNA	GNG5	#N/A
TCEA1	Lymphnode		XM_005621804.2	224.34	PREDICTED:_Canis_lupus_familiaris_adenosylhomocysteinase-like_1_(AHCYL1),_transcript_variant_X1,_mRNA	AHCYL1	Brain
TCP1	Lymphnode		XM_544475.5	224.177	PREDICTED:_Canis_lupus_familiaris_nudC_nuclear_distribution_protein_(NUDC),_mRNA	NUDC	Brain
BRINP1	Brain		XM_533681.5	223.728	PREDICTED:_Canis_lupus_familiaris_proteasome_26S_subunit,_non-ATPase_8_(PSMD8),_mRNA	PSMD8	Spleen
WASF1	Brain		XM_533423.5	223.652	PREDICTED:_Canis_lupus_familiaris_PERP,_TP53_apoptosis_effector_(PERP),_mRNA	PERP	Heart
LOC612156///LOC612118///LOC611333///LOC610683///LOC610259///LOC610211///LOC610049///LOC609929///LOC608830///LOC608479///LOC607825///LOC607078///LOC606857///LOC492077///LOC491880///LOC490340///LOC490271///LOC489985///LOC489216///LOC488702///LOC488656///LOC488591///LOC488411///LOC487581///LOC487478///LOC486803///LOC486572///LOC485733///LOC483045///LOC482010///LOC480206///LOC479206///LOC478030///LOC…	Heart		XM_848294.4	223.374	PREDICTED:_Canis_lupus_familiaris_electron-transfer-flavoprotein,_alpha_polypeptide_(ETFA),_mRNA	ETFA	Heart
ASNSD1	Lung		XM_014117417.1	222.544	PREDICTED:_Canis_lupus_familiaris_alpha-enolase-like_(LOC476315),_mRNA	LOC476315	#N/A
TMEM147	Kidney		XM_005639714.2	222.391	PREDICTED:_Canis_lupus_familiaris_adiponectin,_C1Q_and_collagen_domain_containing_(ADIPOQ),_transcript_variant_X2,_mRNA	ADIPOQ	Lymphnode
NDUFV2	Heart		XM_536802.5	222.311	PREDICTED:_Canis_lupus_familiaris_proteasome_26S_subunit,_non-ATPase_7_(PSMD7),_mRNA	PSMD7	Skel_muscle
COX8A	Kidney		XM_005631615.2	222.014	PREDICTED:_Canis_lupus_familiaris_UBX_domain_protein_1_(UBXN1),_mRNA	UBXN1	Skel_muscle
LOC485640	Lymphnode		XM_843924.3	221.938	PREDICTED:_Canis_lupus_familiaris_NOP10_ribonucleoprotein_(NOP10),_mRNA	NOP10	Skel_muscle
GABRB3	Brain		XM_005629393.2	221.617	PREDICTED:_Canis_lupus_familiaris_carboxypeptidase_E_(CPE),_mRNA	CPE	Brain
UCHL5	Brain		XM_846668.4	221.219	PREDICTED:_Canis_lupus_familiaris_NADH_dehydrogenase_(ubiquinone)_flavoprotein_1,_51kDa_(NDUFV1),_mRNA	NDUFV1	Heart
MAPK6	Skel_muscle		XM_846239.4	221.182	PREDICTED:_Canis_lupus_familiaris_ring_finger_protein_10_(RNF10),_mRNA	RNF10	Spleen
LAPTM4A	Lung		XM_532256.5	220.958	PREDICTED:_Canis_lupus_familiaris_CD164_molecule,_sialomucin_(CD164),_transcript_variant_X1,_mRNA	CD164	Pancreas
H2AFZ///LOC478215	Lymphnode		XM_014120444.1	220.554	PREDICTED:_Canis_lupus_familiaris_fibrillarin_(FBL),_mRNA	FBL	Lymphnode
NCKAP1	Brain		XM_536423.4	220.396	PREDICTED:_Canis_lupus_familiaris_HIG1_hypoxia_inducible_domain_family,_member_2A_(HIGD2A),_mRNA	HIGD2A	Heart
ADD1	Brain		XM_005631339.2	220.294	PREDICTED:_Canis_lupus_familiaris_lymphocyte-specific_protein_1_(LSP1),_transcript_variant_X4,_mRNA	LSP1	Lymphnode
HIF1A	Lymphnode		XM_531662.5	219.8	PREDICTED:_Canis_lupus_familiaris_transmembrane_BAX_inhibitor_motif_containing_4_(TMBIM4),_mRNA	TMBIM4	Kidney
LOC611805	Lymphnode		XM_014106276.1	219.713	PREDICTED:_Canis_lupus_familiaris_ATP_synthase-coupling_factor_6,_mitochondrial-like_(LOC100682783),_mRNA	LOC100682783	#N/A
DUSP12	Spleen		XM_005628412.2	219.566	PREDICTED:_Canis_lupus_familiaris_ATPase,_H+_transporting,_lysosomal_14kDa,_V1_subunit_F_(ATP6V1F),_mRNA	ATP6V1F	Brain
LDOC1	Brain		XM_535363.5	219.212	PREDICTED:_Canis_lupus_familiaris_transcription_elongation_factor_A_(SII),_3_(TCEA3),_mRNA	TCEA3	Skel_muscle
LOC477944	Heart		XM_536552.4	218.485	PREDICTED:_Canis_lupus_familiaris_archain_1_(ARCN1),_mRNA	ARCN1	Pancreas
LOC482687	Brain		NM_001003273.3	218.469	Canis_lupus_familiaris_ras_homolog_family_member_A_(RHOA),_mRNA	RHOA	Lung
NAPG	Brain		NM_001289914.1	218.213	Canis_lupus_familiaris_ornithine_decarboxylase_antizyme_2_(OAZ2),_mRNA	OAZ2	Brain
PRDX6	Kidney		NM_001284442.1	216.773	Canis_lupus_familiaris_procollagen-lysine,_2-oxoglutarate_5-dioxygenase_1_(PLOD1),_mRNA	PLOD1	Skel_muscle
SNCA	Brain		NM_001003391.2	216.631	Canis_lupus_familiaris_presequence_translocase-associated_motor_16_homolog_(S._cerevisiae)_(PAM16),_mRNA	PAM16	Heart
STRBP	Brain		NM_001287091.1	215.886	Canis_lupus_familiaris_cytochrome_c_oxidase_subunit_Va_(COX5A),_mRNA	COX5A	#N/A
ABLIM1	Heart		NM_001252217.1	215.408	Canis_lupus_familiaris_succinate_dehydrogenase_complex,_subunit_B,_iron_sulfur_(Ip)_(SDHB),_mRNA	SDHB	Heart
UQCRH	Heart		XM_533481.4	215.334	PREDICTED:_Canis_lupus_familiaris_mannosidase,_alpha,_class_1A,_member_1_(MAN1A1),_mRNA	MAN1A1	Lung
PSMC3	Brain		XM_003433831.3	215.329	PREDICTED:_Canis_lupus_familiaris_metallothionein-1_(LOC100686073),_mRNA	LOC100686073	#N/A
EIF2S3	Lymphnode		XR_293900.2	215.236	PREDICTED:_Canis_lupus_familiaris_uncharacterized_LOC100684002_(LOC100684002),_ncRNA	LOC100684002	#N/A
ARL6IP1	Kidney		XM_845712.4	214.986	PREDICTED:_Canis_lupus_familiaris_NSA2_ribosome_biogenesis_homolog_(NSA2),_mRNA	NSA2	Lymphnode
DYNC1I2	Lung		NM_001287076.1	214.728	Canis_lupus_familiaris_lactotransferrin_(LTF),_mRNA	LTF	Jejunum
LOC479765///LOC478212	Lymphnode		NM_001003297.1	214.349	Canis_lupus_familiaris_chemokine_(C-C_motif)_ligand_2_(CCL2),_mRNA	CCL2	Lung
MTPN	Spleen		XM_846674.4	214.297	PREDICTED:_Canis_lupus_familiaris_serglycin_(SRGN),_mRNA	SRGN	Lymphnode
GABARAP	Spleen		XM_540242.5	213.457	PREDICTED:_Canis_lupus_familiaris_olfactomedin-like_3_(OLFML3),_mRNA	OLFML3	Lung
NDUFA1	Heart		XM_005618833.1	213.426	PREDICTED:_Canis_lupus_familiaris_angiotensinogen_(serpin_peptidase_inhibitor,_clade_A,_member_8)_(AGT),_mRNA	AGT	Liver
VDAC2	Heart		NM_001003205.2	213.358	Canis_lupus_familiaris_paraoxonase_2_(PON2),_mRNA	PON2	Kidney
ATXN10	Heart		NM_001012995.2	212.983	Canis_lupus_familiaris_capping_protein_(actin_filament)_muscle_Z-line,_alpha_2_(CAPZA2),_mRNA	CAPZA2	Spleen
SLC25A6	Kidney		XM_544610.5	212.256	PREDICTED:_Canis_lupus_familiaris_thrombospondin_1_(THBS1),_mRNA	THBS1	Spleen
TERF2IP	Brain		NM_001003067.2	212.121	Canis_lupus_familiaris_heat_shock_protein_70_(HSP70),_mRNA	HSP70	Lung
CCT3	Lymphnode		XM_014119801.1	212.013	PREDICTED:_Canis_lupus_familiaris_leucine_zipper_protein_6_(LUZP6),_mRNA	LUZP6	#N/A
NBEA	Brain		NM_001252155.1	211.83	Canis_lupus_familiaris_alcohol_dehydrogenase_5_(class_III),_chi_polypeptide_(ADH5),_mRNA	ADH5	#N/A
H2AFV	Jejunum		XM_014110162.1	211.809	PREDICTED:_Canis_lupus_familiaris_3-hydroxyacyl-CoA_dehydratase_2_(HACD2),_mRNA	HACD2	Liver
LOC100855558	Spleen		XM_533960.5	211.511	PREDICTED:_Canis_lupus_familiaris_NADH_dehydrogenase_(ubiquinone)_Fe-S_protein_7,_20kDa_(NADH-coenzyme_Q_reductase)_(NDUFS7),_mRNA	NDUFS7	Heart
TSFM	Heart		NM_001256485.1	211.341	Canis_lupus_familiaris_peroxiredoxin_3_(PRDX3),_mRNA	PRDX3	Heart
NDUFA11	Heart		XM_541181.5	211.159	PREDICTED:_Canis_lupus_familiaris_t-complex_1_(TCP1),_mRNA	TCP1	Lymphnode
B2M	Spleen		XM_537789.5	210.646	PREDICTED:_Canis_lupus_familiaris_chromosome_9_open_reading_frame,_human_C9orf142_(C9H9orf142),_mRNA	C9H9orf142	Brain
IGFBP7	Kidney		XM_003434442.3	210.609	PREDICTED:_Canis_lupus_familiaris_translocase_of_outer_mitochondrial_membrane_20_homolog_(yeast)_(TOMM20),_mRNA	TOMM20	#N/A
GLRX3	Skel_muscle		XM_005636513.1	210.374	PREDICTED:_Canis_lupus_familiaris_phospholipase_B_domain_containing_2_(PLBD2),_mRNA	PLBD2	Liver
EIF3H	Lymphnode		XM_533939.5	210.241	PREDICTED:_Canis_lupus_familiaris_NADH_dehydrogenase_(ubiquinone)_1_alpha_subcomplex,_11,_14.7kDa_(NDUFA11),_mRNA	NDUFA11	Heart
SUB1	Lymphnode		XM_005638818.1	209.957	PREDICTED:_Canis_lupus_familiaris_keratin_associated_protein_8-1_(KRTAP8-1),_mRNA	KRTAP8-1	#N/A
NDRG2	Liver		XM_005625060.2	208.524	PREDICTED:_Canis_lupus_familiaris_tubulin,_beta_4B_class_IVb_(TUBB4B),_mRNA	TUBB4B	#N/A
NDUFA6	Heart		XM_847526.4	208.321	PREDICTED:_Canis_lupus_familiaris_translocase_of_outer_mitochondrial_membrane_22_homolog_(yeast)_(TOMM22),_mRNA	TOMM22	Kidney
USP14	Heart		XM_005620968.2	207.752	PREDICTED:_Canis_lupus_familiaris_Williams_Beuren_syndrome_chromosome_region_22_(WBSCR22),_mRNA	WBSCR22	Jejunum
CBX3	Lymphnode		XM_535340.5	207.476	PREDICTED:_Canis_lupus_familiaris_DnaJ_(Hsp40)_homolog,_subfamily_C,_member_8_(DNAJC8),_mRNA	DNAJC8	Brain
WBP2	Brain		XM_538012.5	207.147	PREDICTED:_Canis_lupus_familiaris_NADH_dehydrogenase_(ubiquinone)_1_beta_subcomplex,_11,_17.3kDa_(NDUFB11),_mRNA	NDUFB11	Heart
ENO2	Brain		XM_005626996.1	206.604	PREDICTED:_Canis_lupus_familiaris_Kruppel-like_factor_4_(gut)_(KLF4),_mRNA	KLF4	Jejunum
SORL1	Brain		XM_847454.4	206.436	PREDICTED:_Canis_lupus_familiaris_WW_domain_containing_transcription_regulator_1_(WWTR1),_mRNA	WWTR1	Lung
MBNL1	Lymphnode		NM_001012736.1	206.424	Canis_lupus_familiaris_COX17_homolog,_cytochrome_c_oxidase_assembly_protein_(yeast)_(COX17),_mRNA	COX17	Heart
RAB11FIP2	Brain		XM_537996.5	206.058	PREDICTED:_Canis_lupus_familiaris_tetraspanin_7_(TSPAN7),_mRNA	TSPAN7	Brain
JKAMP	Brain		NM_001145429.1	205.474	Canis_lupus_familiaris_small_integral_membrane_protein_20_(SMIM20),_mRNA	SMIM20	Skel_muscle
LOC608609///LOC477992///SKP1	Brain		NM_001252167.1	204.636	Canis_lupus_familiaris_glutathione_S-transferase_pi_1_(GSTP1),_mRNA	GSTP1	#N/A
SDHC	Heart		XM_014121221.1	204.475	PREDICTED:_Canis_lupus_familiaris_coronin,_actin_binding_protein,_1B_(CORO1B),_mRNA	CORO1B	Spleen
TMEM55A	Brain		XM_546339.5	204.423	PREDICTED:_Canis_lupus_familiaris_complement_component_7_(C7),_mRNA	C7	Lung
ARPC5L	Lymphnode		XM_005621874.1	204.351	PREDICTED:_Canis_lupus_familiaris_palmdelphin_(PALMD),_mRNA	PALMD	Heart
MDH2///LOC482601	Heart		XM_849589.4	203.953	PREDICTED:_Canis_lupus_familiaris_myeloid-derived_growth_factor_(MYDGF),_mRNA	MYDGF	Pancreas
GABBR2	Brain		XM_538890.5	203.891	PREDICTED:_Canis_lupus_familiaris_peptidase_inhibitor_16_(PI16),_transcript_variant_X1,_mRNA	PI16	Pancreas
DAD1	Pancreas		NM_001252044.1	203.759	Canis_lupus_familiaris_ribosomal_protein_L21_(RPL21),_mRNA	RPL21	#N/A
LOC478405	Lung		NM_001287052.1	203.606	Canis_lupus_familiaris_ras_homolog_family_member_B_(RHOB),_mRNA	RHOB	Brain
CISD1	Kidney		XM_014108776.1	203.213	PREDICTED:_Canis_lupus_familiaris_PDZ_and_LIM_domain_1_(PDLIM1),_mRNA	PDLIM1	Heart
CTNNB1	Lung		XM_014110353.1	203.026	PREDICTED:_Canis_lupus_familiaris_eukaryotic_translation_initiation_factor_4_gamma,_1_(EIF4G1),_mRNA	EIF4G1	#N/A
CD63	Lung		XM_546906.5	202.991	PREDICTED:_Canis_lupus_familiaris_tyrosylprotein_sulfotransferase_1_(TPST1),_mRNA	TPST1	Liver
CCT7///LOC606887	Skel_muscle		XM_535873.5	202.941	PREDICTED:_Canis_lupus_familiaris_enoyl-CoA_delta_isomerase_2_(ECI2),_mRNA	ECI2	Liver
VDAC3	Heart		XM_005630933.2	202.811	PREDICTED:_Canis_lupus_familiaris_ependymin_related_1_(EPDR1),_mRNA	EPDR1	Skel_muscle
TRAPPC2L	Heart		XM_014111384.1	202.788	PREDICTED:_Canis_lupus_familiaris_ubiquitin-like_modifier_activating_enzyme_1_(UBA1),_mRNA	UBA1	Brain
RPS11	Lymphnode		XM_003639136.3	202.76	PREDICTED:_Canis_lupus_familiaris_proteasome_subunit_alpha_5_(PSMA5),_mRNA	PSMA5	Jejunum
AP2A2	Brain		XM_540833.5	202.694	PREDICTED:_Canis_lupus_familiaris_CD248_molecule,_endosialin_(CD248),_mRNA	CD248	Skel_muscle
LMO4	Brain		XM_003433503.3	202.618	PREDICTED:_Canis_lupus_familiaris_keratin,_type_II_cytoskeletal_75_(LOC100683813),_mRNA	LOC100683813	#N/A
UQCR11	Heart		XM_532446.5	202.395	PREDICTED:_Canis_lupus_familiaris_NADH_dehydrogenase_(ubiquinone)_1_alpha_subcomplex,_5_(NDUFA5),_mRNA	NDUFA5	Heart
CCK	Brain		NM_001003250.1	201.854	Canis_lupus_familiaris_fucosidase,_alpha-L-_1,_tissue_(FUCA1),_mRNA	FUCA1	Spleen
SCG5	Brain		XM_003639836.3	201.717	PREDICTED:_Canis_lupus_familiaris_adhesion_regulating_molecule_1_(ADRM1),_mRNA	ADRM1	Heart
ATF4	Skel_muscle		XM_005641964.2	201.584	PREDICTED:_Canis_lupus_familiaris_centrin,_EF-hand_protein,_2_(CETN2),_mRNA	CETN2	Lung
ACAA1	Liver		XM_850395.3	201.362	PREDICTED:_Canis_lupus_familiaris_upstream_transcription_factor_2,_c-fos_interacting_(USF2),_mRNA	USF2	Brain
LOC487739	Jejunum		NM_001003183.1	201.153	Canis_lupus_familiaris_adrenomedullin_(ADM),_mRNA	ADM	Kidney
USP12	Brain		XM_844600.4	201.03	PREDICTED:_Canis_lupus_familiaris_transmembrane_protein_256_(TMEM256),_mRNA	TMEM256	Kidney
CDIP1	Brain		XM_536017.5	200.798	PREDICTED:_Canis_lupus_familiaris_heat_shock_10kDa_protein_1_(chaperonin_10)_(HSPE1),_transcript_variant_X4,_mRNA	HSPE1	Kidney
VAPA	Skel_muscle		XM_005624638.2	200.642	PREDICTED:_Canis_lupus_familiaris_mitochondrial_ribosomal_protein_L27_(MRPL27),_mRNA	MRPL27	Kidney
EIF3F	Skel_muscle		NM_001003320.1	200.504	Canis_lupus_familiaris_phospholipase_A2,_group_IB_(pancreas)_(PLA2G1B),_mRNA	PLA2G1B	Pancreas
MT3	Brain		XM_005640524.2	200.437	PREDICTED:_Canis_lupus_familiaris_NADH_dehydrogenase_(ubiquinone)_1_beta_subcomplex,_3,_12kDa_(NDUFB3),_mRNA	NDUFB3	Heart
EPB41L3	Jejunum		XM_844780.4	200.408	PREDICTED:_Canis_lupus_familiaris_cyclin-dependent_kinase_4_(CDK4),_mRNA	CDK4	Lymphnode
ARPC1A	Jejunum		XM_005625754.2	200.326	PREDICTED:_Canis_lupus_familiaris_fibulin_1_(FBLN1),_transcript_variant_X1,_mRNA	FBLN1	Liver
SH3BGRL2	Kidney		XM_014108452.1	200.14	PREDICTED:_Canis_lupus_familiaris_tensin_2_(TNS2),_mRNA	TNS2	Lung
ATP6V1C1	Brain		XM_540866.4	200.05	PREDICTED:_Canis_lupus_familiaris_calpain_1,_(mu/I)_large_subunit_(CAPN1),_mRNA	CAPN1	Jejunum
NRN1	Brain		XM_005640827.2	199.755	PREDICTED:_Canis_lupus_familiaris_mitochondrial_amidoxime_reducing_component_2_(MARC2),_mRNA	2002-03-01	Spleen
TPI1	Skel_muscle		NM_001145119.1	199.625	Canis_lupus_familiaris_APEX_nuclease_(multifunctional_DNA_repair_enzyme)_1_(APEX1),_mRNA	APEX1	Lymphnode
PRMT1	Skel_muscle		NM_001251951.1	199.621	Canis_lupus_familiaris_proteasome_26S_subunit,_ATPase_1_(PSMC1),_mRNA	PSMC1	#N/A
SDHA	Heart		XM_014113855.1	199.519	PREDICTED:_Canis_lupus_familiaris_tumor_protein_p63_regulated_1-like_(TPRG1L),_mRNA	TPRG1L	Kidney
GPX1	Spleen		XM_005618733.1	198.704	PREDICTED:_Canis_lupus_familiaris_HtrA_serine_peptidase_3_(HTRA3),_mRNA	HTRA3	#N/A
PKP4	Brain		XM_005626674.2	198.599	PREDICTED:_Canis_lupus_familiaris_3-hydroxyacyl-CoA_dehydratase_4_(HACD4),_mRNA	HACD4	Kidney
GLRX5	Spleen		XM_014109707.1	198.437	PREDICTED:_Canis_lupus_familiaris_chromosome_31_open_reading_frame,_human_C21orf33_(C31H21orf33),_mRNA	C31H21orf33	Heart
WDR61	Pancreas		XM_005637256.2	198.393	PREDICTED:_Canis_lupus_familiaris_lymphotoxin_beta_receptor_(TNFR_superfamily,_member_3)_(LTBR),_mRNA	LTBR	Pancreas
MAP2K4	Brain		XM_005638995.1	198.141	PREDICTED:_Canis_lupus_familiaris_beta-site_APP-cleaving_enzyme_2_(BACE2),_mRNA	BACE2	Lung
UBE2D3	Spleen		XM_534200.5	197.699	PREDICTED:_Canis_lupus_familiaris_acyl-CoA_synthetase_short-chain_family_member_1_(ACSS1),_mRNA	ACSS1	Lung
LAMTOR5	Kidney		XM_848063.4	197.599	PREDICTED:_Canis_lupus_familiaris_suppressor_of_Ty_4_homolog_1_(S._cerevisiae)_(SUPT4H1),_mRNA	SUPT4H1	Lymphnode
SLC25A4	Heart		XM_005638820.1	197.222	PREDICTED:_Canis_lupus_familiaris_keratin_associated_protein_11-1_(KRTAP11-1),_mRNA	KRTAP11-1	#N/A
PSMC2	Heart		XM_846580.3	196.487	PREDICTED:_Canis_lupus_familiaris_lecithin-cholesterol_acyltransferase_(LCAT),_mRNA	LCAT	Liver
PITHD1	Brain		XM_536135.4	196.481	PREDICTED:_Canis_lupus_familiaris_ubiquitin-fold_modifier_conjugating_enzyme_1_(UFC1),_mRNA	UFC1	Pancreas
BANF1	Skel_muscle		XM_533999.5	196.407	PREDICTED:_Canis_lupus_familiaris_NADH_dehydrogenase_(ubiquinone)_1,_subcomplex_unknown,_2,_14.5kDa_(NDUFC2),_mRNA	NDUFC2	Heart
USP11	Brain		XM_535116.6	196.116	PREDICTED:_Canis_lupus_familiaris_chromosome_29_open_reading_frame,_human_C8orf59_(C29H8orf59),_mRNA	C29H8orf59	Spleen
ACLY	Kidney		XM_005624585.2	195.455	PREDICTED:_Canis_lupus_familiaris_CDGSH_iron_sulfur_domain_3_(CISD3),_mRNA	CISD3	Heart
LOC482354	Heart		XM_847061.4	194.848	PREDICTED:_Canis_lupus_familiaris_N-ethylmaleimide-sensitive_factor_attachment_protein,_alpha_(NAPA),_mRNA	NAPA	Brain
LOC609402///LOC476825	Spleen		XM_005615567.2	194.25	PREDICTED:_Canis_lupus_familiaris_mitochondrial_pyruvate_carrier_1_(MPC1),_mRNA	MPC1	Heart
ATL1	Brain		XM_014115627.1	194.233	PREDICTED:_Canis_lupus_familiaris_NADH_dehydrogenase_(ubiquinone)_1_beta_subcomplex,_1,_7kDa_(NDUFB1),_partial_mRNA	NDUFB1	#N/A
OLA1	Skel_muscle		XM_014109788.1	194.04	PREDICTED:_Canis_lupus_familiaris_v-ets_avian_erythroblastosis_virus_E26_oncogene_homolog_2_(ETS2),_mRNA	ETS2	Spleen
PSMA4	Kidney		XM_549448.4	194.03	PREDICTED:_Canis_lupus_familiaris_eukaryotic_translation_initiation_factor_4E_binding_protein_1_(EIF4EBP1),_mRNA	EIF4EBP1	Pancreas
CAMK2G	Brain		XM_005634505.2	193.972	PREDICTED:_Canis_lupus_familiaris_coatomer_protein_complex,_subunit_beta_2_(beta_prime)_(COPB2),_mRNA	COPB2	Jejunum
STMN3	Brain		XM_005635855.2	193.879	PREDICTED:_Canis_lupus_familiaris_EF-hand_domain_family,_member_D1_(EFHD1),_mRNA	EFHD1	Spleen
ALDOA	Skel_muscle		XM_005618986.2	193.379	PREDICTED:_Canis_lupus_familiaris_pterin-4_alpha-carbinolamine_dehydratase/dimerization_cofactor_of_hepatocyte_nuclear_factor_1_alpha_(PCBD1),_mRNA	PCBD1	Liver
C22H13orf15	Lung		XM_536864.5	193.205	PREDICTED:_Canis_lupus_familiaris_late_endosomal/lysosomal_adaptor,_MAPK_and_MTOR_activator_4_(LAMTOR4),_transcript_variant_X1,_mRNA	LAMTOR4	Spleen
[truncated: 30,712 more rows]

## Sheet: ctrl_muscle
UBB	Brain		NM_001313776.1	7584.23	Canis_lupus_familiaris_creatine_kinase,_muscle_(CKM),_mRNA	CKM	#N/A		Brain	Heart	Jejunum	Kidney	Liver	Lung	Lymphnode	Pancreas	Skel_muscle	Spleen
[truncated: 31,532 more rows]

[truncated: 1 more sheets: ctrl_liver]
