# Supplementary material for: Ancient RNA from Late Pleistocene permafrost and historical canids shows tissue-specific transcriptome survival
Source: PLoS Biol. 2019 Jul 30;17(7):e3000166. doi: 10.1371/journal.pbio.3000166 (PMC6667121; doi:10.1371/journal.pbio.3000166)
Supplement: S6 Data — Scoring matrix for Method 2 arranged in tabs by tissue and sequencing platform. Briefly, columns A and B are the static tissue/gene pairs generated from the CNTD Affymetrix array. Column D is the NCBI reference for each gene found on the CanFam3.1 transcriptome, column F the full gene description, and column G the derived gene name/locus (LOC) ID. Column E is the mean coverage depth of that gene after mapping. Column H is a lookup formula to assign each gene a most-related tissue from the 10 listed on CNTD. Column I is the 95th percentile value of coverage. Columns J–S are the total cumulative scores assigned to each of the 10 tissues following associated-gene/score pairing. CNTD, Canine Normal Tissue Database; nt, nucleotide. (XLSX) [file pbio.3000166.s034.xlsx]

## Sheet: Skin1_BGI
UBB	Brain		NR_110394.1	40.8161	Canis_lupus_familiaris_RNA,_7SL,_cytoplasmic_1_(RN7SL1),_SRP_RNA	RN7SL1	#N/A		Brain	Heart	Jejunum	Kidney	Liver	Lung	Lymphnode	Pancreas	Skel_muscle	Spleen
RTN4	Brain		XM_005642273.1	16.469	PREDICTED:_Canis_lupus_familiaris_collagen_alpha-1(I)_chain-like_(LOC102152155),_mRNA	LOC102152155	#N/A	0.200732	7.70916	12.2396	3.81461	6.58993	10.1958	7.64343	8.39773	14.5246	8.03665	3.96867
LOC608147	Brain		XM_005642274.1	14.4336	PREDICTED:_Canis_lupus_familiaris_basic_proline-rich_protein-like_(LOC102152225),_mRNA	LOC102152225	#N/A
CPE	Brain		NR_128818.1	11.8873	Canis_lupus_familiaris_microRNA_8865_(MIR8865),_microRNA	MIR8865	#N/A
TUBA1B	Brain		XM_005638990.1	7.61314	PREDICTED:_Canis_lupus_familiaris_keratin-associated_protein_21-1-like_(LOC102151849),_mRNA	LOC102151849	#N/A
CLU	Brain		XR_001317756.1	6.14777	PREDICTED:_Canis_lupus_familiaris_uncharacterized_LOC106559749_(LOC106559749),_ncRNA	LOC106559749	#N/A
RPL9	Lymphnode		XM_014109722.1	5.78349	PREDICTED:_Canis_lupus_familiaris_keratin-associated_protein_6-1-like_(LOC102151782),_mRNA	LOC102151782	#N/A
RPL19	Lymphnode		XM_005638818.1	5.10072	PREDICTED:_Canis_lupus_familiaris_keratin_associated_protein_8-1_(KRTAP8-1),_mRNA	KRTAP8-1	#N/A
CALM2	Brain		XM_005638819.2	4.69803	PREDICTED:_Canis_lupus_familiaris_keratin-associated_protein_7-1_(KRTAP7-1),_mRNA	KRTAP7-1	#N/A
RPS26	Lymphnode		XR_292469.2	4.38384	PREDICTED:_Canis_lupus_familiaris_uncharacterized_LOC102154712_(LOC102154712),_ncRNA	LOC102154712	#N/A
GNAS	Brain		XM_005624521.2	4.31074	PREDICTED:_Canis_lupus_familiaris_keratin-associated_protein_3-1_(LOC102151669),_mRNA	LOC102151669	#N/A
SNAP25	Brain		XM_005638817.1	3.53333	PREDICTED:_Canis_lupus_familiaris_keratin-associated_protein_6-1-like_(LOC100686828),_mRNA	LOC100686828	#N/A
LOC478701	Brain		XM_005624523.1	3.49726	PREDICTED:_Canis_lupus_familiaris_keratin-associated_protein_3-3_(LOC102151831),_mRNA	LOC102151831	#N/A
LOC607732	Lymphnode		XM_005624513.1	2.73051	PREDICTED:_Canis_lupus_familiaris_keratin-associated_protein_2-4-like_(LOC608045),_mRNA	LOC608045	#N/A
LOC610558///LOC480221///RPL17///LOC474501	Lymphnode		XR_296930.1	2.69804	PREDICTED:_Canis_lupus_familiaris_uncharacterized_LOC102151481_(LOC102151481),_ncRNA	LOC102151481	#N/A
LOC611548///LOC610897///LOC610783///LOC609859///RPL31///LOC609515///LOC609137///LOC608415///LOC608123///LOC607191///LOC607190///LOC607092///LOC490332///LOC488227///LOC485770///LOC483279///LOC481543	Lymphnode		XM_005642379.1	2.23451	PREDICTED:_Canis_lupus_familiaris_keratin-associated_protein_4-12-like_(LOC100684851),_mRNA	LOC100684851	#N/A
RPS29	Lymphnode		XR_001314642.1	2.16618	PREDICTED:_Canis_lupus_familiaris_uncharacterized_LOC106557891_(LOC106557891),_transcript_variant_X1,_ncRNA	LOC106557891	#N/A
LOC481915///PEBP1	Brain		XM_005642378.1	2.00325	PREDICTED:_Canis_lupus_familiaris_keratin-associated_protein_9-2-like_(LOC100684921),_mRNA	LOC100684921	#N/A
LOC611750///LOC610558///LOC607592///LOC480221///LOC475097///RPL17///LOC474501	Lymphnode		XM_005624520.2	1.98173	PREDICTED:_Canis_lupus_familiaris_keratin-associated_protein_9-3-like_(LOC102151604),_mRNA	LOC102151604	#N/A
LOC608772///LOC476717	Lymphnode		XR_291957.1	1.96829	PREDICTED:_Canis_lupus_familiaris_uncharacterized_LOC102151819_(LOC102151819),_transcript_variant_X1,_ncRNA	LOC102151819	#N/A
RPS20	Lymphnode		XM_543656.5	1.93073	PREDICTED:_Canis_lupus_familiaris_keratin,_type_II_cuticular_Hb6_(LOC486530),_mRNA	LOC486530	#N/A
HSPA8	Brain		XM_014116578.1	1.92356	PREDICTED:_Canis_lupus_familiaris_keratin-associated_protein_4-12-like_(LOC100685086),_mRNA	LOC100685086	#N/A
RPL35	Lymphnode		XM_005638988.1	1.90947	PREDICTED:_Canis_lupus_familiaris_keratin-associated_protein_6-1-like_(LOC102151701),_mRNA	LOC102151701	#N/A
MDH1	Heart		XM_005628291.2	1.90317	PREDICTED:_Canis_lupus_familiaris_alveolar_macrophage_chemotactic_factor-like_(LOC106557449),_mRNA	LOC106557449	#N/A
LOC609216///LOC608052///RPS24///LOC479257	Lymphnode		XR_001314825.1	1.88757	PREDICTED:_Canis_lupus_familiaris_uncharacterized_LOC106557984_(LOC106557984),_ncRNA	LOC106557984	#N/A
UBB	Brain		XM_005624512.1	1.8863	PREDICTED:_Canis_lupus_familiaris_keratin-associated_protein_2-4-like_(LOC102157302),_mRNA	LOC102157302	#N/A
RPS17	Lymphnode		XM_005624509.1	1.88392	PREDICTED:_Canis_lupus_familiaris_keratin-associated_protein_4-12-like_(LOC100684920),_mRNA	LOC100684920	#N/A
ATP5B	Heart		XR_001318311.1	1.80995	PREDICTED:_Canis_lupus_familiaris_uncharacterized_LOC102155527_(LOC102155527),_transcript_variant_X2,_ncRNA	LOC102155527	#N/A
RPS11	Lymphnode		XM_003433927.3	1.77935	PREDICTED:_Canis_lupus_familiaris_TIMELESS_interacting_protein_(TIPIN),_transcript_variant_X1,_mRNA	TIPIN	#N/A
LOC608415	Lymphnode		XM_003435219.3	1.70635	PREDICTED:_Canis_lupus_familiaris_keratin-associated_protein_4-6-like_(LOC100685165),_mRNA	LOC100685165	#N/A
RPS11	Spleen		XM_005624517.2	1.67116	PREDICTED:_Canis_lupus_familiaris_keratin-associated_protein_1-3-like_(LOC102151404),_mRNA	LOC102151404	#N/A
LOC612156///LOC612118///LOC610683///LOC610259///LOC610211///LOC610049///LOC609929///LOC608830///LOC607825///LOC607078///LOC606857///LOC492077///LOC491880///LOC490340///LOC490271///LOC489216///LOC488702///LOC488656///LOC488591///LOC488411///LOC487581///LOC487478///LOC486803///LOC485733///LOC483045///LOC482010///LOC480206///LOC479206///LOC478030///LOC477441///LOC476906///LOC475187///GAPDH	Skel_muscle		XM_014116579.1	1.61061	PREDICTED:_Canis_lupus_familiaris_keratin-associated_protein_4-12-like_(LOC100684850),_mRNA	LOC100684850	#N/A
PRNP	Brain		XM_005624519.1	1.56025	PREDICTED:_Canis_lupus_familiaris_keratin-associated_protein_9-3-like_(LOC102151527),_mRNA	LOC102151527	#N/A
SLC1A3	Brain		XR_001316505.1	1.55298	PREDICTED:_Canis_lupus_familiaris_uncharacterized_LOC106559003_(LOC106559003),_transcript_variant_X1,_ncRNA	LOC106559003	#N/A
RPL19	Lymphnode		XR_294829.2	1.45812	PREDICTED:_Canis_lupus_familiaris_uncharacterized_LOC102155527_(LOC102155527),_transcript_variant_X1,_ncRNA	LOC102155527	#N/A
UCHL1	Brain		XM_005624515.1	1.45236	PREDICTED:_Canis_lupus_familiaris_keratin,_high-sulfur_matrix_protein,_B2A-like_(LOC102151268),_mRNA	LOC102151268	#N/A
GDPD2	Brain		XM_005624505.1	1.39139	PREDICTED:_Canis_lupus_familiaris_keratin_associated_protein_4-12-like_(LOC490994),_mRNA	LOC490994	Pancreas
RPS14	Lymphnode		NM_001003024.1	1.37528	Canis_lupus_familiaris_tubulin,_delta_1_(TUBD1),_mRNA	TUBD1	Lymphnode
LOC607874	Liver		XR_001315193.1	1.34737	PREDICTED:_Canis_lupus_familiaris_uncharacterized_LOC106558219_(LOC106558219),_ncRNA	LOC106558219	#N/A
LOC612949///LOC611548///LOC610897///LOC610783///LOC610034///LOC609859///RPL31///LOC609522///LOC609515///LOC609137///LOC608415///LOC608123///LOC607191///LOC607190///LOC607092///LOC490332///LOC488227///LOC485770///LOC483279///LOC481543	Lymphnode		XM_005624514.2	1.32761	PREDICTED:_Canis_lupus_familiaris_keratin-associated_protein_2-4-like_(LOC100685403),_mRNA	LOC100685403	#N/A
LOC479765///LOC478212	Lymphnode		XR_001316822.1	1.28346	PREDICTED:_Canis_lupus_familiaris_uncharacterized_LOC106559238_(LOC106559238),_ncRNA	LOC106559238	#N/A
RPS27A	Lymphnode		NM_001002993.2	1.26883	Canis_lupus_familiaris_glucose-6-phosphatase,_catalytic_subunit_(G6PC),_mRNA	G6PC	Kidney
UQCRH	Skel_muscle		XM_005624511.2	1.26376	PREDICTED:_Canis_lupus_familiaris_keratin-associated_protein_2-4-like_(LOC100685322),_mRNA	LOC100685322	#N/A
LOC609896	Brain		XM_005624504.2	1.2341	PREDICTED:_Canis_lupus_familiaris_keratin-associated_protein_4-11-like_(LOC100686048),_mRNA	LOC100686048	#N/A
LOC477508	Kidney		XM_546857.5	1.21782	PREDICTED:_Canis_lupus_familiaris_component_of_oligomeric_golgi_complex_8_(COG8),_mRNA	COG8	Liver
ACTG1	Jejunum		XM_548112.4	1.20492	PREDICTED:_Canis_lupus_familiaris_keratin,_type_I_cuticular_Ha1_(LOC490989),_mRNA	LOC490989	#N/A
LOC479600	Brain		NM_001003197.2	1.20064	Canis_lupus_familiaris_sphingolipid_Ca2+_release_mediating_protein_of_endoplasmic_reticulum_(SCAMPER),_mRNA	SCAMPER	Pancreas
CHN1	Brain		XM_005616903.1	1.18866	PREDICTED:_Canis_lupus_familiaris_POP4_homolog,_ribonuclease_P/MRP_subunit_(POP4),_partial_mRNA	POP4	Skel_muscle
RPS13	Lymphnode		XR_292355.2	1.18483	PREDICTED:_Canis_lupus_familiaris_uncharacterized_LOC102152359_(LOC102152359),_ncRNA	LOC102152359	#N/A
RPS27A	Lymphnode		XM_848757.4	1.17582	PREDICTED:_Canis_lupus_familiaris_mitochondrial_assembly_of_ribosomal_large_subunit_1_(MALSU1),_mRNA	MALSU1	Skel_muscle
PTGDS	Brain		XM_014117750.1	1.16784	PREDICTED:_Canis_lupus_familiaris_transmembrane_protein_261_(TMEM261),_transcript_variant_X2,_mRNA	TMEM261	Heart
LOC612295///LOC492081///GLUL	Brain		XM_005622483.1	1.12455	PREDICTED:_Canis_lupus_familiaris_quinone_oxidoreductase-like_protein_2_(LOC610994),_mRNA	LOC610994	Pancreas
SPARCL1	Brain		XR_292207.2	1.12251	PREDICTED:_Canis_lupus_familiaris_uncharacterized_LOC102154262_(LOC102154262),_ncRNA	LOC102154262	#N/A
MDH1	Heart		XM_005622593.1	1.12172	PREDICTED:_Canis_lupus_familiaris_v-akt_murine_thymoma_viral_oncogene_homolog_3_(AKT3),_transcript_variant_X4,_mRNA	AKT3	Brain
RPS7	Lymphnode		XR_001316343.1	1.11938	PREDICTED:_Canis_lupus_familiaris_POP7_homolog,_ribonuclease_P/MRP_subunit_(POP7),_transcript_variant_X4,_misc_RNA	POP7	Brain
YWHAE	Brain		XM_005624351.2	1.11909	PREDICTED:_Canis_lupus_familiaris_spermatogenesis_associated_22_(SPATA22),_transcript_variant_X2,_mRNA	SPATA22	Pancreas
LOC612156///LOC612118///LOC611333///LOC610683///LOC610309///LOC610259///LOC610211///LOC610049///LOC609929///LOC608830///LOC608479///LOC607825///LOC607078///LOC606857///LOC492077///LOC491880///LOC490340///LOC490271///LOC489985///LOC489216///LOC488702///LOC488656///LOC488591///LOC488411///LOC487581///LOC487478///LOC486803///LOC486572///LOC485733///LOC483045///LOC482010///LOC480206///LOC479206///LOC…	Skel_muscle		XM_535812.5	1.10196	PREDICTED:_Canis_lupus_familiaris_NADH_dehydrogenase_(ubiquinone)_1_beta_subcomplex,_5,_16kDa_(NDUFB5),_mRNA	NDUFB5	Heart
COX4I1	Heart		NM_001003350.1	1.10168	Canis_lupus_familiaris_fms-related_tyrosine_kinase_3_ligand_(FLT3LG),_mRNA	FLT3LG	Lymphnode
LOC608703///RPL26	Lymphnode		XM_005624503.1	1.09797	PREDICTED:_Canis_lupus_familiaris_keratin-associated_protein_4-12-like_(LOC100686193),_transcript_variant_X1,_mRNA	LOC100686193	#N/A
GPM6A	Brain		XM_005639076.2	1.06524	PREDICTED:_Canis_lupus_familiaris_ADP-ribosyltransferase_3_(ART3),_transcript_variant_X5,_mRNA	ART3	Heart
LOC479004///LOC476842	Spleen		XR_001315726.1	1.04776	PREDICTED:_Canis_lupus_familiaris_uncharacterized_LOC102157106_(LOC102157106),_ncRNA	LOC102157106	#N/A
PPIA	Brain		XM_014114631.1	1.04118	PREDICTED:_Canis_lupus_familiaris_methyltransferase_like_22_(METTL22),_transcript_variant_X3,_mRNA	METTL22	Skel_muscle
VSNL1	Brain		XR_295825.2	1.03964	PREDICTED:_Canis_lupus_familiaris_uncharacterized_LOC102156147_(LOC102156147),_ncRNA	LOC102156147	#N/A
CPE	Brain		XM_538737.4	1.01553	PREDICTED:_Canis_lupus_familiaris_tRNA_methyltransferase_10_homolog_B_(S._cerevisiae)_(TRMT10B),_transcript_variant_X2,_mRNA	TRMT10B	Lung
LOC476842	Lymphnode		XM_005629259.2	1.00568	PREDICTED:_Canis_lupus_familiaris_IKBKB_interacting_protein_(IKBIP),_transcript_variant_X2,_mRNA	IKBIP	Pancreas
H3F3B	Lung		XM_014117872.1	1.00204	PREDICTED:_Canis_lupus_familiaris_tRNA_methyltransferase_10_homolog_B_(S._cerevisiae)_(TRMT10B),_transcript_variant_X1,_mRNA	TRMT10B	Lung
LOC610558///LOC480221///RPL17///LOC474501	Lymphnode		XM_005624299.2	0.990399	PREDICTED:_Canis_lupus_familiaris_leucine-rich_repeat-containing_protein_37B-like_(LOC102151216),_mRNA	LOC102151216	#N/A
CFL1	Brain		XR_001314931.1	0.986906	PREDICTED:_Canis_lupus_familiaris_uncharacterized_LOC106558064_(LOC106558064),_ncRNA	LOC106558064	#N/A
SCD	Brain		XM_003434778.3	0.981089	PREDICTED:_Canis_lupus_familiaris_chromosome_6_open_reading_frame,_human_C1orf194_(C6H1orf194),_mRNA	C6H1orf194	#N/A
SLC39A10	Brain		XM_549217.5	0.957174	PREDICTED:_Canis_lupus_familiaris_ubiquitin-conjugating_enzyme_E2A_(UBE2A),_mRNA	UBE2A	Heart
ATPIF1	Heart		XM_014121355.1	0.953827	PREDICTED:_Canis_lupus_familiaris_retinoic_acid_receptor_responder_(tazarotene_induced)_3_(RARRES3),_mRNA	RARRES3	Lymphnode
HSP90AA1	Brain		XM_543657.5	0.938012	PREDICTED:_Canis_lupus_familiaris_keratin,_type_II_cuticular_Hb1_(LOC486531),_mRNA	LOC486531	Pancreas
EIF4A2	Brain		XM_005616875.2	0.93131	PREDICTED:_Canis_lupus_familiaris_immunoglobulin_superfamily,_member_23_(IGSF23),_mRNA	IGSF23	Jejunum
LOC612644	Heart		XM_003639528.2	0.931073	PREDICTED:_Canis_lupus_familiaris_4-hydroxyphenylpyruvate_dioxygenase-like_(HPDL),_mRNA	HPDL	Skel_muscle
PGAM1	Brain		NM_001007263.1	0.911168	Canis_lupus_familiaris_agouti_signaling_protein_(ASIP),_mRNA	ASIP	Pancreas
SPARCL1	Brain		XM_014116582.1	0.910628	PREDICTED:_Canis_lupus_familiaris_keratin-associated_protein_4-12-like_(LOC100686193),_transcript_variant_X2,_mRNA	LOC100686193	#N/A
RPS23	Lymphnode		XM_844095.4	0.910177	PREDICTED:_Canis_lupus_familiaris_ribonuclease_P/MRP_14kDa_subunit_(RPP14),_mRNA	RPP14	Skel_muscle
GPI///LOC479379	Skel_muscle		XM_005626836.1	0.905469	PREDICTED:_Canis_lupus_familiaris_tRNA_methyltransferase_10_homolog_B_(S._cerevisiae)_(TRMT10B),_transcript_variant_X3,_mRNA	TRMT10B	Lung
EIF1	Brain		XM_531931.5	0.897936	PREDICTED:_Canis_lupus_familiaris_transmembrane_protein_261_(TMEM261),_transcript_variant_X1,_mRNA	TMEM261	Heart
UBA52	Spleen		XR_001315592.1	0.897059	PREDICTED:_Canis_lupus_familiaris_uncharacterized_LOC106558445_(LOC106558445),_ncRNA	LOC106558445	#N/A
ARL6IP1	Lymphnode		NR_128835.1	0.893617	Canis_lupus_familiaris_microRNA_8879_(MIR8879),_microRNA	MIR8879	#N/A
LOC606947	Lymphnode		XR_296210.2	0.887097	PREDICTED:_Canis_lupus_familiaris_uncharacterized_LOC102152058_(LOC102152058),_ncRNA	LOC102152058	#N/A
LOC608877///LOC607909///LOC485162///MDH2///LOC482601	Heart		XM_005639075.2	0.866598	PREDICTED:_Canis_lupus_familiaris_ADP-ribosyltransferase_3_(ART3),_transcript_variant_X3,_mRNA	ART3	Heart
YWHAB	Brain		XR_292936.2	0.856643	PREDICTED:_Canis_lupus_familiaris_uncharacterized_LOC100687432_(LOC100687432),_ncRNA	LOC100687432	#N/A
SKP1	Brain		XR_001316918.1	0.855513	PREDICTED:_Canis_lupus_familiaris_uncharacterized_LOC106559312_(LOC106559312),_ncRNA	LOC106559312	#N/A
PCSK1N	Brain		NR_128855.1	0.851852	Canis_lupus_familiaris_microRNA_8890_(MIR8890),_microRNA	MIR8890	#N/A
TUBA4A	Skel_muscle		XM_005639074.2	0.848778	PREDICTED:_Canis_lupus_familiaris_ADP-ribosyltransferase_3_(ART3),_transcript_variant_X2,_mRNA	ART3	Heart
FABP7	Brain		NM_001003174.1	0.833333	Canis_lupus_familiaris_interferon,_gamma_(IFNG),_mRNA	IFNG	Jejunum
ATP1A1	Kidney		XR_001317139.1	0.831579	PREDICTED:_Canis_lupus_familiaris_uncharacterized_LOC106559420_(LOC106559420),_ncRNA	LOC106559420	#N/A
RPS8	Lymphnode		XM_014116452.1	0.814541	PREDICTED:_Canis_lupus_familiaris_leucine-rich_repeat-containing_protein_37A3-like_(LOC106557525),_mRNA	LOC106557525	#N/A
KIF5C	Brain		XM_843501.4	0.811789	PREDICTED:_Canis_lupus_familiaris_ADP-ribosyltransferase_3_(ART3),_transcript_variant_X4,_mRNA	ART3	Heart
INPP5F	Brain		XR_292951.1	0.799401	PREDICTED:_Canis_lupus_familiaris_uncharacterized_LOC102152993_(LOC102152993),_transcript_variant_X1,_ncRNA	LOC102152993	#N/A
STMN2	Brain		XR_296065.2	0.779221	PREDICTED:_Canis_lupus_familiaris_uncharacterized_LOC102155786_(LOC102155786),_ncRNA	LOC102155786	#N/A
LOC610042///RPS21	Lymphnode		XM_533273.5	0.760409	PREDICTED:_Canis_lupus_familiaris_succinate_dehydrogenase_complex_assembly_factor_2_(SDHAF2),_transcript_variant_X1,_mRNA	SDHAF2	Liver
OLFM1	Brain		XM_005639072.2	0.748739	PREDICTED:_Canis_lupus_familiaris_ADP-ribosyltransferase_3_(ART3),_transcript_variant_X1,_mRNA	ART3	Heart
RPL7	Lymphnode		XR_296122.1	0.744147	PREDICTED:_Canis_lupus_familiaris_uncharacterized_LOC102155638_(LOC102155638),_ncRNA	LOC102155638	#N/A
EEF1B2	Pancreas		XR_001315078.1	0.729808	PREDICTED:_Canis_lupus_familiaris_uncharacterized_LOC102151347_(LOC102151347),_transcript_variant_X3,_ncRNA	LOC102151347	#N/A
OAZ1	Brain		XM_850260.4	0.728787	PREDICTED:_Canis_lupus_familiaris_family_with_sequence_similarity_26,_member_F_(FAM26F),_mRNA	FAM26F	Spleen
NDFIP1	Brain		XM_014115087.1	0.727646	PREDICTED:_Canis_lupus_familiaris_NSL1,_MIS12_kinetochore_complex_component_(NSL1),_transcript_variant_X6,_mRNA	NSL1	Spleen
LOC607874	Liver		XM_543524.5	0.722132	PREDICTED:_Canis_lupus_familiaris_ureidopropionase,_beta_(UPB1),_mRNA	UPB1	Liver
LOC609811///LOC608625///LOC479746///LOC477783	Liver		XM_014116576.1	0.721713	PREDICTED:_Canis_lupus_familiaris_keratin-associated_protein_9-9-like_(LOC106559287),_transcript_variant_X1,_mRNA	LOC106559287	#N/A
LOC609140///LOC608162///LOC608028	Heart		XM_014117873.1	0.721354	PREDICTED:_Canis_lupus_familiaris_tRNA_methyltransferase_10_homolog_B_(S._cerevisiae)_(TRMT10B),_transcript_variant_X4,_mRNA	TRMT10B	Lung
LOC479901	Heart		XM_005624491.1	0.713135	PREDICTED:_Canis_lupus_familiaris_keratin,_type_I_cuticular_Ha3-II_(LOC607876),_mRNA	LOC607876	Brain
RPL32	Lymphnode		XM_845073.3	0.711346	PREDICTED:_Canis_lupus_familiaris_keratin,_type_II_microfibrillar,_component_7C_(LOC486529),_mRNA	LOC486529	#N/A
RPL10A	Lymphnode		XR_001317892.1	0.705628	PREDICTED:_Canis_lupus_familiaris_uncharacterized_LOC102153920_(LOC102153920),_transcript_variant_X1,_ncRNA	LOC102153920	#N/A
RPS28	Kidney		NR_128794.1	0.696296	Canis_lupus_familiaris_microRNA_8799d_(MIR8799D),_microRNA	MIR8799D	#N/A
ALDOC	Brain		XM_533108.5	0.68993	PREDICTED:_Canis_lupus_familiaris_family_with_sequence_similarity_185,_member_A_(FAM185A),_mRNA	FAM185A	Brain
FTH1	Spleen		XM_014121130.1	0.669578	PREDICTED:_Canis_lupus_familiaris_succinate_dehydrogenase_complex_assembly_factor_2_(SDHAF2),_transcript_variant_X2,_mRNA	SDHAF2	Liver
SLC25A4	Skel_muscle		XR_001314686.1	0.66753	PREDICTED:_Canis_lupus_familiaris_pyridine_nucleotide-disulphide_oxidoreductase_domain_1_(PYROXD1),_transcript_variant_X6,_misc_RNA	PYROXD1	#N/A
SLC25A3	Heart		XM_014108117.1	0.666033	PREDICTED:_Canis_lupus_familiaris_uncharacterized_LOC106557845_(LOC106557845),_mRNA	LOC106557845	#N/A
ENO1	Brain		NR_049349.1	0.65	Canis_lupus_familiaris_microRNA_1843_(MIR1843),_microRNA	MIR1843	#N/A
HMGCS1	Liver		XM_846491.4	0.64207	PREDICTED:_Canis_lupus_familiaris_protease,_serine,_42_(PRSS42),_partial_mRNA	PRSS42	Pancreas
ATP5A1	Heart		XM_014118602.1	0.640605	PREDICTED:_Canis_lupus_familiaris_DNA_replication_and_sister_chromatid_cohesion_1_(DSCC1),_transcript_variant_X2,_mRNA	DSCC1	Lymphnode
LOC609606///RPS25	Spleen		XR_001317298.1	0.639282	PREDICTED:_Canis_lupus_familiaris_uncharacterized_LOC102151195_(LOC102151195),_transcript_variant_X3,_ncRNA	LOC102151195	#N/A
LOC609606///RPS25	Spleen		XM_014116574.1	0.631618	PREDICTED:_Canis_lupus_familiaris_keratin-associated_protein_4-6_(LOC490996),_transcript_variant_X1,_mRNA	LOC490996	#N/A
RPL13A	Lymphnode		XM_014116581.1	0.625563	PREDICTED:_Canis_lupus_familiaris_keratin-associated_protein_4-2-like_(LOC106557522),_mRNA	LOC106557522	#N/A
LOC475808	Lymphnode		XM_014116577.1	0.621483	PREDICTED:_Canis_lupus_familiaris_keratin-associated_protein_9-9-like_(LOC106559287),_transcript_variant_X2,_mRNA	LOC106559287	#N/A
SPARC	Lung		XM_003639783.3	0.607308	PREDICTED:_Canis_lupus_familiaris_lymphatic_vessel_endothelial_hyaluronan_receptor_1_(LYVE1),_mRNA	LYVE1	Lung
LOC607470	Brain		XM_014116583.1	0.607176	PREDICTED:_Canis_lupus_familiaris_keratin-associated_protein_9-1-like_(LOC102157069),_mRNA	LOC102157069	#N/A
NUCKS1	Brain		XM_005630560.1	0.590369	PREDICTED:_Canis_lupus_familiaris_N-acetyltransferase_8B_(GCN5-related,_putative,_gene/pseudogene)_(NAT8B),_transcript_variant_X2,_mRNA	NAT8B	Liver
CALM1	Brain		NR_128814.1	0.589928	Canis_lupus_familiaris_microRNA_8859b_(MIR8859B),_microRNA	MIR8859B	#N/A
ATP6V1E1	Brain		XR_292235.2	0.587699	PREDICTED:_Canis_lupus_familiaris_uncharacterized_LOC102153832_(LOC102153832),_ncRNA	LOC102153832	#N/A
LOC608052///RPS24///LOC479257	Lymphnode		XM_005618542.2	0.583143	PREDICTED:_Canis_lupus_familiaris_mediator_complex_subunit_28_(MED28),_transcript_variant_X1,_mRNA	MED28	Jejunum
RPL24	Lymphnode		XR_001315548.1	0.581707	PREDICTED:_Canis_lupus_familiaris_uncharacterized_LOC106558426_(LOC106558426),_ncRNA	LOC106558426	#N/A
LOC612098///LOC611252///HSP90AB1	Brain		XM_005637956.2	0.580532	PREDICTED:_Canis_lupus_familiaris_EF-hand_calcium_binding_domain_1_(EFCAB1),_transcript_variant_X2,_mRNA	EFCAB1	Pancreas
SLC25A3	Heart		XR_001318018.1	0.578626	PREDICTED:_Canis_lupus_familiaris_uncharacterized_LOC106559902_(LOC106559902),_transcript_variant_X1,_ncRNA	LOC106559902	#N/A
RPS3	Lymphnode		XM_539880.5	0.570134	PREDICTED:_Canis_lupus_familiaris_acylglycerol_kinase_(AGK),_transcript_variant_X1,_mRNA	AGK	Lymphnode
GOT1	Heart		XM_005624925.2	0.567632	PREDICTED:_Canis_lupus_familiaris_inositol_polyphosphate-5-phosphatase_K_(INPP5K),_transcript_variant_X1,_mRNA	INPP5K	Spleen
NPTN	Brain		XM_005622355.2	0.562839	PREDICTED:_Canis_lupus_familiaris_NSL1,_MIS12_kinetochore_complex_component_(NSL1),_transcript_variant_X3,_mRNA	NSL1	Spleen
LOC611134	Heart		XM_531811.4	0.558579	PREDICTED:_Canis_lupus_familiaris_multiple_coagulation_factor_deficiency_2_(MCFD2),_transcript_variant_X2,_mRNA	MCFD2	Pancreas
STMN1	Brain		XM_535257.5	0.551993	PREDICTED:_Canis_lupus_familiaris_trafficking_protein_particle_complex_13_(TRAPPC13),_transcript_variant_X4,_mRNA	TRAPPC13	Heart
TMSB10	Lung		XM_005630444.2	0.548179	PREDICTED:_Canis_lupus_familiaris_tubulin_tyrosine_ligase_(TTL),_transcript_variant_X3,_mRNA	TTL	Skel_muscle
CHN1	Brain		NM_001024636.2	0.547461	Canis_lupus_familiaris_ferritin,_light_polypeptide_(FTL),_mRNA	FTL	Liver
LOC480464///LOC477933///RPS10	Lymphnode		XM_846218.4	0.547069	PREDICTED:_Canis_lupus_familiaris_DNA_replication_and_sister_chromatid_cohesion_1_(DSCC1),_transcript_variant_X1,_mRNA	DSCC1	Lymphnode
LOC478701	Brain		XM_005622353.2	0.546565	PREDICTED:_Canis_lupus_familiaris_NSL1,_MIS12_kinetochore_complex_component_(NSL1),_transcript_variant_X1,_mRNA	NSL1	Spleen
LOC610074	Brain		XR_001317297.1	0.541431	PREDICTED:_Canis_lupus_familiaris_uncharacterized_LOC102151195_(LOC102151195),_transcript_variant_X2,_ncRNA	LOC102151195	#N/A
CHN1	Brain		XM_005617447.2	0.541315	PREDICTED:_Canis_lupus_familiaris_trafficking_protein_particle_complex_13_(TRAPPC13),_transcript_variant_X7,_mRNA	TRAPPC13	Heart
LOC475080	Lymphnode		NR_128739.1	0.537634	Canis_lupus_familiaris_microRNA_8799a_(MIR8799A),_microRNA	MIR8799A	#N/A
LOC610897	Pancreas		XR_292873.2	0.533333	PREDICTED:_Canis_lupus_familiaris_uncharacterized_LOC102153245_(LOC102153245),_ncRNA	LOC102153245	#N/A
EIF4G2	Lung		XR_294196.2	0.527143	PREDICTED:_Canis_lupus_familiaris_uncharacterized_LOC102157104_(LOC102157104),_ncRNA	LOC102157104	#N/A
MTCH1	Brain		XM_005616781.2	0.520987	PREDICTED:_Canis_lupus_familiaris_zinc_finger_protein_507_(ZNF507),_mRNA	ZNF507	Pancreas
LOC612604///RPL6P///LOC488242///LOC485739///RPL6	Lymphnode		NM_001011886.1	0.50625	Canis_lupus_familiaris_urate_oxidase_(UOX),_mRNA	UOX	Liver
LOC608684///LOC608454///LOC607844///LOC607824///LOC607193///LOC477063///RPS3A	Spleen		XM_005632693.2	0.500162	PREDICTED:_Canis_lupus_familiaris_pyroglutamyl-peptidase_I_(PGPEP1),_partial_mRNA	PGPEP1	Jejunum
LOC482687	Brain		NR_128732.1	0.496552	Canis_lupus_familiaris_microRNA_8792_(MIR8792),_microRNA	MIR8792	#N/A
39326	Brain		XM_005624742.2	0.495435	PREDICTED:_Canis_lupus_familiaris_testis_expressed_14_(TEX14),_transcript_variant_X9,_mRNA	TEX14	Lymphnode
SLC25A6	Kidney		XR_292822.1	0.49537	PREDICTED:_Canis_lupus_familiaris_uncharacterized_LOC102156899_(LOC102156899),_ncRNA	LOC102156899	#N/A
RPL34	Lymphnode		XM_014106455.1	0.493236	PREDICTED:_Canis_lupus_familiaris_cysteinyl-tRNA_synthetase_2,_mitochondrial_(putative)_(CARS2),_transcript_variant_X2,_mRNA	CARS2	Heart
YWHAB	Brain		XM_014108760.1	0.485003	PREDICTED:_Canis_lupus_familiaris_trafficking_protein_particle_complex_13_(TRAPPC13),_transcript_variant_X5,_mRNA	TRAPPC13	Heart
SCG5	Brain		XM_014108686.1	0.483216	PREDICTED:_Canis_lupus_familiaris_RAS-like,_estrogen-regulated,_growth_inhibitor_(RERG),_transcript_variant_X2,_mRNA	RERG	Kidney
IGFBP7	Kidney		XM_014116575.1	0.478367	PREDICTED:_Canis_lupus_familiaris_keratin-associated_protein_4-6_(LOC490996),_transcript_variant_X2,_mRNA	LOC490996	#N/A
LOC609911///LOC609205///LDHB///LOC476213///LOC475101	Heart		XM_853776.4	0.473257	PREDICTED:_Canis_lupus_familiaris_sialic_acid_acetylesterase_(SIAE),_transcript_variant_X1,_mRNA	SIAE	Liver
NEFL	Brain		XR_293581.2	0.470109	PREDICTED:_Canis_lupus_familiaris_uncharacterized_LOC102153066_(LOC102153066),_transcript_variant_X2,_ncRNA	LOC102153066	#N/A
LOC611681///LOC611222///LOC610320///LOC609391///LOC609252///LOC608861///LOC608838///LOC608584///LOC608206///LOC607788///RPL21///LOC607619///LOC606902///LOC606833///LOC478864	Pancreas		XR_001316883.1	0.464364	PREDICTED:_Canis_lupus_familiaris_uncharacterized_LOC106559293_(LOC106559293),_ncRNA	LOC106559293	#N/A
LOC608196///NPM1	Lymphnode		XM_005633814.1	0.463659	PREDICTED:_Canis_lupus_familiaris_Fanconi_anemia,_complementation_group_F_(FANCF),_mRNA	FANCF	#N/A
LAMTOR5	Kidney		XM_014118632.1	0.458167	PREDICTED:_Canis_lupus_familiaris_60S_acidic_ribosomal_protein_P1-like_(LOC100856037),_mRNA	LOC100856037	#N/A
SNRPN	Brain		XM_533463.5	0.458057	PREDICTED:_Canis_lupus_familiaris_superoxide_dismutase_2,_mitochondrial_(SOD2),_mRNA	SOD2	Kidney
MAP1B	Brain		XM_536549.4	0.453532	PREDICTED:_Canis_lupus_familiaris_ribosomal_protein_S25_(RPS25),_mRNA	RPS25	#N/A
OAZ1	Spleen		XM_005624741.2	0.446778	PREDICTED:_Canis_lupus_familiaris_testis_expressed_14_(TEX14),_transcript_variant_X10,_mRNA	TEX14	Lymphnode
TSPAN7	Brain		XR_001315370.1	0.445972	PREDICTED:_Canis_lupus_familiaris_uncharacterized_LOC106558302_(LOC106558302),_ncRNA	LOC106558302	#N/A
ATP5G3	Heart		XR_293441.2	0.445876	PREDICTED:_Canis_lupus_familiaris_uncharacterized_LOC102154028_(LOC102154028),_ncRNA	LOC102154028	#N/A
NDUFB6	Heart		XR_001314592.1	0.44296	PREDICTED:_Canis_lupus_familiaris_uncharacterized_LOC106557836_(LOC106557836),_ncRNA	LOC106557836	#N/A
RPS15	Lymphnode		XM_005622647.2	0.442724	PREDICTED:_Canis_lupus_familiaris_nuclear_VCP-like_(NVL),_transcript_variant_X1,_mRNA	NVL	Kidney
CKB	Brain		XM_014121832.1	0.439673	PREDICTED:_Canis_lupus_familiaris_proline-rich_protein_2-like_(LOC106560106),_mRNA	LOC106560106	#N/A
ITM2B	Kidney		XM_003638927.3	0.433263	PREDICTED:_Canis_lupus_familiaris_trafficking_protein_particle_complex_13_(TRAPPC13),_transcript_variant_X6,_mRNA	TRAPPC13	Heart
TPT1	Pancreas		XM_541478.5	0.432287	PREDICTED:_Canis_lupus_familiaris_ER_membrane_protein_complex_subunit_10_(EMC10),_transcript_variant_X1,_mRNA	EMC10	Pancreas
RPL8	Lymphnode		XM_014120233.1	0.427331	PREDICTED:_Canis_lupus_familiaris_matrilin_3_(MATN3),_mRNA	MATN3	Pancreas
SOD1	Kidney		XM_003639488.2	0.42194	PREDICTED:_Canis_lupus_familiaris_nucleoporin_like_2_(NUPL2),_mRNA	NUPL2	Lymphnode
RPS12	Spleen		XM_003639097.3	0.416899	PREDICTED:_Canis_lupus_familiaris_RNA_polymerase_II_associated_protein_2_(RPAP2),_transcript_variant_X1,_mRNA	RPAP2	Brain
MT2A	Liver		XR_292541.2	0.416353	PREDICTED:_Canis_lupus_familiaris_uncharacterized_LOC102152658_(LOC102152658),_ncRNA	LOC102152658	#N/A
FXYD6	Spleen		XR_001317696.1	0.411162	PREDICTED:_Canis_lupus_familiaris_uncharacterized_LOC106559704_(LOC106559704),_ncRNA	LOC106559704	#N/A
GRIA2	Brain		XM_005620315.2	0.409655	PREDICTED:_Canis_lupus_familiaris_thioredoxin_domain_containing_17_(TXNDC17),_mRNA	TXNDC17	#N/A
RPS18	Lymphnode		XR_001315109.1	0.409174	PREDICTED:_Canis_lupus_familiaris_uncharacterized_LOC106558170_(LOC106558170),_ncRNA	LOC106558170	#N/A
ATP5A1	Heart		XM_014115271.1	0.40742	PREDICTED:_Canis_lupus_familiaris_nuclear_VCP-like_(NVL),_transcript_variant_X3,_mRNA	NVL	Kidney
SPTBN1	Lung		XM_005638904.2	0.407348	PREDICTED:_Canis_lupus_familiaris_phosphatidylinositol_glycan_anchor_biosynthesis,_class_P_(PIGP),_mRNA	PIGP	Heart
LOC612382///RPL22	Lymphnode		NR_128868.1	0.406504	Canis_lupus_familiaris_microRNA_8799g_(MIR8799G),_microRNA	MIR8799G	#N/A
NDUFA4	Skel_muscle		XM_005633361.2	0.404828	PREDICTED:_Canis_lupus_familiaris_chromosome_21_open_reading_frame,_human_C11orf54_(C21H11orf54),_transcript_variant_X3,_mRNA	C21H11orf54	Kidney
ATP5C1	Heart		XM_850118.3	0.404647	PREDICTED:_Canis_lupus_familiaris_chromosome_X_open_reading_frame,_human_CXorf38_(CXHXorf38),_transcript_variant_X1,_mRNA	CXHXorf38	Kidney
RPL27	Lymphnode		XR_001318301.1	0.40438	PREDICTED:_Canis_lupus_familiaris_polymerase_(RNA)_II_(DNA_directed)_polypeptide_D_(POLR2D),_transcript_variant_X2,_misc_RNA	POLR2D	Brain
CLTC	Brain		XM_014111157.1	0.40212	PREDICTED:_Canis_lupus_familiaris_coatomer_protein_complex,_subunit_alpha_(COPA),_partial_mRNA	COPA	Jejunum
RPL35A	Lymphnode		XM_005636294.2	0.398375	PREDICTED:_Canis_lupus_familiaris_paxillin_(PXN),_transcript_variant_X2,_mRNA	PXN	Lung
NTRK2	Brain		XM_005630359.2	0.395186	PREDICTED:_Canis_lupus_familiaris_galactose_mutarotase_(aldose_1-epimerase)_(GALM),_transcript_variant_X2,_mRNA	GALM	Kidney
COX5B	Heart		XM_005626084.2	0.390577	PREDICTED:_Canis_lupus_familiaris_multiple_coagulation_factor_deficiency_2_(MCFD2),_transcript_variant_X1,_mRNA	MCFD2	Pancreas
APLP1	Brain		XR_293350.2	0.388008	PREDICTED:_Canis_lupus_familiaris_uncharacterized_LOC102154095_(LOC102154095),_ncRNA	LOC102154095	#N/A
RPL4	Lymphnode		XR_001314203.1	0.38733	PREDICTED:_Canis_lupus_familiaris_uncharacterized_LOC106557585_(LOC106557585),_ncRNA	LOC106557585	#N/A
MATR3	Brain		XR_001316148.1	0.384956	PREDICTED:_Canis_lupus_familiaris_uncharacterized_LOC102153861_(LOC102153861),_ncRNA	LOC102153861	#N/A
YBX1	Heart		XM_014113482.1	0.384615	PREDICTED:_Canis_lupus_familiaris_XIAP_associated_factor_1_(XAF1),_transcript_variant_X2,_mRNA	XAF1	Liver
LOC610983	Lymphnode		XM_005626123.2	0.383675	PREDICTED:_Canis_lupus_familiaris_peroxisomal_biogenesis_factor_13_(PEX13),_mRNA	PEX13	Liver
NME2	Kidney		XM_005619458.1	0.382877	PREDICTED:_Canis_lupus_familiaris_embigin_(EMB),_mRNA	EMB	Lung
RPL18A///LOC476637	Lymphnode		XR_001317640.1	0.381535	PREDICTED:_Canis_lupus_familiaris_uncharacterized_LOC106559677_(LOC106559677),_ncRNA	LOC106559677	#N/A
CALM1	Brain		XM_014111137.1	0.379766	PREDICTED:_Canis_lupus_familiaris_caspase_9,_apoptosis-related_cysteine_peptidase_(CASP9),_transcript_variant_X1,_mRNA	CASP9	Kidney
REEP5	Brain		XM_014112156.1	0.377608	PREDICTED:_Canis_lupus_familiaris_unconventional_myosin-Ig_(LOC608648),_mRNA	LOC608648	Lymphnode
CCK	Brain		XR_001315497.1	0.377168	PREDICTED:_Canis_lupus_familiaris_uncharacterized_LOC106558363_(LOC106558363),_ncRNA	LOC106558363	#N/A
LOC612156///LOC612118///LOC610683///LOC610259///LOC610211///LOC610049///LOC609929///LOC608830///LOC607825///LOC607078///LOC606857///LOC492077///LOC491880///LOC490340///LOC490271///LOC489216///LOC488702///LOC488656///LOC488591///LOC488411///LOC487581///LOC487478///LOC485733///LOC483045///LOC482010///LOC480206///LOC479206///LOC478030///LOC477441///LOC476906///LOC475187///GAPDH	Heart		NR_128775.1	0.376471	Canis_lupus_familiaris_microRNA_8830-2_(MIR8830-2),_microRNA	MIR8830-2	#N/A
TSC22D1	Kidney		XM_005638678.1	0.374703	PREDICTED:_Canis_lupus_familiaris_ChaC_glutathione-specific_gamma-glutamylcyclotransferase_1_(CHAC1),_mRNA	CHAC1	Skel_muscle
DBI	Kidney		XR_292961.2	0.373832	PREDICTED:_Canis_lupus_familiaris_uncharacterized_LOC102152902_(LOC102152902),_ncRNA	LOC102152902	#N/A
ATP2A2	Heart		NM_001003384.1	0.371736	Canis_lupus_familiaris_interleukin_13_(IL13),_mRNA	IL13	Pancreas
EIF4H	Brain		XM_005642356.2	0.36829	PREDICTED:_Canis_lupus_familiaris_armadillo_repeat-containing_protein_4-like_(LOC102151922),_mRNA	LOC102151922	#N/A
RPL23	Lymphnode		XM_005622648.2	0.366923	PREDICTED:_Canis_lupus_familiaris_nuclear_VCP-like_(NVL),_transcript_variant_X2,_mRNA	NVL	Kidney
RPLP0///RPLP0P	Pancreas		XR_001316216.1	0.366577	PREDICTED:_Canis_lupus_familiaris_uncharacterized_LOC106558810_(LOC106558810),_ncRNA	LOC106558810	#N/A
APOE	Liver		XR_001315849.1	0.355746	PREDICTED:_Canis_lupus_familiaris_uncharacterized_LOC106558613_(LOC106558613),_ncRNA	LOC106558613	#N/A
RPS16	Lymphnode		XR_292688.1	0.35241	PREDICTED:_Canis_lupus_familiaris_uncharacterized_LOC102151936_(LOC102151936),_ncRNA	LOC102151936	#N/A
LOC485529///RPLP2	Lymphnode		XM_014122287.1	0.352407	PREDICTED:_Canis_lupus_familiaris_THO_complex_7_(THOC7),_transcript_variant_X1,_mRNA	THOC7	Lung
VDAC2	Heart		XR_001316714.1	0.350877	PREDICTED:_Canis_lupus_familiaris_uncharacterized_LOC106559172_(LOC106559172),_ncRNA	LOC106559172	#N/A
LOC609068	Lymphnode		XM_543653.4	0.348096	PREDICTED:_Canis_lupus_familiaris_keratin,_type_II_cuticular_Hb5_(LOC486527),_mRNA	LOC486527	Jejunum
ATP6V1B2	Brain		XM_003639607.3	0.347704	PREDICTED:_Canis_lupus_familiaris_N-acetyltransferase_8B_(GCN5-related,_putative,_gene/pseudogene)_(NAT8B),_transcript_variant_X1,_mRNA	NAT8B	Liver
PPP3CA	Brain		XM_014111861.1	0.345077	PREDICTED:_Canis_lupus_familiaris_NAD(P)_dependent_steroid_dehydrogenase-like_(NSDHL),_transcript_variant_X4,_mRNA	NSDHL	Liver
GABARAPL2	Brain		XM_005618320.2	0.343672	PREDICTED:_Canis_lupus_familiaris_multiple_C2_domains,_transmembrane_2_(MCTP2),_transcript_variant_X3,_mRNA	MCTP2	Spleen
RAC1	Brain		XM_548790.4	0.343219	PREDICTED:_Canis_lupus_familiaris_tripartite_motif_containing_41_(TRIM41),_transcript_variant_X3,_mRNA	TRIM41	Brain
SLC1A2	Brain		XM_014116370.1	0.342758	PREDICTED:_Canis_lupus_familiaris_leucine-rich_repeat-containing_protein_37A-like_(LOC491436),_transcript_variant_X3,_mRNA	LOC491436	#N/A
LOC608455	Heart		XM_005631821.2	0.34148	PREDICTED:_Canis_lupus_familiaris_major_facilitator_superfamily_domain_containing_8_(MFSD8),_transcript_variant_X6,_mRNA	MFSD8	Lung
CELF2	Brain		XM_847222.3	0.338911	PREDICTED:_Canis_lupus_familiaris_transmembrane_protein_170B_(TMEM170B),_transcript_variant_X2,_mRNA	TMEM170B	Brain
SERINC1	Brain		XM_005630083.1	0.338087	PREDICTED:_Canis_lupus_familiaris_uncharacterized_LOC102155720_(LOC102155720),_transcript_variant_X1,_mRNA	LOC102155720	#N/A
RAC1	Brain		XM_014117601.1	0.336066	PREDICTED:_Canis_lupus_familiaris_tripartite_motif_containing_41_(TRIM41),_transcript_variant_X2,_mRNA	TRIM41	Brain
TUBB	Brain		XM_005634336.2	0.335491	PREDICTED:_Canis_lupus_familiaris_ferritin_light_chain_(LOC102155200),_mRNA	LOC102155200	#N/A
SNRPN	Brain		XM_005624224.2	0.333837	PREDICTED:_Canis_lupus_familiaris_leucine-rich_repeat-containing_protein_37A-like_(LOC491436),_transcript_variant_X6,_mRNA	LOC491436	#N/A
S100B	Brain		NR_128891.1	0.333333	Canis_lupus_familiaris_microRNA_8834a-2_(MIR8834A-2),_microRNA	MIR8834A-2	#N/A
RPL18A	Lymphnode		XM_005638814.1	0.332599	PREDICTED:_Canis_lupus_familiaris_keratin-associated_protein_13-1-like_(LOC100686265),_mRNA	LOC100686265	#N/A
COX4I1	Heart		XM_005630562.2	0.331288	PREDICTED:_Canis_lupus_familiaris_N-acetyltransferase_8B_(GCN5-related,_putative,_gene/pseudogene)_(NAT8B),_transcript_variant_X3,_mRNA	NAT8B	Liver
RTN1	Brain		XM_538924.5	0.330604	PREDICTED:_Canis_lupus_familiaris_ribosomal_protein_L7-like_1_(RPL7L1),_transcript_variant_X1,_mRNA	RPL7L1	Lymphnode
AMPH	Brain		XM_005616632.2	0.330065	PREDICTED:_Canis_lupus_familiaris_zinc_finger_protein_850-like_(LOC102156679),_mRNA	LOC102156679	#N/A
LOC475912///LOC475273	Heart		XM_003434617.3	0.329897	PREDICTED:_Canis_lupus_familiaris_transmembrane_protein_107_(TMEM107),_mRNA	TMEM107	Lung
ATP2B1	Brain		XM_014122289.1	0.329675	PREDICTED:_Canis_lupus_familiaris_THO_complex_7_(THOC7),_transcript_variant_X3,_mRNA	THOC7	Lung
SEPW1	Brain		XR_001315167.1	0.328872	PREDICTED:_Canis_lupus_familiaris_uncharacterized_LOC106558207_(LOC106558207),_transcript_variant_X1,_ncRNA	LOC106558207	#N/A
PPP2CB	Brain		XR_001315917.1	0.326829	PREDICTED:_Canis_lupus_familiaris_uncharacterized_LOC106558651_(LOC106558651),_ncRNA	LOC106558651	#N/A
TSPAN13	Brain		NM_001003127.1	0.325556	Canis_lupus_familiaris_Y_box_binding_protein_3_(YBX3),_mRNA	YBX3	Skel_muscle
PCMT1	Brain		XM_005624221.2	0.325552	PREDICTED:_Canis_lupus_familiaris_leucine-rich_repeat-containing_protein_37A-like_(LOC491436),_transcript_variant_X1,_mRNA	LOC491436	#N/A
LOC475912///LOC475273	Heart		XM_014114838.1	0.325114	PREDICTED:_Canis_lupus_familiaris_RNA_polymerase_II_associated_protein_2_(RPAP2),_transcript_variant_X4,_mRNA	RPAP2	Brain
LOC613013///NACA	Lymphnode		XM_014110619.1	0.32477	PREDICTED:_Canis_lupus_familiaris_transmembrane_protein_170B_(TMEM170B),_transcript_variant_X1,_mRNA	TMEM170B	Brain
ATP5O	Heart		XR_295481.2	0.322598	PREDICTED:_Canis_lupus_familiaris_uncharacterized_LOC102152517_(LOC102152517),_ncRNA	LOC102152517	#N/A
LOC612644	Heart		XM_005624223.2	0.322068	PREDICTED:_Canis_lupus_familiaris_leucine-rich_repeat-containing_protein_37A-like_(LOC491436),_transcript_variant_X5,_mRNA	LOC491436	#N/A
LAMP5	Brain		XM_005624492.1	0.320416	PREDICTED:_Canis_lupus_familiaris_keratin_33A,_type_I_(KRT33A),_mRNA	KRT33A	#N/A
YWHAE	Brain		XM_005624204.2	0.319938	PREDICTED:_Canis_lupus_familiaris_reprimo-like_(RPRML),_mRNA	RPRML	#N/A
SNU13	Brain		XM_851136.4	0.318905	PREDICTED:_Canis_lupus_familiaris_chromosome_21_open_reading_frame,_human_C11orf54_(C21H11orf54),_transcript_variant_X1,_mRNA	C21H11orf54	Kidney
RTN4	Brain		XR_293359.2	0.316302	PREDICTED:_Canis_lupus_familiaris_uncharacterized_LOC102152977_(LOC102152977),_transcript_variant_X1,_ncRNA	LOC102152977	#N/A
LOC608240///EEF1B2	Lymphnode		XM_005625060.2	0.315155	PREDICTED:_Canis_lupus_familiaris_tubulin,_beta_4B_class_IVb_(TUBB4B),_mRNA	TUBB4B	#N/A
LOC611779///LOC611380///LOC492214///LOC491789///LOC481990///LOC479542///LOC479385///RPL29///LOC476328///LOC476217	Lymphnode		XM_005624226.2	0.315082	PREDICTED:_Canis_lupus_familiaris_leucine-rich_repeat-containing_protein_37A-like_(LOC491436),_transcript_variant_X8,_mRNA	LOC491436	#N/A
ALDOC	Brain		XM_005632760.2	0.314661	PREDICTED:_Canis_lupus_familiaris_docosahexaenoic_acid_omega-hydroxylase_CYP4F3_(LOC484867),_transcript_variant_X8,_mRNA	LOC484867	Liver
PEBP1	Brain		XM_005624490.2	0.314268	PREDICTED:_Canis_lupus_familiaris_keratin,_type_I_cuticular_Ha1_(LOC490988),_mRNA	LOC490988	Pancreas
SPCS1	Pancreas		XM_849134.4	0.312785	PREDICTED:_Canis_lupus_familiaris_histone_H2B_type_1_(LOC611465),_mRNA	LOC611465	#N/A
RPS5	Lymphnode		XM_005624225.2	0.311291	PREDICTED:_Canis_lupus_familiaris_leucine-rich_repeat-containing_protein_37A-like_(LOC491436),_transcript_variant_X7,_mRNA	LOC491436	#N/A
VDAC3	Skel_muscle		XM_005624222.2	0.310031	PREDICTED:_Canis_lupus_familiaris_leucine-rich_repeat-containing_protein_37A-like_(LOC491436),_transcript_variant_X4,_mRNA	LOC491436	#N/A
LOC480276///LOC479033///LOC477935///RPS4X	Lymphnode		XM_005621926.2	0.309233	PREDICTED:_Canis_lupus_familiaris_RNA_polymerase_II_associated_protein_2_(RPAP2),_transcript_variant_X2,_mRNA	RPAP2	Brain
GPI	Skel_muscle		XR_001317172.1	0.308917	PREDICTED:_Canis_lupus_familiaris_translation_initiation_factor_IF-2-like_(LOC102156852),_transcript_variant_X3,_misc_RNA	LOC102156852	#N/A
LOC612408///ATP5J2	Heart		XR_001317197.1	0.3076	PREDICTED:_Canis_lupus_familiaris_uncharacterized_LOC106559440_(LOC106559440),_ncRNA	LOC106559440	#N/A
KIF5A	Brain		XR_001314313.1	0.303951	PREDICTED:_Canis_lupus_familiaris_uncharacterized_LOC106557648_(LOC106557648),_transcript_variant_X2,_ncRNA	LOC106557648	#N/A
ALDOA	Skel_muscle		XM_532561.5	0.300792	PREDICTED:_Canis_lupus_familiaris_LSM10,_U7_small_nuclear_RNA_associated_(LSM10),_mRNA	LSM10	Skel_muscle
DAZAP2	Spleen		XM_014116950.1	0.3	PREDICTED:_Canis_lupus_familiaris_glycosyltransferase_6_domain_containing_1_(GLT6D1),_transcript_variant_X1,_mRNA	GLT6D1	Pancreas
DKK3	Brain		XM_540154.5	0.299351	PREDICTED:_Canis_lupus_familiaris_galactose_mutarotase_(aldose_1-epimerase)_(GALM),_transcript_variant_X1,_mRNA	GALM	Kidney
SNX3	Brain		XM_005627364.2	0.298821	PREDICTED:_Canis_lupus_familiaris_ribosomal_protein_L7-like_1_(RPL7L1),_transcript_variant_X2,_mRNA	RPL7L1	Lymphnode
RPS9	Lymphnode		XM_005626281.2	0.298713	PREDICTED:_Canis_lupus_familiaris_tripartite_motif_containing_41_(TRIM41),_transcript_variant_X1,_mRNA	TRIM41	Brain
CHGB	Brain		XR_001315032.1	0.298222	PREDICTED:_Canis_lupus_familiaris_uncharacterized_LOC102157097_(LOC102157097),_transcript_variant_X1,_ncRNA	LOC102157097	#N/A
ARPC2	Lymphnode		XM_003639773.2	0.297971	PREDICTED:_Canis_lupus_familiaris_acyl-CoA_oxidase_2,_branched_chain_(ACOX2),_transcript_variant_X4,_mRNA	ACOX2	Liver
RUFY3	Brain		XM_005641965.2	0.295955	PREDICTED:_Canis_lupus_familiaris_NAD(P)_dependent_steroid_dehydrogenase-like_(NSDHL),_transcript_variant_X1,_mRNA	NSDHL	Liver
GNB1	Brain		XR_296004.2	0.295935	PREDICTED:_Canis_lupus_familiaris_family_with_sequence_similarity_24,_member_A_(FAM24A),_transcript_variant_X4,_misc_RNA	FAM24A	#N/A
SLC39A10	Brain		XR_293663.1	0.29563	PREDICTED:_Canis_lupus_familiaris_uncharacterized_LOC102152528_(LOC102152528),_ncRNA	LOC102152528	#N/A
ALDH2	Kidney		XM_014116369.1	0.295517	PREDICTED:_Canis_lupus_familiaris_leucine-rich_repeat-containing_protein_37A-like_(LOC491436),_transcript_variant_X2,_mRNA	LOC491436	#N/A
EIF1	Spleen		XR_001316253.1	0.293478	PREDICTED:_Canis_lupus_familiaris_uncharacterized_LOC102153929_(LOC102153929),_transcript_variant_X2,_ncRNA	LOC102153929	#N/A
LOC478702	Brain		XM_003639101.2	0.293004	PREDICTED:_Canis_lupus_familiaris_growth_arrest_and_DNA-damage-inducible,_alpha_(GADD45A),_mRNA	GADD45A	#N/A
NDUFB9	Heart		XM_848449.4	0.292843	PREDICTED:_Canis_lupus_familiaris_acyl-CoA_thioesterase_13_(ACOT13),_transcript_variant_X1,_mRNA	ACOT13	Liver
VDAC1	Skel_muscle		NM_001286939.1	0.292123	Canis_lupus_familiaris_ribosomal_protein_L7a_(RPL7A),_mRNA	RPL7A	Lymphnode
RPL15	Lymphnode		XM_005627007.2	0.28958	PREDICTED:_Canis_lupus_familiaris_gelsolin_(GSN),_mRNA	GSN	Lung
MT1E	Pancreas		XM_005638820.1	0.288961	PREDICTED:_Canis_lupus_familiaris_keratin_associated_protein_11-1_(KRTAP11-1),_mRNA	KRTAP11-1	#N/A
MYL6	Jejunum		XM_846415.4	0.285121	PREDICTED:_Canis_lupus_familiaris_leishmanolysin-like_(metallopeptidase_M8_family)_(LMLN),_mRNA	LMLN	Kidney
PSAP	Spleen		XM_005621163.2	0.284558	PREDICTED:_Canis_lupus_familiaris_FtsJ_RNA_methyltransferase_homolog_2_(E._coli)_(FTSJ2),_transcript_variant_X1,_mRNA	FTSJ2	#N/A
AP2M1	Brain		XM_005622546.2	0.281829	PREDICTED:_Canis_lupus_familiaris_methyltransferase_like_18_(METTL18),_transcript_variant_X1,_mRNA	METTL18	#N/A
LOC475912	Heart		XM_005618839.1	0.278424	PREDICTED:_Canis_lupus_familiaris_actin,_alpha_1,_skeletal_muscle_(ACTA1),_mRNA	ACTA1	Skel_muscle
RPL13	Lymphnode		XM_005633029.2	0.277253	PREDICTED:_Canis_lupus_familiaris_tumor_necrosis_factor,_alpha-induced_protein_8-like_1_(TNFAIP8L1),_transcript_variant_X1,_mRNA	TNFAIP8L1	Liver
RPL6	Lymphnode		XR_001314935.1	0.276908	PREDICTED:_Canis_lupus_familiaris_solute_carrier_family_28_(sodium-coupled_nucleoside_transporter),_member_2_(SLC28A2),_transcript_variant_X1,_misc_RNA	SLC28A2	#N/A
NDFIP1	Brain		XM_845715.4	0.276224	PREDICTED:_Canis_lupus_familiaris_histone_cluster_2,_H2aa4_(HIST2H2AA4),_mRNA	HIST2H2AA4	Skel_muscle
GHITM	Heart		XR_001315581.1	0.275773	PREDICTED:_Canis_lupus_familiaris_uncharacterized_LOC102154180_(LOC102154180),_transcript_variant_X4,_ncRNA	LOC102154180	#N/A
GPI///LOC479379///LOC476491	Skel_muscle		XM_844635.5	0.275124	PREDICTED:_Canis_lupus_familiaris_histone_H2B_type_2-E_(LOC483169),_mRNA	LOC483169	#N/A
LOC611681///LOC611222///LOC610320///LOC609391///LOC609252///LOC608861///LOC608838///LOC608584///LOC608206///LOC607788///RPL21///LOC607619///LOC606902///LOC606833///LOC478864	Pancreas		XM_005638816.2	0.275029	PREDICTED:_Canis_lupus_familiaris_keratin-associated_protein_14-like_(LOC100686522),_mRNA	LOC100686522	#N/A
LOC609137	Pancreas		XM_005616551.2	0.274381	PREDICTED:_Canis_lupus_familiaris_cytochrome_P450_2F5_(LOC612477),_transcript_variant_X1,_mRNA	LOC612477	Lung
ATP5B	Heart		XM_005616732.2	0.273258	PREDICTED:_Canis_lupus_familiaris_uncharacterized_LOC102153992_(LOC102153992),_transcript_variant_X2,_mRNA	LOC102153992	#N/A
UQCRQ	Heart		XM_849646.4	0.273054	PREDICTED:_Canis_lupus_familiaris_signal_recognition_particle_9kDa_(SRP9),_mRNA	SRP9	Brain
RAD21	Brain		XM_003640044.2	0.272936	PREDICTED:_Canis_lupus_familiaris_Opa_interacting_protein_5_(OIP5),_mRNA	OIP5	Lymphnode
PRKCB	Brain		XM_845371.4	0.27289	PREDICTED:_Canis_lupus_familiaris_nucleolar_protein_12_(NOL12),_mRNA	NOL12	Lymphnode
LOC610768///COX5A	Heart		XR_291702.2	0.270019	PREDICTED:_Canis_lupus_familiaris_uncharacterized_LOC102154703_(LOC102154703),_ncRNA	LOC102154703	#N/A
RPL12	Lymphnode		XR_001316058.1	0.269912	PREDICTED:_Canis_lupus_familiaris_uncharacterized_LOC102152250_(LOC102152250),_ncRNA	LOC102152250	#N/A
ATP1B1	Kidney		NM_001003060.2	0.26972	Canis_lupus_familiaris_flavin_containing_monooxygenase_3_(FMO3),_mRNA	FMO3	Liver
SNX3	Brain		XM_003433955.2	0.268717	PREDICTED:_Canis_lupus_familiaris_keratin-associated_protein_13-1-like_(LOC100686187),_mRNA	LOC100686187	#N/A
LOC611681///LOC611222///LOC610320///LOC609391///LOC609252///LOC608861///LOC608838///LOC608584///LOC608206///LOC607788///RPL21///LOC607619///LOC606902///LOC606833///LOC478864	Pancreas		XR_001316093.1	0.267216	PREDICTED:_Canis_lupus_familiaris_uncharacterized_LOC102153493_(LOC102153493),_transcript_variant_X2,_ncRNA	LOC102153493	#N/A
USP33	Brain		XM_848682.4	0.266619	PREDICTED:_Canis_lupus_familiaris_phosphatidylinositol_glycan_anchor_biosynthesis,_class_K_(PIGK),_mRNA	PIGK	Brain
LOC612675///LOC612048///LOC610824///LOC610694///LOC610634///LOC610116///LOC610059///LOC609971///LOC609952///LOC609918///LOC609735///LOC609587///LOC608824///LOC608732///LOC608425///LOC608084///LOC607989///LOC607680///LOC607645///LOC607621///LOC607453///LOC607377///LOC607334///LOC607330///LOC607312///LOC607218///LOC607167///LOC606885///LOC488587///LOC488330///LOC488054///LOC486797///LOC485484///LOC…	Lymphnode		XM_003432004.3	0.266549	PREDICTED:_Canis_lupus_familiaris_DPH2_homolog_(DPH2),_transcript_variant_X2,_mRNA	DPH2	Pancreas
PTMA	Lymphnode		NR_128809.1	0.266187	Canis_lupus_familiaris_microRNA_8858_(MIR8858),_microRNA	MIR8858	#N/A
LOC611134	Heart		XR_001318555.1	0.263703	PREDICTED:_Canis_lupus_familiaris_uncharacterized_LOC100855427_(LOC100855427),_transcript_variant_X2,_misc_RNA	LOC100855427	#N/A
PJA2	Brain		XR_292970.2	0.262035	PREDICTED:_Canis_lupus_familiaris_uncharacterized_LOC102157122_(LOC102157122),_transcript_variant_X2,_ncRNA	LOC102157122	#N/A
UCHL1	Brain		XR_001317131.1	0.257463	PREDICTED:_Canis_lupus_familiaris_uncharacterized_LOC106559412_(LOC106559412),_ncRNA	LOC106559412	#N/A
LOC610824///LOC608084///LOC478751///EEF1A1	Lymphnode		XM_005624493.2	0.257449	PREDICTED:_Canis_lupus_familiaris_keratin-associated_protein_17-1_(LOC100685893),_mRNA	LOC100685893	#N/A
LOC607470///HSP90AA1	Brain		XM_014108119.1	0.2566	PREDICTED:_Canis_lupus_familiaris_chromosome_26_open_reading_frame,_human_C22orf39_(C26H22orf39),_mRNA	C26H22orf39	Skel_muscle
NDUFA13	Heart		NM_001003133.1	0.255929	Canis_lupus_familiaris_MX_dynamin-like_GTPase_2_(MX2),_mRNA	MX2	Spleen
PCBP2	Kidney		NR_128780.1	0.255319	Canis_lupus_familiaris_microRNA_8834a-1_(MIR8834A-1),_microRNA	MIR8834A-1	#N/A
RPL10A///LOC474656	Pancreas		XR_001316880.1	0.255172	PREDICTED:_Canis_lupus_familiaris_uncharacterized_LOC102151805_(LOC102151805),_ncRNA	LOC102151805	#N/A
EIF5	Brain		XM_541983.5	0.254488	PREDICTED:_Canis_lupus_familiaris_docosahexaenoic_acid_omega-hydroxylase_CYP4F3_(LOC484867),_transcript_variant_X1,_mRNA	LOC484867	Liver
EIF1	Skel_muscle		XR_001314258.1	0.252604	PREDICTED:_Canis_lupus_familiaris_uncharacterized_LOC106557625_(LOC106557625),_ncRNA	LOC106557625	#N/A
GLUL	Brain		XM_005640902.2	0.250479	PREDICTED:_Canis_lupus_familiaris_phosphatidylinositol_glycan_anchor_biosynthesis,_class_M_(PIGM),_mRNA	PIGM	Pancreas
ZFAND5	Skel_muscle		XR_001314688.1	0.250423	PREDICTED:_Canis_lupus_familiaris_pyridine_nucleotide-disulphide_oxidoreductase_domain_1_(PYROXD1),_transcript_variant_X8,_misc_RNA	PYROXD1	#N/A
RPL5	Lymphnode		XM_005638812.1	0.250363	PREDICTED:_Canis_lupus_familiaris_keratin_associated_protein_27-1_(LOC487723),_mRNA	LOC487723	#N/A
NR2F1	Brain		NM_001048124.2	0.248645	Canis_lupus_familiaris_toll-like_receptor_7_(TLR7),_mRNA	TLR7	#N/A
ATPIF1	Heart		XM_005617809.2	0.248115	PREDICTED:_Canis_lupus_familiaris_proline-rich_nuclear_receptor_coactivator_2_(PNRC2),_transcript_variant_X1,_mRNA	PNRC2	#N/A
KARS	Skel_muscle		XM_540840.5	0.247059	PREDICTED:_Canis_lupus_familiaris_cystatin_E/M_(CST6),_mRNA	CST6	Lung
FTL	Liver		XM_003434988.3	0.246269	PREDICTED:_Canis_lupus_familiaris_methyltransferase_like_18_(METTL18),_transcript_variant_X2,_mRNA	METTL18	#N/A
NEFM	Brain		XR_292989.2	0.244344	PREDICTED:_Canis_lupus_familiaris_uncharacterized_LOC102156352_(LOC102156352),_transcript_variant_X1,_ncRNA	LOC102156352	#N/A
LOC608750///RPL5	Lymphnode		XR_294576.1	0.243728	PREDICTED:_Canis_lupus_familiaris_uncharacterized_LOC102156859_(LOC102156859),_ncRNA	LOC102156859	#N/A
CFL1	Jejunum		XM_014113928.1	0.241806	PREDICTED:_Canis_lupus_familiaris_growth_arrest-specific_8_(GAS8),_transcript_variant_X4,_mRNA	GAS8	Pancreas
ZMYND11	Brain		XR_001317303.1	0.24102	PREDICTED:_Canis_lupus_familiaris_uncharacterized_LOC102153066_(LOC102153066),_transcript_variant_X1,_ncRNA	LOC102153066	#N/A
YWHAQ	Brain		XM_546526.5	0.240357	PREDICTED:_Canis_lupus_familiaris_ferredoxin-fold_anticodon_binding_domain_containing_1_(FDXACB1),_mRNA	FDXACB1	Liver
LOC476309	Lung		XM_003431782.3	0.238811	PREDICTED:_Canis_lupus_familiaris_polymerase_(RNA)_II_(DNA_directed)_polypeptide_K,_7.0kDa_(POLR2K),_mRNA	POLR2K	#N/A
GNB2L1	Lymphnode		XM_014122182.1	0.238307	PREDICTED:_Canis_lupus_familiaris_docosahexaenoic_acid_omega-hydroxylase_CYP4F3_(LOC484867),_transcript_variant_X11,_mRNA	LOC484867	Liver
SPP1	Kidney		XM_014107415.1	0.238194	PREDICTED:_Canis_lupus_familiaris_NHL_repeat_containing_3_(NHLRC3),_transcript_variant_X1,_mRNA	NHLRC3	Pancreas
DYNLRB1	Brain		XR_001314135.1	0.237805	PREDICTED:_Canis_lupus_familiaris_uncharacterized_LOC106557551_(LOC106557551),_transcript_variant_X2,_ncRNA	LOC106557551	#N/A
RPL28	Lymphnode		XR_295652.2	0.237374	PREDICTED:_Canis_lupus_familiaris_uncharacterized_LOC102151864_(LOC102151864),_ncRNA	LOC102151864	#N/A
ATPIF1	Skel_muscle		XM_005616332.2	0.237013	PREDICTED:_Canis_lupus_familiaris_protein_phosphatase_1,_regulatory_subunit_15A_(PPP1R15A),_transcript_variant_X2,_mRNA	PPP1R15A	Lung
TUBB	Lymphnode		XM_014113926.1	0.236272	PREDICTED:_Canis_lupus_familiaris_growth_arrest-specific_8_(GAS8),_transcript_variant_X2,_mRNA	GAS8	Pancreas
LOC610787	Lymphnode		XM_003434555.3	0.235988	PREDICTED:_Canis_lupus_familiaris_coiled-coil_domain_containing_153_(CCDC153),_transcript_variant_X1,_mRNA	CCDC153	#N/A
ATP5J	Heart		XM_005622659.2	0.235602	PREDICTED:_Canis_lupus_familiaris_Fc_receptor-like_protein_2_(LOC490399),_transcript_variant_X4,_mRNA	LOC490399	Spleen
DDX17	Lung		XM_005628921.2	0.233771	PREDICTED:_Canis_lupus_familiaris_gap_junction_protein,_alpha_9,_59kDa_(GJA9),_mRNA	GJA9	#N/A
PFKM	Heart		XR_001316941.1	0.232955	PREDICTED:_Canis_lupus_familiaris_uncharacterized_LOC102151135_(LOC102151135),_transcript_variant_X3,_ncRNA	LOC102151135	#N/A
NDUFB10	Skel_muscle		XM_014108406.1	0.232441	PREDICTED:_Canis_lupus_familiaris_uncharacterized_LOC106557890_(LOC106557890),_mRNA	LOC106557890	#N/A
NDUFAB1	Heart		XM_005639813.1	0.230025	PREDICTED:_Canis_lupus_familiaris_ST6_beta-galactosamide_alpha-2,6-sialyltranferase_1_(ST6GAL1),_transcript_variant_X2,_mRNA	ST6GAL1	Liver
LOC612779///LOC606874///H3F3A	Lung		XM_005629336.2	0.229213	PREDICTED:_Canis_lupus_familiaris_ATP_synthase_subunit_f,_mitochondrial_(LOC102151856),_mRNA	LOC102151856	#N/A
SEPW1	Brain		XR_294751.2	0.228245	PREDICTED:_Canis_lupus_familiaris_uncharacterized_LOC102154363_(LOC102154363),_ncRNA	LOC102154363	#N/A
QDPR	Liver		XM_014114685.1	0.227197	PREDICTED:_Canis_lupus_familiaris_amidohydrolase_domain_containing_2_(AMDHD2),_transcript_variant_X3,_mRNA	AMDHD2	Kidney
LOC608162	Lymphnode		XR_001317332.1	0.227176	PREDICTED:_Canis_lupus_familiaris_uncharacterized_LOC106559499_(LOC106559499),_ncRNA	LOC106559499	#N/A
LOC610181///LOC609675///PFDN6	Jejunum		XM_014111966.1	0.226064	PREDICTED:_Canis_lupus_familiaris_chromosome_X_open_reading_frame,_human_CXorf38_(CXHXorf38),_transcript_variant_X3,_mRNA	CXHXorf38	Kidney
NDUFA2	Heart		XM_003434098.3	0.225806	PREDICTED:_Canis_lupus_familiaris_GTP-binding_protein_8_(putative)_(GTPBP8),_transcript_variant_X2,_mRNA	GTPBP8	Skel_muscle
HSPE1	Kidney		XM_014110994.1	0.224917	PREDICTED:_Canis_lupus_familiaris_methyltransferase_like_21A_(METTL21A),_transcript_variant_X2,_mRNA	METTL21A	Pancreas
FAU	Lymphnode		XM_005637425.1	0.224779	PREDICTED:_Canis_lupus_familiaris_collagen_alpha-2(I)_chain-like_(LOC102156355),_mRNA	LOC102156355	#N/A
SEC62	Brain		XM_014107213.1	0.223301	PREDICTED:_Canis_lupus_familiaris_ribosomal_protein_S21_(RPS21),_transcript_variant_X2,_mRNA	RPS21	#N/A
RAB2A	Brain		XM_014118333.1	0.22244	PREDICTED:_Canis_lupus_familiaris_suppressor_APC_domain_containing_1_(SAPCD1),_transcript_variant_X2,_mRNA	SAPCD1	#N/A
CCK	Brain		XM_533852.5	0.222425	PREDICTED:_Canis_lupus_familiaris_leucine_rich_repeat_containing_2_(LRRC2),_transcript_variant_X1,_mRNA	LRRC2	Heart
ARL2BP	Brain		XM_014118214.1	0.221693	PREDICTED:_Canis_lupus_familiaris_general_transcription_factor_IIIC,_polypeptide_6,_alpha_35kDa_(GTF3C6),_transcript_variant_X1,_mRNA	GTF3C6	Kidney
CACYBP	Brain		XM_014113129.1	0.221264	PREDICTED:_Canis_lupus_familiaris_chromosome_1_open_reading_frame,_human_C18orf65_(C1H18orf65),_mRNA	C1H18orf65	#N/A
UQCR11	Heart		XM_005617810.2	0.220908	PREDICTED:_Canis_lupus_familiaris_proline-rich_nuclear_receptor_coactivator_2_(PNRC2),_transcript_variant_X4,_mRNA	PNRC2	#N/A
PFDN5	Kidney		NM_001287052.1	0.22	Canis_lupus_familiaris_ras_homolog_family_member_B_(RHOB),_mRNA	RHOB	Brain
LOC609099///LOC608917///LOC607650///LOC477645///HNRNPA1L2	Lymphnode		XR_001315639.1	0.22	PREDICTED:_Canis_lupus_familiaris_uncharacterized_LOC106558480_(LOC106558480),_ncRNA	LOC106558480	#N/A
LOC487816///RPL18///RPL18	Spleen		XM_003639616.3	0.219672	PREDICTED:_Canis_lupus_familiaris_histone_H2A_type_2-C_(LOC100855593),_mRNA	LOC100855593	#N/A
B2M	Spleen		XM_545329.5	0.219004	PREDICTED:_Canis_lupus_familiaris_desmoplakin_(DSP),_mRNA	DSP	Heart
ENO1	Brain		XR_001315034.1	0.21751	PREDICTED:_Canis_lupus_familiaris_uncharacterized_LOC102153360_(LOC102153360),_transcript_variant_X1,_ncRNA	LOC102153360	#N/A
GUCY1B3	Brain		XM_005618804.1	0.216533	PREDICTED:_Canis_lupus_familiaris_tubulin_folding_cofactor_E_(TBCE),_transcript_variant_X4,_mRNA	TBCE	Heart
DDX5	Lung		XM_014114466.1	0.216441	PREDICTED:_Canis_lupus_familiaris_calcineurin-like_EF-hand_protein_2_(CHP2),_mRNA	CHP2	Jejunum
PRDX2	Brain		XM_003638899.3	0.215961	PREDICTED:_Canis_lupus_familiaris_proline-rich_nuclear_receptor_coactivator_2_(PNRC2),_transcript_variant_X3,_mRNA	PNRC2	#N/A
GCSH	Liver		XR_001314536.1	0.21501	PREDICTED:_Canis_lupus_familiaris_uncharacterized_LOC106557797_(LOC106557797),_ncRNA	LOC106557797	#N/A
NDUFAB1	Heart		XR_001317249.1	0.213727	PREDICTED:_Canis_lupus_familiaris_uncharacterized_LOC106559459_(LOC106559459),_ncRNA	LOC106559459	#N/A
ITM2C	Brain		XR_001314684.1	0.213115	PREDICTED:_Canis_lupus_familiaris_pyridine_nucleotide-disulphide_oxidoreductase_domain_1_(PYROXD1),_transcript_variant_X4,_misc_RNA	PYROXD1	#N/A
PHP	Kidney		XM_014110973.1	0.213015	PREDICTED:_Canis_lupus_familiaris_nuclear_envelope_integral_membrane_protein_2_(NEMP2),_transcript_variant_X2,_mRNA	NEMP2	Pancreas
GABARAPL1	Brain		NM_001002999.1	0.212435	Canis_lupus_familiaris_carbonic_anhydrase_VI_(CA6),_mRNA	CA6	Pancreas
UQCRFS1	Heart		XM_003638889.3	0.211883	PREDICTED:_Canis_lupus_familiaris_uncharacterized_LOC100855427_(LOC100855427),_transcript_variant_X1,_mRNA	LOC100855427	#N/A
CNBP	Spleen		XR_001314784.1	0.211719	PREDICTED:_Canis_lupus_familiaris_inositol_1,4,5-trisphosphate_receptor_interacting_protein_(ITPRIP),_transcript_variant_X9,_misc_RNA	ITPRIP	#N/A
TCEB2	Kidney		XM_005629431.1	0.2116	PREDICTED:_Canis_lupus_familiaris_translation_initiation_factor_IF-2-like_(LOC102155312),_mRNA	LOC102155312	#N/A
DCTN3	Brain		XM_014108901.1	0.209248	PREDICTED:_Canis_lupus_familiaris_mitogen-activated_protein_kinase_8_(MAPK8),_transcript_variant_X5,_mRNA	MAPK8	Pancreas
APOD	Brain		XM_546339.5	0.208986	PREDICTED:_Canis_lupus_familiaris_complement_component_7_(C7),_mRNA	C7	Lung
LOC481552///RPS19	Lymphnode		XM_014109705.1	0.208827	PREDICTED:_Canis_lupus_familiaris_uncharacterized_LOC106558091_(LOC106558091),_mRNA	LOC106558091	#N/A
MT3	Brain		XR_001318401.1	0.208238	PREDICTED:_Canis_lupus_familiaris_uncharacterized_LOC106560113_(LOC106560113),_ncRNA	LOC106560113	#N/A
cOR2W9///RAN	Lymphnode		XM_849834.1	0.20802	PREDICTED:_Canis_lupus_familiaris_immunoglobulin_iota_chain-like_(LOC612106),_mRNA	LOC612106	Brain
SNAP91	Brain		XR_001314687.1	0.205019	PREDICTED:_Canis_lupus_familiaris_pyridine_nucleotide-disulphide_oxidoreductase_domain_1_(PYROXD1),_transcript_variant_X7,_misc_RNA	PYROXD1	#N/A
EIF1	Spleen		XM_005621481.2	0.204626	PREDICTED:_Canis_lupus_familiaris_acyl-CoA_synthetase_medium-chain_family_member_5_(ACSM5),_transcript_variant_X3,_mRNA	ACSM5	Liver
NCKAP1	Brain		XM_844347.4	0.203451	PREDICTED:_Canis_lupus_familiaris_GTP-binding_protein_8_(putative)_(GTPBP8),_transcript_variant_X1,_mRNA	GTPBP8	Skel_muscle
NDUFB9	Skel_muscle		XM_544840.5	0.203376	PREDICTED:_Canis_lupus_familiaris_RWD_domain_containing_2B_(RWDD2B),_transcript_variant_X5,_mRNA	RWDD2B	Heart
LOC609918	Lymphnode		XR_293256.2	0.20323	PREDICTED:_Canis_lupus_familiaris_uncharacterized_LOC102152471_(LOC102152471),_transcript_variant_X2,_ncRNA	LOC102152471	#N/A
CCNI	Spleen		XM_543124.3	0.20278	PREDICTED:_Canis_lupus_familiaris_NHL_repeat_containing_3_(NHLRC3),_transcript_variant_X2,_mRNA	NHLRC3	Pancreas
NPTN	Brain		XM_847967.4	0.200906	PREDICTED:_Canis_lupus_familiaris_ubiquitin_C_(UBC),_mRNA	UBC	#N/A
UQCR10	Heart		XR_001315082.1	0.200803	PREDICTED:_Canis_lupus_familiaris_uncharacterized_LOC106558141_(LOC106558141),_ncRNA	LOC106558141	#N/A
NDUFA12	Heart		XR_291699.2	0.200733	PREDICTED:_Canis_lupus_familiaris_uncharacterized_LOC102152675_(LOC102152675),_ncRNA	LOC102152675	#N/A
LOC482354	Brain		XM_005621959.2	0.200709	PREDICTED:_Canis_lupus_familiaris_interferon-induced_guanylate-binding_protein_1_(LOC490172),_mRNA	LOC490172	Lymphnode
PPAP2B	Lung		XM_005620991.2	0.200511	PREDICTED:_Canis_lupus_familiaris_uroplakin-3b_(LOC607577),_transcript_variant_X1,_mRNA	LOC607577	Lung
RPLP2	Lymphnode		XM_005620019.2	0.200334	PREDICTED:_Canis_lupus_familiaris_aurora_kinase_B_(AURKB),_transcript_variant_X10,_mRNA	AURKB	Lymphnode
HNRNPDL	Lymphnode		XR_001315427.1	0.199868	PREDICTED:_Canis_lupus_familiaris_uncharacterized_LOC608449_(LOC608449),_misc_RNA	LOC608449	Jejunum
LOC611067///PTMA	Lymphnode		XM_537871.5	0.19963	PREDICTED:_Canis_lupus_familiaris_ribosomal_protein_L30_(RPL30),_mRNA	RPL30	#N/A
ACO2	Heart		XM_851615.4	0.197959	PREDICTED:_Canis_lupus_familiaris_poly(A)_binding_protein,_cytoplasmic_1_(PABPC1),_mRNA	PABPC1	Lymphnode
LOC609216///LOC608052///RPS24///LOC479257	Spleen		XM_005630451.1	0.196581	PREDICTED:_Canis_lupus_familiaris_interleukin_36,_gamma_(IL36G),_transcript_variant_X3,_mRNA	IL36G	#N/A
ATP5G1	Heart		XR_294762.1	0.196078	PREDICTED:_Canis_lupus_familiaris_uncharacterized_LOC102153708_(LOC102153708),_ncRNA	LOC102153708	#N/A
C9H9orf142	Brain		XM_537452.4	0.195307	PREDICTED:_Canis_lupus_familiaris_mitogen-activated_protein_kinase_1_interacting_protein_1-like_(MAPK1IP1L),_transcript_variant_X1,_mRNA	MAPK1IP1L	Jejunum
NUCKS1	Lymphnode		XM_005616456.2	0.193893	PREDICTED:_Canis_lupus_familiaris_gem_(nuclear_organelle)_associated_protein_7_(GEMIN7),_transcript_variant_X3,_mRNA	GEMIN7	Lymphnode
G3BP2	Brain		XM_014110972.1	0.192973	PREDICTED:_Canis_lupus_familiaris_nuclear_envelope_integral_membrane_protein_2_(NEMP2),_transcript_variant_X1,_mRNA	NEMP2	Pancreas
NDUFA12	Heart		XM_003638898.3	0.191648	PREDICTED:_Canis_lupus_familiaris_proline-rich_nuclear_receptor_coactivator_2_(PNRC2),_transcript_variant_X2,_mRNA	PNRC2	#N/A
HTRA1	Brain		XM_014110468.1	0.189344	PREDICTED:_Canis_lupus_familiaris_leucine_rich_repeat_containing_31_(LRRC31),_mRNA	LRRC31	Kidney
PPP1R9B	Brain		XM_014110938.1	0.187593	PREDICTED:_Canis_lupus_familiaris_NIF3_NGG1_interacting_factor_3-like_1_(NIF3L1),_transcript_variant_X7,_mRNA	NIF3L1	Lymphnode
APC	Brain		XM_005641096.2	0.187534	PREDICTED:_Canis_lupus_familiaris_claudin_34_(CLDN34),_transcript_variant_X1,_mRNA	CLDN34	#N/A
H2AFZ	Lymphnode		XM_005623420.2	0.187242	PREDICTED:_Canis_lupus_familiaris_mitogen-activated_protein_kinase_1_interacting_protein_1-like_(MAPK1IP1L),_transcript_variant_X2,_mRNA	MAPK1IP1L	Jejunum
PKP4	Brain		XR_292261.2	0.186541	PREDICTED:_Canis_lupus_familiaris_uncharacterized_LOC102157040_(LOC102157040),_ncRNA	LOC102157040	#N/A
RPL36AL	Lymphnode		XM_545835.4	0.184976	PREDICTED:_Canis_lupus_familiaris_multiple_C2_domains,_transmembrane_2_(MCTP2),_transcript_variant_X1,_mRNA	MCTP2	Spleen
LOC479795	Skel_muscle		XM_003431669.3	0.184411	PREDICTED:_Canis_lupus_familiaris_suppressor_APC_domain_containing_1_(SAPCD1),_transcript_variant_X8,_mRNA	SAPCD1	#N/A
CHCHD2	Skel_muscle		XM_014117924.1	0.184161	PREDICTED:_Canis_lupus_familiaris_60S_acidic_ribosomal_protein_P1_(LOC481671),_mRNA	LOC481671	Lymphnode
EIF3K	Lymphnode		XR_001317175.1	0.183417	PREDICTED:_Canis_lupus_familiaris_uncharacterized_LOC106559434_(LOC106559434),_transcript_variant_X1,_ncRNA	LOC106559434	#N/A
AHCYL1	Brain		XM_005618803.1	0.182738	PREDICTED:_Canis_lupus_familiaris_tubulin_folding_cofactor_E_(TBCE),_transcript_variant_X3,_mRNA	TBCE	Heart
NDUFS3	Skel_muscle		XM_005630084.1	0.182231	PREDICTED:_Canis_lupus_familiaris_uncharacterized_LOC102155720_(LOC102155720),_transcript_variant_X2,_mRNA	LOC102155720	#N/A
EEF1D	Skel_muscle		XM_549089.4	0.181974	PREDICTED:_Canis_lupus_familiaris_polysaccharide_biosynthesis_domain_containing_1_(PBDC1),_transcript_variant_X1,_mRNA	PBDC1	Kidney
DNM1	Brain		XM_005630733.2	0.181628	PREDICTED:_Canis_lupus_familiaris_hemochromatosis_type_2_(juvenile)_(HFE2),_transcript_variant_X3,_mRNA	HFE2	Skel_muscle
PSMA7	Kidney		XM_005623421.1	0.181489	PREDICTED:_Canis_lupus_familiaris_mitogen-activated_protein_kinase_1_interacting_protein_1-like_(MAPK1IP1L),_transcript_variant_X3,_mRNA	MAPK1IP1L	Jejunum
RPL6	Lymphnode		XM_005618319.2	0.181485	PREDICTED:_Canis_lupus_familiaris_multiple_C2_domains,_transmembrane_2_(MCTP2),_transcript_variant_X2,_mRNA	MCTP2	Spleen
LOC480571	Brain		XM_005621483.2	0.180465	PREDICTED:_Canis_lupus_familiaris_acyl-CoA_synthetase_medium-chain_family_member_5_(ACSM5),_transcript_variant_X5,_mRNA	ACSM5	Liver
GSN	Lung		XM_014121438.1	0.180025	PREDICTED:_Canis_lupus_familiaris_major_facilitator_superfamily_domain_containing_8_(MFSD8),_transcript_variant_X2,_mRNA	MFSD8	Lung
TMSB10	Lung		XM_014113582.1	0.179991	PREDICTED:_Canis_lupus_familiaris_aurora_kinase_B_(AURKB),_transcript_variant_X8,_mRNA	AURKB	Lymphnode
S100A6	Lung		XR_001316716.1	0.179866	PREDICTED:_Canis_lupus_familiaris_uncharacterized_LOC102157122_(LOC102157122),_transcript_variant_X1,_ncRNA	LOC102157122	#N/A
ISCU	Heart		XR_291633.2	0.179487	PREDICTED:_Canis_lupus_familiaris_uncharacterized_LOC102156246_(LOC102156246),_ncRNA	LOC102156246	#N/A
FABP7	Brain		XR_001318069.1	0.179426	PREDICTED:_Canis_lupus_familiaris_uncharacterized_LOC102152608_(LOC102152608),_ncRNA	LOC102152608	#N/A
ANK3	Heart		XM_014111965.1	0.179286	PREDICTED:_Canis_lupus_familiaris_chromosome_X_open_reading_frame,_human_CXorf38_(CXHXorf38),_transcript_variant_X2,_mRNA	CXHXorf38	Kidney
LOC478212	Lymphnode		XM_014118336.1	0.176997	PREDICTED:_Canis_lupus_familiaris_suppressor_APC_domain_containing_1_(SAPCD1),_transcript_variant_X5,_mRNA	SAPCD1	#N/A
PPP2CB	Brain		XR_001318333.1	0.17665	PREDICTED:_Canis_lupus_familiaris_uncharacterized_LOC106560064_(LOC106560064),_ncRNA	LOC106560064	#N/A
SSU72	Brain		NM_001252286.1	0.176471	Canis_lupus_familiaris_ribosomal_protein_S27_(RPS27),_mRNA	RPS27	Lymphnode
CSRP2	Liver		XM_005639812.2	0.17625	PREDICTED:_Canis_lupus_familiaris_ST6_beta-galactosamide_alpha-2,6-sialyltranferase_1_(ST6GAL1),_transcript_variant_X1,_mRNA	ST6GAL1	Liver
PPP3CA	Brain		XM_014106535.1	0.176241	PREDICTED:_Canis_lupus_familiaris_heterogeneous_nuclear_ribonucleoprotein_A1-like_(LOC100683228),_mRNA	LOC100683228	#N/A
PABPC1	Lymphnode		XM_014114295.1	0.175983	PREDICTED:_Canis_lupus_familiaris_60S_ribosomal_protein_L23a_(LOC106558887),_mRNA	LOC106558887	#N/A
PPIB	Jejunum		XM_014107261.1	0.175931	PREDICTED:_Canis_lupus_familiaris_CDK5_regulatory_subunit_associated_protein_1_(CDK5RAP1),_transcript_variant_X5,_mRNA	CDK5RAP1	Skel_muscle
RPL14	Lymphnode		NM_001253741.1	0.175491	Canis_lupus_familiaris_keratin_14_(KRT14),_mRNA	KRT14	#N/A
RPL13A	Lymphnode		XM_014111449.1	0.174905	PREDICTED:_Canis_lupus_familiaris_KRAB_box_domain_containing_4_(KRBOX4),_transcript_variant_X2,_mRNA	KRBOX4	#N/A
PTN	Brain		XM_534406.5	0.174334	PREDICTED:_Canis_lupus_familiaris_reactive_oxygen_species_modulator_1_(ROMO1),_mRNA	ROMO1	Heart
SPTAN1	Brain		XR_001315425.1	0.174114	PREDICTED:_Canis_lupus_familiaris_uncharacterized_LOC102157205_(LOC102157205),_transcript_variant_X2,_ncRNA	LOC102157205	#N/A
LOC611681///LOC611222///LOC610320///LOC609391///LOC609252///LOC608861///LOC608838///LOC608584///LOC608206///LOC607788///LOC607619///LOC606902///LOC606833///LOC478864	Pancreas		XM_005641513.2	0.17363	PREDICTED:_Canis_lupus_familiaris_polysaccharide_biosynthesis_domain_containing_1_(PBDC1),_transcript_variant_X2,_mRNA	PBDC1	Kidney
LOC612156///LOC612118///LOC611333///LOC610683///LOC610309///LOC610259///LOC610211///LOC610049///LOC609929///LOC608830///LOC608479///LOC607825///LOC607078///LOC606857///LOC492077///LOC491880///LOC490340///LOC490271///LOC489985///LOC489216///LOC488702///LOC488656///LOC488591///LOC488411///LOC487581///LOC487478///LOC486803///LOC486572///LOC485733///LOC483045///LOC482010///LOC480206///LOC479206///LOC…	Skel_muscle		XR_001317077.1	0.173167	PREDICTED:_Canis_lupus_familiaris_uncharacterized_LOC106559380_(LOC106559380),_transcript_variant_X3,_misc_RNA	LOC106559380	#N/A
ATP6V0C	Brain		XM_005630360.2	0.172767	PREDICTED:_Canis_lupus_familiaris_galactose_mutarotase_(aldose_1-epimerase)_(GALM),_transcript_variant_X3,_mRNA	GALM	Kidney
SLC25A5	Jejunum		XR_293514.2	0.172218	PREDICTED:_Canis_lupus_familiaris_uncharacterized_LOC102153507_(LOC102153507),_ncRNA	LOC102153507	#N/A
PSMB5	Skel_muscle		XM_844355.4	0.172081	PREDICTED:_Canis_lupus_familiaris_alcohol_dehydrogenase,_iron_containing,_1_(ADHFE1),_transcript_variant_X2,_mRNA	ADHFE1	Liver
HSPA5	Pancreas		XR_001316731.1	0.171625	PREDICTED:_Canis_lupus_familiaris_uncharacterized_LOC102156352_(LOC102156352),_transcript_variant_X2,_ncRNA	LOC102156352	#N/A
LOC607158	Lymphnode		NM_001003264.1	0.171566	Canis_lupus_familiaris_signal_recognition_particle_72kDa_(SRP72),_mRNA	SRP72	Pancreas
PPAP2B	Heart		XM_014106935.1	0.171485	PREDICTED:_Canis_lupus_familiaris_sperm_associated_antigen_4_(SPAG4),_transcript_variant_X3,_mRNA	SPAG4	Kidney
PPP2CA	Brain		XM_847237.4	0.171161	PREDICTED:_Canis_lupus_familiaris_family_with_sequence_similarity_111,_member_A_(FAM111A),_mRNA	FAM111A	Lymphnode
GNAS	Brain		XR_293139.2	0.170833	PREDICTED:_Canis_lupus_familiaris_uncharacterized_LOC102153743_(LOC102153743),_ncRNA	LOC102153743	#N/A
GPM6A	Brain		XM_534517.5	0.170581	PREDICTED:_Canis_lupus_familiaris_solute_carrier_family_46,_member_3_(SLC46A3),_mRNA	SLC46A3	Kidney
GDI1	Brain		XM_005635944.2	0.169725	PREDICTED:_Canis_lupus_familiaris_dual_specificity_phosphatase_28_(DUSP28),_mRNA	DUSP28	#N/A
LOC487816///RPL18///RPL18	Lymphnode		XM_005641283.2	0.169173	PREDICTED:_Canis_lupus_familiaris_KRAB_box_domain_containing_4_(KRBOX4),_transcript_variant_X1,_mRNA	KRBOX4	#N/A
TSPAN7	Brain		XM_014108627.1	0.168656	PREDICTED:_Canis_lupus_familiaris_pyridine_nucleotide-disulphide_oxidoreductase_domain_1_(PYROXD1),_transcript_variant_X2,_mRNA	PYROXD1	#N/A
CTNNBL1	Pancreas		XR_296257.2	0.168162	PREDICTED:_Canis_lupus_familiaris_uncharacterized_LOC102151700_(LOC102151700),_ncRNA	LOC102151700	#N/A
PAK1	Brain		XM_544625.4	0.167763	PREDICTED:_Canis_lupus_familiaris_serine_peptidase_inhibitor,_Kunitz_type_1_(SPINT1),_mRNA	SPINT1	Jejunum
LOC611474	Liver		XR_001314682.1	0.167335	PREDICTED:_Canis_lupus_familiaris_pyridine_nucleotide-disulphide_oxidoreductase_domain_1_(PYROXD1),_transcript_variant_X3,_misc_RNA	PYROXD1	#N/A
LOC607365///LOC474591	Jejunum		XR_001316032.1	0.167264	PREDICTED:_Canis_lupus_familiaris_uncharacterized_LOC102155584_(LOC102155584),_transcript_variant_X1,_ncRNA	LOC102155584	#N/A
S100A6	Lung		XM_014118339.1	0.167036	PREDICTED:_Canis_lupus_familiaris_suppressor_APC_domain_containing_1_(SAPCD1),_transcript_variant_X7,_mRNA	SAPCD1	#N/A
PSMA3	Lymphnode		XM_005620014.2	0.166382	PREDICTED:_Canis_lupus_familiaris_aurora_kinase_B_(AURKB),_transcript_variant_X2,_mRNA	AURKB	Lymphnode
PRDX1	Kidney		XR_001315601.1	0.165877	PREDICTED:_Canis_lupus_familiaris_uncharacterized_LOC106558452_(LOC106558452),_ncRNA	LOC106558452	#N/A
NUDC	Brain		XR_001318528.1	0.165354	PREDICTED:_Canis_lupus_familiaris_UEV_and_lactate/malate_dehyrogenase_domains_(UEVLD),_transcript_variant_X10,_misc_RNA	UEVLD	Pancreas
PPP2R2B	Brain		XR_292801.2	0.165217	PREDICTED:_Canis_lupus_familiaris_uncharacterized_LOC102154138_(LOC102154138),_ncRNA	LOC102154138	#N/A
MYL6	Lung		XM_014112432.1	0.164997	PREDICTED:_Canis_lupus_familiaris_isocitrate_dehydrogenase_2_(NADP+),_mitochondrial_(IDH2),_mRNA	IDH2	Heart
NDUFB8	Heart		XM_537138.5	0.164518	PREDICTED:_Canis_lupus_familiaris_interferon_regulatory_factor_6_(IRF6),_transcript_variant_X2,_mRNA	IRF6	Pancreas
TAGLN3	Brain		XR_001314625.1	0.16413	PREDICTED:_Canis_lupus_familiaris_uncharacterized_LOC102156919_(LOC102156919),_transcript_variant_X4,_ncRNA	LOC102156919	#N/A
NDUFA8	Heart		XR_294212.2	0.163158	PREDICTED:_Canis_lupus_familiaris_uncharacterized_LOC102155396_(LOC102155396),_ncRNA	LOC102155396	#N/A
ZNF706	Brain		XR_001318058.1	0.163074	PREDICTED:_Canis_lupus_familiaris_uncharacterized_LOC106559916_(LOC106559916),_ncRNA	LOC106559916	#N/A
NDUFB5	Heart		XM_532611.5	0.162704	PREDICTED:_Canis_lupus_familiaris_DPH2_homolog_(DPH2),_transcript_variant_X1,_mRNA	DPH2	Pancreas
GSTA4	Brain		XM_547717.3	0.161972	PREDICTED:_Canis_lupus_familiaris_uncharacterized_LOC490595_(LOC490595),_mRNA	LOC490595	Pancreas
HINT1	Kidney		XR_292136.2	0.161017	PREDICTED:_Canis_lupus_familiaris_uncharacterized_LOC102153493_(LOC102153493),_transcript_variant_X1,_ncRNA	LOC102153493	#N/A
NDUFB4	Heart		XM_003639821.3	0.160714	PREDICTED:_Canis_lupus_familiaris_cystatin-C-like_(LOC607874),_mRNA	LOC607874	Liver
TSPAN7	Brain		XM_014122175.1	0.16061	PREDICTED:_Canis_lupus_familiaris_docosahexaenoic_acid_omega-hydroxylase_CYP4F3_(LOC484867),_transcript_variant_X2,_mRNA	LOC484867	Liver
GABARAP	Spleen		XR_293360.2	0.160178	PREDICTED:_Canis_lupus_familiaris_uncharacterized_LOC102152977_(LOC102152977),_transcript_variant_X2,_ncRNA	LOC102152977	#N/A
MAP1LC3B	Brain		XM_863466.4	0.159705	PREDICTED:_Canis_lupus_familiaris_arginine_and_glutamate_rich_1_(ARGLU1),_mRNA	ARGLU1	Lymphnode
OLFM1	Brain		XM_546867.4	0.159526	PREDICTED:_Canis_lupus_familiaris_DEAD_(Asp-Glu-Ala-Asp)_box_polypeptide_28_(DDX28),_mRNA	DDX28	Skel_muscle
FGFR1OP2	Brain		XM_005622335.2	0.158984	PREDICTED:_Canis_lupus_familiaris_interferon_regulatory_factor_6_(IRF6),_transcript_variant_X1,_mRNA	IRF6	Pancreas
NARS	Brain		XM_005620604.2	0.158978	PREDICTED:_Canis_lupus_familiaris_poly(A)_binding_protein,_nuclear_1-like_(cytoplasmic)_(PABPN1L),_mRNA	PABPN1L	#N/A
ENO1	Kidney		XR_001314198.1	0.158798	PREDICTED:_Canis_lupus_familiaris_uncharacterized_LOC100687817_(LOC100687817),_transcript_variant_X3,_ncRNA	LOC100687817	#N/A
MRPL36	Skel_muscle		XM_005623754.2	0.158562	PREDICTED:_Canis_lupus_familiaris_family_with_sequence_similarity_181,_member_A_(FAM181A),_transcript_variant_X3,_mRNA	FAM181A	Pancreas
WDR47	Brain		NM_001003295.2	0.157407	Canis_lupus_familiaris_heat_shock_27kDa_protein_1_(HSPB1),_mRNA	HSPB1	Heart
RAPGEF2	Brain		XR_001316077.1	0.157324	PREDICTED:_Canis_lupus_familiaris_uncharacterized_LOC106558734_(LOC106558734),_ncRNA	LOC106558734	#N/A
DNAJB6	Brain		XR_001317891.1	0.156984	PREDICTED:_Canis_lupus_familiaris_X-ray_repair_complementing_defective_repair_in_Chinese_hamster_cells_2_(XRCC2),_transcript_variant_X2,_misc_RNA	XRCC2	Lymphnode
STX8	Brain		NM_001097549.1	0.156898	Canis_lupus_familiaris_ribonuclease_L_(2',5'-oligoisoadenylate_synthetase-dependent)_(RNASEL),_mRNA	RNASEL	Liver
FHL1	Skel_muscle		XM_014108602.1	0.156262	PREDICTED:_Canis_lupus_familiaris_interleukin_17_receptor_A_(IL17RA),_partial_mRNA	IL17RA	Lymphnode
SOD1	Liver		XM_014120329.1	0.156093	PREDICTED:_Canis_lupus_familiaris_cytochrome_P450_2F5_(LOC612477),_transcript_variant_X2,_mRNA	LOC612477	Lung
LOC477072	Liver		XR_294648.2	0.155556	PREDICTED:_Canis_lupus_familiaris_uncharacterized_LOC102152764_(LOC102152764),_transcript_variant_X2,_ncRNA	LOC102152764	#N/A
RPS20	Lymphnode		XR_296567.1	0.155251	PREDICTED:_Canis_lupus_familiaris_uncharacterized_LOC102151167_(LOC102151167),_ncRNA	LOC102151167	#N/A
ADD3	Heart		XM_014114118.1	0.155181	PREDICTED:_Canis_lupus_familiaris_carboxylesterase_2_(CES2),_transcript_variant_X2,_mRNA	CES2	Kidney
SELK	Heart		XM_005638813.1	0.154653	PREDICTED:_Canis_lupus_familiaris_keratin_associated_protein_13-2_(KRTAP13-2),_mRNA	KRTAP13-2	#N/A
PRKCZ	Brain		XM_014114051.1	0.154609	PREDICTED:_Canis_lupus_familiaris_vacuolar_protein_sorting_4_homolog_A_(S._cerevisiae)_(VPS4A),_transcript_variant_X3,_mRNA	VPS4A	Skel_muscle
SGTB	Brain		XM_005638794.2	0.154557	PREDICTED:_Canis_lupus_familiaris_RWD_domain_containing_2B_(RWDD2B),_transcript_variant_X3,_mRNA	RWDD2B	Heart
TPI1	Skel_muscle		XM_005630734.2	0.15407	PREDICTED:_Canis_lupus_familiaris_hemochromatosis_type_2_(juvenile)_(HFE2),_transcript_variant_X4,_mRNA	HFE2	Skel_muscle
RPS18	Lymphnode		XR_001317076.1	0.153999	PREDICTED:_Canis_lupus_familiaris_uncharacterized_LOC106559380_(LOC106559380),_transcript_variant_X2,_misc_RNA	LOC106559380	#N/A
PPP3CA	Brain		XR_001315229.1	0.152692	PREDICTED:_Canis_lupus_familiaris_uncharacterized_LOC102154005_(LOC102154005),_misc_RNA	LOC102154005	#N/A
KHDRBS3	Brain		XM_014117842.1	0.152348	PREDICTED:_Canis_lupus_familiaris_family_with_sequence_similarity_166,_member_B_(FAM166B),_transcript_variant_X4,_mRNA	FAM166B	Pancreas
UBE4A	Heart		XM_005621479.2	0.15224	PREDICTED:_Canis_lupus_familiaris_acyl-CoA_synthetase_medium-chain_family_member_5_(ACSM5),_transcript_variant_X1,_mRNA	ACSM5	Liver
NDUFB6	Heart		XM_005632761.2	0.152089	PREDICTED:_Canis_lupus_familiaris_docosahexaenoic_acid_omega-hydroxylase_CYP4F3_(LOC484867),_transcript_variant_X10,_mRNA	LOC484867	Liver
LOC480059	Lymphnode		XM_014111860.1	0.151938	PREDICTED:_Canis_lupus_familiaris_NAD(P)_dependent_steroid_dehydrogenase-like_(NSDHL),_transcript_variant_X3,_mRNA	NSDHL	Liver
GAD1	Brain		XM_005621642.2	0.151836	PREDICTED:_Canis_lupus_familiaris_uncharacterized_LOC610677_(LOC610677),_mRNA	LOC610677	#N/A
LOC608150///DBI	Liver		XM_005639221.1	0.151786	PREDICTED:_Canis_lupus_familiaris_alcohol_dehydrogenase_1-like_(LOC100856515),_transcript_variant_X3,_mRNA	LOC100856515	#N/A
MAP1LC3A	Heart		XM_844813.4	0.151709	PREDICTED:_Canis_lupus_familiaris_aurora_kinase_B_(AURKB),_transcript_variant_X7,_mRNA	AURKB	Lymphnode
CYCS	Heart		XM_005635788.1	0.151707	PREDICTED:_Canis_lupus_familiaris_keratin-associated_protein_5-2-like_(LOC102153243),_transcript_variant_X2,_mRNA	LOC102153243	#N/A
LOC475912	Heart		XM_005639714.2	0.151618	PREDICTED:_Canis_lupus_familiaris_adiponectin,_C1Q_and_collagen_domain_containing_(ADIPOQ),_transcript_variant_X2,_mRNA	ADIPOQ	Lymphnode
OCIAD1	Brain		XM_005630738.2	0.151515	PREDICTED:_Canis_lupus_familiaris_histone_H2B_type_2-E_(LOC483170),_mRNA	LOC483170	#N/A
HSPD1	Kidney		XM_005616810.2	0.15102	PREDICTED:_Canis_lupus_familiaris_MICOS_complex_subunit_MIC10-like_(LOC102155376),_mRNA	LOC102155376	#N/A
LOC612591	Lymphnode		XM_014118335.1	0.150713	PREDICTED:_Canis_lupus_familiaris_suppressor_APC_domain_containing_1_(SAPCD1),_transcript_variant_X4,_mRNA	SAPCD1	#N/A
NRXN1	Brain		XM_844184.4	0.150579	PREDICTED:_Canis_lupus_familiaris_uroplakin-3b_(LOC607577),_transcript_variant_X2,_mRNA	LOC607577	Lung
LOC609853///LCP1	Lymphnode		XM_005637221.2	0.150311	PREDICTED:_Canis_lupus_familiaris_parathymosin_(PTMS),_mRNA	PTMS	Liver
UQCRFS1	Heart		XM_005635697.2	0.149839	PREDICTED:_Canis_lupus_familiaris_ADAM-like,_decysin_1_(ADAMDEC1),_mRNA	ADAMDEC1	Jejunum
RPS27L	Pancreas		XR_296659.2	0.149573	PREDICTED:_Canis_lupus_familiaris_uncharacterized_LOC102154380_(LOC102154380),_ncRNA	LOC102154380	#N/A
C35H6orf62	Lymphnode		NM_001313776.1	0.149004	Canis_lupus_familiaris_creatine_kinase,_muscle_(CKM),_mRNA	CKM	#N/A
MLF2	Brain		XM_014118334.1	0.148223	PREDICTED:_Canis_lupus_familiaris_suppressor_APC_domain_containing_1_(SAPCD1),_transcript_variant_X3,_mRNA	SAPCD1	#N/A
APOD	Brain		XM_014120135.1	0.148148	PREDICTED:_Canis_lupus_familiaris_60S_ribosomal_protein_L31_(LOC106559862),_mRNA	LOC106559862	#N/A
PPIAP5///PPIA///LOC403581	Brain		XM_005626841.2	0.146931	PREDICTED:_Canis_lupus_familiaris_solute_carrier_family_25,_member_51_(SLC25A51),_transcript_variant_X3,_mRNA	SLC25A51	#N/A
PHYHIPL	Brain		XM_005626850.2	0.146818	PREDICTED:_Canis_lupus_familiaris_chromosome_11_open_reading_frame,_human_C9orf156_(C11H9orf156),_transcript_variant_X2,_mRNA	C11H9orf156	Heart
LOC609205///LOC608270///LOC487822///LDHB///LOC476213///LOC475101	Heart		XM_005633903.1	0.146423	PREDICTED:_Canis_lupus_familiaris_tumor_protein,_translationally-controlled_1_(TPT1),_mRNA	TPT1	Pancreas
DST	Heart		XM_014107729.1	0.146026	PREDICTED:_Canis_lupus_familiaris_uncharacterized_LOC477528_(LOC477528),_transcript_variant_X3,_mRNA	LOC477528	Brain
ENO2	Brain		XM_539246.5	0.145972	PREDICTED:_Canis_lupus_familiaris_GUF1_homolog,_GTPase_(GUF1),_mRNA	GUF1	Skel_muscle
FEZ1	Brain		XM_014106327.1	0.14574	PREDICTED:_Canis_lupus_familiaris_uncharacterized_LOC106557565_(LOC106557565),_mRNA	LOC106557565	#N/A
ATG3	Spleen		XM_005638967.2	0.14556	PREDICTED:_Canis_lupus_familiaris_keratin-associated_protein_12-1-like_(LOC100855886),_mRNA	LOC100855886	#N/A
LOC474739	Brain		NM_001130437.2	0.145455	Canis_lupus_familiaris_poly(A)_binding_protein,_nuclear_1_(PABPN1),_mRNA	PABPN1	#N/A
PRPF8	Brain		XM_014117015.1	0.145334	PREDICTED:_Canis_lupus_familiaris_GLE1_RNA_export_mediator_(GLE1),_mRNA	GLE1	Pancreas
RPL7A	Lymphnode		NM_001003067.2	0.145249	Canis_lupus_familiaris_heat_shock_protein_70_(HSP70),_mRNA	HSP70	Lung
TST	Brain		NM_001003161.1	0.142857	Canis_lupus_familiaris_S100_calcium_binding_protein_A4_(S100A4),_mRNA	S100A4	Spleen
RPS27///LOC490449	Lymphnode		XM_014116135.1	0.142815	PREDICTED:_Canis_lupus_familiaris_family_with_sequence_similarity_181,_member_A_(FAM181A),_transcript_variant_X1,_mRNA	FAM181A	Pancreas
POMP	Heart		XM_014121649.1	0.142736	PREDICTED:_Canis_lupus_familiaris_TSEN2_tRNA_splicing_endonuclease_subunit_(TSEN2),_transcript_variant_X2,_mRNA	TSEN2	Kidney
PRDX2	Skel_muscle		XR_296674.2	0.142241	PREDICTED:_Canis_lupus_familiaris_uncharacterized_LOC102152345_(LOC102152345),_ncRNA	LOC102152345	#N/A
PTN	Brain		NM_001286937.1	0.14198	Canis_lupus_familiaris_eukaryotic_translation_initiation_factor_1_(EIF1),_mRNA	EIF1	Brain
HSP90AB1///LOC474634	Lymphnode		XM_845786.3	0.141509	PREDICTED:_Canis_lupus_familiaris_placenta-specific_gene_8_protein_(LOC608687),_mRNA	LOC608687	Liver
SPP1	Kidney		NM_001003085.1	0.141446	Canis_lupus_familiaris_carboxylesterase_1_(CES1),_mRNA	CES1	Liver
SCP2	Liver		XR_291981.2	0.141277	PREDICTED:_Canis_lupus_familiaris_uncharacterized_LOC102152185_(LOC102152185),_ncRNA	LOC102152185	#N/A
MMD	Brain		XM_536282.5	0.140854	PREDICTED:_Canis_lupus_familiaris_phosphatidylinositol_glycan_anchor_biosynthesis,_class_G_(PIGG),_transcript_variant_X1,_mRNA	PIGG	Kidney
LOC608876///LOC477105///RPSA	Lymphnode		XM_533037.4	0.140785	PREDICTED:_Canis_lupus_familiaris_thioredoxin_interacting_protein_(TXNIP),_mRNA	TXNIP	Lung
LOC478277	Jejunum		XM_005619087.2	0.140598	PREDICTED:_Canis_lupus_familiaris_transmembrane_protein_254_(TMEM254),_transcript_variant_X1,_mRNA	TMEM254	Pancreas
SCN1B	Brain		XM_533294.5	0.140598	PREDICTED:_Canis_lupus_familiaris_major_facilitator_superfamily_domain_containing_8_(MFSD8),_transcript_variant_X1,_mRNA	MFSD8	Lung
KLHDC3	Brain		XR_001317256.1	0.14038	PREDICTED:_Canis_lupus_familiaris_uncharacterized_LOC106559463_(LOC106559463),_ncRNA	LOC106559463	#N/A
ITGAV	Kidney		XR_294488.2	0.140221	PREDICTED:_Canis_lupus_familiaris_uncharacterized_LOC102155237_(LOC102155237),_transcript_variant_X2,_ncRNA	LOC102155237	#N/A
LOC611779///LOC611380///LOC492214///LOC491789///LOC479542///RPL29///LOC476328	Lymphnode		XM_005629620.2	0.14	PREDICTED:_Canis_lupus_familiaris_ral_guanine_nucleotide_dissociation_stimulator-like_(LOC102153306),_mRNA	LOC102153306	#N/A
GNAI1	Brain		XR_001314869.1	0.139912	PREDICTED:_Canis_lupus_familiaris_uncharacterized_LOC106558021_(LOC106558021),_ncRNA	LOC106558021	#N/A
ARPC3	Lymphnode		XR_001314977.1	0.139579	PREDICTED:_Canis_lupus_familiaris_uncharacterized_LOC106558078_(LOC106558078),_ncRNA	LOC106558078	#N/A
DSTN	Lung		XM_845109.4	0.139556	PREDICTED:_Canis_lupus_familiaris_chromosome_15_open_reading_frame,_human_C1orf109_(C15H1orf109),_mRNA	C15H1orf109	Pancreas
PRKCZ	Pancreas		XM_014114981.1	0.13932	PREDICTED:_Canis_lupus_familiaris_zinc_finger_protein_577-like_(LOC102155960),_transcript_variant_X6,_mRNA	LOC102155960	#N/A
UQCRQ	Heart		XM_014112330.1	0.139276	PREDICTED:_Canis_lupus_familiaris_small_integral_membrane_protein_20_(SMIM20),_transcript_variant_X1,_mRNA	SMIM20	Skel_muscle
SNURF///SNRPN	Brain		XR_001315741.1	0.139194	PREDICTED:_Canis_lupus_familiaris_uncharacterized_LOC106558564_(LOC106558564),_ncRNA	LOC106558564	#N/A
PGAM1	Brain		XM_005622962.2	0.138932	PREDICTED:_Canis_lupus_familiaris_nephrosis_2,_idiopathic,_steroid-resistant_(podocin)_(NPHS2),_mRNA	NPHS2	Kidney
NDUFB3	Heart		XM_005619677.2	0.138723	PREDICTED:_Canis_lupus_familiaris_coiled-coil_domain_containing_153_(CCDC153),_transcript_variant_X2,_mRNA	CCDC153	#N/A
MAPK1	Brain		NM_001195845.2	0.138609	Canis_lupus_familiaris_actin,_beta_(ACTB),_mRNA	ACTB	Skel_muscle
C3H5orf13	Brain		XM_014113580.1	0.138251	PREDICTED:_Canis_lupus_familiaris_aurora_kinase_B_(AURKB),_transcript_variant_X4,_mRNA	AURKB	Lymphnode
ATP6V1E1	Brain		XM_005640112.2	0.138063	PREDICTED:_Canis_lupus_familiaris_histone_H1.3_(LOC611113),_mRNA	LOC611113	#N/A
VAMP2	Brain		NM_001003171.2	0.137931	Canis_lupus_familiaris_Fc_fragment_of_IgE,_high_affinity_I,_receptor_for;_gamma_polypeptide_(FCER1G),_mRNA	FCER1G	Spleen
H3F3A	Jejunum		XR_295782.1	0.137324	PREDICTED:_Canis_lupus_familiaris_uncharacterized_LOC102154373_(LOC102154373),_ncRNA	LOC102154373	#N/A
SEC62///LOC485507	Brain		NM_001197044.1	0.136804	Canis_lupus_familiaris_cytochrome_P450_2C21_(CYP2C18),_mRNA	CYP2C18	Liver
MYCBP2	Lymphnode		XR_001317794.1	0.136612	PREDICTED:_Canis_lupus_familiaris_uncharacterized_LOC106559768_(LOC106559768),_ncRNA	LOC106559768	#N/A
SMYD2	Heart		XM_014118338.1	0.135983	PREDICTED:_Canis_lupus_familiaris_suppressor_APC_domain_containing_1_(SAPCD1),_transcript_variant_X6,_mRNA	SAPCD1	#N/A
AMZ2	Brain		XR_296378.2	0.135537	PREDICTED:_Canis_lupus_familiaris_uncharacterized_LOC102157336_(LOC102157336),_ncRNA	LOC102157336	#N/A
NDUFS4	Heart		XR_001315514.1	0.135501	PREDICTED:_Canis_lupus_familiaris_uncharacterized_LOC106558367_(LOC106558367),_transcript_variant_X2,_ncRNA	LOC106558367	#N/A
RHEB	Pancreas		XM_844065.2	0.135429	PREDICTED:_Canis_lupus_familiaris_NK6_homeobox_3_(NKX6-3),_mRNA	NKX6-3	Pancreas
LOC606860	Heart		XR_001316983.1	0.135231	PREDICTED:_Canis_lupus_familiaris_zinc_finger_and_BTB_domain_containing_43_(ZBTB43),_transcript_variant_X5,_misc_RNA	ZBTB43	Pancreas
EMC4	Heart		XM_005616331.2	0.134717	PREDICTED:_Canis_lupus_familiaris_protein_phosphatase_1,_regulatory_subunit_15A_(PPP1R15A),_transcript_variant_X1,_mRNA	PPP1R15A	Lung
FAM213A	Liver		XM_005626029.2	0.134383	PREDICTED:_Canis_lupus_familiaris_mitochondrial_ribosomal_protein_L30_(MRPL30),_transcript_variant_X3,_mRNA	MRPL30	Lymphnode
SCOC	Brain		XR_001314841.1	0.134036	PREDICTED:_Canis_lupus_familiaris_uncharacterized_LOC106557993_(LOC106557993),_ncRNA	LOC106557993	#N/A
NDUFS5	Heart		XR_292311.2	0.132626	PREDICTED:_Canis_lupus_familiaris_uncharacterized_LOC102153929_(LOC102153929),_transcript_variant_X1,_ncRNA	LOC102153929	#N/A
MRFAP1	Brain		XM_846187.4	0.132155	PREDICTED:_Canis_lupus_familiaris_acyl-CoA_synthetase_medium-chain_family_member_5_(ACSM5),_transcript_variant_X4,_mRNA	ACSM5	Liver
PNMA1	Brain		XR_001317485.1	0.132013	PREDICTED:_Canis_lupus_familiaris_uncharacterized_LOC106559618_(LOC106559618),_ncRNA	LOC106559618	#N/A
GDI2	Jejunum		XM_532934.4	0.131663	PREDICTED:_Canis_lupus_familiaris_glutaminyl-peptide_cyclotransferase_(QPCT),_transcript_variant_X2,_mRNA	QPCT	Brain
LOC490297///SUMO2	Lymphnode		XR_294333.1	0.131439	PREDICTED:_Canis_lupus_familiaris_cyclic_AMP-responsive_element-binding_protein_3-like_protein_2_(LOC102152103),_transcript_variant_X3,_misc_RNA	LOC102152103	#N/A
NDUFC1	Skel_muscle		XM_003638826.3	0.13139	PREDICTED:_Canis_lupus_familiaris_gem_(nuclear_organelle)_associated_protein_7_(GEMIN7),_transcript_variant_X2,_mRNA	GEMIN7	Lymphnode
LOC487880///RPS17	Pancreas		XM_003435456.3	0.131382	PREDICTED:_Canis_lupus_familiaris_claudin_34_(CLDN34),_transcript_variant_X3,_mRNA	CLDN34	#N/A
DBNDD2	Brain		XM_014122392.1	0.131234	PREDICTED:_Canis_lupus_familiaris_ribosomal_protein_S15_(RPS15),_mRNA	RPS15	Lymphnode
CHP1	Brain		XM_014111859.1	0.1311	PREDICTED:_Canis_lupus_familiaris_NAD(P)_dependent_steroid_dehydrogenase-like_(NSDHL),_transcript_variant_X2,_mRNA	NSDHL	Liver
DYNLRB1	Brain		XM_845663.4	0.131001	PREDICTED:_Canis_lupus_familiaris_TruB_pseudouridine_(psi)_synthase_family_member_2_(TRUB2),_mRNA	TRUB2	Lymphnode
SET	Lymphnode		XR_001317244.1	0.130787	PREDICTED:_Canis_lupus_familiaris_uncharacterized_LOC102153456_(LOC102153456),_ncRNA	LOC102153456	#N/A
RPS20	Lymphnode		XR_291522.2	0.130165	PREDICTED:_Canis_lupus_familiaris_uncharacterized_LOC102156435_(LOC102156435),_ncRNA	LOC102156435	#N/A
RRAGA	Brain		XR_001314804.1	0.130081	PREDICTED:_Canis_lupus_familiaris_uncharacterized_LOC102156501_(LOC102156501),_transcript_variant_X3,_misc_RNA	LOC102156501	#N/A
RPL36AL	Lymphnode		XR_294575.2	0.129707	PREDICTED:_Canis_lupus_familiaris_uncharacterized_LOC102156593_(LOC102156593),_ncRNA	LOC102156593	#N/A
PGK1	Skel_muscle		XM_003433512.3	0.129545	PREDICTED:_Canis_lupus_familiaris_keratin,_type_II_cytoskeletal_6A_(LOC100687987),_mRNA	LOC100687987	#N/A
EEF1G	Lymphnode		XM_847749.4	0.129246	PREDICTED:_Canis_lupus_familiaris_tumor-associated_calcium_signal_transducer_2_(TACSTD2),_mRNA	TACSTD2	#N/A
PLD3	Brain		XM_014114353.1	0.128989	PREDICTED:_Canis_lupus_familiaris_zinc_finger_protein_785_(ZNF785),_mRNA	ZNF785	#N/A
UQCR10	Heart		XR_001317913.1	0.128535	PREDICTED:_Canis_lupus_familiaris_uncharacterized_LOC106559852_(LOC106559852),_ncRNA	LOC106559852	#N/A
38596	Brain		XM_003433976.2	0.128347	PREDICTED:_Canis_lupus_familiaris_keratin_associated_protein_24-1_(KRTAP24-1),_mRNA	KRTAP24-1	#N/A
TMEM9B	Brain		XR_001315920.1	0.128289	PREDICTED:_Canis_lupus_familiaris_uncharacterized_LOC106558654_(LOC106558654),_ncRNA	LOC106558654	#N/A
OXR1	Brain		XM_014117456.1	0.127838	PREDICTED:_Canis_lupus_familiaris_aspartic_peptidase,_retroviral-like_1_(ASPRV1),_mRNA	ASPRV1	Pancreas
LOC611681///LOC609252///LOC608861///LOC608838///LOC608584///LOC607788///RPL21///LOC478864	Lymphnode		XM_005625608.2	0.127674	PREDICTED:_Canis_lupus_familiaris_solute_carrier_family_35,_member_E3_(SLC35E3),_transcript_variant_X4,_mRNA	SLC35E3	Kidney
RUFY3	Brain		XR_295813.1	0.127479	PREDICTED:_Canis_lupus_familiaris_uncharacterized_LOC102156972_(LOC102156972),_ncRNA	LOC102156972	#N/A
CCT5	Lymphnode		XM_005631491.2	0.127208	PREDICTED:_Canis_lupus_familiaris_Finkel-Biskis-Reilly_murine_sarcoma_virus_(FBR-MuSV)_ubiquitously_expressed_(FAU),_mRNA	FAU	Lymphnode
GABARAPL2	Brain		XM_005616455.2	0.127006	PREDICTED:_Canis_lupus_familiaris_gem_(nuclear_organelle)_associated_protein_7_(GEMIN7),_transcript_variant_X1,_mRNA	GEMIN7	Lymphnode
UBE2E3	Brain		XM_846940.4	0.126657	PREDICTED:_Canis_lupus_familiaris_single-pass_membrane_protein_with_aspartate-rich_tail_1_(SMDT1),_mRNA	SMDT1	Skel_muscle
CTTN	Jejunum		NM_001252267.1	0.126582	Canis_lupus_familiaris_small_EDRK-rich_factor_2_(SERF2),_transcript_variant_1,_mRNA	SERF2	Lung
LOC612667///LOC611971///LOC610188///LOC608388///PSMA1	Lymphnode		XM_014113583.1	0.126142	PREDICTED:_Canis_lupus_familiaris_aurora_kinase_B_(AURKB),_transcript_variant_X9,_mRNA	AURKB	Lymphnode
FLOT1	Brain		XM_014111291.1	0.126061	PREDICTED:_Canis_lupus_familiaris_CD84_molecule_(CD84),_transcript_variant_X2,_mRNA	CD84	Lymphnode
MPC2	Heart		XM_014107258.1	0.125635	PREDICTED:_Canis_lupus_familiaris_CDK5_regulatory_subunit_associated_protein_1_(CDK5RAP1),_transcript_variant_X1,_mRNA	CDK5RAP1	Skel_muscle
SIRT5	Heart		XM_005626217.1	0.125628	PREDICTED:_Canis_lupus_familiaris_v-maf_avian_musculoaponeurotic_fibrosarcoma_oncogene_homolog_F_(MAFF),_mRNA	MAFF	Pancreas
ANXA5	Lung		XM_014107560.1	0.125298	PREDICTED:_Canis_lupus_familiaris_F-box_protein_25_(FBXO25),_transcript_variant_X1,_mRNA	FBXO25	Brain
RNASEK	Lung		XM_014114467.1	0.124896	PREDICTED:_Canis_lupus_familiaris_melanoma_inhibitory_activity_protein_3-like_(LOC106557520),_mRNA	LOC106557520	#N/A
COX17	Heart		XM_533877.5	0.124812	PREDICTED:_Canis_lupus_familiaris_ribosomal_protein_L18a_(RPL18A),_mRNA	RPL18A	Lymphnode
FUS	Lymphnode		XM_003638833.3	0.124783	PREDICTED:_Canis_lupus_familiaris_lectin,_galactoside-binding,_soluble,_7B_(LGALS7B),_mRNA	LGALS7B	#N/A
NELL2	Brain		XM_014117841.1	0.124667	PREDICTED:_Canis_lupus_familiaris_family_with_sequence_similarity_166,_member_B_(FAM166B),_transcript_variant_X3,_mRNA	FAM166B	Pancreas
HSP90B1	Lymphnode		XR_294608.1	0.124646	PREDICTED:_Canis_lupus_familiaris_uncharacterized_LOC102151682_(LOC102151682),_ncRNA	LOC102151682	#N/A
PSMB4	Lymphnode		XM_014117966.1	0.124183	PREDICTED:_Canis_lupus_familiaris_basic_proline-rich_protein-like_(LOC106559515),_mRNA	LOC106559515	#N/A
LOC607644///SRP19	Lymphnode		XM_005635787.1	0.124069	PREDICTED:_Canis_lupus_familiaris_keratin-associated_protein_5-2-like_(LOC102153243),_transcript_variant_X1,_mRNA	LOC102153243	#N/A
TPRG1L	Kidney		XM_003434192.3	0.124042	PREDICTED:_Canis_lupus_familiaris_acyl-CoA_thioesterase_13_(ACOT13),_transcript_variant_X2,_mRNA	ACOT13	Liver
CHMP4B	Brain		XM_005632757.1	0.123849	PREDICTED:_Canis_lupus_familiaris_C-type_lectin_domain_family_4_member_G_(LOC102155605),_transcript_variant_X3,_mRNA	LOC102155605	#N/A
AKT3	Brain		XM_005616731.2	0.123596	PREDICTED:_Canis_lupus_familiaris_uncharacterized_LOC102153992_(LOC102153992),_transcript_variant_X1,_mRNA	LOC102153992	#N/A
NELL2	Brain		XR_001317886.1	0.123167	PREDICTED:_Canis_lupus_familiaris_uncharacterized_LOC106559829_(LOC106559829),_ncRNA	LOC106559829	#N/A
GLO1	Jejunum		XM_014110042.1	0.122817	PREDICTED:_Canis_lupus_familiaris_helicase,_POLQ-like_(HELQ),_transcript_variant_X4,_mRNA	HELQ	Lymphnode
ARMCX3	Brain		XM_014110562.1	0.122507	PREDICTED:_Canis_lupus_familiaris_uncharacterized_LOC100856160_(LOC100856160),_mRNA	LOC100856160	#N/A
LOC488109	Brain		XR_296522.2	0.122385	PREDICTED:_Canis_lupus_familiaris_uncharacterized_LOC102151166_(LOC102151166),_ncRNA	LOC102151166	#N/A
HNRNPD	Lymphnode		XR_291740.2	0.122093	PREDICTED:_Canis_lupus_familiaris_uncharacterized_LOC102155379_(LOC102155379),_transcript_variant_X5,_ncRNA	LOC102155379	#N/A
CCT8	Lymphnode		XM_014110535.1	0.122034	PREDICTED:_Canis_lupus_familiaris_uncharacterized_LOC100856216_(LOC100856216),_mRNA	LOC100856216	#N/A
EPB41L1	Brain		XR_001315895.1	0.121723	PREDICTED:_Canis_lupus_familiaris_uncharacterized_LOC106557508_(LOC106557508),_transcript_variant_X1,_ncRNA	LOC106557508	#N/A
CPD	Lung		XM_005642302.1	0.121655	PREDICTED:_Canis_lupus_familiaris_STAGA_complex_65_subunit_gamma-like_(LOC102155671),_partial_mRNA	LOC102155671	#N/A
PLP1	Brain		XM_005630093.1	0.121608	PREDICTED:_Canis_lupus_familiaris_ribosomal_protein_S7_(RPS7),_mRNA	RPS7	Lymphnode
PSMC3	Brain		XM_005642304.2	0.121461	PREDICTED:_Canis_lupus_familiaris_adenylate_cyclase_type_1-like_(LOC102155993),_transcript_variant_X2,_mRNA	LOC102155993	#N/A
HNRNPA2B1	Lymphnode		XM_005632724.2	0.121448	PREDICTED:_Canis_lupus_familiaris_GTP_binding_protein_3_(mitochondrial)_(GTPBP3),_mRNA	GTPBP3	Pancreas
LOC612098///LOC611252///HSP90AB1	Lymphnode		NM_001003283.2	0.12108	Canis_lupus_familiaris_ATPase,_Na+/K+_transporting,_beta_1_polypeptide_(ATP1B1),_mRNA	ATP1B1	Kidney
SMDT1	Skel_muscle		NM_001003327.2	0.12069	Canis_lupus_familiaris_heat_shock_protein_90kDa_beta_(Grp94),_member_1_(HSP90B1),_mRNA	HSP90B1	Lymphnode
MZT2B	Brain		XM_005630449.1	0.12055	PREDICTED:_Canis_lupus_familiaris_interleukin_36,_gamma_(IL36G),_transcript_variant_X1,_mRNA	IL36G	#N/A
HSPH1	Brain		XR_001317811.1	0.120444	PREDICTED:_Canis_lupus_familiaris_uncharacterized_LOC106559777_(LOC106559777),_ncRNA	LOC106559777	#N/A
LOC475009///RPL3	Lymphnode		XM_014110043.1	0.120361	PREDICTED:_Canis_lupus_familiaris_helicase,_POLQ-like_(HELQ),_transcript_variant_X5,_mRNA	HELQ	Lymphnode
BEX4	Brain		XM_547932.5	0.119904	PREDICTED:_Canis_lupus_familiaris_SRA_stem-loop_interacting_RNA_binding_protein_(SLIRP),_mRNA	SLIRP	Heart
MICAL2	Brain		XM_005638815.2	0.119701	PREDICTED:_Canis_lupus_familiaris_keratin-associated_protein_13-1-like_(LOC100686358),_mRNA	LOC100686358	#N/A
SPCS2	Pancreas		XM_005638792.2	0.119634	PREDICTED:_Canis_lupus_familiaris_RWD_domain_containing_2B_(RWDD2B),_transcript_variant_X2,_mRNA	RWDD2B	Heart
STMN2	Brain		XM_014122288.1	0.119443	PREDICTED:_Canis_lupus_familiaris_THO_complex_7_(THOC7),_transcript_variant_X2,_mRNA	THOC7	Lung
CSNK1A1	Jejunum		XR_001316397.1	0.119254	PREDICTED:_Canis_lupus_familiaris_glutamyl-tRNA_synthetase_2,_mitochondrial_(EARS2),_transcript_variant_X3,_misc_RNA	EARS2	Pancreas
GDPD2	Brain		XR_001317603.1	0.119048	PREDICTED:_Canis_lupus_familiaris_uncharacterized_LOC102152328_(LOC102152328),_ncRNA	LOC102152328	#N/A
RPL10	Lymphnode		XR_001318220.1	0.117982	PREDICTED:_Canis_lupus_familiaris_uncharacterized_LOC102152016_(LOC102152016),_ncRNA	LOC102152016	#N/A
LOC478678	Heart		XM_014111377.1	0.117166	PREDICTED:_Canis_lupus_familiaris_ferritin,_heavy_polypeptide_1_pseudogene_18_(FTH1P18),_mRNA	FTH1P18	#N/A
LOC480923	Brain		XM_843959.4	0.116895	PREDICTED:_Canis_lupus_familiaris_lymphocyte_antigen_6_complex,_locus_G5B_(LY6G5B),_mRNA	LY6G5B	Lymphnode
PSMC5	Brain		XM_014106938.1	0.116678	PREDICTED:_Canis_lupus_familiaris_sperm_associated_antigen_4_(SPAG4),_transcript_variant_X7,_mRNA	SPAG4	Kidney
LOC474798	Jejunum		XM_014111683.1	0.116433	PREDICTED:_Canis_lupus_familiaris_OTU_domain-containing_protein_5-like_(LOC102153388),_mRNA	LOC102153388	#N/A
MAP1A	Brain		XM_540610.5	0.116267	PREDICTED:_Canis_lupus_familiaris_smoothelin-like_1_(SMTNL1),_mRNA	SMTNL1	Skel_muscle
EID1	Brain		XR_001316090.1	0.115808	PREDICTED:_Canis_lupus_familiaris_uncharacterized_LOC106558739_(LOC106558739),_ncRNA	LOC106558739	#N/A
TMEM126A	Heart		XM_845324.4	0.115443	PREDICTED:_Canis_lupus_familiaris_limb_and_CNS_expressed_1_like_(LIX1L),_transcript_variant_X1,_mRNA	LIX1L	Spleen
RPS27	Lymphnode		NM_001002989.1	0.114883	Canis_lupus_familiaris_myotrophin_(MTPN),_mRNA	MTPN	Spleen
NME1///NME1	Brain		XR_292802.1	0.114695	PREDICTED:_Canis_lupus_familiaris_uncharacterized_LOC102154685_(LOC102154685),_ncRNA	LOC102154685	#N/A
HNRNPH3	Lung		XR_295780.2	0.114416	PREDICTED:_Canis_lupus_familiaris_uncharacterized_LOC102153177_(LOC102153177),_ncRNA	LOC102153177	#N/A
SMARCA2	Brain		XM_005630732.1	0.114265	PREDICTED:_Canis_lupus_familiaris_hemochromatosis_type_2_(juvenile)_(HFE2),_transcript_variant_X2,_mRNA	HFE2	Skel_muscle
LOC607191	Lymphnode		XM_005627482.2	0.113773	PREDICTED:_Canis_lupus_familiaris_kelch-like_family_member_31_(KLHL31),_transcript_variant_X2,_mRNA	KLHL31	Pancreas
KIF1A	Brain		XM_014120932.1	0.113617	PREDICTED:_Canis_lupus_familiaris_basic_salivary_proline-rich_protein_1-like_(LOC106559976),_mRNA	LOC106559976	#N/A
PSAT1	Pancreas		XM_014112444.1	0.113579	PREDICTED:_Canis_lupus_familiaris_zinc_finger_protein_774_(ZNF774),_transcript_variant_X3,_mRNA	ZNF774	Pancreas
LOC476882	Skel_muscle		XR_295380.1	0.113565	PREDICTED:_Canis_lupus_familiaris_uncharacterized_LOC102156467_(LOC102156467),_ncRNA	LOC102156467	#N/A
PARK7	Kidney		XM_014109387.1	0.113514	PREDICTED:_Canis_lupus_familiaris_ribosomal_protein,_large,_P1_(RPLP1),_mRNA	RPLP1	Lymphnode
PPT1	Brain		XR_001314529.1	0.112986	PREDICTED:_Canis_lupus_familiaris_uncharacterized_LOC106557787_(LOC106557787),_ncRNA	LOC106557787	#N/A
SLC22A17	Brain		XR_001317414.1	0.112727	PREDICTED:_Canis_lupus_familiaris_uncharacterized_LOC106559555_(LOC106559555),_ncRNA	LOC106559555	#N/A
TMEM178A	Brain		XM_014114117.1	0.112452	PREDICTED:_Canis_lupus_familiaris_carboxylesterase_2_(CES2),_transcript_variant_X1,_mRNA	CES2	Kidney
SCG3	Brain		XR_291427.2	0.112211	PREDICTED:_Canis_lupus_familiaris_uncharacterized_LOC102152691_(LOC102152691),_ncRNA	LOC102152691	#N/A
LOC611984///NME1///NME1	Brain		XM_536053.5	0.111792	PREDICTED:_Canis_lupus_familiaris_acyl-CoA_dehydrogenase,_long_chain_(ACADL),_transcript_variant_X1,_mRNA	ACADL	Liver
GOT1	Heart		XM_014114534.1	0.111654	PREDICTED:_Canis_lupus_familiaris_zinc_finger_protein_667_(ZNF667),_transcript_variant_X2,_mRNA	ZNF667	#N/A
LOC611779///LOC611380///LOC491789///LOC481990///RPL29///LOC476328///LOC476217	Lymphnode		XM_534489.5	0.111316	PREDICTED:_Canis_lupus_familiaris_ubiquitin-fold_modifier_1_(UFM1),_transcript_variant_X1,_mRNA	UFM1	Pancreas
MAP2	Brain		XM_005635862.2	0.111295	PREDICTED:_Canis_lupus_familiaris_sialidase_2_(cytosolic_sialidase)_(NEU2),_transcript_variant_X1,_mRNA	NEU2	Jejunum
CD81	Lung		XM_548100.4	0.110993	PREDICTED:_Canis_lupus_familiaris_keratin_17_(KRT17),_mRNA	KRT17	Pancreas
MTURN	Brain		XM_014107937.1	0.110923	PREDICTED:_Canis_lupus_familiaris_ADP-ribosylation_factor-like_6_interacting_protein_4_(ARL6IP4),_transcript_variant_X1,_mRNA	ARL6IP4	Brain
UGP2	Liver		XM_547375.3	0.110865	PREDICTED:_Canis_lupus_familiaris_ATPase,_H+_transporting,_lysosomal_13kDa,_V1_subunit_G3_(ATP6V1G3),_mRNA	ATP6V1G3	Kidney
CCT2	Kidney		XR_297029.2	0.110818	PREDICTED:_Canis_lupus_familiaris_uncharacterized_LOC102153118_(LOC102153118),_ncRNA	LOC102153118	#N/A
HMGB1	Lymphnode		XM_005622102.1	0.110811	PREDICTED:_Canis_lupus_familiaris_family_with_sequence_similarity_173,_member_A_(FAM173A),_mRNA	FAM173A	Kidney
EMC4	Brain		XR_296348.1	0.11032	PREDICTED:_Canis_lupus_familiaris_uncharacterized_LOC102152262_(LOC102152262),_ncRNA	LOC102152262	#N/A
CDK14	Brain		XM_005616022.2	0.110228	PREDICTED:_Canis_lupus_familiaris_zinc_finger_protein_132_(ZNF132),_transcript_variant_X5,_mRNA	ZNF132	Brain
37500	Lung		XM_005641285.2	0.110032	PREDICTED:_Canis_lupus_familiaris_KRAB_box_domain_containing_4_(KRBOX4),_transcript_variant_X4,_mRNA	KRBOX4	#N/A
LOC609811///LOC608625///LOC479746///LOC477783///FTL	Liver		XM_843487.4	0.109244	PREDICTED:_Canis_lupus_familiaris_iroquois_homeobox_2_(IRX2),_mRNA	IRX2	Lung
MPP6	Brain		XM_005619160.1	0.108879	PREDICTED:_Canis_lupus_familiaris_coagulation_factor_XII_(Hageman_factor)_(F12),_transcript_variant_X2,_mRNA	F12	Liver
NDUFS2	Heart		XR_001314196.1	0.108817	PREDICTED:_Canis_lupus_familiaris_uncharacterized_LOC100687817_(LOC100687817),_transcript_variant_X1,_ncRNA	LOC100687817	#N/A
SLC22A17	Brain		XM_014114123.1	0.108357	PREDICTED:_Canis_lupus_familiaris_cadherin_8,_type_2_(CDH8),_transcript_variant_X1,_mRNA	CDH8	Pancreas
HIGD1A	Brain		XM_005640111.2	0.108242	PREDICTED:_Canis_lupus_familiaris_histone_H2B_type_1-like_(LOC102156643),_mRNA	LOC102156643	#N/A
CSDE1	Skel_muscle		XM_005618196.2	0.108054	PREDICTED:_Canis_lupus_familiaris_glucosaminyl_(N-acetyl)_transferase_4,_core_2_(GCNT4),_transcript_variant_X1,_mRNA	GCNT4	Pancreas
KIF5A	Brain		NM_001110768.1	0.107732	Canis_lupus_familiaris_Rh-associated_glycoprotein_(RHAG),_mRNA	RHAG	Spleen
ACTR3	Lymphnode		XM_005635855.2	0.107595	PREDICTED:_Canis_lupus_familiaris_EF-hand_domain_family,_member_D1_(EFHD1),_mRNA	EFHD1	Spleen
LOC475937	Jejunum		XM_014109811.1	0.107357	PREDICTED:_Canis_lupus_familiaris_carbonyl_reductase_[NADPH]_1-like_(LOC100688446),_mRNA	LOC100688446	#N/A
RAB14	Brain		XR_292952.1	0.107256	PREDICTED:_Canis_lupus_familiaris_uncharacterized_LOC102152993_(LOC102152993),_transcript_variant_X2,_ncRNA	LOC102152993	#N/A
ENPP2	Jejunum		XM_003434001.4	0.107198	PREDICTED:_Canis_lupus_familiaris_collagen,_type_VI,_alpha_1_(COL6A1),_mRNA	COL6A1	Lung
RAB6A	Brain		XR_292876.2	0.107143	PREDICTED:_Canis_lupus_familiaris_uncharacterized_LOC102154424_(LOC102154424),_ncRNA	LOC102154424	#N/A
SARAF	Brain		XM_534081.5	0.106984	PREDICTED:_Canis_lupus_familiaris_serum_amyloid_A_protein_(LOC476879),_transcript_variant_X3,_mRNA	LOC476879	#N/A
LOC479901	Heart		NM_001024635.1	0.106857	Canis_lupus_familiaris_large_tumor_suppressor_kinase_1_(LATS1),_mRNA	LATS1	Lymphnode
CD81	Lung		XM_545866.3	0.106607	PREDICTED:_Canis_lupus_familiaris_zinc_finger_protein_774_(ZNF774),_transcript_variant_X1,_mRNA	ZNF774	Pancreas
CHCHD10	Heart		XM_544061.5	0.106463	PREDICTED:_Canis_lupus_familiaris_zinc_finger,_RAN-binding_domain_containing_1_(ZRANB1),_mRNA	ZRANB1	Heart
LAMP1	Kidney		XM_005630348.1	0.106297	PREDICTED:_Canis_lupus_familiaris_glutaminyl-peptide_cyclotransferase_(QPCT),_transcript_variant_X1,_mRNA	QPCT	Brain
LOC475912///LOC475273	Heart		XM_005629878.2	0.106202	PREDICTED:_Canis_lupus_familiaris_TELO2_interacting_protein_2_(TTI2),_transcript_variant_X1,_mRNA	TTI2	Lymphnode
SULT4A1	Brain		XR_291668.2	0.106122	PREDICTED:_Canis_lupus_familiaris_uncharacterized_LOC102156291_(LOC102156291),_transcript_variant_X1,_ncRNA	LOC102156291	#N/A
RPRD1A	Brain		XM_855707.4	0.106003	PREDICTED:_Canis_lupus_familiaris_chromosome_15_open_reading_frame,_human_C1orf122_(C15H1orf122),_transcript_variant_X1,_mRNA	C15H1orf122	#N/A
GAP43	Brain		XR_001315931.1	0.105727	PREDICTED:_Canis_lupus_familiaris_uncharacterized_LOC106558663_(LOC106558663),_ncRNA	LOC106558663	#N/A
SUB1	Lymphnode		XM_005630443.2	0.104991	PREDICTED:_Canis_lupus_familiaris_tubulin_tyrosine_ligase_(TTL),_transcript_variant_X1,_mRNA	TTL	Skel_muscle
KLHL2	Brain		XM_005628787.2	0.104486	PREDICTED:_Canis_lupus_familiaris_glutamate_receptor,_metabotropic_3_(GRM3),_mRNA	GRM3	#N/A
ATP2B1	Brain		XM_533634.5	0.104478	PREDICTED:_Canis_lupus_familiaris_adaptor-related_protein_complex_2,_sigma_1_subunit_(AP2S1),_mRNA	AP2S1	Brain
OMG	Brain		XR_001315698.1	0.103853	PREDICTED:_Canis_lupus_familiaris_uncharacterized_LOC106558525_(LOC106558525),_ncRNA	LOC106558525	#N/A
GPRC5B	Brain		XR_001317009.1	0.103814	PREDICTED:_Canis_lupus_familiaris_uncharacterized_LOC102154481_(LOC102154481),_ncRNA	LOC102154481	#N/A
RAB14	Brain		XM_533348.5	0.103716	PREDICTED:_Canis_lupus_familiaris_origin_recognition_complex,_subunit_4_(ORC4),_transcript_variant_X1,_mRNA	ORC4	Brain
PAM	Heart		XM_548021.4	0.10352	PREDICTED:_Canis_lupus_familiaris_WD_repeat_domain,_phosphoinositide_interacting_1_(WIPI1),_mRNA	WIPI1	Heart
LOC612675///LOC612048///LOC611007///LOC610824///LOC610818///LOC610694///LOC610634///LOC610116///LOC610059///LOC609971///LOC609952///LOC609918///LOC609735///LOC609587///LOC608824///LOC608732///LOC608425///LOC608084///LOC607989///LOC607733///LOC607680///LOC607645///LOC607621///LOC607453///LOC607377///LOC607334///LOC607330///LOC607312///LOC607218///LOC607167///LOC606885///LOC606825///LOC491822///LOC…	Pancreas		XR_293703.2	0.103343	PREDICTED:_Canis_lupus_familiaris_uncharacterized_LOC102156982_(LOC102156982),_ncRNA	LOC102156982	#N/A
CLTA	Kidney		XR_001316697.1	0.102902	PREDICTED:_Canis_lupus_familiaris_uncharacterized_LOC611178_(LOC611178),_transcript_variant_X2,_ncRNA	LOC611178	#N/A
MORF4L2	Pancreas		XM_014120583.1	0.102813	PREDICTED:_Canis_lupus_familiaris_hemochromatosis_type_2_(juvenile)_(HFE2),_transcript_variant_X1,_mRNA	HFE2	Skel_muscle
LOC612408///ATP5J2	Heart		XM_014110560.1	0.102679	PREDICTED:_Canis_lupus_familiaris_histone_H2B_type_1_(LOC100856099),_transcript_variant_X4,_mRNA	LOC100856099	#N/A
ZFP91	Brain		XM_014110638.1	0.102094	PREDICTED:_Canis_lupus_familiaris_histone_H4_(LOC488277),_transcript_variant_X1,_mRNA	LOC488277	#N/A
DYNC1H1	Brain		XM_542128.4	0.101877	PREDICTED:_Canis_lupus_familiaris_ribosomal_protein_S28_(RPS28),_mRNA	RPS28	Kidney
UBE4A	Heart		XR_001314518.1	0.101863	PREDICTED:_Canis_lupus_familiaris_uncharacterized_LOC106557784_(LOC106557784),_ncRNA	LOC106557784	#N/A
LOC609990	Heart		XR_001317599.1	0.101751	PREDICTED:_Canis_lupus_familiaris_uncharacterized_LOC102155122_(LOC102155122),_transcript_variant_X3,_ncRNA	LOC102155122	#N/A
KIF5B	Heart		XR_001315238.1	0.101415	PREDICTED:_Canis_lupus_familiaris_uncharacterized_LOC102155370_(LOC102155370),_transcript_variant_X2,_ncRNA	LOC102155370	#N/A
LOC611797///LOC608035///LOC607650///LOC607135///LOC607099///LOC607098///LOC487696///LOC477765///HNRNPA1L2	Lymphnode		XM_005637735.2	0.100872	PREDICTED:_Canis_lupus_familiaris_vesicle_transport_through_interaction_with_t-SNAREs_1A_(VTI1A),_transcript_variant_X5,_mRNA	VTI1A	#N/A
LAMTOR2	Brain		XR_296966.1	0.100649	PREDICTED:_Canis_lupus_familiaris_uncharacterized_LOC102153919_(LOC102153919),_ncRNA	LOC102153919	#N/A
COX8A	Kidney		XM_844093.4	0.10064	PREDICTED:_Canis_lupus_familiaris_peptidylprolyl_isomerase_(cyclophilin)-like_3_(PPIL3),_transcript_variant_X1,_mRNA	PPIL3	Lymphnode
COX8A	Kidney		NM_001003014.1	0.100536	Canis_lupus_familiaris_Rab_acceptor_1_(prenylated)_(RABAC1),_mRNA	RABAC1	Pancreas
HMGB1	Lymphnode		XM_534090.5	0.100348	PREDICTED:_Canis_lupus_familiaris_neural_EGFL_like_1_(NELL1),_mRNA	NELL1	Brain
SORL1	Brain		XM_014106494.1	0.100302	PREDICTED:_Canis_lupus_familiaris_CKLF-like_MARVEL_transmembrane_domain_containing_7_(CMTM7),_partial_mRNA	CMTM7	Lymphnode
AP3D1	Brain		XM_014113579.1	0.100168	PREDICTED:_Canis_lupus_familiaris_aurora_kinase_B_(AURKB),_transcript_variant_X1,_mRNA	AURKB	Lymphnode
ATP1A1	Kidney		XM_005637530.2	0.100128	PREDICTED:_Canis_lupus_familiaris_ribonuclease_P/MRP_30kDa_subunit_(RPP30),_transcript_variant_X2,_mRNA	RPP30	Heart
HTRA1	Brain		XM_005641290.2	0.1	PREDICTED:_Canis_lupus_familiaris_KRAB_box_domain_containing_4_(KRBOX4),_transcript_variant_X9,_mRNA	KRBOX4	#N/A
GBAS	Skel_muscle		XM_848047.3	0.0999088	PREDICTED:_Canis_lupus_familiaris_transmembrane_protein_254_(TMEM254),_transcript_variant_X2,_mRNA	TMEM254	Pancreas
MPC1	Heart		XR_296108.1	0.0997067	PREDICTED:_Canis_lupus_familiaris_uncharacterized_LOC102151917_(LOC102151917),_ncRNA	LOC102151917	#N/A
ATP6V1H	Kidney		XR_001317506.1	0.0993976	PREDICTED:_Canis_lupus_familiaris_uncharacterized_LOC106559624_(LOC106559624),_ncRNA	LOC106559624	#N/A
CXCL14	Brain		NM_001252198.1	0.0992736	Canis_lupus_familiaris_prothymosin,_alpha_(PTMA),_mRNA	PTMA	Lymphnode
TBCA	Spleen		XR_001314664.1	0.0988701	PREDICTED:_Canis_lupus_familiaris_uncharacterized_LOC106557905_(LOC106557905),_ncRNA	LOC106557905	#N/A
KIF5C	Brain		NM_001003287.1	0.0986193	Canis_lupus_familiaris_colipase,_pancreatic_(CLPS),_mRNA	CLPS	Pancreas
ENSA	Brain		XM_005635270.2	0.0986193	PREDICTED:_Canis_lupus_familiaris_MRG/MORF4L_binding_protein_(MRGBP),_partial_mRNA	MRGBP	Jejunum
MINOS1	Heart		XM_003639022.2	0.0985979	PREDICTED:_Canis_lupus_familiaris_complement_component_8,_alpha_polypeptide_(C8A),_mRNA	C8A	Liver
SNRNP27	Brain		XM_540838.4	0.0983001	PREDICTED:_Canis_lupus_familiaris_galactose-3-O-sulfotransferase_3_(GAL3ST3),_transcript_variant_X2,_mRNA	GAL3ST3	Brain
ATG3	Spleen		XM_005618197.2	0.098078	PREDICTED:_Canis_lupus_familiaris_glucosaminyl_(N-acetyl)_transferase_4,_core_2_(GCNT4),_transcript_variant_X2,_mRNA	GCNT4	Pancreas
PSMA3	Lymphnode		XM_005629453.2	0.0979021	PREDICTED:_Canis_lupus_familiaris_apelin_receptor_early_endogenous_ligand_(APELA),_mRNA	APELA	#N/A
LOC612507///LOC608929///LOC607743///LOC607704///LOC486061///LOC481023///LOC479350	Lymphnode		XM_014108607.1	0.0978769	PREDICTED:_Canis_lupus_familiaris_chromosome_27_open_reading_frame,_human_C12orf60_(C27H12orf60),_transcript_variant_X8,_mRNA	C27H12orf60	#N/A
NDUFA2	Heart		XM_005620750.2	0.0976801	PREDICTED:_Canis_lupus_familiaris_IST1_homolog_(LOC479667),_transcript_variant_X2,_mRNA	LOC479667	Jejunum
SH3GL3	Brain		XR_001314596.1	0.0968579	PREDICTED:_Canis_lupus_familiaris_uncharacterized_LOC106557839_(LOC106557839),_transcript_variant_X1,_ncRNA	LOC106557839	#N/A
CCT8	Lymphnode		NM_001003373.1	0.0968389	Canis_lupus_familiaris_complement_component_5a_receptor_1_(C5AR1),_mRNA	C5AR1	Spleen
CRYAB	Heart		XM_014110537.1	0.0967366	PREDICTED:_Canis_lupus_familiaris_putative_vomeronasal_receptor-like_protein_4_(LOC106558245),_mRNA	LOC106558245	#N/A
ERH	Lymphnode		XR_001316029.1	0.0964442	PREDICTED:_Canis_lupus_familiaris_coagulation_factor_XII_(Hageman_factor)_(F12),_transcript_variant_X3,_misc_RNA	F12	Liver
GLRX	Jejunum		XM_005616023.2	0.0964354	PREDICTED:_Canis_lupus_familiaris_zinc_finger_protein_132_(ZNF132),_transcript_variant_X10,_mRNA	ZNF132	Brain
DCTN3	Brain		XR_001314393.1	0.0964215	PREDICTED:_Canis_lupus_familiaris_uncharacterized_LOC106557697_(LOC106557697),_transcript_variant_X2,_ncRNA	LOC106557697	#N/A
NDFIP2	Jejunum		XM_848130.3	0.0963173	PREDICTED:_Canis_lupus_familiaris_ribosomal_protein_S29_(RPS29),_mRNA	RPS29	Lymphnode
LOC474798	Jejunum		XR_001315781.1	0.0959693	PREDICTED:_Canis_lupus_familiaris_uncharacterized_LOC102154283_(LOC102154283),_ncRNA	LOC102154283	#N/A
SOCS5	Brain		XM_005619215.2	0.0956221	PREDICTED:_Canis_lupus_familiaris_fibroblast_growth_factor_18_(FGF18),_transcript_variant_X2,_mRNA	FGF18	Pancreas
LOC478990	Kidney		XM_005626774.2	0.0955145	PREDICTED:_Canis_lupus_familiaris_family_with_sequence_similarity_166,_member_B_(FAM166B),_transcript_variant_X2,_mRNA	FAM166B	Pancreas
GLO1	Jejunum		XM_005627651.2	0.0952381	PREDICTED:_Canis_lupus_familiaris_mannosidase,_endo-alpha_(MANEA),_transcript_variant_X5,_mRNA	MANEA	Lymphnode
GUCY1A2	Lung		XR_001314566.1	0.0952381	PREDICTED:_Canis_lupus_familiaris_uncharacterized_LOC102153448_(LOC102153448),_ncRNA	LOC102153448	#N/A
FRZB	Brain		XR_001318011.1	0.0951157	PREDICTED:_Canis_lupus_familiaris_uncharacterized_LOC106559899_(LOC106559899),_ncRNA	LOC106559899	#N/A
DOCK9	Lung		XM_014114482.1	0.0948629	PREDICTED:_Canis_lupus_familiaris_zinc_finger_protein_132_(ZNF132),_transcript_variant_X9,_mRNA	ZNF132	Brain
TCEA1	Lymphnode		XM_005621019.2	0.0946894	PREDICTED:_Canis_lupus_familiaris_actin,_beta_(ACTB),_transcript_variant_X1,_mRNA	ACTB	Skel_muscle
TCP1	Lymphnode		XM_014117369.1	0.0946502	PREDICTED:_Canis_lupus_familiaris_uncharacterized_LOC106559380_(LOC106559380),_transcript_variant_X1,_mRNA	LOC106559380	#N/A
BRINP1	Brain		XR_001314537.1	0.0946008	PREDICTED:_Canis_lupus_familiaris_uncharacterized_LOC106557798_(LOC106557798),_ncRNA	LOC106557798	#N/A
WASF1	Brain		XM_005624323.2	0.0944686	PREDICTED:_Canis_lupus_familiaris_tubulin,_delta_1_(TUBD1),_transcript_variant_X4,_mRNA	TUBD1	Lymphnode
LOC612156///LOC612118///LOC611333///LOC610683///LOC610259///LOC610211///LOC610049///LOC609929///LOC608830///LOC608479///LOC607825///LOC607078///LOC606857///LOC492077///LOC491880///LOC490340///LOC490271///LOC489985///LOC489216///LOC488702///LOC488656///LOC488591///LOC488411///LOC487581///LOC487478///LOC486803///LOC486572///LOC485733///LOC483045///LOC482010///LOC480206///LOC479206///LOC478030///LOC…	Heart		XM_005620267.1	0.0944363	PREDICTED:_Canis_lupus_familiaris_low_density_lipoprotein_receptor_class_A_domain_containing_1_(LDLRAD1),_mRNA	LDLRAD1	Pancreas
ASNSD1	Lung		NM_001012394.1	0.0943262	Canis_lupus_familiaris_desmin_(DES),_mRNA	DES	Heart
TMEM147	Kidney		XM_003434904.2	0.0940695	PREDICTED:_Canis_lupus_familiaris_S100_calcium_binding_protein_A6_(S100A6),_mRNA	S100A6	Lung
NDUFV2	Heart		XM_014111867.1	0.0940265	PREDICTED:_Canis_lupus_familiaris_apolipoprotein_O_(APOO),_transcript_variant_X2,_mRNA	APOO	#N/A
COX8A	Kidney		XM_014107779.1	0.0939828	PREDICTED:_Canis_lupus_familiaris_zinc_finger_protein_605_(ZNF605),_transcript_variant_X5,_mRNA	ZNF605	Pancreas
LOC485640	Lymphnode		XM_005639713.2	0.0935712	PREDICTED:_Canis_lupus_familiaris_adiponectin,_C1Q_and_collagen_domain_containing_(ADIPOQ),_transcript_variant_X1,_mRNA	ADIPOQ	Lymphnode
GABRB3	Brain		XR_001316950.1	0.0933754	PREDICTED:_Canis_lupus_familiaris_uncharacterized_LOC102152486_(LOC102152486),_transcript_variant_X1,_ncRNA	LOC102152486	#N/A
UCHL5	Brain		XM_005642369.2	0.0933333	PREDICTED:_Canis_lupus_familiaris_keratin-associated_protein_10-7-like_(LOC607849),_mRNA	LOC607849	#N/A
MAPK6	Skel_muscle		XM_005623753.2	0.0931884	PREDICTED:_Canis_lupus_familiaris_family_with_sequence_similarity_181,_member_A_(FAM181A),_transcript_variant_X2,_mRNA	FAM181A	Pancreas
LAPTM4A	Lung		XM_014118332.1	0.0929344	PREDICTED:_Canis_lupus_familiaris_suppressor_APC_domain_containing_1_(SAPCD1),_transcript_variant_X1,_mRNA	SAPCD1	#N/A
H2AFZ///LOC478215	Lymphnode		XR_291523.1	0.0926565	PREDICTED:_Canis_lupus_familiaris_uncharacterized_LOC102152333_(LOC102152333),_ncRNA	LOC102152333	#N/A
NCKAP1	Brain		XR_291378.2	0.0919952	PREDICTED:_Canis_lupus_familiaris_uncharacterized_LOC102154338_(LOC102154338),_transcript_variant_X1,_ncRNA	LOC102154338	#N/A
ADD1	Brain		XM_005618782.2	0.0918081	PREDICTED:_Canis_lupus_familiaris_5-methyltetrahydrofolate-homocysteine_methyltransferase_(MTR),_transcript_variant_X2,_mRNA	MTR	Skel_muscle
HIF1A	Lymphnode		XM_014112985.1	0.0917431	PREDICTED:_Canis_lupus_familiaris_solute_carrier_family_34_(type_II_sodium/phosphate_cotransporter),_member_1_(SLC34A1),_transcript_variant_X7,_mRNA	SLC34A1	Kidney
LOC611805	Lymphnode		XR_292201.2	0.0916031	PREDICTED:_Canis_lupus_familiaris_uncharacterized_LOC102157382_(LOC102157382),_ncRNA	LOC102157382	#N/A
DUSP12	Spleen		XM_014117221.1	0.0915727	PREDICTED:_Canis_lupus_familiaris_solute_carrier_family_35,_member_E3_(SLC35E3),_transcript_variant_X2,_mRNA	SLC35E3	Kidney
LDOC1	Brain		XM_845916.4	0.0911989	PREDICTED:_Canis_lupus_familiaris_collagen,_type_III,_alpha_1_(COL3A1),_mRNA	COL3A1	Lung
LOC477944	Heart		XM_014107313.1	0.0910945	PREDICTED:_Canis_lupus_familiaris_SPO11_meiotic_protein_covalently_bound_to_DSB_(SPO11),_transcript_variant_X6,_mRNA	SPO11	Liver
LOC482687	Brain		XM_005633739.2	0.0906489	PREDICTED:_Canis_lupus_familiaris_UEV_and_lactate/malate_dehyrogenase_domains_(UEVLD),_transcript_variant_X5,_mRNA	UEVLD	Pancreas
NAPG	Brain		XM_005621482.2	0.0906408	PREDICTED:_Canis_lupus_familiaris_acyl-CoA_synthetase_medium-chain_family_member_5_(ACSM5),_transcript_variant_X2,_mRNA	ACSM5	Liver
PRDX6	Kidney		XR_001317634.1	0.0905028	PREDICTED:_Canis_lupus_familiaris_60S_ribosomal_protein_L17_pseudogene_(LOC106559672),_misc_RNA	LOC106559672	#N/A
SNCA	Brain		XM_014116588.1	0.0903558	PREDICTED:_Canis_lupus_familiaris_keratin_10,_type_I_(KRT10),_transcript_variant_X1,_mRNA	KRT10	Lung
STRBP	Brain		XR_001314394.1	0.0903084	PREDICTED:_Canis_lupus_familiaris_bladder_cancer_associated_protein_(BLCAP),_transcript_variant_X2,_misc_RNA	BLCAP	#N/A
ABLIM1	Heart		XM_536458.5	0.090216	PREDICTED:_Canis_lupus_familiaris_mitochondrial_ribosomal_protein_L22_(MRPL22),_transcript_variant_X1,_mRNA	MRPL22	Heart
UQCRH	Heart		XM_005632466.2	0.0900662	PREDICTED:_Canis_lupus_familiaris_ribosomal_protein_L29_(RPL29),_mRNA	RPL29	#N/A
PSMC3	Brain		XR_292877.2	0.0899575	PREDICTED:_Canis_lupus_familiaris_uncharacterized_LOC102154870_(LOC102154870),_ncRNA	LOC102154870	#N/A
EIF2S3	Lymphnode		NM_001127234.1	0.089916	Canis_lupus_familiaris_ornithine_decarboxylase_antizyme_1_(OAZ1),_mRNA	OAZ1	Brain
ARL6IP1	Kidney		XM_014115770.1	0.0893295	PREDICTED:_Canis_lupus_familiaris_zinc_finger_protein_793_(ZNF793),_transcript_variant_X1,_mRNA	ZNF793	#N/A
DYNC1I2	Lung		XM_014112726.1	0.0893187	PREDICTED:_Canis_lupus_familiaris_5-methyltetrahydrofolate-homocysteine_methyltransferase_(MTR),_transcript_variant_X5,_mRNA	MTR	Skel_muscle
LOC479765///LOC478212	Lymphnode		XM_014112281.1	0.08926	PREDICTED:_Canis_lupus_familiaris_glucosaminyl_(N-acetyl)_transferase_4,_core_2_(GCNT4),_transcript_variant_X5,_mRNA	GCNT4	Pancreas
MTPN	Spleen		NM_001113711.1	0.0891873	Canis_lupus_familiaris_myosin,_heavy_chain_7,_cardiac_muscle,_beta_(MYH7),_mRNA	MYH7	Heart
GABARAP	Spleen		XM_003640038.3	0.0889555	PREDICTED:_Canis_lupus_familiaris_isovaleryl-CoA_dehydrogenase_(IVD),_partial_mRNA	IVD	Kidney
NDUFA1	Heart		XR_001316365.1	0.0888325	PREDICTED:_Canis_lupus_familiaris_uncharacterized_LOC102153836_(LOC102153836),_transcript_variant_X3,_ncRNA	LOC102153836	#N/A
VDAC2	Heart		XM_014117498.1	0.0887667	PREDICTED:_Canis_lupus_familiaris_oxoeicosanoid_(OXE)_receptor_1_(OXER1),_mRNA	OXER1	Spleen
ATXN10	Heart		XR_001318330.1	0.0886581	PREDICTED:_Canis_lupus_familiaris_uncharacterized_LOC106560061_(LOC106560061),_ncRNA	LOC106560061	#N/A
SLC25A6	Kidney		XM_005618785.2	0.0885605	PREDICTED:_Canis_lupus_familiaris_5-methyltetrahydrofolate-homocysteine_methyltransferase_(MTR),_transcript_variant_X4,_mRNA	MTR	Skel_muscle
TERF2IP	Brain		XM_005641502.2	0.0883534	PREDICTED:_Canis_lupus_familiaris_cysteine-rich_hydrophobic_domain_1_(CHIC1),_transcript_variant_X2,_mRNA	CHIC1	#N/A
CCT3	Lymphnode		XM_014116443.1	0.0883401	PREDICTED:_Canis_lupus_familiaris_leucine-rich_repeat-containing_protein_37A3-like_(LOC102157334),_transcript_variant_X1,_mRNA	LOC102157334	#N/A
NBEA	Brain		XM_014112081.1	0.0882658	PREDICTED:_Canis_lupus_familiaris_olfactory_receptor_6C74-like_(LOC100683926),_mRNA	LOC100683926	#N/A
H2AFV	Jejunum		XM_535753.5	0.0880626	PREDICTED:_Canis_lupus_familiaris_NADH_dehydrogenase_(ubiquinone)_1_beta_subcomplex,_4,_15kDa_(NDUFB4),_mRNA	NDUFB4	Heart
LOC100855558	Spleen		XM_849812.4	0.0880361	PREDICTED:_Canis_lupus_familiaris_thymosin_beta_10_(TMSB10),_mRNA	TMSB10	Lung
TSFM	Heart		XM_005616171.2	0.0878525	PREDICTED:_Canis_lupus_familiaris_troponin_T_type_1_(skeletal,_slow)_(TNNT1),_transcript_variant_X2,_mRNA	TNNT1	Skel_muscle
NDUFA11	Heart		XM_014111165.1	0.0875949	PREDICTED:_Canis_lupus_familiaris_TATA_box_binding_protein_(TBP)-associated_factor,_RNA_polymerase_I,_A,_48kDa_(TAF1A),_transcript_variant_X2,_mRNA	TAF1A	Liver
B2M	Spleen		XM_545867.6	0.0874429	PREDICTED:_Canis_lupus_familiaris_zinc_finger_and_SCAN_domain_containing_2_(ZSCAN2),_transcript_variant_X2,_mRNA	ZSCAN2	Skel_muscle
IGFBP7	Kidney		XM_005623833.1	0.0874126	PREDICTED:_Canis_lupus_familiaris_creatine_kinase_B-type-like_(LOC100686502),_mRNA	LOC100686502	#N/A
GLRX3	Skel_muscle		XM_548093.5	0.08726	PREDICTED:_Canis_lupus_familiaris_heat_shock_protein,_alpha-crystallin-related,_B9_(HSPB9),_mRNA	HSPB9	Pancreas
EIF3H	Lymphnode		XM_546292.3	0.0872093	PREDICTED:_Canis_lupus_familiaris_solute_carrier_family_36_(proton/amino_acid_symporter),_member_2_(SLC36A2),_mRNA	SLC36A2	Pancreas
SUB1	Lymphnode		XM_005621704.2	0.0871327	PREDICTED:_Canis_lupus_familiaris_ribosomal_protein_S2_(RPS2),_transcript_variant_X1,_mRNA	RPS2	#N/A
NDRG2	Liver		XR_294324.2	0.087108	PREDICTED:_Canis_lupus_familiaris_cholinergic_receptor,_muscarinic_2_(CHRM2),_transcript_variant_X2,_misc_RNA	CHRM2	Pancreas
NDUFA6	Heart		XM_005618155.2	0.0869565	PREDICTED:_Canis_lupus_familiaris_ribosomal_protein_S23_(RPS23),_mRNA	RPS23	Lymphnode
USP14	Heart		XR_001315896.1	0.0868056	PREDICTED:_Canis_lupus_familiaris_uncharacterized_LOC106557508_(LOC106557508),_transcript_variant_X2,_ncRNA	LOC106557508	#N/A
CBX3	Lymphnode		XM_014107728.1	0.0865562	PREDICTED:_Canis_lupus_familiaris_uncharacterized_LOC477528_(LOC477528),_transcript_variant_X1,_mRNA	LOC477528	Brain
WBP2	Brain		XM_532004.5	0.08645	PREDICTED:_Canis_lupus_familiaris_chromosome_11_open_reading_frame,_human_C9orf156_(C11H9orf156),_transcript_variant_X1,_mRNA	C11H9orf156	Heart
ENO2	Brain		XM_005633032.2	0.0864198	PREDICTED:_Canis_lupus_familiaris_hepatoma-derived_growth_factor-related_protein_2_(HDGFRP2),_mRNA	HDGFRP2	Brain
SORL1	Brain		XM_848288.4	0.0862445	PREDICTED:_Canis_lupus_familiaris_chromosome_27_open_reading_frame,_human_C12orf57_(C27H12orf57),_mRNA	C27H12orf57	Lymphnode
MBNL1	Lymphnode		XM_014106277.1	0.086225	PREDICTED:_Canis_lupus_familiaris_endogenous_retrovirus_group_K_member_9_Pol_protein-like_(LOC106557552),_partial_mRNA	LOC106557552	#N/A
RAB11FIP2	Brain		XM_545412.5	0.0861678	PREDICTED:_Canis_lupus_familiaris_histone_H2B_type_1-K_(LOC488290),_mRNA	LOC488290	#N/A
JKAMP	Brain		XM_005631820.2	0.0861519	PREDICTED:_Canis_lupus_familiaris_major_facilitator_superfamily_domain_containing_8_(MFSD8),_transcript_variant_X5,_mRNA	MFSD8	Lung
LOC608609///LOC477992///SKP1	Brain		XM_014107467.1	0.0861514	PREDICTED:_Canis_lupus_familiaris_prothymosin,_alpha_(PTMA),_transcript_variant_X1,_mRNA	PTMA	Lymphnode
SDHC	Heart		XM_005626996.1	0.0861437	PREDICTED:_Canis_lupus_familiaris_Kruppel-like_factor_4_(gut)_(KLF4),_mRNA	KLF4	Jejunum
TMEM55A	Brain		XR_295138.2	0.086	PREDICTED:_Canis_lupus_familiaris_uncharacterized_LOC100685335_(LOC100685335),_transcript_variant_X2,_ncRNA	LOC100685335	#N/A
ARPC5L	Lymphnode		XR_001314392.1	0.0859889	PREDICTED:_Canis_lupus_familiaris_uncharacterized_LOC106557697_(LOC106557697),_transcript_variant_X1,_ncRNA	LOC106557697	#N/A
MDH2///LOC482601	Heart		XM_537124.5	0.0859128	PREDICTED:_Canis_lupus_familiaris_translocase_of_inner_mitochondrial_membrane_17_homolog_A_(yeast)_(TIMM17A),_transcript_variant_X1,_mRNA	TIMM17A	Heart
GABBR2	Brain		XM_533231.4	0.0859107	PREDICTED:_Canis_lupus_familiaris_cofilin_1_(non-muscle)_(CFL1),_mRNA	CFL1	Brain
DAD1	Pancreas		NM_001252409.1	0.0858939	Canis_lupus_familiaris_ribosomal_protein_L4_(RPL4),_mRNA	RPL4	Lymphnode
LOC478405	Lung		XM_003432704.3	0.0857143	PREDICTED:_Canis_lupus_familiaris_transmembrane_protein_238_(TMEM238),_mRNA	TMEM238	#N/A
CISD1	Kidney		XM_005616231.2	0.0857143	PREDICTED:_Canis_lupus_familiaris_zinc_finger_protein_766-like_(LOC102151565),_mRNA	LOC102151565	#N/A
CTNNB1	Lung		XR_001317411.1	0.0853242	PREDICTED:_Canis_lupus_familiaris_uncharacterized_LOC106559553_(LOC106559553),_ncRNA	LOC106559553	#N/A
CD63	Lung		XM_859347.3	0.0849963	PREDICTED:_Canis_lupus_familiaris_loricrin_(LOR),_mRNA	LOR	#N/A
CCT7///LOC606887	Skel_muscle		XM_532569.5	0.0840873	PREDICTED:_Canis_lupus_familiaris_myosin_light_chain_kinase_3_(MYLK3),_mRNA	MYLK3	Heart
VDAC3	Heart		XR_294892.2	0.0840286	PREDICTED:_Canis_lupus_familiaris_uncharacterized_LOC102154735_(LOC102154735),_ncRNA	LOC102154735	#N/A
TRAPPC2L	Heart		XM_014114431.1	0.0840264	PREDICTED:_Canis_lupus_familiaris_chromosome_6_open_reading_frame,_human_C16orf72_(C6H16orf72),_mRNA	C6H16orf72	#N/A
RPS11	Lymphnode		XM_539916.5	0.0838792	PREDICTED:_Canis_lupus_familiaris_ATP-binding_cassette,_sub-family_B_(MDR/TAP),_member_8_(ABCB8),_transcript_variant_X1,_mRNA	ABCB8	Pancreas
AP2A2	Brain		XR_295669.2	0.0835214	PREDICTED:_Canis_lupus_familiaris_uncharacterized_LOC102156765_(LOC102156765),_ncRNA	LOC102156765	#N/A
LMO4	Brain		XR_001318488.1	0.082996	PREDICTED:_Canis_lupus_familiaris_uncharacterized_LOC102152297_(LOC102152297),_ncRNA	LOC102152297	#N/A
UQCR11	Heart		XR_001315022.1	0.0829493	PREDICTED:_Canis_lupus_familiaris_uncharacterized_LOC106558102_(LOC106558102),_ncRNA	LOC106558102	#N/A
CCK	Brain		NM_001003349.2	0.0828877	Canis_lupus_familiaris_actin_gamma_1_(ACTG1),_mRNA	ACTG1	Jejunum
SCG5	Brain		NM_001002962.1	0.0827068	Canis_lupus_familiaris_insulin-like_3_(Leydig_cell)_(INSL3),_mRNA	INSL3	Pancreas
ATF4	Skel_muscle		XM_014121997.1	0.0826162	PREDICTED:_Canis_lupus_familiaris_zinc_finger_protein_699_(ZNF699),_transcript_variant_X2,_mRNA	ZNF699	Pancreas
ACAA1	Liver		XR_001314951.1	0.0822943	PREDICTED:_Canis_lupus_familiaris_CTD_nuclear_envelope_phosphatase_1_regulatory_subunit_1_(CNEP1R1),_transcript_variant_X2,_misc_RNA	CNEP1R1	#N/A
LOC487739	Jejunum		XM_014111133.1	0.0821596	PREDICTED:_Canis_lupus_familiaris_Fc_fragment_of_IgE,_high_affinity_I,_receptor_for;_gamma_polypeptide_(FCER1G),_transcript_variant_X1,_mRNA	FCER1G	Spleen
USP12	Brain		XM_005630450.1	0.0820339	PREDICTED:_Canis_lupus_familiaris_interleukin_36,_gamma_(IL36G),_transcript_variant_X2,_mRNA	IL36G	#N/A
CDIP1	Brain		XM_005630238.1	0.0819549	PREDICTED:_Canis_lupus_familiaris_ATP/GTP_binding_protein-like_5_(AGBL5),_transcript_variant_X1,_mRNA	AGBL5	Heart
VAPA	Skel_muscle		NM_001048084.1	0.0819209	Canis_lupus_familiaris_cytochrome_b5_reductase_3_(CYB5R3),_mRNA	CYB5R3	Lung
EIF3F	Skel_muscle		XM_853711.3	0.0817518	PREDICTED:_Canis_lupus_familiaris_H3_histone,_family_3B_(H3.3B)_(H3F3B),_mRNA	H3F3B	Lung
MT3	Brain		XM_543660.4	0.0815912	PREDICTED:_Canis_lupus_familiaris_keratin_80,_type_II_(KRT80),_mRNA	KRT80	Pancreas
EPB41L3	Jejunum		XM_848373.4	0.0815324	PREDICTED:_Canis_lupus_familiaris_chromosome_8_open_reading_frame,_human_C14orf166_(C8H14orf166),_mRNA	C8H14orf166	Spleen
ARPC1A	Jejunum		XM_014112443.1	0.0813135	PREDICTED:_Canis_lupus_familiaris_zinc_finger_protein_774_(ZNF774),_transcript_variant_X2,_mRNA	ZNF774	Pancreas
SH3BGRL2	Kidney		NM_001003117.1	0.0812545	Canis_lupus_familiaris_pepsinogen_5,_group_I_(pepsinogen_A)_(PGA),_mRNA	PGA	Pancreas
ATP6V1C1	Brain		XM_534479.4	0.0809969	PREDICTED:_Canis_lupus_familiaris_chromosome_24_open_reading_frame,_human_C20orf195_(C24H20orf195),_transcript_variant_X2,_mRNA	C24H20orf195	#N/A
NRN1	Brain		XM_014110520.1	0.0809524	PREDICTED:_Canis_lupus_familiaris_histone_H2A_type_1-H_(LOC611231),_mRNA	LOC611231	#N/A
TPI1	Skel_muscle		XR_294088.1	0.0809353	PREDICTED:_Canis_lupus_familiaris_inhibitor_of_growth_family,_member_3_(ING3),_transcript_variant_X2,_misc_RNA	ING3	Spleen
PRMT1	Skel_muscle		XR_001317050.1	0.0806553	PREDICTED:_Canis_lupus_familiaris_uncharacterized_LOC102153431_(LOC102153431),_transcript_variant_X4,_ncRNA	LOC102153431	#N/A
SDHA	Heart		XR_001318526.1	0.0805471	PREDICTED:_Canis_lupus_familiaris_TATA_box_binding_protein_(TBP)-associated_factor,_RNA_polymerase_I,_D,_41kDa_(TAF1D),_transcript_variant_X17,_misc_RNA	TAF1D	Lymphnode
GPX1	Spleen		XR_293707.2	0.0805195	PREDICTED:_Canis_lupus_familiaris_uncharacterized_LOC102153718_(LOC102153718),_ncRNA	LOC102153718	#N/A
PKP4	Brain		XR_001315009.1	0.0804775	PREDICTED:_Canis_lupus_familiaris_uncharacterized_LOC102155909_(LOC102155909),_transcript_variant_X2,_ncRNA	LOC102155909	#N/A
GLRX5	Spleen		XM_014122778.1	0.0804769	PREDICTED:_Canis_lupus_familiaris_solute_carrier_family_36_(proton/amino_acid_symporter),_member_4_(SLC36A4),_mRNA	SLC36A4	Skel_muscle
WDR61	Pancreas		XM_537727.5	0.0804335	PREDICTED:_Canis_lupus_familiaris_fibronectin_type_III_domain_containing_8_(FNDC8),_mRNA	FNDC8	Skel_muscle
MAP2K4	Brain		XM_014116481.1	0.0804249	PREDICTED:_Canis_lupus_familiaris_keratin_9,_type_I_(KRT9),_mRNA	KRT9	Pancreas
UBE2D3	Spleen		XM_014114377.1	0.0803643	PREDICTED:_Canis_lupus_familiaris_zinc_finger_protein_764_(LOC100683431),_transcript_variant_X1,_mRNA	LOC100683431	#N/A
LAMTOR5	Kidney		XM_848484.4	0.0803213	PREDICTED:_Canis_lupus_familiaris_eukaryotic_translation_elongation_factor_1_gamma_(EEF1G),_mRNA	EEF1G	Lymphnode
SLC25A4	Heart		XM_850074.4	0.0801297	PREDICTED:_Canis_lupus_familiaris_CD5_molecule_(CD5),_transcript_variant_X2,_mRNA	CD5	Lymphnode
PSMC2	Heart		XM_014110942.1	0.0799854	PREDICTED:_Canis_lupus_familiaris_peptidylprolyl_isomerase_(cyclophilin)-like_3_(PPIL3),_transcript_variant_X2,_mRNA	PPIL3	Lymphnode
PITHD1	Brain		XM_005624034.2	0.0799239	PREDICTED:_Canis_lupus_familiaris_RNA_binding_protein,_fox-1_homolog_(C._elegans)_3_(RBFOX3),_mRNA	RBFOX3	Brain
BANF1	Skel_muscle		XR_296280.2	0.0799031	PREDICTED:_Canis_lupus_familiaris_uncharacterized_LOC102155923_(LOC102155923),_ncRNA	LOC102155923	#N/A
USP11	Brain		XM_534959.5	0.0795869	PREDICTED:_Canis_lupus_familiaris_ribonuclease_P/MRP_30kDa_subunit_(RPP30),_transcript_variant_X1,_mRNA	RPP30	Heart
ACLY	Kidney		XM_005627255.2	0.0795848	PREDICTED:_Canis_lupus_familiaris_Fanconi_anemia,_complementation_group_E_(FANCE),_transcript_variant_X2,_mRNA	FANCE	Pancreas
LOC482354	Heart		XR_001317320.1	0.0795195	PREDICTED:_Canis_lupus_familiaris_insulin-like_6_(INSL6),_transcript_variant_X3,_misc_RNA	INSL6	Pancreas
LOC609402///LOC476825	Spleen		NM_001251958.1	0.0794913	Canis_lupus_familiaris_ribosomal_protein_L18_(RPL18),_mRNA	RPL18	#N/A
ATL1	Brain		XM_847386.4	0.0794529	PREDICTED:_Canis_lupus_familiaris_peroxisomal_membrane_protein_4,_24kDa_(PXMP4),_transcript_variant_X1,_mRNA	PXMP4	Pancreas
OLA1	Skel_muscle		XM_847672.3	0.0793055	PREDICTED:_Canis_lupus_familiaris_melanoregulin_(MREG),_mRNA	MREG	Lung
PSMA4	Kidney		XM_005626203.1	0.0792683	PREDICTED:_Canis_lupus_familiaris_outer_dense_fiber_of_sperm_tails_3B_(ODF3B),_partial_mRNA	ODF3B	#N/A
CAMK2G	Brain		XM_005637413.1	0.0791209	PREDICTED:_Canis_lupus_familiaris_keratin,_type_II_cytoskeletal_1b_(LOC100683333),_mRNA	LOC100683333	#N/A
STMN3	Brain		XR_001314624.1	0.0791016	PREDICTED:_Canis_lupus_familiaris_uncharacterized_LOC102156919_(LOC102156919),_transcript_variant_X3,_ncRNA	LOC102156919	#N/A
ALDOA	Skel_muscle		XR_001315083.1	0.0790816	PREDICTED:_Canis_lupus_familiaris_uncharacterized_LOC106558142_(LOC106558142),_ncRNA	LOC106558142	#N/A
C22H13orf15	Lung		XM_014118918.1	0.0790123	PREDICTED:_Canis_lupus_familiaris_histone_H3.1_(LOC100683710),_mRNA	LOC100683710	#N/A
PNPO	Kidney		XM_003435093.3	0.0789826	PREDICTED:_Canis_lupus_familiaris_chromosome_8_open_reading_frame,_human_C14orf119_(C8H14orf119),_mRNA	C8H14orf119	#N/A
DDX3X	Lung		XM_536863.5	0.0789744	PREDICTED:_Canis_lupus_familiaris_protein_phosphatase_1,_regulatory_subunit_35_(PPP1R35),_mRNA	PPP1R35	Skel_muscle
C6H16orf45	Brain		XM_544278.5	0.0789474	PREDICTED:_Canis_lupus_familiaris_malignant_T-cell-amplified_sequence_1-like_(LOC487150),_mRNA	LOC487150	Liver
KIAA1191	Kidney		XM_014120694.1	0.0789341	PREDICTED:_Canis_lupus_familiaris_centrosomal_protein_of_192_kDa-like_(LOC102152512),_transcript_variant_X2,_mRNA	LOC102152512	#N/A
ATP6V1D	Brain		XM_005642470.2	0.0787956	PREDICTED:_Canis_lupus_familiaris_mediator_complex_subunit_4_(MED4),_mRNA	MED4	Lymphnode
ANP32B	Lymphnode		XR_001317048.1	0.0786517	PREDICTED:_Canis_lupus_familiaris_uncharacterized_LOC102153431_(LOC102153431),_transcript_variant_X1,_ncRNA	LOC102153431	#N/A
LOC612499///LOC612480///LOC609171///LOC609099///LOC608933///LOC608917///LOC608729///LOC608117///LOC608035///LOC607650///LOC607525///LOC607135///LOC607099///LOC607098///LOC490392///LOC488418///LOC488116///LOC487696///LOC487279///LOC484708///LOC484696///LOC482001///LOC481926///LOC477765///LOC477645///HNRNPA1L2///LOC476099	Pancreas		NM_001048082.1	0.0786106	Canis_lupus_familiaris_ribosomal_protein_S18_(RPS18),_mRNA	RPS18	Lymphnode
SH3GL3	Brain		NM_001003380.1	0.0784314	Canis_lupus_familiaris_activation-induced_cytidine_deaminase_(AICDA),_mRNA	AICDA	Lymphnode
CD59	Lung		XR_001315308.1	0.0784314	PREDICTED:_Canis_lupus_familiaris_uncharacterized_LOC102152998_(LOC102152998),_transcript_variant_X2,_ncRNA	LOC102152998	#N/A
EIF3H	Spleen		XR_292168.1	0.0784103	PREDICTED:_Canis_lupus_familiaris_uncharacterized_LOC102155945_(LOC102155945),_ncRNA	LOC102155945	#N/A
RNASEK	Lung		XM_005621415.2	0.0783438	PREDICTED:_Canis_lupus_familiaris_glutamyl-tRNA_synthetase_2,_mitochondrial_(EARS2),_transcript_variant_X2,_mRNA	EARS2	Pancreas
PCMT1	Brain		NM_001252317.1	0.0782918	Canis_lupus_familiaris_ribosomal_protein_S24_(RPS24),_transcript_variant_1,_mRNA	RPS24	#N/A
BRK1	Lymphnode		XM_005628234.1	0.0781969	PREDICTED:_Canis_lupus_familiaris_HOP_homeobox_(HOPX),_transcript_variant_X4,_mRNA	HOPX	#N/A
TOMM6	Lymphnode		XM_005625607.2	0.078169	PREDICTED:_Canis_lupus_familiaris_solute_carrier_family_35,_member_E3_(SLC35E3),_transcript_variant_X3,_mRNA	SLC35E3	Kidney
SNX14	Brain		XM_005618199.2	0.077996	PREDICTED:_Canis_lupus_familiaris_glucosaminyl_(N-acetyl)_transferase_4,_core_2_(GCNT4),_transcript_variant_X4,_mRNA	GCNT4	Pancreas
OAT	Kidney		XM_014120482.1	0.0779864	PREDICTED:_Canis_lupus_familiaris_ATP/GTP_binding_protein-like_5_(AGBL5),_transcript_variant_X3,_mRNA	AGBL5	Heart
OGT	Lymphnode		XR_295102.2	0.0778878	PREDICTED:_Canis_lupus_familiaris_uncharacterized_LOC102153259_(LOC102153259),_ncRNA	LOC102153259	#N/A
PCP4	Brain		XM_014110603.1	0.0778689	PREDICTED:_Canis_lupus_familiaris_histone_H2A_type_1_(LOC100856200),_transcript_variant_X2,_mRNA	LOC100856200	#N/A
ARPP21	Brain		XM_014112184.1	0.0777423	PREDICTED:_Canis_lupus_familiaris_olfactory_receptor_6B2-like_(LOC106558554),_mRNA	LOC106558554	#N/A
ATP6V1G2	Brain		XM_005642255.2	0.077621	PREDICTED:_Canis_lupus_familiaris_ral_guanine_nucleotide_dissociation_stimulator-like_(LOC102154671),_mRNA	LOC102154671	#N/A
ATP2B1	Brain		XR_001316919.1	0.0776014	PREDICTED:_Canis_lupus_familiaris_uncharacterized_LOC106559313_(LOC106559313),_ncRNA	LOC106559313	#N/A
IK	Spleen		XM_005640359.2	0.0775641	PREDICTED:_Canis_lupus_familiaris_deafness,_autosomal_recessive_59_(DFNB59),_transcript_variant_X2,_mRNA	DFNB59	#N/A
UBE2E1	Lymphnode		XM_005634946.2	0.0775382	PREDICTED:_Canis_lupus_familiaris_peroxisomal_membrane_protein_4,_24kDa_(PXMP4),_transcript_variant_X2,_mRNA	PXMP4	Pancreas
AP2A2	Brain		XM_845433.3	0.077507	PREDICTED:_Canis_lupus_familiaris_TELO2_interacting_protein_2_(TTI2),_transcript_variant_X2,_mRNA	TTI2	Lymphnode
USO1	Pancreas		XR_295386.2	0.0774908	PREDICTED:_Canis_lupus_familiaris_uncharacterized_LOC102151713_(LOC102151713),_ncRNA	LOC102151713	#N/A
CHMP5	Brain		XR_001318395.1	0.0772655	PREDICTED:_Canis_lupus_familiaris_uncharacterized_LOC106560092_(LOC106560092),_ncRNA	LOC106560092	#N/A
ACYP2	Skel_muscle		XR_001314312.1	0.0770791	PREDICTED:_Canis_lupus_familiaris_uncharacterized_LOC106557648_(LOC106557648),_transcript_variant_X1,_ncRNA	LOC106557648	#N/A
MBNL1	Lymphnode		XM_014108366.1	0.077	PREDICTED:_Canis_lupus_familiaris_keratin,_type_II_cytoskeletal_8-like_(LOC608165),_mRNA	LOC608165	Jejunum
C32H4orf3	Heart		XM_850438.4	0.0769231	PREDICTED:_Canis_lupus_familiaris_cysteine-rich_protein_1_(intestinal)_(CRIP1),_mRNA	CRIP1	Lymphnode
YBX1///LOC479011///LOC474472	Heart		XR_001314881.1	0.0769231	PREDICTED:_Canis_lupus_familiaris_uncharacterized_LOC106558028_(LOC106558028),_transcript_variant_X1,_ncRNA	LOC106558028	#N/A
LOC609886///SNU13	Brain		XR_001317177.1	0.0769231	PREDICTED:_Canis_lupus_familiaris_uncharacterized_LOC102153097_(LOC102153097),_ncRNA	LOC102153097	#N/A
TRIP12	Skel_muscle		XM_005641746.2	0.0767519	PREDICTED:_Canis_lupus_familiaris_rhox_homeobox_family_member_1_(LOC102154334),_mRNA	LOC102154334	#N/A
UBE2V1	Brain		XM_005635428.2	0.0767511	PREDICTED:_Canis_lupus_familiaris_SMAD_family_member_9_(SMAD9),_transcript_variant_X4,_mRNA	SMAD9	Brain
ZC3H15	Skel_muscle		XM_014120133.1	0.0767442	PREDICTED:_Canis_lupus_familiaris_storkhead-box_protein_1-like_(LOC106559860),_mRNA	LOC106559860	#N/A
NDUFA7	Heart		XM_005616330.2	0.0766979	PREDICTED:_Canis_lupus_familiaris_small_nuclear_ribonucleoprotein_70kDa_(U1)_(SNRNP70),_transcript_variant_X4,_mRNA	SNRNP70	Lymphnode
GRIK2	Brain		XR_001315406.1	0.0765799	PREDICTED:_Canis_lupus_familiaris_translation_initiation_factor_IF-2-like_(LOC100688766),_transcript_variant_X6,_misc_RNA	LOC100688766	#N/A
PSMG2	Kidney		XM_005625233.2	0.0765579	PREDICTED:_Canis_lupus_familiaris_exosome_component_2_(EXOSC2),_mRNA	EXOSC2	Lymphnode
IDH2	Heart		XM_005641284.2	0.0765027	PREDICTED:_Canis_lupus_familiaris_KRAB_box_domain_containing_4_(KRBOX4),_transcript_variant_X3,_mRNA	KRBOX4	#N/A
CMAS	Brain		XR_296530.2	0.0762332	PREDICTED:_Canis_lupus_familiaris_uncharacterized_LOC102151896_(LOC102151896),_ncRNA	LOC102151896	#N/A
CNBP	Spleen		XR_292485.2	0.0762167	PREDICTED:_Canis_lupus_familiaris_glutamyl-tRNA_synthetase_2,_mitochondrial_(EARS2),_transcript_variant_X1,_misc_RNA	EARS2	Pancreas
LOC478124	Lymphnode		XM_005617427.2	0.0762049	PREDICTED:_Canis_lupus_familiaris_small_integral_membrane_protein_15_(SMIM15),_transcript_variant_X3,_mRNA	SMIM15	#N/A
AKT3	Brain		XR_295815.2	0.0760582	PREDICTED:_Canis_lupus_familiaris_uncharacterized_LOC102153499_(LOC102153499),_transcript_variant_X2,_ncRNA	LOC102153499	#N/A
PSMA5	Jejunum		XM_005634951.1	0.0760417	PREDICTED:_Canis_lupus_familiaris_microtubule-associated_protein_1_light_chain_3_alpha_(MAP1LC3A),_transcript_variant_X1,_mRNA	MAP1LC3A	Heart
NEDD8	Brain		XM_534035.5	0.0759312	PREDICTED:_Canis_lupus_familiaris_protein_kinase_C,_delta_binding_protein_(PRKCDBP),_mRNA	PRKCDBP	Heart
PRDX5	Heart		XM_861343.3	0.0757812	PREDICTED:_Canis_lupus_familiaris_tropomyosin_2_(beta)_(TPM2),_transcript_variant_X3,_mRNA	TPM2	Skel_muscle
RAB1A	Jejunum		XR_001314422.1	0.0757576	PREDICTED:_Canis_lupus_familiaris_ribosomal_protein_S21_(RPS21),_transcript_variant_X1,_misc_RNA	RPS21	#N/A
LOC477072	Liver		XR_001317261.1	0.0757576	PREDICTED:_Canis_lupus_familiaris_uncharacterized_LOC102154098_(LOC102154098),_transcript_variant_X2,_ncRNA	LOC102154098	#N/A
LOC608456	Skel_muscle		XM_005623882.2	0.0756177	PREDICTED:_Canis_lupus_familiaris_cell_division_cycle_associated_4_(CDCA4),_transcript_variant_X2,_mRNA	CDCA4	Lymphnode
SSR3	Pancreas		NM_001003135.2	0.0756071	Canis_lupus_familiaris_clusterin-like_1_(retinal)_(CLUL1),_mRNA	CLUL1	Pancreas
NDUFB10	Heart		XM_003434671.3	0.0755396	PREDICTED:_Canis_lupus_familiaris_transmembrane_protein_88B_(TMEM88B),_mRNA	TMEM88B	#N/A
LAMTOR2	Brain		XM_005616329.2	0.0752629	PREDICTED:_Canis_lupus_familiaris_small_nuclear_ribonucleoprotein_70kDa_(U1)_(SNRNP70),_transcript_variant_X3,_mRNA	SNRNP70	Lymphnode
MRPS26	Lymphnode		XM_014120821.1	0.0752095	PREDICTED:_Canis_lupus_familiaris_gamma-secretase_activating_protein_(GSAP),_transcript_variant_X5,_mRNA	GSAP	Lymphnode
WLS	Lung		XM_003639380.3	0.0751634	PREDICTED:_Canis_lupus_familiaris_perilipin_2_(PLIN2),_transcript_variant_X2,_mRNA	PLIN2	Skel_muscle
COX8A	Kidney		XM_538875.5	0.075084	PREDICTED:_Canis_lupus_familiaris_zinc_finger_protein_76_(ZNF76),_transcript_variant_X2,_mRNA	ZNF76	Pancreas
EBNA1BP2	Spleen		NM_001146144.1	0.0750605	Canis_lupus_familiaris_S100_calcium_binding_protein_A8_(S100A8),_mRNA	S100A8	Spleen
SAT1	Spleen		XM_536776.5	0.0748332	PREDICTED:_Canis_lupus_familiaris_telomeric_repeat_binding_factor_2,_interacting_protein_(TERF2IP),_mRNA	TERF2IP	Brain
DYNLL1///LOC476571	Lung		NM_001013844.1	0.0747296	Canis_lupus_familiaris_FBJ_murine_osteosarcoma_viral_oncogene_homolog_B_(FOSB),_mRNA	FOSB	Pancreas
PDCD6	Lung		XM_014117711.1	0.0746934	PREDICTED:_Canis_lupus_familiaris_glyceraldehyde-3-phosphate_dehydrogenase-like_(LOC106559470),_mRNA	LOC106559470	#N/A
SERPINE2	Brain		XM_005638945.2	0.0746055	PREDICTED:_Canis_lupus_familiaris_PBX/knotted_1_homeobox_1_(PKNOX1),_transcript_variant_X3,_mRNA	PKNOX1	Skel_muscle
TCF4	Brain		XM_549098.5	0.074515	PREDICTED:_Canis_lupus_familiaris_lysophosphatidic_acid_receptor_4_(LPAR4),_mRNA	LPAR4	Pancreas
EIF1B	Brain		XM_005636758.2	0.074184	PREDICTED:_Canis_lupus_familiaris_ATP_synthase,_H+_transporting,_mitochondrial_Fo_complex,_subunit_C2_(subunit_9)_(ATP5G2),_transcript_variant_X2,_mRNA	ATP5G2	#N/A
DYNC1H1	Brain		XM_531628.5	0.074184	PREDICTED:_Canis_lupus_familiaris_ribosomal_protein_S26_(RPS26),_mRNA	RPS26	Lymphnode
LOC608196	Lymphnode		XR_296708.2	0.0740613	PREDICTED:_Canis_lupus_familiaris_translation_initiation_factor_IF-2-like_(LOC100688766),_transcript_variant_X3,_misc_RNA	LOC100688766	#N/A
ZFP91	Skel_muscle		XR_292228.2	0.0740196	PREDICTED:_Canis_lupus_familiaris_uncharacterized_LOC102156093_(LOC102156093),_transcript_variant_X2,_ncRNA	LOC102156093	#N/A
SNRNP200	Lymphnode		XM_845065.4	0.073808	PREDICTED:_Canis_lupus_familiaris_Cbp/p300-interacting_transactivator,_with_Glu/Asp-rich_carboxy-terminal_domain,_2_(CITED2),_mRNA	CITED2	Kidney
PUF60	Heart		XM_014116590.1	0.073724	PREDICTED:_Canis_lupus_familiaris_keratin_10,_type_I_(KRT10),_transcript_variant_X3,_mRNA	KRT10	Lung
TTC3	Brain		XR_292783.1	0.0736607	PREDICTED:_Canis_lupus_familiaris_uncharacterized_LOC102152974_(LOC102152974),_transcript_variant_X2,_ncRNA	LOC102152974	#N/A
SNRNP27	Brain		XM_005639635.1	0.0735719	PREDICTED:_Canis_lupus_familiaris_leucine_rich_repeat_containing_15_(LRRC15),_mRNA	LRRC15	Skel_muscle
S100A10	Lung		XR_293314.2	0.0735294	PREDICTED:_Canis_lupus_familiaris_uncharacterized_LOC102157253_(LOC102157253),_ncRNA	LOC102157253	#N/A
GLRB	Brain		XR_001314832.1	0.0733198	PREDICTED:_Canis_lupus_familiaris_uncharacterized_LOC106557986_(LOC106557986),_transcript_variant_X1,_ncRNA	LOC106557986	#N/A
UQCRH	Heart		XM_005633362.2	0.0732334	PREDICTED:_Canis_lupus_familiaris_TATA_box_binding_protein_(TBP)-associated_factor,_RNA_polymerase_I,_D,_41kDa_(TAF1D),_transcript_variant_X1,_mRNA	TAF1D	Lymphnode
CD63	Lung		XR_001316650.1	0.0727884	PREDICTED:_Canis_lupus_familiaris_uncharacterized_LOC106559139_(LOC106559139),_ncRNA	LOC106559139	#N/A
VPS13A	Skel_muscle		XM_014112724.1	0.0727185	PREDICTED:_Canis_lupus_familiaris_5-methyltetrahydrofolate-homocysteine_methyltransferase_(MTR),_transcript_variant_X1,_mRNA	MTR	Skel_muscle
EPDR1	Skel_muscle		XM_005627763.1	0.0726744	PREDICTED:_Canis_lupus_familiaris_chromosome_12_open_reading_frame,_human_C6orf226_(C12H6orf226),_mRNA	C12H6orf226	#N/A
CUTA	Kidney		NM_001252042.1	0.0726257	Canis_lupus_familiaris_ribosomal_protein_S4,_X-linked_(RPS4X),_mRNA	RPS4X	Heart
FAM49B	Lymphnode		XM_003639307.3	0.0725806	PREDICTED:_Canis_lupus_familiaris_transmembrane_protein_8C_(TMEM8C),_mRNA	TMEM8C	Pancreas
UBE3A	Lymphnode		XR_295537.2	0.0725256	PREDICTED:_Canis_lupus_familiaris_uncharacterized_LOC102153977_(LOC102153977),_ncRNA	LOC102153977	#N/A
NEDD8	Brain		XR_291469.2	0.0723522	PREDICTED:_Canis_lupus_familiaris_uncharacterized_LOC102152107_(LOC102152107),_ncRNA	LOC102152107	#N/A
CCT4	Lymphnode		XM_014118274.1	0.0722959	PREDICTED:_Canis_lupus_familiaris_mediator_complex_subunit_23_(MED23),_transcript_variant_X3,_mRNA	MED23	Kidney
KMT2E	Lymphnode		XM_848603.3	0.0721097	PREDICTED:_Canis_lupus_familiaris_RNA_binding_motif_protein_42_(RBM42),_transcript_variant_X1,_mRNA	RBM42	Lung
LOC608455	Heart		XM_541503.5	0.0720877	PREDICTED:_Canis_lupus_familiaris_small_nuclear_ribonucleoprotein_70kDa_(U1)_(SNRNP70),_transcript_variant_X1,_mRNA	SNRNP70	Lymphnode
LOC480934	Brain		XM_005633581.2	0.0720603	PREDICTED:_Canis_lupus_familiaris_tripartite_motif_containing_68_(TRIM68),_transcript_variant_X2,_mRNA	TRIM68	Lymphnode
TTC3	Brain		XM_005638944.2	0.0720588	PREDICTED:_Canis_lupus_familiaris_PBX/knotted_1_homeobox_1_(PKNOX1),_transcript_variant_X2,_mRNA	PKNOX1	Skel_muscle
C8H14orf166	Spleen		XR_292942.2	0.072043	PREDICTED:_Canis_lupus_familiaris_uncharacterized_LOC102156025_(LOC102156025),_ncRNA	LOC102156025	#N/A
VCP	Skel_muscle		XR_001314786.1	0.0719685	PREDICTED:_Canis_lupus_familiaris_uncharacterized_LOC102152165_(LOC102152165),_transcript_variant_X1,_ncRNA	LOC102152165	#N/A
RNF141	Brain		XM_538967.5	0.0719563	PREDICTED:_Canis_lupus_familiaris_kelch-like_family_member_31_(KLHL31),_transcript_variant_X1,_mRNA	KLHL31	Pancreas
TMEM178A	Brain		XM_014116448.1	0.0717846	PREDICTED:_Canis_lupus_familiaris_myosin_heavy_chain_IB-like_(LOC102157248),_transcript_variant_X2,_mRNA	LOC102157248	#N/A
GSTA4	Brain		XR_294851.2	0.0717658	PREDICTED:_Canis_lupus_familiaris_uncharacterized_LOC102154919_(LOC102154919),_ncRNA	LOC102154919	#N/A
DLA-12///DLA-64///DLA88	Lymphnode		XR_001318068.1	0.0716332	PREDICTED:_Canis_lupus_familiaris_uncharacterized_LOC106559923_(LOC106559923),_ncRNA	LOC106559923	#N/A
WLS	Lung		XM_848686.4	0.0715916	PREDICTED:_Canis_lupus_familiaris_PBX/knotted_1_homeobox_1_(PKNOX1),_transcript_variant_X1,_mRNA	PKNOX1	Skel_muscle
LOC612523	Brain		XM_005626279.2	0.0714715	PREDICTED:_Canis_lupus_familiaris_tripartite_motif_containing_52_(TRIM52),_transcript_variant_X2,_mRNA	TRIM52	#N/A
ANKRA2	Brain		XM_003435294.2	0.0714286	PREDICTED:_Canis_lupus_familiaris_ubiquitin-conjugating_enzyme_E2_N_(LOC610206),_mRNA	LOC610206	#N/A
ARL6IP5	Heart		XM_014120630.1	0.0714286	PREDICTED:_Canis_lupus_familiaris_histone_H3_(LOC483172),_transcript_variant_X1,_mRNA	LOC483172	Skel_muscle
EIF4G3	Brain		XR_295963.2	0.0714286	PREDICTED:_Canis_lupus_familiaris_uncharacterized_LOC102155182_(LOC102155182),_ncRNA	LOC102155182	#N/A
RBFOX2	Brain		XM_005623128.2	0.0711238	PREDICTED:_Canis_lupus_familiaris_60S_ribosomal_protein_L17_(LOC480221),_transcript_variant_X1,_mRNA	LOC480221	Kidney
RPS27L	Pancreas		XM_014120476.1	0.0710352	PREDICTED:_Canis_lupus_familiaris_selenoprotein_V_(SELV),_transcript_variant_X2,_mRNA	SELV	Skel_muscle
RNASEH2B	Spleen		XM_014108451.1	0.0710009	PREDICTED:_Canis_lupus_familiaris_heterogeneous_nuclear_ribonucleoprotein_A3-like_(LOC100682605),_mRNA	LOC100682605	#N/A
SUMO1	Spleen		XR_001314380.1	0.0709939	PREDICTED:_Canis_lupus_familiaris_uncharacterized_LOC102157387_(LOC102157387),_transcript_variant_X3,_ncRNA	LOC102157387	#N/A
VEGFB	Heart		XM_532052.5	0.0709713	PREDICTED:_Canis_lupus_familiaris_mediator_complex_subunit_23_(MED23),_transcript_variant_X2,_mRNA	MED23	Kidney
GNL3L	Brain		XR_292091.2	0.070922	PREDICTED:_Canis_lupus_familiaris_uncharacterized_LOC102155267_(LOC102155267),_ncRNA	LOC102155267	#N/A
CAPNS1	Lung		XM_005621334.1	0.0708629	PREDICTED:_Canis_lupus_familiaris_sialophorin_(SPN),_mRNA	SPN	#N/A
NDUFS5	Skel_muscle		XM_005631857.2	0.0707457	PREDICTED:_Canis_lupus_familiaris_pleckstrin_homology_domain_containing,_family_B_(evectins)_member_2_(PLEKHB2),_transcript_variant_X3,_mRNA	PLEKHB2	Kidney
PRPF19	Brain		XM_014107694.1	0.0707071	PREDICTED:_Canis_lupus_familiaris_BCL2-related_ovarian_killer_(BOK),_mRNA	BOK	#N/A
MAP2K1	Brain		XM_014112725.1	0.0706762	PREDICTED:_Canis_lupus_familiaris_5-methyltetrahydrofolate-homocysteine_methyltransferase_(MTR),_transcript_variant_X3,_mRNA	MTR	Skel_muscle
NDUFS4	Heart		XR_134558.3	0.0706402	PREDICTED:_Canis_lupus_familiaris_uncharacterized_LOC100683303_(LOC100683303),_ncRNA	LOC100683303	#N/A
PSMB1	Heart		XR_001316416.1	0.0704501	PREDICTED:_Canis_lupus_familiaris_uncharacterized_LOC102153141_(LOC102153141),_transcript_variant_X1,_ncRNA	LOC102153141	#N/A
TKT	Lymphnode		XM_005616888.2	0.0703571	PREDICTED:_Canis_lupus_familiaris_calpain_12_(CAPN12),_mRNA	CAPN12	Liver
TPM1	Jejunum		XM_014109816.1	0.0703535	PREDICTED:_Canis_lupus_familiaris_PBX/knotted_1_homeobox_1_(PKNOX1),_transcript_variant_X4,_mRNA	PKNOX1	Skel_muscle
NISCH	Brain		XM_537086.4	0.0703332	PREDICTED:_Canis_lupus_familiaris_LIM_domain_only_4_(LMO4),_transcript_variant_X1,_mRNA	LMO4	Brain
S100A10	Lung		XM_537413.5	0.0702736	PREDICTED:_Canis_lupus_familiaris_nuclear_factor_of_kappa_light_polypeptide_gene_enhancer_in_B-cells_inhibitor,_alpha_(NFKBIA),_mRNA	NFKBIA	Lymphnode
UBXN1	Skel_muscle		XM_014110511.1	0.0702576	PREDICTED:_Canis_lupus_familiaris_pre-mRNA-splicing_factor_SYF2-like_(LOC478183),_mRNA	LOC478183	Pancreas
ARPC1A	Jejunum		XM_014121844.1	0.0702247	PREDICTED:_Canis_lupus_familiaris_translation_initiation_factor_IF-2-like_(LOC106560110),_mRNA	LOC106560110	#N/A
PRDX3	Heart		XM_005639690.2	0.0701549	PREDICTED:_Canis_lupus_familiaris_naked_cuticle_homolog_2_(Drosophila)_(NKD2),_mRNA	NKD2	Pancreas
ABLIM1	Heart		XM_005617641.1	0.0701386	PREDICTED:_Canis_lupus_familiaris_myotubularin-related_protein_9-like_(LOC611835),_transcript_variant_X2,_mRNA	LOC611835	#N/A
LOC607890///LOC607327///LOC475815	Kidney		XM_532783.4	0.0700935	PREDICTED:_Canis_lupus_familiaris_ubiquitin-conjugating_enzyme_E2_E1-like_(LOC475563),_mRNA	LOC475563	Skel_muscle
PSMB5	Liver		XR_001315722.1	0.0700309	PREDICTED:_Canis_lupus_familiaris_uncharacterized_LOC106558544_(LOC106558544),_transcript_variant_X2,_ncRNA	LOC106558544	#N/A
FBXW11	Brain		XR_001315950.1	0.070018	PREDICTED:_Canis_lupus_familiaris_uncharacterized_LOC102156464_(LOC102156464),_ncRNA	LOC102156464	#N/A
SYBU	Brain		XM_005615630.1	0.0699552	PREDICTED:_Canis_lupus_familiaris_protein_LEG1_homolog_(LOC612694),_transcript_variant_X1,_mRNA	LOC612694	Pancreas
TAX1BP1	Lung		XM_014119187.1	0.0699433	PREDICTED:_Canis_lupus_familiaris_split_hand/foot_malformation_(ectrodactyly)_type_1_(SHFM1),_mRNA	SHFM1	Jejunum
DYNC1I1	Brain		XR_295674.2	0.0698925	PREDICTED:_Canis_lupus_familiaris_uncharacterized_LOC102155391_(LOC102155391),_transcript_variant_X2,_misc_RNA	LOC102155391	#N/A
GPR37	Brain		XM_861077.4	0.0698812	PREDICTED:_Canis_lupus_familiaris_coiled-coil_domain_containing_85B_(CCDC85B),_mRNA	CCDC85B	Brain
TRMT112	Lymphnode		XM_014122824.1	0.0698712	PREDICTED:_Canis_lupus_familiaris_potassium_channel,_voltage_gated_subfamily_E_regulatory_beta_subunit_3_(KCNE3),_transcript_variant_X7,_mRNA	KCNE3	Lung
ACSL3	Brain		XR_001318135.1	0.0698565	PREDICTED:_Canis_lupus_familiaris_uncharacterized_LOC102152764_(LOC102152764),_transcript_variant_X3,_ncRNA	LOC102152764	#N/A
EIF3A	Pancreas		XR_001314185.1	0.0698174	PREDICTED:_Canis_lupus_familiaris_uncharacterized_LOC106557577_(LOC106557577),_ncRNA	LOC106557577	#N/A
SSR4	Pancreas		NM_001252268.1	0.0698113	Canis_lupus_familiaris_small_EDRK-rich_factor_2_(SERF2),_transcript_variant_2,_mRNA	SERF2	Lung
CCND2	Brain		XM_844186.2	0.0697095	PREDICTED:_Canis_lupus_familiaris_growth_arrest-specific_1_(GAS1),_mRNA	GAS1	Heart
TMBIM4	Kidney		XR_294715.2	0.0697065	PREDICTED:_Canis_lupus_familiaris_uncharacterized_LOC102155146_(LOC102155146),_transcript_variant_X1,_ncRNA	LOC102155146	#N/A
CAPRIN1	Brain		XM_005633296.2	0.0695705	PREDICTED:_Canis_lupus_familiaris_serpin_peptidase_inhibitor,_clade_H_(heat_shock_protein_47),_member_1,_(collagen_binding_protein_1)_(SERPINH1),_transcript_variant_X1,_mRNA	SERPINH1	Spleen
MSMO1	Liver		XM_005625080.2	0.0695652	PREDICTED:_Canis_lupus_familiaris_phosphohistidine_phosphatase_1_(PHPT1),_mRNA	PHPT1	Heart
PPP2R1A	Brain		XM_005619448.2	0.0694572	PREDICTED:_Canis_lupus_familiaris_rRNA/tRNA_2'-O-methyltransferase_fibrillarin-like_protein_1_(LOC489134),_mRNA	LOC489134	#N/A
PSMD14	Brain		XM_540515.5	0.0694444	PREDICTED:_Canis_lupus_familiaris_interferon-induced_transmembrane_protein_1-like_(LOC483396),_mRNA	LOC483396	#N/A
NDUFC1	Skel_muscle		XM_532271.4	0.0691824	PREDICTED:_Canis_lupus_familiaris_5'-nucleotidase_domain_containing_1_(NT5DC1),_mRNA	NT5DC1	Jejunum
VPS35	Brain		XM_005632992.2	0.0690608	PREDICTED:_Canis_lupus_familiaris_alkaline_ceramidase_1_(ACER1),_transcript_variant_X2,_mRNA	ACER1	Pancreas
CHCHD2	Kidney		XR_001314133.1	0.0690458	PREDICTED:_Canis_lupus_familiaris_non-histone_chromosomal_protein_HMG-17_pseudogene_(LOC100683650),_misc_RNA	LOC100683650	#N/A
SDHB	Heart		XM_846313.4	0.0690259	PREDICTED:_Canis_lupus_familiaris_centromere_protein_B,_80kDa_(CENPB),_mRNA	CENPB	#N/A
EEF2	Pancreas		XM_005636961.2	0.0689655	PREDICTED:_Canis_lupus_familiaris_pseudouridylate_synthase_7-like_(PUS7L),_transcript_variant_X2,_mRNA	PUS7L	Pancreas
PTP4A1	Liver		XR_001315728.1	0.0687758	PREDICTED:_Canis_lupus_familiaris_uncharacterized_LOC102153051_(LOC102153051),_ncRNA	LOC102153051	#N/A
LYSMD2	Brain		XM_003639142.3	0.0687408	PREDICTED:_Canis_lupus_familiaris_plakophilin-1_(LOC100855871),_mRNA	LOC100855871	#N/A
LOC606868///SSR3	Pancreas		NM_001110767.1	0.0686799	Canis_lupus_familiaris_myosin,_heavy_chain_9,_non-muscle_(MYH9),_mRNA	MYH9	Lung
SNRPB	Lymphnode		XR_001317176.1	0.0686654	PREDICTED:_Canis_lupus_familiaris_uncharacterized_LOC106559434_(LOC106559434),_transcript_variant_X2,_ncRNA	LOC106559434	#N/A
LOC608667///ATP5G2	Skel_muscle		XM_014121205.1	0.0685889	PREDICTED:_Canis_lupus_familiaris_basic_leucine_zipper_transcription_factor,_ATF-like_2_(BATF2),_transcript_variant_X3,_mRNA	BATF2	Lymphnode
ATP6V0A1	Brain		NM_001252411.1	0.0685871	Canis_lupus_familiaris_ribosomal_protein_L14_(RPL14),_mRNA	RPL14	Lymphnode
STK39	Brain		XM_014110613.1	0.0685558	PREDICTED:_Canis_lupus_familiaris_scaffolding_protein_involved_in_DNA_repair_(SPIDR),_transcript_variant_X7,_mRNA	SPIDR	Heart
ASAH1	Lung		XM_014111997.1	0.0682353	PREDICTED:_Canis_lupus_familiaris_translation_initiation_factor_IF-2-like_(LOC106558481),_mRNA	LOC106558481	#N/A
NDEL1	Brain		XM_014112188.1	0.0681576	PREDICTED:_Canis_lupus_familiaris_olfactory_receptor_6B2-like_(LOC106558557),_mRNA	LOC106558557	#N/A
JAK1	Lymphnode		XM_003433506.3	0.0680876	PREDICTED:_Canis_lupus_familiaris_BCDIN3_domain_containing_(BCDIN3D),_mRNA	BCDIN3D	#N/A
LOC481991	Lymphnode		XM_005632758.1	0.0680516	PREDICTED:_Canis_lupus_familiaris_C-type_lectin_domain_family_4_member_G_(LOC102155605),_transcript_variant_X4,_mRNA	LOC102155605	#N/A
UBE2N	Lymphnode		XM_843924.3	0.068	PREDICTED:_Canis_lupus_familiaris_NOP10_ribonucleoprotein_(NOP10),_mRNA	NOP10	Skel_muscle
LGALS8	Liver		XM_005635600.2	0.067953	PREDICTED:_Canis_lupus_familiaris_UDP_glucuronosyltransferase_1_family,_polypeptide_A6_(UGT1A6),_transcript_variant_X1,_mRNA	UGT1A6	Liver
MRPL3	Skel_muscle		XM_545493.4	0.0678082	PREDICTED:_Canis_lupus_familiaris_interferon_induced_with_helicase_C_domain_1_(IFIH1),_mRNA	IFIH1	Jejunum
CCT4	Lymphnode		XR_293619.2	0.0677596	PREDICTED:_Canis_lupus_familiaris_uncharacterized_LOC102151726_(LOC102151726),_ncRNA	LOC102151726	#N/A
RHOA	Lung		XM_005638925.2	0.0677464	PREDICTED:_Canis_lupus_familiaris_zinc_finger_and_BTB_domain_containing_21_(ZBTB21),_transcript_variant_X2,_mRNA	ZBTB21	Brain
ANXA11	Heart		XM_014118029.1	0.0676741	PREDICTED:_Canis_lupus_familiaris_MHC_class_I_DLA-88_(DLA88),_transcript_variant_X1,_mRNA	DLA88	Lymphnode
SON	Lung		NM_001003016.2	0.0675982	Canis_lupus_familiaris_myeloid_cell_leukemia_1_(MCL1),_mRNA	MCL1	Lymphnode
HNRNPR	Lymphnode		XM_536759.4	0.0674764	PREDICTED:_Canis_lupus_familiaris_cytochrome_c_oxidase_subunit_IV_isoform_1_(COX4I1),_mRNA	COX4I1	Heart
MRPL18	Brain		XM_005621707.2	0.0673993	PREDICTED:_Canis_lupus_familiaris_transducin_(beta)-like_3_(TBL3),_transcript_variant_X3,_mRNA	TBL3	Brain
UBXN4	Kidney		XR_296577.1	0.0673854	PREDICTED:_Canis_lupus_familiaris_histone_H2B_type_1_(LOC488267),_transcript_variant_X2,_misc_RNA	LOC488267	#N/A
ZFR	Brain		XM_533908.5	0.0673499	PREDICTED:_Canis_lupus_familiaris_WD_repeat_domain_83_opposite_strand_(WDR83OS),_mRNA	WDR83OS	Brain
MCEE	Kidney		XM_539321.5	0.0673267	PREDICTED:_Canis_lupus_familiaris_histone_H2B_type_3-B_(LOC482202),_mRNA	LOC482202	Kidney
PRKCB	Brain		XR_001314146.1	0.0671937	PREDICTED:_Canis_lupus_familiaris_uncharacterized_LOC102153447_(LOC102153447),_transcript_variant_X2,_ncRNA	LOC102153447	#N/A
NDUFA7	Heart		XM_846371.3	0.0670898	PREDICTED:_Canis_lupus_familiaris_C-type_lectin_domain_family_5,_member_A_(CLEC5A),_transcript_variant_X4,_mRNA	CLEC5A	Pancreas
RNF146	Brain		XM_014114119.1	0.067034	PREDICTED:_Canis_lupus_familiaris_family_with_sequence_similarity_96,_member_B_(FAM96B),_mRNA	FAM96B	Heart
CD47	Lymphnode		XM_548107.3	0.0669989	PREDICTED:_Canis_lupus_familiaris_keratin_36,_type_I_(KRT36),_mRNA	KRT36	Pancreas
VPS35	Brain		XM_014121963.1	0.0668959	PREDICTED:_Canis_lupus_familiaris_chromosome_20_open_reading_frame,_human_C19orf44_(C20H19orf44),_transcript_variant_X7,_mRNA	C20H19orf44	#N/A
YWHAE	Brain		XM_005630737.2	0.0668648	PREDICTED:_Canis_lupus_familiaris_histone_H2B_type_2-F_(LOC483164),_mRNA	LOC483164	Skel_muscle
CNOT7	Brain		XR_001316442.1	0.0667331	PREDICTED:_Canis_lupus_familiaris_uncharacterized_LOC106558950_(LOC106558950),_ncRNA	LOC106558950	#N/A
MAT2A	Pancreas		XM_846718.3	0.0667285	PREDICTED:_Canis_lupus_familiaris_DnaJ_(Hsp40)_homolog,_subfamily_B,_member_8_(DNAJB8),_mRNA	DNAJB8	Pancreas
SCG2	Brain		XM_014106823.1	0.0666357	PREDICTED:_Canis_lupus_familiaris_protocadherin_gamma-A9_(LOC607624),_mRNA	LOC607624	#N/A
NRGN	Brain		XM_014109148.1	0.0665116	PREDICTED:_Canis_lupus_familiaris_leucine_rich_repeat_containing_27_(LRRC27),_transcript_variant_X2,_mRNA	LRRC27	Pancreas
PPAP2B	Heart		XM_014111276.1	0.0662953	PREDICTED:_Canis_lupus_familiaris_translocase_of_outer_mitochondrial_membrane_40_homolog_(yeast)-like_(TOMM40L),_transcript_variant_X2,_mRNA	TOMM40L	Skel_muscle
UBAC1	Skel_muscle		XM_540488.4	0.0662035	PREDICTED:_Canis_lupus_familiaris_prolyl_4-hydroxylase,_beta_polypeptide_(P4HB),_mRNA	P4HB	Jejunum
FAM107A	Brain		XM_847248.3	0.0661813	PREDICTED:_Canis_lupus_familiaris_pannexin_3_(PANX3),_mRNA	PANX3	Pancreas
RPS13///LOC480235	Lymphnode		XR_295391.2	0.0660981	PREDICTED:_Canis_lupus_familiaris_uncharacterized_LOC102153125_(LOC102153125),_ncRNA	LOC102153125	#N/A
LOC607429///CDC42	Lymphnode		XM_849970.4	0.0660325	PREDICTED:_Canis_lupus_familiaris_flavin_adenine_dinucleotide_synthetase_1_(FLAD1),_transcript_variant_X1,_mRNA	FLAD1	Kidney
COPS4	Heart		XM_014122805.1	0.0659859	PREDICTED:_Canis_lupus_familiaris_fin_bud_initiation_factor_homolog_(zebrafish)_(FIBIN),_mRNA	FIBIN	Pancreas
GARS	Pancreas		XR_001318210.1	0.0658915	PREDICTED:_Canis_lupus_familiaris_pepsin_F-like_(LOC483802),_transcript_variant_X5,_misc_RNA	LOC483802	Pancreas
SARS	Brain		XM_533581.5	0.0658579	PREDICTED:_Canis_lupus_familiaris_ribosomal_protein_L28_(RPL28),_mRNA	RPL28	Lymphnode
TBCB	Brain		XM_005630583.2	0.0657624	PREDICTED:_Canis_lupus_familiaris_uncharacterized_LOC102156723_(LOC102156723),_mRNA	LOC102156723	#N/A
NTRK2	Brain		XM_005631818.2	0.0657157	PREDICTED:_Canis_lupus_familiaris_major_facilitator_superfamily_domain_containing_8_(MFSD8),_transcript_variant_X3,_mRNA	MFSD8	Lung
HIBADH	Kidney		XM_005624341.2	0.0656168	PREDICTED:_Canis_lupus_familiaris_non-metastatic_cells_1,_protein_(NM23A)_expressed_in_(NME1),_transcript_variant_X2,_mRNA	NME1	Brain
SH3BGRL3	Spleen		XM_014116872.1	0.0656109	PREDICTED:_Canis_lupus_familiaris_netrin-G2_(LOC102152214),_mRNA	LOC102152214	#N/A
PRDX1///LOC475156	Liver		XR_294805.2	0.065445	PREDICTED:_Canis_lupus_familiaris_uncharacterized_LOC102155243_(LOC102155243),_ncRNA	LOC102155243	#N/A
DLD	Heart		NM_001003246.2	0.0654045	Canis_lupus_familiaris_v-myc_avian_myelocytomatosis_viral_oncogene_homolog_(MYC),_mRNA	MYC	Lymphnode
PAM	Heart		XM_003431843.3	0.0653846	PREDICTED:_Canis_lupus_familiaris_histone_H2B_type_1-F/J/L-like_(LOC100683643),_mRNA	LOC100683643	#N/A
AARS	Brain		XM_014114435.1	0.0653433	PREDICTED:_Canis_lupus_familiaris_collagen_alpha-2(IV)_chain-like_(LOC106558903),_mRNA	LOC106558903	#N/A
PSMA4	Kidney		XM_014114440.1	0.0653041	PREDICTED:_Canis_lupus_familiaris_ribosomal_protein_L3-like_(RPL3L),_mRNA	RPL3L	Skel_muscle
UBA1	Brain		XM_848828.3	0.0652045	PREDICTED:_Canis_lupus_familiaris_chromosome_6_open_reading_frame,_human_C16orf91_(C6H16orf91),_mRNA	C6H16orf91	Skel_muscle
PGRMC1	Kidney		XM_535079.4	0.0648649	PREDICTED:_Canis_lupus_familiaris_ribosomal_protein_S20_(RPS20),_mRNA	RPS20	Lymphnode
MACF1	Lung		XR_297042.2	0.0648496	PREDICTED:_Canis_lupus_familiaris_NHP2-like_protein_1_pseudogene_(LOC100684076),_misc_RNA	LOC100684076	#N/A
C24H20orf24	Brain		XM_005641291.2	0.0647694	PREDICTED:_Canis_lupus_familiaris_KRAB_box_domain_containing_4_(KRBOX4),_transcript_variant_X10,_mRNA	KRBOX4	#N/A
DNAJC19	Heart		XM_014108306.1	0.0647372	PREDICTED:_Canis_lupus_familiaris_heterogeneous_nuclear_ribonucleoprotein_A3-like_(LOC610488),_mRNA	LOC610488	#N/A
ARID4B	Lymphnode		XM_854447.4	0.064695	PREDICTED:_Canis_lupus_familiaris_histone_H2B_type_1-K_(LOC488303),_transcript_variant_X1,_mRNA	LOC488303	Pancreas
TBCB	Brain		XM_542187.4	0.064688	PREDICTED:_Canis_lupus_familiaris_growth_arrest_and_DNA-damage-inducible,_beta_(GADD45B),_mRNA	GADD45B	Lung
MOBP	Brain		XM_003639568.2	0.064433	PREDICTED:_Canis_lupus_familiaris_FSHD_region_gene_1_(FRG1),_mRNA	FRG1	Lymphnode
FYN	Brain		XM_003431731.3	0.0644172	PREDICTED:_Canis_lupus_familiaris_psoriasis_susceptibility_1_candidate_2_(PSORS1C2),_mRNA	PSORS1C2	#N/A
DAD1	Pancreas		XM_548101.3	0.0644007	PREDICTED:_Canis_lupus_familiaris_keratin,_type_I_cytoskeletal_16_(KRT16),_mRNA	KRT16	Heart
MMADHC	Pancreas		XM_850336.5	0.0642681	PREDICTED:_Canis_lupus_familiaris_alpha-methylacyl-CoA_racemase_(AMACR),_mRNA	AMACR	Liver
HNRNPU	Brain		XM_849716.5	0.0642023	PREDICTED:_Canis_lupus_familiaris_glycogen_synthase_1_(muscle)_(GYS1),_mRNA	GYS1	Pancreas
NDUFS7	Heart		XR_001317703.1	0.0642023	PREDICTED:_Canis_lupus_familiaris_uncharacterized_LOC102151760_(LOC102151760),_transcript_variant_X2,_ncRNA	LOC102151760	#N/A
LOC607207///LOC485516///LOC481024///LOC480193///LOC475164	Lung		XM_005630240.1	0.0641566	PREDICTED:_Canis_lupus_familiaris_ATP/GTP_binding_protein-like_5_(AGBL5),_transcript_variant_X4,_mRNA	AGBL5	Heart
SLIRP	Heart		XM_003433236.2	0.0640394	PREDICTED:_Canis_lupus_familiaris_defensin,_beta_125_(DEFB125),_mRNA	DEFB125	#N/A
GPX1	Spleen		XM_005633056.2	0.0638554	PREDICTED:_Canis_lupus_familiaris_UBX_domain_protein_6_(UBXN6),_mRNA	UBXN6	Skel_muscle
LOC476882	Skel_muscle		XM_005640540.1	0.063655	PREDICTED:_Canis_lupus_familiaris_trafficking_protein,_kinesin_binding_2_(TRAK2),_transcript_variant_X1,_mRNA	TRAK2	Spleen
TMEM70	Heart		NM_001003193.1	0.0636132	Canis_lupus_familiaris_globoside_alpha-1,3-N-acetylgalactosaminyltransferase_1_(GBGT1),_mRNA	GBGT1	Lung
ADH5///LOC474946	Kidney		XM_005632642.2	0.0635514	PREDICTED:_Canis_lupus_familiaris_CUB_domain_containing_protein_1_(CDCP1),_transcript_variant_X2,_mRNA	CDCP1	Jejunum
DMXL2	Brain		XM_005630475.2	0.0634737	PREDICTED:_Canis_lupus_familiaris_pentatricopeptide_repeat_domain_3_(PTCD3),_transcript_variant_X1,_mRNA	PTCD3	Lymphnode
TECR	Skel_muscle		XM_014111213.1	0.0633892	PREDICTED:_Canis_lupus_familiaris_castor_zinc_finger_1_(CASZ1),_mRNA	CASZ1	Jejunum
ATP5J	Heart		XM_003639543.2	0.0633714	PREDICTED:_Canis_lupus_familiaris_chromosome_16_open_reading_frame,_human_C7orf34_(C16H7orf34),_mRNA	C16H7orf34	Pancreas
SCARB2	Pancreas		XM_014110871.1	0.0632974	PREDICTED:_Canis_lupus_familiaris_homeobox_D11_(HOXD11),_transcript_variant_X1,_mRNA	HOXD11	#N/A
ATP6V0D1	Brain		XR_001314302.1	0.0631068	PREDICTED:_Canis_lupus_familiaris_60S_ribosomal_protein_L17_pseudogene_(LOC106557643),_misc_RNA	LOC106557643	#N/A
CAP2	Skel_muscle		XM_003640211.3	0.0630975	PREDICTED:_Canis_lupus_familiaris_small_nuclear_ribonucleoprotein_polypeptide_E_(SNRPE),_mRNA	SNRPE	Lymphnode
PPA1	Jejunum		XR_293174.2	0.0630722	PREDICTED:_Canis_lupus_familiaris_uncharacterized_LOC102153130_(LOC102153130),_ncRNA	LOC102153130	#N/A
LSM6	Lymphnode		XM_005622226.2	0.0630631	PREDICTED:_Canis_lupus_familiaris_S100_calcium_binding_protein_A4_(S100A4),_transcript_variant_X1,_mRNA	S100A4	Spleen
LOC612146///LOC480276///LOC479033///LOC477935///RPS4X	Pancreas		XM_014117984.1	0.0630478	PREDICTED:_Canis_lupus_familiaris_uncharacterized_LOC102154618_(LOC102154618),_partial_mRNA	LOC102154618	#N/A
MCEE	Kidney		XR_295451.2	0.0630388	PREDICTED:_Canis_lupus_familiaris_family_with_sequence_similarity_110,_member_A_(FAM110A),_transcript_variant_X10,_misc_RNA	FAM110A	#N/A
NCL	Lymphnode		XM_005632457.2	0.0630027	PREDICTED:_Canis_lupus_familiaris_troponin_C_type_1_(slow)_(TNNC1),_mRNA	TNNC1	Heart
ZMAT2	Brain		XM_005618323.2	0.0629803	PREDICTED:_Canis_lupus_familiaris_chromodomain_helicase_DNA_binding_protein_2_(CHD2),_transcript_variant_X3,_mRNA	CHD2	Lymphnode
NDUFA9	Heart		XR_001317274.1	0.0628931	PREDICTED:_Canis_lupus_familiaris_uncharacterized_LOC106559472_(LOC106559472),_ncRNA	LOC106559472	#N/A
LOC480193	Jejunum		XM_014113257.1	0.0628571	PREDICTED:_Canis_lupus_familiaris_ras-related_protein_Rab-13-like_(LOC100686869),_mRNA	LOC100686869	#N/A
PIK3R1	Brain		NM_001313863.1	0.0628141	Canis_lupus_familiaris_small_nuclear_ribonucleoprotein_polypeptide_C_(SNRPC),_mRNA	SNRPC	Lymphnode
TXNDC15	Brain		XM_005642044.2	0.0627737	PREDICTED:_Canis_lupus_familiaris_C-x(9)-C_motif_containing_4_(CMC4),_transcript_variant_X1,_mRNA	CMC4	Skel_muscle
MICU2	Kidney		XM_014117417.1	0.0626844	PREDICTED:_Canis_lupus_familiaris_alpha-enolase-like_(LOC476315),_mRNA	LOC476315	#N/A
CXCL14	Brain		XM_543654.4	0.0626715	PREDICTED:_Canis_lupus_familiaris_keratin,_type_II_cuticular_Hb5-like_(LOC486528),_mRNA	LOC486528	Pancreas
ZCRB1	Brain		XR_001314145.1	0.0626655	PREDICTED:_Canis_lupus_familiaris_uncharacterized_LOC102153447_(LOC102153447),_transcript_variant_X1,_ncRNA	LOC102153447	#N/A
RPS20	Lymphnode		XM_005640100.2	0.0625159	PREDICTED:_Canis_lupus_familiaris_uncharacterized_LOC488260_(LOC488260),_mRNA	LOC488260	#N/A
BECN1	Brain		XM_005616499.2	0.0625	PREDICTED:_Canis_lupus_familiaris_LY6/PLAUR_domain_containing_3_(LYPD3),_transcript_variant_X2,_mRNA	LYPD3	Pancreas
EIF3G	Lymphnode		XM_014115906.1	0.0624049	PREDICTED:_Canis_lupus_familiaris_thioredoxin_domain_containing_16_(TXNDC16),_transcript_variant_X3,_mRNA	TXNDC16	Spleen
DYNC1LI2	Brain		XM_532250.5	0.0623618	PREDICTED:_Canis_lupus_familiaris_glutaminyl-tRNA_synthase_(glutamine-hydrolyzing)-like_1_(QRSL1),_mRNA	QRSL1	Skel_muscle
SST	Brain		NM_001003098.2	0.0621891	Canis_lupus_familiaris_msh_homeobox_2_(MSX2),_mRNA	MSX2	Lymphnode
LOC480221	Kidney		XR_001315647.1	0.0621118	PREDICTED:_Canis_lupus_familiaris_uncharacterized_LOC102155379_(LOC102155379),_transcript_variant_X2,_ncRNA	LOC102155379	#N/A
EIF3F	Skel_muscle		XM_005626560.1	0.0620201	PREDICTED:_Canis_lupus_familiaris_chemokine_(C-X-C_motif)_ligand_14_(CXCL14),_mRNA	CXCL14	Brain
GDE1	Brain		XM_014108121.1	0.0619469	PREDICTED:_Canis_lupus_familiaris_uncharacterized_LOC106557847_(LOC106557847),_mRNA	LOC106557847	#N/A
TMEM59L	Brain		XM_005628233.2	0.0619137	PREDICTED:_Canis_lupus_familiaris_HOP_homeobox_(HOPX),_transcript_variant_X2,_mRNA	HOPX	#N/A
NDUFA4	Heart		XR_295234.1	0.0618762	PREDICTED:_Canis_lupus_familiaris_uncharacterized_LOC102152302_(LOC102152302),_ncRNA	LOC102152302	#N/A
RBBP7	Lymphnode		NM_001253744.1	0.0618011	Canis_lupus_familiaris_keratin_15,_type_I_(KRT15),_mRNA	KRT15	#N/A
GOT2	Skel_muscle		XM_014115774.1	0.0617636	PREDICTED:_Canis_lupus_familiaris_zinc_finger_protein_793_(ZNF793),_transcript_variant_X2,_mRNA	ZNF793	#N/A
CTSF	Kidney		XM_533197.4	0.0616302	PREDICTED:_Canis_lupus_familiaris_ribosomal_protein,_large,_P2_(RPLP2),_mRNA	RPLP2	Lymphnode
NUTF2	Skel_muscle		XM_014116316.1	0.0616162	PREDICTED:_Canis_lupus_familiaris_CMRF35-like_molecule_7_(LOC100686711),_transcript_variant_X1,_mRNA	LOC100686711	#N/A
ELAVL4	Brain		XM_014111393.1	0.0615006	PREDICTED:_Canis_lupus_familiaris_proteasome_subunit_alpha_4_(PSMA4),_mRNA	PSMA4	Kidney
U2AF1	Lymphnode		XM_014106488.1	0.0614928	PREDICTED:_Canis_lupus_familiaris_F-box_and_leucine-rich_repeat_protein_2_(FBXL2),_mRNA	FBXL2	Brain
TAGLN3	Brain		XM_003639479.3	0.0614828	PREDICTED:_Canis_lupus_familiaris_NDUFA4,_mitochondrial_complex_associated_(NDUFA4),_mRNA	NDUFA4	Skel_muscle
LOC612779///H3F3A	Lung		XM_847880.3	0.0613965	PREDICTED:_Canis_lupus_familiaris_mitochondrial_ribosomal_protein_S27_(MRPS27),_transcript_variant_X1,_mRNA	MRPS27	Heart
LOC612644	Heart		XM_014115778.1	0.0613705	PREDICTED:_Canis_lupus_familiaris_zinc_finger_protein_793_(ZNF793),_transcript_variant_X3,_mRNA	ZNF793	#N/A
NDUFS3	Skel_muscle		XR_295555.2	0.061323	PREDICTED:_Canis_lupus_familiaris_uncharacterized_LOC102155530_(LOC102155530),_ncRNA	LOC102155530	#N/A
SORL1	Brain		XR_296756.2	0.0612745	PREDICTED:_Canis_lupus_familiaris_uncharacterized_LOC100856432_(LOC100856432),_ncRNA	LOC100856432	#N/A
WBSCR22	Jejunum		XM_844341.4	0.0612676	PREDICTED:_Canis_lupus_familiaris_aldolase_A,_fructose-bisphosphate_(ALDOA),_transcript_variant_X1,_mRNA	ALDOA	Skel_muscle
PRPF8	Lymphnode		XM_003435119.3	0.0611791	PREDICTED:_Canis_lupus_familiaris_family_with_sequence_similarity_177,_member_A1_(FAM177A1),_transcript_variant_X2,_mRNA	FAM177A1	#N/A
PRDX5	Heart		XM_005639000.1	0.0611247	PREDICTED:_Canis_lupus_familiaris_cystatin_B_(stefin_B)_(CSTB),_mRNA	CSTB	Lung
LOC609041///LOC608960///SERF2	Skel_muscle		XM_014110135.1	0.0610538	PREDICTED:_Canis_lupus_familiaris_EYA_transcriptional_coactivator_and_phosphatase_3_(EYA3),_transcript_variant_X2,_mRNA	EYA3	Pancreas
LOC612942	Brain		XM_844580.3	0.0609319	PREDICTED:_Canis_lupus_familiaris_ribosomal_protein_S12_(RPS12),_mRNA	RPS12	Spleen
PPP3CA	Brain		XR_001315369.1	0.0609013	PREDICTED:_Canis_lupus_familiaris_uncharacterized_LOC106558301_(LOC106558301),_transcript_variant_X2,_ncRNA	LOC106558301	#N/A
SPATS2L	Lung		XM_014112834.1	0.0608504	PREDICTED:_Canis_lupus_familiaris_DnaJ_(Hsp40)_homolog,_subfamily_C,_member_12_(DNAJC12),_transcript_variant_X2,_mRNA	DNAJC12	Liver
TP53RK	Skel_muscle		XR_297035.2	0.0608295	PREDICTED:_Canis_lupus_familiaris_NHP2-like_protein_1_pseudogene_(LOC102153877),_misc_RNA	LOC102153877	#N/A
MARCKSL1	Brain		XR_293169.2	0.0608181	PREDICTED:_Canis_lupus_familiaris_ankyrin_repeat_domain-containing_protein_40-like_(LOC100856485),_transcript_variant_X2,_misc_RNA	LOC100856485	#N/A
LOC612156///LOC612118///LOC611333///LOC610683///LOC610309///LOC610259///LOC610211///LOC610049///LOC609929///LOC608830///LOC608479///LOC607825///LOC607078///LOC606857///LOC492077///LOC491880///LOC490340///LOC490271///LOC489985///LOC489216///LOC488702///LOC488656///LOC488591///LOC488411///LOC487581///LOC487478///LOC486803///LOC486572///LOC485733///LOC483045///LOC482010///LOC480206///LOC479206///LOC…	Skel_muscle		XM_532428.5	0.0607621	PREDICTED:_Canis_lupus_familiaris_zinc_finger,_C3HC-type_containing_1_(ZC3HC1),_transcript_variant_X1,_mRNA	ZC3HC1	Heart
PPP2CA	Brain		XM_014114900.1	0.060724	PREDICTED:_Canis_lupus_familiaris_serine/arginine-rich_splicing_factor_11_(SRSF11),_partial_mRNA	SRSF11	Lymphnode
ATP6V0B	Brain		XR_291673.1	0.0607211	PREDICTED:_Canis_lupus_familiaris_uncharacterized_LOC102156597_(LOC102156597),_transcript_variant_X2,_ncRNA	LOC102156597	#N/A
RTN3	Liver		XR_001317310.1	0.060675	PREDICTED:_Canis_lupus_familiaris_uncharacterized_LOC106559489_(LOC106559489),_ncRNA	LOC106559489	#N/A
EIF4G3	Brain		XR_001317015.1	0.0606332	PREDICTED:_Canis_lupus_familiaris_uncharacterized_LOC102156006_(LOC102156006),_transcript_variant_X4,_ncRNA	LOC102156006	#N/A
REXO2	Pancreas		XM_005615657.1	0.0606061	PREDICTED:_Canis_lupus_familiaris_60S_ribosomal_protein_L29-like_(LOC102156226),_mRNA	LOC102156226	#N/A
UBL5	Kidney		XM_537393.5	0.0606061	PREDICTED:_Canis_lupus_familiaris_dehydrogenase/reductase_(SDR_family)_member_1_(DHRS1),_mRNA	DHRS1	Liver
ATP6AP1	Brain		XM_544474.5	0.0605822	PREDICTED:_Canis_lupus_familiaris_family_with_sequence_similarity_46,_member_B_(FAM46B),_mRNA	FAM46B	Skel_muscle
METTL9	Lung		NM_001252227.1	0.0605327	Canis_lupus_familiaris_ribosomal_protein_L7_(RPL7),_mRNA	RPL7	Lymphnode
TOP2B	Heart		XM_003433511.2	0.0605124	PREDICTED:_Canis_lupus_familiaris_keratin_5,_type_II_(KRT5),_mRNA	KRT5	#N/A
SPARC	Lung		XM_014114682.1	0.0604891	PREDICTED:_Canis_lupus_familiaris_testisin-like_(LOC106558941),_transcript_variant_X1,_mRNA	LOC106558941	#N/A
KLHDC3	Brain		XM_005632641.2	0.0603985	PREDICTED:_Canis_lupus_familiaris_CUB_domain_containing_protein_1_(CDCP1),_transcript_variant_X1,_mRNA	CDCP1	Jejunum
EDF1	Brain		XM_005623404.2	0.060289	PREDICTED:_Canis_lupus_familiaris_thioredoxin_domain_containing_16_(TXNDC16),_transcript_variant_X2,_mRNA	TXNDC16	Spleen
LOC480883	Brain		XR_291267.2	0.0602613	PREDICTED:_Canis_lupus_familiaris_uncharacterized_LOC102153553_(LOC102153553),_transcript_variant_X1,_ncRNA	LOC102153553	#N/A
TMEFF2	Brain		XM_534320.5	0.0602379	PREDICTED:_Canis_lupus_familiaris_G_elongation_factor,_mitochondrial_1_(GFM1),_mRNA	GFM1	Heart
LOC490297	Lymphnode		XM_862217.4	0.0601972	PREDICTED:_Canis_lupus_familiaris_calreticulin_(CALR),_mRNA	CALR	Lymphnode
LOC479795	Heart		NM_001284482.1	0.0600786	Canis_lupus_familiaris_solute_carrier_family_7_(amino_acid_transporter_light_chain,_L_system),_member_5_(SLC7A5),_mRNA	SLC7A5	Pancreas
TERF2IP	Brain		XM_003433984.3	0.0600707	PREDICTED:_Canis_lupus_familiaris_small_integral_membrane_protein_11A_(SMIM11A),_transcript_variant_X1,_mRNA	SMIM11A	#N/A
SOD1	Liver		XM_014107259.1	0.06	PREDICTED:_Canis_lupus_familiaris_CDK5_regulatory_subunit_associated_protein_1_(CDK5RAP1),_transcript_variant_X3,_mRNA	CDK5RAP1	Skel_muscle
KRAS	Brain		XM_005630239.1	0.0598756	PREDICTED:_Canis_lupus_familiaris_ATP/GTP_binding_protein-like_5_(AGBL5),_transcript_variant_X2,_mRNA	AGBL5	Heart
TOMM22	Kidney		XM_005619986.2	0.059817	PREDICTED:_Canis_lupus_familiaris_sex_hormone-binding_globulin_(SHBG),_transcript_variant_X1,_mRNA	SHBG	Liver
DIP2B	Brain		XR_001316927.1	0.0597015	PREDICTED:_Canis_lupus_familiaris_uncharacterized_LOC106559319_(LOC106559319),_ncRNA	LOC106559319	#N/A
TSC22D3	Lung		XM_014120664.1	0.0596798	PREDICTED:_Canis_lupus_familiaris_gametogenetin_(GGN),_mRNA	GGN	#N/A
NDUFS2	Heart		XR_293959.2	0.0596285	PREDICTED:_Canis_lupus_familiaris_uncharacterized_LOC102155521_(LOC102155521),_ncRNA	LOC102155521	#N/A
SRSF5	Brain		XM_545188.6	0.0595903	PREDICTED:_Canis_lupus_familiaris_mitochondrial_ribosomal_protein_L36_(MRPL36),_mRNA	MRPL36	Skel_muscle
VIMP	Pancreas		XR_293317.2	0.0595829	PREDICTED:_Canis_lupus_familiaris_uncharacterized_LOC102151191_(LOC102151191),_transcript_variant_X2,_ncRNA	LOC102151191	#N/A
FGF13	Brain		XM_014114792.1	0.0595568	PREDICTED:_Canis_lupus_familiaris_ral_guanine_nucleotide_dissociation_stimulator-like_(LOC106558951),_transcript_variant_X2,_mRNA	LOC106558951	#N/A
CHGB	Brain		XM_005641288.2	0.0593723	PREDICTED:_Canis_lupus_familiaris_KRAB_box_domain_containing_4_(KRBOX4),_transcript_variant_X8,_mRNA	KRBOX4	#N/A
POLE4	Skel_muscle		XR_001316598.1	0.0593525	PREDICTED:_Canis_lupus_familiaris_uncharacterized_LOC106559048_(LOC106559048),_ncRNA	LOC106559048	#N/A
PDIA6	Pancreas		XM_003435371.1	0.059312	PREDICTED:_Canis_lupus_familiaris_olfactory_receptor_5AN1-like_(LOC100686842),_partial_mRNA	LOC100686842	#N/A
FNTA	Kidney		XM_014110518.1	0.0591806	PREDICTED:_Canis_lupus_familiaris_histone_H2A_type_1-H_(LOC488289),_mRNA	LOC488289	#N/A
LOC607890///LOC475815	Brain		XM_858761.4	0.0590842	PREDICTED:_Canis_lupus_familiaris_microtubule-associated_protein_1_light_chain_3_alpha_(MAP1LC3A),_transcript_variant_X2,_mRNA	MAP1LC3A	Heart
GDE1	Brain		XM_003433954.2	0.0590319	PREDICTED:_Canis_lupus_familiaris_keratin_associated_protein_26-1_(KRTAP26-1),_mRNA	KRTAP26-1	#N/A
BCAS2	Heart		XM_003432582.3	0.0589623	PREDICTED:_Canis_lupus_familiaris_transmembrane_protein_91_(TMEM91),_transcript_variant_X2,_mRNA	TMEM91	#N/A
LONP2	Liver		XM_014112796.1	0.0589598	PREDICTED:_Canis_lupus_familiaris_coiled-coil_domain_containing_170_(CCDC170),_transcript_variant_X4,_mRNA	CCDC170	Pancreas
DCTN4	Brain		XM_014116857.1	0.0589067	PREDICTED:_Canis_lupus_familiaris_globoside_alpha-1,3-N-acetylgalactosaminyltransferase_1_(GBGT1),_transcript_variant_X1,_mRNA	GBGT1	Lung
SMARCA5	Brain		XM_014122581.1	0.0589035	PREDICTED:_Canis_lupus_familiaris_TATA_box_binding_protein_(TBP)-associated_factor,_RNA_polymerase_I,_D,_41kDa_(TAF1D),_transcript_variant_X4,_mRNA	TAF1D	Lymphnode
ATP6V1F	Brain		XM_014119567.1	0.0588235	PREDICTED:_Canis_lupus_familiaris_peptidyl-prolyl_cis-trans_isomerase_E-like_(LOC102156058),_mRNA	LOC102156058	#N/A
HSPB1	Heart		XM_014110642.1	0.0587484	PREDICTED:_Canis_lupus_familiaris_PX_domain_containing_1_(PXDC1),_transcript_variant_X2,_mRNA	PXDC1	Lung
MEF2C	Brain		XR_293596.2	0.0587382	PREDICTED:_Canis_lupus_familiaris_serine_peptidase_inhibitor,_Kazal_type_4_(SPINK4),_transcript_variant_X3,_misc_RNA	SPINK4	Spleen
CRYZ	Liver		XM_005638922.1	0.0586552	PREDICTED:_Canis_lupus_familiaris_keratin-associated_protein_12-1-like_(LOC610887),_mRNA	LOC610887	#N/A
CTSB	Kidney		XR_294886.1	0.0586319	PREDICTED:_Canis_lupus_familiaris_uncharacterized_LOC102156064_(LOC102156064),_transcript_variant_X2,_ncRNA	LOC102156064	#N/A
LOC475912///LOC475273	Heart		XM_005616591.2	0.0586207	PREDICTED:_Canis_lupus_familiaris_ribosomal_protein_S16_(RPS16),_mRNA	RPS16	Lymphnode
DST	Heart		XM_005640032.2	0.0585023	PREDICTED:_Canis_lupus_familiaris_chromosome_35_open_reading_frame,_human_C6orf52_(C35H6orf52),_mRNA	C35H6orf52	#N/A
LOC480059	Lymphnode		XM_538240.4	0.0584958	PREDICTED:_Canis_lupus_familiaris_short_chain_dehydrogenase/reductase_family_9C,_member_7_(SDR9C7),_mRNA	SDR9C7	Skel_muscle
GNAS	Brain		XM_005635333.1	0.0584795	PREDICTED:_Canis_lupus_familiaris_NK2_homeobox_4_(NKX2-4),_mRNA	NKX2-4	#N/A
RASA1	Brain		XM_005639793.2	0.0584795	PREDICTED:_Canis_lupus_familiaris_vacuolar_protein_sorting_8_homolog_(S._cerevisiae)_(VPS8),_transcript_variant_X4,_mRNA	VPS8	Brain
TUBA4A	Brain		XR_291681.2	0.0584567	PREDICTED:_Canis_lupus_familiaris_uncharacterized_LOC102157349_(LOC102157349),_ncRNA	LOC102157349	#N/A
ARL3	Kidney		XM_014110557.1	0.058432	PREDICTED:_Canis_lupus_familiaris_histone_H1.4-like_(LOC102156198),_mRNA	LOC102156198	#N/A
PAIP2	Kidney		XR_292731.2	0.0583596	PREDICTED:_Canis_lupus_familiaris_uncharacterized_LOC102151695_(LOC102151695),_ncRNA	LOC102151695	#N/A
CFL2	Skel_muscle		XM_005625428.2	0.0582363	PREDICTED:_Canis_lupus_familiaris_chromosome_9_open_reading_frame,_human_C9orf173_(C9H9orf173),_mRNA	C9H9orf173	#N/A
GDE1	Heart		XM_003639927.3	0.0581761	PREDICTED:_Canis_lupus_familiaris_D-dopachrome_tautomerase_(DDT),_mRNA	DDT	Liver
COPS5	Heart		XM_005631376.2	0.0581242	PREDICTED:_Canis_lupus_familiaris_oral_cancer_overexpressed_1_(ORAOV1),_transcript_variant_X2,_mRNA	ORAOV1	Brain
CHMP2A	Jejunum		XM_014113809.1	0.0581152	PREDICTED:_Canis_lupus_familiaris_dishevelled_segment_polarity_protein_1_(DVL1),_transcript_variant_X3,_mRNA	DVL1	Skel_muscle
LOC608169	Jejunum		XM_005616049.2	0.0580508	PREDICTED:_Canis_lupus_familiaris_zinc_finger_protein_671_(LOC102152916),_mRNA	LOC102152916	#N/A
ATL1	Brain		XM_014116549.1	0.0580046	PREDICTED:_Canis_lupus_familiaris_chromosome_1_open_reading_frame,_human_C19orf73_(C1H19orf73),_mRNA	C1H19orf73	#N/A
DDX1	Brain		XM_005616304.2	0.0579414	PREDICTED:_Canis_lupus_familiaris_adrenomedullin_5_(putative)_(ADM5),_mRNA	ADM5	#N/A
PTP4A2	Lymphnode		XR_001315631.1	0.0579165	PREDICTED:_Canis_lupus_familiaris_uncharacterized_LOC102156830_(LOC102156830),_ncRNA	LOC102156830	#N/A
CAPZA1	Lymphnode		XM_003431916.3	0.0579078	PREDICTED:_Canis_lupus_familiaris_transmembrane_protein_196_(TMEM196),_transcript_variant_X5,_mRNA	TMEM196	#N/A
TOMM6	Lymphnode		XM_005616542.1	0.0578704	PREDICTED:_Canis_lupus_familiaris_transmembrane_protein_91_(TMEM91),_transcript_variant_X1,_mRNA	TMEM91	#N/A
APIP	Skel_muscle		XM_843188.2	0.057844	PREDICTED:_Canis_lupus_familiaris_CCAAT/enhancer_binding_protein_(C/EBP),_delta_(CEBPD),_mRNA	CEBPD	#N/A
COQ2	Heart		XM_546756.5	0.057809	PREDICTED:_Canis_lupus_familiaris_ERBB_receptor_feedback_inhibitor_1_(ERRFI1),_mRNA	ERRFI1	Kidney
ADCY2	Brain		XR_001315424.1	0.0577849	PREDICTED:_Canis_lupus_familiaris_uncharacterized_LOC102157205_(LOC102157205),_transcript_variant_X1,_ncRNA	LOC102157205	#N/A
UFC1	Pancreas		XM_003435585.2	0.0577617	PREDICTED:_Canis_lupus_familiaris_prothymosin_alpha-like_(LOC611335),_mRNA	LOC611335	Jejunum
PDHA1	Skel_muscle		NM_001194969.1	0.0576701	Canis_lupus_familiaris_heme_oxygenase_1_(HMOX1),_mRNA	HMOX1	Spleen
RPA3	Lymphnode		XM_539736.5	0.0575245	PREDICTED:_Canis_lupus_familiaris_IKBKB_interacting_protein_(IKBIP),_transcript_variant_X1,_mRNA	IKBIP	Pancreas
SRP14	Pancreas		XM_005628272.1	0.0573664	PREDICTED:_Canis_lupus_familiaris_uncharacterized_LOC102151383_(LOC102151383),_mRNA	LOC102151383	#N/A
ELAVL2	Brain		NM_001204756.1	0.0573643	Canis_lupus_familiaris_signal_sequence_receptor,_delta_(SSR4),_mRNA	SSR4	Pancreas
TMEM9B	Lung		XM_014108192.1	0.0573394	PREDICTED:_Canis_lupus_familiaris_Ig_lambda_chain_V-I_region_BL2_(LOC607368),_transcript_variant_X50,_mRNA	LOC607368	Spleen
COA5	Skel_muscle		NM_001253720.1	0.0573026	Canis_lupus_familiaris_phytanoyl-CoA_hydroxylase-like_(LOC478000),_mRNA	LOC478000	Liver
IDH3A	Heart		XM_535424.5	0.0572464	PREDICTED:_Canis_lupus_familiaris_actin,_alpha,_cardiac_muscle_1_(ACTC1),_mRNA	ACTC1	Heart
NPY	Brain		XM_014108189.1	0.0571429	PREDICTED:_Canis_lupus_familiaris_Ig_lambda_chain_V-I_region_BL2_(LOC607368),_transcript_variant_X47,_mRNA	LOC607368	Spleen
INPP5F	Brain		XM_014109716.1	0.0571429	PREDICTED:_Canis_lupus_familiaris_keratin-associated_protein_12-3-like_(LOC100855906),_transcript_variant_X2,_mRNA	LOC100855906	#N/A
COX7A1	Heart		XM_014108353.1	0.0571081	PREDICTED:_Canis_lupus_familiaris_C-type_lectin_domain_family_2_member_B_(LOC611423),_transcript_variant_X4,_mRNA	LOC611423	Lymphnode
LOC474739	Kidney		XM_005642250.2	0.0570125	PREDICTED:_Canis_lupus_familiaris_musculoskeletal,_embryonic_nuclear_protein_1_(MUSTN1),_mRNA	MUSTN1	#N/A
NEFH	Brain		XM_014108184.1	0.0568182	PREDICTED:_Canis_lupus_familiaris_Ig_lambda_chain_V-I_region_BL2_(LOC607368),_transcript_variant_X41,_mRNA	LOC607368	Spleen
HDLBP	Pancreas		XM_014109867.1	0.0567967	PREDICTED:_Canis_lupus_familiaris_myotubularin-related_protein_9-like_(LOC611835),_transcript_variant_X3,_mRNA	LOC611835	#N/A
GRIA2	Brain		XM_005630834.1	0.0567867	PREDICTED:_Canis_lupus_familiaris_late_cornified_envelope_protein_1A_(LOC100685511),_mRNA	LOC100685511	#N/A
EIF4H	Lymphnode		XM_005615881.2	0.0566572	PREDICTED:_Canis_lupus_familiaris_uncharacterized_LOC102155525_(LOC102155525),_mRNA	LOC102155525	#N/A
NENF	Kidney		XM_003433228.1	0.0566352	PREDICTED:_Canis_lupus_familiaris_zinc_finger,_CCCH-type_with_G_patch_domain_(ZGPAT),_partial_mRNA	ZGPAT	#N/A
RNF13	Brain		XM_014108187.1	0.0566251	PREDICTED:_Canis_lupus_familiaris_Ig_lambda_chain_V-I_region_BL2_(LOC607368),_transcript_variant_X45,_mRNA	LOC607368	Spleen
LOC474739	Lymphnode		XR_001315124.1	0.0565891	PREDICTED:_Canis_lupus_familiaris_uncharacterized_LOC106558179_(LOC106558179),_transcript_variant_X3,_ncRNA	LOC106558179	#N/A
CAT	Liver		XM_548065.5	0.0564827	PREDICTED:_Canis_lupus_familiaris_glucose_6_phosphatase,_catalytic,_3_(G6PC3),_transcript_variant_X2,_mRNA	G6PC3	Kidney
DNM1	Brain		XR_001314188.1	0.0564576	PREDICTED:_Canis_lupus_familiaris_chromosome_22_open_reading_frame,_human_C13orf15_(C22H13orf15),_misc_RNA	C22H13orf15	Lung
DCTN2	Brain		XM_533568.5	0.0564304	PREDICTED:_Canis_lupus_familiaris_ribosomal_protein_S5_(RPS5),_mRNA	RPS5	Lymphnode
PSMB6	Heart		XM_005629705.2	0.0563528	PREDICTED:_Canis_lupus_familiaris_insulin_induced_gene_1_(INSIG1),_mRNA	INSIG1	Liver
LOC479765///LOC478212	Lymphnode		XM_014112128.1	0.0562837	PREDICTED:_Canis_lupus_familiaris_ubiquitin_carboxyl-terminal_hydrolase_17-like_protein_13_(LOC482940),_partial_mRNA	LOC482940	Pancreas
CYBA	Lung		XM_544275.5	0.0562701	PREDICTED:_Canis_lupus_familiaris_neuroepithelial_cell_transforming_1_(NET1),_mRNA	NET1	Pancreas
LOC608861///RPL21///LOC606902///LOC478864	Pancreas		XR_295638.2	0.0562172	PREDICTED:_Canis_lupus_familiaris_uncharacterized_LOC102152568_(LOC102152568),_ncRNA	LOC102152568	#N/A
GNAO1	Brain		XM_014121644.1	0.0561859	PREDICTED:_Canis_lupus_familiaris_myosin_IIIA_(MYO3A),_transcript_variant_X2,_mRNA	MYO3A	Pancreas
LOC490297///SUMO2	Lymphnode		XR_295337.2	0.0561857	PREDICTED:_Canis_lupus_familiaris_uncharacterized_LOC102152081_(LOC102152081),_ncRNA	LOC102152081	#N/A
LOC612949///LOC611548///LOC610897///LOC610783///LOC610034///LOC609859///RPL31///LOC609522///LOC609515///LOC609137///LOC608415///LOC608123///LOC607191///LOC607190///LOC607092///LOC490332///LOC488227///LOC485770///LOC483279///LOC481543	Lymphnode		XM_014120221.1	0.0561798	PREDICTED:_Canis_lupus_familiaris_tumor_protein_p53_inducible_protein_3_(TP53I3),_mRNA	TP53I3	Kidney
FAM162A	Jejunum		XR_294819.2	0.0560579	PREDICTED:_Canis_lupus_familiaris_uncharacterized_LOC102151686_(LOC102151686),_ncRNA	LOC102151686	#N/A
CIB1	Jejunum		XM_540286.5	0.056042	PREDICTED:_Canis_lupus_familiaris_histone_H2A_type_2-A_(LOC483168),_mRNA	LOC483168	#N/A
SH3BGRL3	Spleen		XR_001316054.1	0.0560224	PREDICTED:_Canis_lupus_familiaris_uncharacterized_LOC106558727_(LOC106558727),_ncRNA	LOC106558727	#N/A
TRIM2	Brain		XM_541314.5	0.056	PREDICTED:_Canis_lupus_familiaris_growth_arrest_and_DNA-damage-inducible,_gamma_(GADD45G),_mRNA	GADD45G	Skel_muscle
SUCLG1	Skel_muscle		XR_001318134.1	0.0559733	PREDICTED:_Canis_lupus_familiaris_uncharacterized_LOC102152764_(LOC102152764),_transcript_variant_X1,_ncRNA	LOC102152764	#N/A
PMPCB	Heart		XM_014115710.1	0.0559503	PREDICTED:_Canis_lupus_familiaris_coiled-coil_domain_containing_85C_(CCDC85C),_mRNA	CCDC85C	#N/A
USP11	Brain		XM_003431451.3	0.0559441	PREDICTED:_Canis_lupus_familiaris_LLP_homolog,_long-term_synaptic_facilitation_(Aplysia)_(LLPH),_mRNA	LLPH	#N/A
PNO1	Lymphnode		XR_001316132.1	0.0558559	PREDICTED:_Canis_lupus_familiaris_uncharacterized_LOC106558768_(LOC106558768),_ncRNA	LOC106558768	#N/A
ROMO1	Heart		NM_001003211.2	0.0558036	Canis_lupus_familiaris_interleukin_2_receptor,_alpha_(IL2RA),_mRNA	IL2RA	Pancreas
TMEM248	Lung		NM_001287023.1	0.0557043	Canis_lupus_familiaris_vimentin_(VIM),_mRNA	VIM	Lung
ATG12	Brain		XM_005622091.2	0.0556553	PREDICTED:_Canis_lupus_familiaris_CASK_interacting_protein_1_(CASKIN1),_mRNA	CASKIN1	Brain
DHX15	Lymphnode		XR_001317112.1	0.0556366	PREDICTED:_Canis_lupus_familiaris_uncharacterized_LOC106559389_(LOC106559389),_transcript_variant_X1,_ncRNA	LOC106559389	#N/A
TCEB1	Heart		XR_001314538.1	0.0555888	PREDICTED:_Canis_lupus_familiaris_uncharacterized_LOC106557799_(LOC106557799),_transcript_variant_X1,_ncRNA	LOC106557799	#N/A
FIS1	Heart		XM_533512.5	0.0555834	PREDICTED:_Canis_lupus_familiaris_chromosome_1_open_reading_frame,_human_C9orf64_(C1H9orf64),_mRNA	C1H9orf64	Jejunum
USP10	Lymphnode		XM_005630838.1	0.0555556	PREDICTED:_Canis_lupus_familiaris_cornifin-A_(LOC100685649),_mRNA	LOC100685649	#N/A
COPE	Kidney		XR_001316438.1	0.0555556	PREDICTED:_Canis_lupus_familiaris_uncharacterized_LOC106558948_(LOC106558948),_ncRNA	LOC106558948	#N/A
PDCD2	Skel_muscle		XR_001317416.1	0.0554871	PREDICTED:_Canis_lupus_familiaris_CD164_molecule,_sialomucin_(CD164),_transcript_variant_X3,_misc_RNA	CD164	Pancreas
YME1L1	Lymphnode		XM_548027.5	0.0554715	PREDICTED:_Canis_lupus_familiaris_calcium_channel,_voltage-dependent,_gamma_subunit_5_(CACNG5),_mRNA	CACNG5	Pancreas
MACF1	Lung		XM_014122276.1	0.0554038	PREDICTED:_Canis_lupus_familiaris_enoyl_CoA_hydratase_domain_containing_3_(ECHDC3),_mRNA	ECHDC3	Liver
NDUFA5	Heart		XM_014114926.1	0.055325	PREDICTED:_Canis_lupus_familiaris_uncharacterized_LOC102152085_(LOC102152085),_mRNA	LOC102152085	#N/A
MEF2C	Brain		XM_014112116.1	0.0552916	PREDICTED:_Canis_lupus_familiaris_nudix_(nucleoside_diphosphate_linked_moiety_X)-type_motif_12_(NUDT12),_transcript_variant_X2,_mRNA	NUDT12	Jejunum
TUBGCP2	Lymphnode		XM_849987.2	0.0552147	PREDICTED:_Canis_lupus_familiaris_one_cut_homeobox_3_(ONECUT3),_mRNA	ONECUT3	Brain
HSPA5	Pancreas		XM_014120363.1	0.0551724	PREDICTED:_Canis_lupus_familiaris_pentatricopeptide_repeat_domain_3_(PTCD3),_transcript_variant_X5,_mRNA	PTCD3	Lymphnode
TMEM47	Brain		XM_014120999.1	0.0551181	PREDICTED:_Canis_lupus_familiaris_RNA_binding_motif_protein_4_(RBM4),_transcript_variant_X4,_mRNA	RBM4	Lymphnode
PSMA6	Lymphnode		XM_005633146.2	0.0550055	PREDICTED:_Canis_lupus_familiaris_cold_inducible_RNA_binding_protein_(CIRBP),_transcript_variant_X4,_mRNA	CIRBP	Brain
PDCD5	Brain		XR_134513.3	0.0548822	PREDICTED:_Canis_lupus_familiaris_heat_shock_protein_HSP_90-alpha_pseudogene_(LOC607470),_misc_RNA	LOC607470	Brain
KLHDC2	Heart		XM_014108148.1	0.0548246	PREDICTED:_Canis_lupus_familiaris_Ig_lambda_chain_V-I_region_BL2_(LOC607368),_transcript_variant_X6,_mRNA	LOC607368	Spleen
ATP6V0D1	Brain		XR_001314903.1	0.0547753	PREDICTED:_Canis_lupus_familiaris_uncharacterized_LOC102154600_(LOC102154600),_ncRNA	LOC102154600	#N/A
OCIAD1	Brain		XM_005642406.2	0.0547731	PREDICTED:_Canis_lupus_familiaris_D-3-phosphoglycerate_dehydrogenase-like_(LOC102154081),_mRNA	LOC102154081	#N/A
MAT2B	Kidney		XM_014116720.1	0.0547698	PREDICTED:_Canis_lupus_familiaris_ZFP14_zinc_finger_protein_(ZFP14),_mRNA	ZFP14	#N/A
CRYM	Pancreas		XM_003638924.3	0.0547478	PREDICTED:_Canis_lupus_familiaris_NIPA-like_domain_containing_3_(NIPAL3),_transcript_variant_X1,_mRNA	NIPAL3	Liver
CYCS	Heart		XM_005638413.2	0.0546282	PREDICTED:_Canis_lupus_familiaris_LysM,_putative_peptidoglycan-binding,_domain_containing_2_(LYSMD2),_transcript_variant_X1,_mRNA	LYSMD2	Brain
BOLA3	Skel_muscle		XM_005624358.1	0.0546218	PREDICTED:_Canis_lupus_familiaris_hypocretin_(orexin)_neuropeptide_precursor_(HCRT),_transcript_variant_X1,_mRNA	HCRT	Pancreas
DST	Skel_muscle		NM_001005757.1	0.0545746	Canis_lupus_familiaris_cyclin_D1_(CCND1),_mRNA	CCND1	Lung
C29H8orf46	Brain		XM_005641120.1	0.0544629	PREDICTED:_Canis_lupus_familiaris_thymosin_beta_4,_X-linked_(TMSB4X),_mRNA	TMSB4X	#N/A
EIF3I	Skel_muscle		XM_003639621.3	0.0544413	PREDICTED:_Canis_lupus_familiaris_acidic_(leucine-rich)_nuclear_phosphoprotein_32_family,_member_E_(ANP32E),_mRNA	ANP32E	Lymphnode
GORASP2	Pancreas		XR_291738.2	0.0543406	PREDICTED:_Canis_lupus_familiaris_uncharacterized_LOC102155379_(LOC102155379),_transcript_variant_X1,_ncRNA	LOC102155379	#N/A
ZC3H15	Skel_muscle		XM_003431721.3	0.05433	PREDICTED:_Canis_lupus_familiaris_mediator_complex_subunit_23_(MED23),_transcript_variant_X1,_mRNA	MED23	Kidney
CRLF3	Lymphnode		XM_844816.3	0.0542888	PREDICTED:_Canis_lupus_familiaris_transmembrane_protein_88_(TMEM88),_mRNA	TMEM88	Pancreas
STIP1	Heart		XM_014113586.1	0.0542458	PREDICTED:_Canis_lupus_familiaris_phosphoribosylformylglycinamidine_synthase_(PFAS),_transcript_variant_X4,_mRNA	PFAS	Lymphnode
LOC475937	Jejunum		XR_001315544.1	0.0542299	PREDICTED:_Canis_lupus_familiaris_uncharacterized_LOC106558421_(LOC106558421),_transcript_variant_X2,_ncRNA	LOC106558421	#N/A
PSMD8	Spleen		XM_005635590.1	0.0541942	PREDICTED:_Canis_lupus_familiaris_regulatory_factor_X-associated_protein_(RFXAP),_mRNA	RFXAP	Spleen
RABGGTB///LOC492055	Kidney		XM_014109869.1	0.0541564	PREDICTED:_Canis_lupus_familiaris_collagen,_type_XVIII,_alpha_1_(COL18A1),_mRNA	COL18A1	#N/A
POLR2B	Lymphnode		XM_545380.3	0.0541205	PREDICTED:_Canis_lupus_familiaris_histone_H1.1_(LOC488258),_mRNA	LOC488258	#N/A
YWHAQ	Brain		XM_545745.3	0.0541126	PREDICTED:_Canis_lupus_familiaris_olfactory_receptor_(OR12E11),_mRNA	OR12E11	Pancreas
NCOA1	Brain		XM_014120989.1	0.0539957	PREDICTED:_Canis_lupus_familiaris_olfactory_receptor_140-like_(LOC611049),_mRNA	LOC611049	#N/A
FKBP8	Brain		XM_005629615.2	0.0539792	PREDICTED:_Canis_lupus_familiaris_3-oxo-5-beta-steroid_4-dehydrogenase-like_(LOC491379),_transcript_variant_X4,_mRNA	LOC491379	#N/A
NDUFA3	Heart		XM_534481.5	0.0539745	PREDICTED:_Canis_lupus_familiaris_pre-mRNA_processing_factor_6_(PRPF6),_mRNA	PRPF6	Lymphnode
NDUFS8	Heart		XM_014109356.1	0.0539374	PREDICTED:_Canis_lupus_familiaris_olfactory_receptor_4K15-like_(LOC100684398),_mRNA	LOC100684398	#N/A
HNRNPD	Lymphnode		XR_001314982.1	0.0538827	PREDICTED:_Canis_lupus_familiaris_uncharacterized_LOC106558080_(LOC106558080),_ncRNA	LOC106558080	#N/A
TRAPPC2L	Heart		XM_014118520.1	0.0538686	PREDICTED:_Canis_lupus_familiaris_low_density_lipoprotein_receptor-related_protein_12_(LRP12),_mRNA	LRP12	Brain
DAZAP2	Lymphnode		XM_014116460.1	0.0537931	PREDICTED:_Canis_lupus_familiaris_tubulin,_delta_1_(TUBD1),_transcript_variant_X1,_mRNA	TUBD1	Lymphnode
PSMD6	Lymphnode		XM_535971.5	0.0537634	PREDICTED:_Canis_lupus_familiaris_ATP_synthase,_H+_transporting,_mitochondrial_Fo_complex,_subunit_C3_(subunit_9)_(ATP5G3),_mRNA	ATP5G3	Heart
PICALM	Jejunum		XM_003639400.3	0.0537196	PREDICTED:_Canis_lupus_familiaris_forkhead_box_O3_(FOXO3),_mRNA	FOXO3	Spleen
MRPS36	Heart		XM_005639430.2	0.0536585	PREDICTED:_Canis_lupus_familiaris_ribosomal_protein_L24_(RPL24),_mRNA	RPL24	Lymphnode
NFIA	Liver		XM_548193.4	0.0536205	PREDICTED:_Canis_lupus_familiaris_distal-less_homeobox_3_(DLX3),_mRNA	DLX3	Pancreas
SLC25A33	Brain		XM_014107344.1	0.0535977	PREDICTED:_Canis_lupus_familiaris_uncharacterized_LOC102155494_(LOC102155494),_mRNA	LOC102155494	#N/A
HNRNPL	Lymphnode		XR_001317012.1	0.0535869	PREDICTED:_Canis_lupus_familiaris_uncharacterized_LOC102156006_(LOC102156006),_transcript_variant_X1,_ncRNA	LOC102156006	#N/A
RNF7	Skel_muscle		XM_003639915.3	0.0535714	PREDICTED:_Canis_lupus_familiaris_RAB35,_member_RAS_oncogene_family_(RAB35),_transcript_variant_X2,_mRNA	RAB35	Pancreas
IMMT	Heart		XR_001315700.1	0.0535259	PREDICTED:_Canis_lupus_familiaris_uncharacterized_LOC106558526_(LOC106558526),_transcript_variant_X2,_ncRNA	LOC106558526	#N/A
UBQLN1	Brain		XM_005629820.2	0.0534532	PREDICTED:_Canis_lupus_familiaris_GINS_complex_subunit_4_(Sld5_homolog)_(GINS4),_transcript_variant_X1,_mRNA	GINS4	Lymphnode
NDUFB11	Heart		XM_005634501.2	0.0534125	PREDICTED:_Canis_lupus_familiaris_mitochondrial_ribosomal_protein_S22_(MRPS22),_transcript_variant_X1,_mRNA	MRPS22	Heart
ARMCX3	Brain		XM_849499.4	0.0533854	PREDICTED:_Canis_lupus_familiaris_hippocalcin_(HPCA),_transcript_variant_X1,_mRNA	HPCA	Brain
PSMB2	Lymphnode		XR_001315443.1	0.0533118	PREDICTED:_Canis_lupus_familiaris_uncharacterized_LOC106558333_(LOC106558333),_ncRNA	LOC106558333	#N/A
LOC610412///LOC480306	Skel_muscle		XM_003434375.3	0.0532135	PREDICTED:_Canis_lupus_familiaris_neugrin,_neurite_outgrowth_associated_(NGRN),_mRNA	NGRN	#N/A
NDUFB7	Heart		XM_005635606.2	0.0531905	PREDICTED:_Canis_lupus_familiaris_collagen,_type_IV,_alpha_4_(COL4A4),_transcript_variant_X4,_mRNA	COL4A4	Pancreas
XBP1	Pancreas		XM_005625757.2	0.0531672	PREDICTED:_Canis_lupus_familiaris_KIAA0930_ortholog_(KIAA0930),_transcript_variant_X1,_mRNA	KIAA0930	Heart
FAM149A	Kidney		XR_001317014.1	0.0531589	PREDICTED:_Canis_lupus_familiaris_uncharacterized_LOC102156006_(LOC102156006),_transcript_variant_X3,_ncRNA	LOC102156006	#N/A
P4HB	Jejunum		XM_014115907.1	0.0531212	PREDICTED:_Canis_lupus_familiaris_thioredoxin_domain_containing_16_(TXNDC16),_transcript_variant_X4,_mRNA	TXNDC16	Spleen
RAB18	Brain		XR_001316427.1	0.0531073	PREDICTED:_Canis_lupus_familiaris_testisin-like_(LOC106558941),_transcript_variant_X2,_misc_RNA	LOC106558941	#N/A
AP3S1	Pancreas		XM_542436.3	0.0530786	PREDICTED:_Canis_lupus_familiaris_cOR56A20_olfactory_receptor_family_56_subfamily_A-like_(COR56A20),_mRNA	COR56A20	Pancreas
ACOT7	Brain		XM_847886.4	0.0530786	PREDICTED:_Canis_lupus_familiaris_latexin_(LXN),_mRNA	LXN	Jejunum
LOC480059	Lymphnode		XM_003640297.3	0.0530726	PREDICTED:_Canis_lupus_familiaris_histone_H2B_type_1-like_(LOC100855764),_partial_mRNA	LOC100855764	#N/A
FGFR2	Lung		XM_014110470.1	0.0529986	PREDICTED:_Canis_lupus_familiaris_basic_proline-rich_protein-like_(LOC106558225),_mRNA	LOC106558225	#N/A
ATP6V0B	Brain		XR_001315648.1	0.0529758	PREDICTED:_Canis_lupus_familiaris_uncharacterized_LOC102155379_(LOC102155379),_transcript_variant_X3,_ncRNA	LOC102155379	#N/A
PAK3	Brain		XM_540560.5	0.0528822	PREDICTED:_Canis_lupus_familiaris_elongator_acetyltransferase_complex_subunit_4_(ELP4),_transcript_variant_X2,_mRNA	ELP4	Heart
TAF7	Lung		NM_001313823.1	0.0528771	Canis_lupus_familiaris_protein_phosphatase_1,_regulatory_(inhibitor)_subunit_1A_(PPP1R1A),_mRNA	PPP1R1A	Skel_muscle
RAB4B	Brain		XM_003434806.3	0.0528351	PREDICTED:_Canis_lupus_familiaris_MPV17_mitochondrial_membrane_protein-like_(MPV17L),_mRNA	MPV17L	#N/A
TOMM5	Heart		XM_005629679.2	0.0528244	PREDICTED:_Canis_lupus_familiaris_ATP-binding_cassette,_sub-family_B_(MDR/TAP),_member_8_(ABCB8),_transcript_variant_X2,_mRNA	ABCB8	Pancreas
PRMT2	Brain		XR_001315833.1	0.0527211	PREDICTED:_Canis_lupus_familiaris_uncharacterized_LOC102154414_(LOC102154414),_transcript_variant_X6,_ncRNA	LOC102154414	#N/A
WWP1	Skel_muscle		XM_542454.5	0.0526976	PREDICTED:_Canis_lupus_familiaris_TAF10_RNA_polymerase_II,_TATA_box_binding_protein_(TBP)-associated_factor,_30kDa_(TAF10),_mRNA	TAF10	Lymphnode
TMEM93	Skel_muscle		NM_001003323.2	0.0526957	Canis_lupus_familiaris_coagulation_factor_IX_(F9),_mRNA	F9	Liver
CHP1	Brain		XR_001314539.1	0.0526498	PREDICTED:_Canis_lupus_familiaris_uncharacterized_LOC106557799_(LOC106557799),_transcript_variant_X2,_ncRNA	LOC106557799	#N/A
CHCHD10	Heart		XM_540099.4	0.0526316	PREDICTED:_Canis_lupus_familiaris_syndecan_1_(SDC1),_mRNA	SDC1	Liver
THY1	Brain		XR_001317031.1	0.0526316	PREDICTED:_Canis_lupus_familiaris_uncharacterized_LOC102151730_(LOC102151730),_transcript_variant_X2,_ncRNA	LOC102151730	#N/A
TIMM23	Heart		XM_537641.5	0.0525533	PREDICTED:_Canis_lupus_familiaris_kelch-like_family_member_10_(KLHL10),_mRNA	KLHL10	Pancreas
HMGN1	Lymphnode		XM_005640541.2	0.0524914	PREDICTED:_Canis_lupus_familiaris_trafficking_protein,_kinesin_binding_2_(TRAK2),_transcript_variant_X2,_mRNA	TRAK2	Spleen
CCNG1	Skel_muscle		XM_014117290.1	0.052474	PREDICTED:_Canis_lupus_familiaris_KIAA0930_ortholog_(KIAA0930),_transcript_variant_X4,_mRNA	KIAA0930	Heart
PIN1	Brain		XM_014122517.1	0.0523847	PREDICTED:_Canis_lupus_familiaris_StAR-related_lipid_transfer_(START)_domain_containing_10_(STARD10),_transcript_variant_X2,_mRNA	STARD10	#N/A
NDUFV1	Heart		XM_533668.4	0.052356	PREDICTED:_Canis_lupus_familiaris_homeodomain_interacting_protein_kinase_4_(HIPK4),_transcript_variant_X2,_mRNA	HIPK4	Pancreas
GDI1	Brain		NM_001252410.1	0.0522979	Canis_lupus_familiaris_microsomal_glutathione_S-transferase_3_(MGST3),_mRNA	MGST3	#N/A
HMGCS1	Liver		XM_003640157.3	0.0522063	PREDICTED:_Canis_lupus_familiaris_histone_H2B_type_1_(LOC100856099),_transcript_variant_X2,_mRNA	LOC100856099	#N/A
CANX	Kidney		XM_005639277.2	0.0521834	PREDICTED:_Canis_lupus_familiaris_alpha-kinase_1_(ALPK1),_transcript_variant_X1,_mRNA	ALPK1	Brain
CAMTA1	Brain		XM_005640026.2	0.0521127	PREDICTED:_Canis_lupus_familiaris_uncharacterized_LOC102151196_(LOC102151196),_transcript_variant_X1,_mRNA	LOC102151196	#N/A
RANBP9	Brain		XM_849974.4	0.0520833	PREDICTED:_Canis_lupus_familiaris_CDC28_protein_kinase_regulatory_subunit_1B_(CKS1B),_transcript_variant_X1,_mRNA	CKS1B	Lymphnode
RBM39	Lymphnode		XM_005624321.2	0.0520784	PREDICTED:_Canis_lupus_familiaris_tubulin,_delta_1_(TUBD1),_transcript_variant_X2,_mRNA	TUBD1	Lymphnode
TXNL4A	Skel_muscle		XM_848080.4	0.052071	PREDICTED:_Canis_lupus_familiaris_ring_finger_protein_4_(RNF4),_mRNA	RNF4	Spleen
KARS	Skel_muscle		XR_001316385.1	0.0520291	PREDICTED:_Canis_lupus_familiaris_uncharacterized_LOC106558924_(LOC106558924),_ncRNA	LOC106558924	#N/A
TTYH1	Brain		NM_001002935.2	0.0519912	Canis_lupus_familiaris_CD8a_molecule_(CD8A),_mRNA	CD8A	Lymphnode
HERPUD1	Pancreas		NM_001003263.1	0.0518941	Canis_lupus_familiaris_GNAS_complex_locus_(GNAS),_mRNA	GNAS	Brain
LOC477554	Lymphnode		XM_844553.2	0.0517705	PREDICTED:_Canis_lupus_familiaris_LIM_domain_kinase_1_(LIMK1),_mRNA	LIMK1	Brain
CADM1	Lung		NM_001135125.1	0.0517598	Canis_lupus_familiaris_titin-cap_(TCAP),_mRNA	TCAP	Skel_muscle
ATP6V1B2	Kidney		NM_001251956.1	0.0517241	Canis_lupus_familiaris_ribosomal_protein_L12_(RPL12),_mRNA	RPL12	Lymphnode
LOC477516	Brain		XM_014110556.1	0.0516942	PREDICTED:_Canis_lupus_familiaris_histone_H1.2_(LOC488264),_mRNA	LOC488264	Skel_muscle
TRA2B	Lymphnode		XM_005642140.2	0.0516796	PREDICTED:_Canis_lupus_familiaris_uncharacterized_LOC102156586_(LOC102156586),_mRNA	LOC102156586	#N/A
BHMT	Liver		XR_291721.1	0.0516786	PREDICTED:_Canis_lupus_familiaris_uncharacterized_LOC102153994_(LOC102153994),_transcript_variant_X2,_ncRNA	LOC102153994	#N/A
PPP1R11	Brain		XM_003432842.1	0.0515996	PREDICTED:_Canis_lupus_familiaris_olfactory_receptor-like_protein_OLF4_(LOC100686724),_mRNA	LOC100686724	#N/A
KPNB1	Lymphnode		XR_293147.2	0.0515521	PREDICTED:_Canis_lupus_familiaris_uncharacterized_LOC102156102_(LOC102156102),_transcript_variant_X2,_ncRNA	LOC102156102	#N/A
TSPAN3	Brain		NM_001252581.1	0.0515152	Canis_lupus_familiaris_synaptogyrin_2_(SYNGR2),_mRNA	SYNGR2	#N/A
KIAA1468	Brain		XM_003432134.3	0.0514997	PREDICTED:_Canis_lupus_familiaris_ral_guanine_nucleotide_dissociation_stimulator-like_(LOC100683241),_transcript_variant_X2,_mRNA	LOC100683241	#N/A
KLK6	Brain		XM_843145.5	0.0514783	PREDICTED:_Canis_lupus_familiaris_protein_disulfide_isomerase_family_A,_member_4_(PDIA4),_mRNA	PDIA4	Pancreas
PPA1	Jejunum		XM_537793.5	0.0514223	PREDICTED:_Canis_lupus_familiaris_endothelial_differentiation-related_factor_1_(EDF1),_mRNA	EDF1	Brain
MRPS25	Skel_muscle		XM_005616366.1	0.0513875	PREDICTED:_Canis_lupus_familiaris_caspase_recruitment_domain-containing_protein_8-like_(LOC484411),_transcript_variant_X5,_mRNA	LOC484411	#N/A
TJP1	Lung		XR_295748.2	0.0513804	PREDICTED:_Canis_lupus_familiaris_uncharacterized_LOC102151576_(LOC102151576),_transcript_variant_X2,_ncRNA	LOC102151576	#N/A
MRPL23	Skel_muscle		XM_014122822.1	0.0513552	PREDICTED:_Canis_lupus_familiaris_potassium_channel,_voltage_gated_subfamily_E_regulatory_beta_subunit_3_(KCNE3),_transcript_variant_X5,_mRNA	KCNE3	Lung
NCOR1	Jejunum		XM_005631610.2	0.0513347	PREDICTED:_Canis_lupus_familiaris_tetratricopeptide_repeat_domain_9C_(TTC9C),_transcript_variant_X2,_mRNA	TTC9C	Lymphnode
SMARCA4	Brain		XM_005617425.2	0.0513084	PREDICTED:_Canis_lupus_familiaris_small_integral_membrane_protein_15_(SMIM15),_transcript_variant_X2,_mRNA	SMIM15	#N/A
LOC481991	Lymphnode		XR_001316953.1	0.0512987	PREDICTED:_Canis_lupus_familiaris_uncharacterized_LOC102152486_(LOC102152486),_transcript_variant_X3,_ncRNA	LOC102152486	#N/A
EIF3D	Lymphnode		XM_543478.5	0.0512821	PREDICTED:_Canis_lupus_familiaris_mitochondrial_fission_process_1_(MTFP1),_mRNA	MTFP1	Liver
RBFOX1	Brain		XM_534781.5	0.0512635	PREDICTED:_Canis_lupus_familiaris_actin,_alpha_2,_smooth_muscle,_aorta_(ACTA2),_mRNA	ACTA2	Spleen
SACS	Brain		NM_001194984.1	0.0512445	Canis_lupus_familiaris_RAN,_member_RAS_oncogene_family_(RAN),_mRNA	RAN	#N/A
CAPZA2	Spleen		XR_001316974.1	0.0512091	PREDICTED:_Canis_lupus_familiaris_uncharacterized_LOC102152160_(LOC102152160),_ncRNA	LOC102152160	#N/A
LOC479485	Lymphnode		XM_014116114.1	0.05111	PREDICTED:_Canis_lupus_familiaris_spermatogenesis_associated_7_(SPATA7),_transcript_variant_X3,_mRNA	SPATA7	Brain
CDO1	Liver		XM_005631780.2	0.0510836	PREDICTED:_Canis_lupus_familiaris_NADH_dehydrogenase_(ubiquinone)_1,_subcomplex_unknown,_1,_6kDa_(NDUFC1),_mRNA	NDUFC1	Skel_muscle
ZBTB20	Kidney		NM_001313766.1	0.0510708	Canis_lupus_familiaris_ribosomal_protein_L13a_(RPL13A),_mRNA	RPL13A	Lymphnode
FERMT2	Lung		XM_549080.1	0.0509684	PREDICTED:_Canis_lupus_familiaris_caudal_type_homeobox_4_(CDX4),_mRNA	CDX4	Pancreas
PVALB	Lung		XM_014120998.1	0.0509554	PREDICTED:_Canis_lupus_familiaris_RNA_binding_motif_protein_4_(RBM4),_transcript_variant_X3,_mRNA	RBM4	Lymphnode
PPIB	Pancreas		XR_293708.1	0.0509479	PREDICTED:_Canis_lupus_familiaris_uncharacterized_LOC102154853_(LOC102154853),_ncRNA	LOC102154853	#N/A
BLOC1S4	Spleen		XM_005627256.2	0.050884	PREDICTED:_Canis_lupus_familiaris_Fanconi_anemia,_complementation_group_E_(FANCE),_transcript_variant_X3,_mRNA	FANCE	Pancreas
FBXO2	Brain		XR_001316219.1	0.0508591	PREDICTED:_Canis_lupus_familiaris_uncharacterized_LOC106558812_(LOC106558812),_ncRNA	LOC106558812	#N/A
USP7	Brain		XR_001316735.1	0.0508475	PREDICTED:_Canis_lupus_familiaris_uncharacterized_LOC102152738_(LOC102152738),_transcript_variant_X3,_ncRNA	LOC102152738	#N/A
MAT2A	Pancreas		XM_005620252.2	0.0508069	PREDICTED:_Canis_lupus_familiaris_transmembrane_protein_61_(TMEM61),_transcript_variant_X1,_mRNA	TMEM61	Kidney
MSRA	Kidney		XM_858575.4	0.0507906	PREDICTED:_Canis_lupus_familiaris_LIM_homeobox_2_(LHX2),_mRNA	LHX2	Brain
PHYHIPL	Brain		NM_001122673.1	0.050772	Canis_lupus_familiaris_thioredoxin_reductase_1_(TXNRD1),_mRNA	TXNRD1	Jejunum
WIPI2	Brain		XM_003433847.3	0.0507488	PREDICTED:_Canis_lupus_familiaris_EYA_transcriptional_coactivator_and_phosphatase_3_(EYA3),_transcript_variant_X1,_mRNA	EYA3	Pancreas
CUL1	Brain		XM_005638521.2	0.0507343	PREDICTED:_Canis_lupus_familiaris_solute_carrier_family_51,_beta_subunit_(SLC51B),_transcript_variant_X3,_mRNA	SLC51B	Jejunum
LOC609763///PSME1	Jejunum		XM_537247.5	0.0506912	PREDICTED:_Canis_lupus_familiaris_late_endosomal/lysosomal_adaptor,_MAPK_and_MTOR_activator_2_(LAMTOR2),_transcript_variant_X3,_mRNA	LAMTOR2	Brain
TOR3A	Kidney		XM_005633074.1	0.0506621	PREDICTED:_Canis_lupus_familiaris_high_mobility_group_20B_(HMG20B),_mRNA	HMG20B	Lung
TMEM132A	Brain		XR_001315692.1	0.0506187	PREDICTED:_Canis_lupus_familiaris_uncharacterized_LOC106558515_(LOC106558515),_transcript_variant_X2,_ncRNA	LOC106558515	#N/A
TTLL7	Brain		XR_296759.2	0.0506156	PREDICTED:_Canis_lupus_familiaris_uncharacterized_LOC102153621_(LOC102153621),_transcript_variant_X1,_ncRNA	LOC102153621	#N/A
C26H12orf24	Brain		XM_849008.3	0.0505051	PREDICTED:_Canis_lupus_familiaris_olfactory_receptor_1D2_(LOC611352),_mRNA	LOC611352	Pancreas
SEC61G	Pancreas		XR_294294.2	0.0504587	PREDICTED:_Canis_lupus_familiaris_uncharacterized_LOC102152071_(LOC102152071),_ncRNA	LOC102152071	#N/A
MANBAL	Brain		XM_005631819.2	0.0504045	PREDICTED:_Canis_lupus_familiaris_major_facilitator_superfamily_domain_containing_8_(MFSD8),_transcript_variant_X4,_mRNA	MFSD8	Lung
CAPNS1	Lung		XM_014121792.1	0.0504032	PREDICTED:_Canis_lupus_familiaris_caspase_14,_apoptosis-related_cysteine_peptidase_(CASP14),_mRNA	CASP14	Skel_muscle
PSMB3	Skel_muscle		XM_005622079.1	0.0503525	PREDICTED:_Canis_lupus_familiaris_suppressor_of_cytokine_signaling_1_(SOCS1),_partial_mRNA	SOCS1	Lymphnode
UBA3	Heart		XR_001315721.1	0.0502915	PREDICTED:_Canis_lupus_familiaris_uncharacterized_LOC106558544_(LOC106558544),_transcript_variant_X1,_ncRNA	LOC106558544	#N/A
CUL3	Lymphnode		XM_534236.5	0.0502124	PREDICTED:_Canis_lupus_familiaris_dynein,_cytoplasmic_1,_light_intermediate_chain_1_(DYNC1LI1),_mRNA	DYNC1LI1	Jejunum
NAP1L4	Brain		XM_543651.3	0.0501555	PREDICTED:_Canis_lupus_familiaris_keratin_82,_type_II_(KRT82),_mRNA	KRT82	Brain
STX16	Brain		XR_001314382.1	0.0501511	PREDICTED:_Canis_lupus_familiaris_uncharacterized_LOC106557689_(LOC106557689),_transcript_variant_X1,_ncRNA	LOC106557689	#N/A
YWHAQ///LOC479459	Lung		XM_005639961.2	0.0501475	PREDICTED:_Canis_lupus_familiaris_scaffolding_protein_involved_in_DNA_repair_(SPIDR),_transcript_variant_X3,_mRNA	SPIDR	Heart
ANKMY2	Heart		XM_005624342.2	0.0500582	PREDICTED:_Canis_lupus_familiaris_non-metastatic_cells_2,_protein_(NM23B)_expressed_in_(NME2),_transcript_variant_X1,_mRNA	NME2	Kidney
STX12	Brain		NM_001002944.1	0.0500501	Canis_lupus_familiaris_adenosine_A2b_receptor_(ADORA2B),_mRNA	ADORA2B	Jejunum
LAMTOR1	Heart		XM_005635603.2	0.0500422	PREDICTED:_Canis_lupus_familiaris_collagen,_type_IV,_alpha_4_(COL4A4),_transcript_variant_X2,_mRNA	COL4A4	Pancreas
BANF1	Skel_muscle		XM_538386.5	0.0499603	PREDICTED:_Canis_lupus_familiaris_SH3-domain_binding_protein_1_(SH3BP1),_mRNA	SH3BP1	Lymphnode
GOLM1	Kidney		XM_005624322.2	0.04995	PREDICTED:_Canis_lupus_familiaris_tubulin,_delta_1_(TUBD1),_transcript_variant_X3,_mRNA	TUBD1	Lymphnode
TM9SF2	Pancreas		XM_014113532.1	0.0499365	PREDICTED:_Canis_lupus_familiaris_fibroblast_growth_factor_11_(FGF11),_transcript_variant_X3,_mRNA	FGF11	Spleen
EIF3E	Lymphnode		XR_001317656.1	0.0499246	PREDICTED:_Canis_lupus_familiaris_uncharacterized_LOC102155478_(LOC102155478),_transcript_variant_X2,_ncRNA	LOC102155478	#N/A
METAP2	Lymphnode		XR_001315709.1	0.049922	PREDICTED:_Canis_lupus_familiaris_uncharacterized_LOC106557504_(LOC106557504),_ncRNA	LOC106557504	#N/A
YY1	Lymphnode		XM_532975.5	0.049884	PREDICTED:_Canis_lupus_familiaris_pentatricopeptide_repeat_domain_3_(PTCD3),_transcript_variant_X2,_mRNA	PTCD3	Lymphnode
DNAJB4	Heart		XM_014121336.1	0.0498534	PREDICTED:_Canis_lupus_familiaris_chromosome_18_open_reading_frame,_human_C11orf98_(C18H11orf98),_mRNA	C18H11orf98	Brain
LSM10	Skel_muscle		XM_535115.5	0.0498282	PREDICTED:_Canis_lupus_familiaris_charged_multivesicular_body_protein_4C_(CHMP4C),_mRNA	CHMP4C	Jejunum
NDUFS6	Heart		XR_296286.2	0.0497512	PREDICTED:_Canis_lupus_familiaris_uncharacterized_LOC102152686_(LOC102152686),_transcript_variant_X1,_ncRNA	LOC102152686	#N/A
B4GAT1	Brain		XR_292632.1	0.0495751	PREDICTED:_Canis_lupus_familiaris_uncharacterized_LOC102152545_(LOC102152545),_ncRNA	LOC102152545	#N/A
RAB11A	Jejunum		XM_542831.4	0.0495595	PREDICTED:_Canis_lupus_familiaris_uncharacterized_LOC485710_(LOC485710),_mRNA	LOC485710	Liver
NAA38	Skel_muscle		XM_014109711.1	0.049554	PREDICTED:_Canis_lupus_familiaris_keratin-associated_protein_10-12-like_(LOC100685181),_mRNA	LOC100685181	#N/A
CMPK1	Liver		XM_005616586.2	0.0495227	PREDICTED:_Canis_lupus_familiaris_selenoprotein_V_(SELV),_transcript_variant_X1,_mRNA	SELV	Skel_muscle
GM2A	Brain		XR_001318484.1	0.0494505	PREDICTED:_Canis_lupus_familiaris_uncharacterized_LOC102157161_(LOC102157161),_transcript_variant_X2,_ncRNA	LOC102157161	#N/A
SNRPD1	Lymphnode		XM_849831.3	0.0494163	PREDICTED:_Canis_lupus_familiaris_solute_carrier_family_22_(organic_anion/urate_transporter),_member_11_(SLC22A11),_transcript_variant_X1,_mRNA	SLC22A11	Kidney
LOC480239	Heart		XM_545680.4	0.0494094	PREDICTED:_Canis_lupus_familiaris_protein_phosphatase_1,_regulatory_subunit_15B_(PPP1R15B),_mRNA	PPP1R15B	Pancreas
NAPA	Brain		XM_844193.3	0.0494012	PREDICTED:_Canis_lupus_familiaris_DNL-type_zinc_finger_(DNLZ),_mRNA	DNLZ	Liver
CHMP3	Jejunum		XR_001317872.1	0.0493916	PREDICTED:_Canis_lupus_familiaris_uncharacterized_LOC106559819_(LOC106559819),_ncRNA	LOC106559819	#N/A
PHPT1	Heart		XR_001315089.1	0.0493583	PREDICTED:_Canis_lupus_familiaris_uncharacterized_LOC106558146_(LOC106558146),_ncRNA	LOC106558146	#N/A
KCTD1	Brain		XR_296854.2	0.0492154	PREDICTED:_Canis_lupus_familiaris_uncharacterized_LOC102156672_(LOC102156672),_ncRNA	LOC102156672	#N/A
NDUFA10	Heart		XM_014117420.1	0.0489914	PREDICTED:_Canis_lupus_familiaris_patatin-like_phospholipase_domain_containing_3_(PNPLA3),_mRNA	PNPLA3	Liver
FAM134A	Brain		XM_014117486.1	0.0489474	PREDICTED:_Canis_lupus_familiaris_mannosyl_(alpha-1,3-)-glycoprotein_beta-1,4-N-acetylglucosaminyltransferase,_isozyme_A_(MGAT4A),_transcript_variant_X3,_mRNA	MGAT4A	Jejunum
FKBP4	Liver		XM_849699.4	0.0489028	PREDICTED:_Canis_lupus_familiaris_nuclear_receptor_subfamily_2,_group_C,_member_1_(NR2C1),_transcript_variant_X1,_mRNA	NR2C1	Spleen
AK1	Skel_muscle		XM_005627069.2	0.0488909	PREDICTED:_Canis_lupus_familiaris_solute_carrier_family_39_(zinc_transporter),_member_7_(SLC39A7),_transcript_variant_X1,_mRNA	SLC39A7	Kidney
CXXC5	Kidney		XM_541288.5	0.048855	PREDICTED:_Canis_lupus_familiaris_Kruppel-like_factor_9_(KLF9),_mRNA	KLF9	Skel_muscle
SLU7	Lung		XM_861022.4	0.0488372	PREDICTED:_Canis_lupus_familiaris_clathrin,_light_chain_B_(CLTB),_transcript_variant_X2,_mRNA	CLTB	Brain
KLHL2	Brain		XM_538902.5	0.0487894	PREDICTED:_Canis_lupus_familiaris_potassium_channel,_two_pore_domain_subfamily_K,_member_16_(KCNK16),_mRNA	KCNK16	Pancreas
F3	Jejunum		XM_542274.5	0.0487562	PREDICTED:_Canis_lupus_familiaris_transmembrane_protein_126B_(TMEM126B),_mRNA	TMEM126B	Skel_muscle
NRCAM	Brain		XM_541600.5	0.0487137	PREDICTED:_Canis_lupus_familiaris_ATP5S-like_(ATP5SL),_mRNA	ATP5SL	Kidney
GNG2	Brain		XM_005616492.1	0.0485494	PREDICTED:_Canis_lupus_familiaris_uncharacterized_LOC102153805_(LOC102153805),_mRNA	LOC102153805	#N/A
CTNNA2	Brain		XM_014116303.1	0.0485391	PREDICTED:_Canis_lupus_familiaris_uncharacterized_LOC106557537_(LOC106557537),_mRNA	LOC106557537	#N/A
YWHAZ	Jejunum		XM_849913.5	0.0484211	PREDICTED:_Canis_lupus_familiaris_sorting_nexin_3_(SNX3),_mRNA	SNX3	Brain
NCOR1	Jejunum		XR_295675.2	0.0483651	PREDICTED:_Canis_lupus_familiaris_uncharacterized_LOC102155391_(LOC102155391),_transcript_variant_X3,_misc_RNA	LOC102155391	#N/A
FH	Heart		XM_014119067.1	0.0483559	PREDICTED:_Canis_lupus_familiaris_cyclin-dependent_kinase_6-like_(LOC106559699),_transcript_variant_X2,_mRNA	LOC106559699	#N/A
TCTEX1D2	Kidney		XM_005617615.2	0.0482625	PREDICTED:_Canis_lupus_familiaris_hippocalcin_(HPCA),_transcript_variant_X2,_mRNA	HPCA	Brain
PSMD2	Skel_muscle		XM_005618143.2	0.0481838	PREDICTED:_Canis_lupus_familiaris_cyclin_H_(CCNH),_transcript_variant_X4,_mRNA	CCNH	Lymphnode
DSTN	Lung		XM_005640113.2	0.0481826	PREDICTED:_Canis_lupus_familiaris_histone_H2B_type_1-J_(LOC488288),_mRNA	LOC488288	#N/A
LGI1	Brain		XM_014118752.1	0.0480312	PREDICTED:_Canis_lupus_familiaris_leucine_rich_repeat_containing_14_(LRRC14),_transcript_variant_X3,_mRNA	LRRC14	Brain
IGSF21	Brain		XM_014110158.1	0.0479798	PREDICTED:_Canis_lupus_familiaris_uncharacterized_LOC106558164_(LOC106558164),_mRNA	LOC106558164	#N/A
C12H6orf136	Heart		XM_005631499.2	0.0479115	PREDICTED:_Canis_lupus_familiaris_basic_leucine_zipper_transcription_factor,_ATF-like_2_(BATF2),_transcript_variant_X4,_mRNA	BATF2	Lymphnode
LOC610479	Brain		XM_542531.4	0.0478927	PREDICTED:_Canis_lupus_familiaris_developing_brain_homeobox_1_(DBX1),_mRNA	DBX1	Pancreas
UGCG	Spleen		XR_001315366.1	0.0478723	PREDICTED:_Canis_lupus_familiaris_homeobox_D11_(HOXD11),_transcript_variant_X2,_misc_RNA	HOXD11	#N/A
APP	Brain		XM_005620287.1	0.0478589	PREDICTED:_Canis_lupus_familiaris_uncharacterized_LOC102155730_(LOC102155730),_mRNA	LOC102155730	#N/A
MMADHC	Pancreas		XM_014118254.1	0.0478516	PREDICTED:_Canis_lupus_familiaris_endogenous_retrovirus_group_K_member_113_Pol_protein-like_(LOC106559567),_mRNA	LOC106559567	#N/A
RDH14	Pancreas		XM_540461.5	0.0477871	PREDICTED:_Canis_lupus_familiaris_transmembrane_channel-like_8_(TMC8),_mRNA	TMC8	Lymphnode
SF3B1	Lymphnode		XM_005623870.2	0.0477612	PREDICTED:_Canis_lupus_familiaris_chromosome_8_open_reading_frame,_human_C14orf180_(C8H14orf180),_transcript_variant_X7,_mRNA	C8H14orf180	Heart
PSMA5	Lymphnode		NM_001284475.1	0.0477555	Canis_lupus_familiaris_dickkopf_WNT_signaling_pathway_inhibitor_3_(DKK3),_mRNA	DKK3	Brain
LOC476309	Lymphnode		XM_014115289.1	0.0477248	PREDICTED:_Canis_lupus_familiaris_SLAM_family_member_9-like_(LOC102152407),_transcript_variant_X5,_mRNA	LOC102152407	#N/A
PSMD2	Brain		XM_005620802.2	0.0477064	PREDICTED:_Canis_lupus_familiaris_dipeptidase_3_(LOC489748),_mRNA	LOC489748	Skel_muscle
SLC2A1	Brain		XM_005617837.1	0.0476644	PREDICTED:_Canis_lupus_familiaris_uncharacterized_LOC102154497_(LOC102154497),_mRNA	LOC102154497	#N/A
PFDN2	Brain		XM_014122818.1	0.047619	PREDICTED:_Canis_lupus_familiaris_potassium_channel,_voltage_gated_subfamily_E_regulatory_beta_subunit_3_(KCNE3),_transcript_variant_X1,_mRNA	KCNE3	Lung
CYC1	Heart		XM_533244.5	0.047619	PREDICTED:_Canis_lupus_familiaris_protein_phosphatase_1,_regulatory_(inhibitor)_subunit_14B_(PPP1R14B),_mRNA	PPP1R14B	Skel_muscle
MAP1B	Brain		XM_845093.4	0.0475362	PREDICTED:_Canis_lupus_familiaris_cell_division_cycle_25B_(CDC25B),_transcript_variant_X4,_mRNA	CDC25B	Spleen
FRY	Brain		XM_005617079.2	0.0475171	PREDICTED:_Canis_lupus_familiaris_aldo-keto_reductase_family_1,_member_C3_(3-alpha_hydroxysteroid_dehydrogenase,_type_II)_(AKR1C3),_transcript_variant_X1,_mRNA	AKR1C3	Kidney
FAM171B	Brain		XM_005617716.1	0.0474453	PREDICTED:_Canis_lupus_familiaris_CD164_sialomucin-like_2_(CD164L2),_transcript_variant_X2,_mRNA	CD164L2	Pancreas
S100A6	Lung		XM_005615755.2	0.0474074	PREDICTED:_Canis_lupus_familiaris_FXYD_domain_containing_ion_transport_regulator_1_(FXYD1),_transcript_variant_X5,_mRNA	FXYD1	Skel_muscle
ZEB2	Spleen		XM_843953.4	0.0474006	PREDICTED:_Canis_lupus_familiaris_zinc_finger_protein_703_(ZNF703),_mRNA	ZNF703	Pancreas
MAG	Brain		XM_850064.4	0.0473037	PREDICTED:_Canis_lupus_familiaris_S100_calcium_binding_protein_A14_(S100A14),_transcript_variant_X1,_mRNA	S100A14	Jejunum
TRA2B	Lymphnode		XM_533949.5	0.0472613	PREDICTED:_Canis_lupus_familiaris_eukaryotic_translation_elongation_factor_2_(EEF2),_mRNA	EEF2	Pancreas
SNCB	Brain		XM_005641097.2	0.047259	PREDICTED:_Canis_lupus_familiaris_claudin_34_(CLDN34),_transcript_variant_X2,_mRNA	CLDN34	#N/A
LOC479912	Lung		XM_014115698.1	0.0472535	PREDICTED:_Canis_lupus_familiaris_RNA_binding_motif_protein_25_(RBM25),_mRNA	RBM25	Lymphnode
ING1	Brain		XM_005631570.2	0.0472189	PREDICTED:_Canis_lupus_familiaris_chromosome_18_open_reading_frame,_human_C11orf84_(C18H11orf84),_transcript_variant_X2,_mRNA	C18H11orf84	Brain
VIM	Lung		XM_544546.6	0.047218	PREDICTED:_Canis_lupus_familiaris_EPH_receptor_A2_(EPHA2),_mRNA	EPHA2	Liver
KIF5B	Lung		XM_843983.3	0.047218	PREDICTED:_Canis_lupus_familiaris_Kruppel-like_factor_5_(intestinal)_(KLF5),_transcript_variant_X1,_mRNA	KLF5	Jejunum
PEX5L	Brain		XR_001314562.1	0.0471811	PREDICTED:_Canis_lupus_familiaris_uncharacterized_LOC106557823_(LOC106557823),_ncRNA	LOC106557823	#N/A
TACC1	Lung		XM_005621374.2	0.0471351	PREDICTED:_Canis_lupus_familiaris_SH2B_adaptor_protein_1_(SH2B1),_transcript_variant_X4,_mRNA	SH2B1	Pancreas
PTBP2	Brain		XM_548149.4	0.0471154	PREDICTED:_Canis_lupus_familiaris_SH3_and_cysteine_rich_domain_2_(STAC2),_mRNA	STAC2	Heart
LOC489992	Pancreas		XM_005616707.2	0.0470679	PREDICTED:_Canis_lupus_familiaris_suprabasin_(SBSN),_transcript_variant_X2,_mRNA	SBSN	Spleen
ABHD17A	Jejunum		NM_001146177.1	0.0470588	Canis_lupus_familiaris_Pim-1_proto-oncogene,_serine/threonine_kinase_(PIM1),_mRNA	PIM1	Spleen
SERBP1	Lymphnode		XR_001317024.1	0.0470553	PREDICTED:_Canis_lupus_familiaris_uncharacterized_LOC102156006_(LOC102156006),_transcript_variant_X13,_ncRNA	LOC102156006	#N/A
ZNF24	Lymphnode		XM_014110640.1	0.0470441	PREDICTED:_Canis_lupus_familiaris_histone_H3.1_(LOC106558266),_mRNA	LOC106558266	#N/A
NSMCE1	Heart		XR_297043.2	0.0469925	PREDICTED:_Canis_lupus_familiaris_NHP2-like_protein_1_pseudogene_(LOC100684212),_misc_RNA	LOC100684212	#N/A
RAB3A	Brain		XM_003639970.3	0.0469208	PREDICTED:_Canis_lupus_familiaris_60S_ribosomal_protein_L4-like_(LOC100856765),_mRNA	LOC100856765	#N/A
DAD1	Pancreas		XM_534940.5	0.046875	PREDICTED:_Canis_lupus_familiaris_peroxisomal_biogenesis_factor_26_(PEX26),_mRNA	PEX26	Skel_muscle
HSPD1	Kidney		XR_001317415.1	0.0468557	PREDICTED:_Canis_lupus_familiaris_CD164_molecule,_sialomucin_(CD164),_transcript_variant_X2,_misc_RNA	CD164	Pancreas
DLA88	Lymphnode		XM_005636988.1	0.0468373	PREDICTED:_Canis_lupus_familiaris_copine_VIII_(CPNE8),_transcript_variant_X2,_mRNA	CPNE8	Kidney
LOC490527	Skel_muscle		XM_014106824.1	0.0468165	PREDICTED:_Canis_lupus_familiaris_ubiquitin-conjugating_enzyme_E2_variant_1_(UBE2V1),_transcript_variant_X1,_mRNA	UBE2V1	Brain
LAMP5	Brain		XR_001314354.1	0.0467762	PREDICTED:_Canis_lupus_familiaris_uncharacterized_LOC106557674_(LOC106557674),_ncRNA	LOC106557674	#N/A
DYNC1H1	Brain		XR_001314593.1	0.0467706	PREDICTED:_Canis_lupus_familiaris_uncharacterized_LOC106557837_(LOC106557837),_ncRNA	LOC106557837	#N/A
ADCY2	Brain		XM_005631598.2	0.0467137	PREDICTED:_Canis_lupus_familiaris_solute_carrier_family_3_(amino_acid_transporter_heavy_chain),_member_2_(SLC3A2),_mRNA	SLC3A2	Liver
CALY	Brain		XM_003434882.3	0.0467079	PREDICTED:_Canis_lupus_familiaris_WD_repeat_domain_26_(WDR26),_transcript_variant_X1,_mRNA	WDR26	Skel_muscle
EIF5	Brain		XM_535647.4	0.0467066	PREDICTED:_Canis_lupus_familiaris_nudix_(nucleoside_diphosphate_linked_moiety_X)-type_motif_9_(NUDT9),_mRNA	NUDT9	Lung
PDK1	Heart		XM_014115251.1	0.046696	PREDICTED:_Canis_lupus_familiaris_heterogeneous_nuclear_ribonucleoprotein_U_(scaffold_attachment_factor_A)_(HNRNPU),_transcript_variant_X2,_mRNA	HNRNPU	Brain
WASL	Kidney		XM_005616447.2	0.0466926	PREDICTED:_Canis_lupus_familiaris_excision_repair_cross-complementation_group_1_(ERCC1),_transcript_variant_X2,_mRNA	ERCC1	Skel_muscle
MORF4L1	Heart		XM_014115006.1	0.0466439	PREDICTED:_Canis_lupus_familiaris_translation_initiation_factor_IF-2-like_(LOC106558992),_mRNA	LOC106558992	#N/A
LOC479815	Heart		NM_001003179.1	0.0466359	Canis_lupus_familiaris_ribosome_binding_protein_1_(RRBP1),_mRNA	RRBP1	Pancreas
FAM160B1	Pancreas		XM_536862.5	0.0465503	PREDICTED:_Canis_lupus_familiaris_TSC22_domain_family,_member_4_(TSC22D4),_mRNA	TSC22D4	Brain
ATP5D	Heart		XM_014117289.1	0.0465116	PREDICTED:_Canis_lupus_familiaris_KIAA0930_ortholog_(KIAA0930),_transcript_variant_X2,_mRNA	KIAA0930	Heart
HPCA	Brain		NM_001251942.1	0.0464589	Canis_lupus_familiaris_eukaryotic_translation_initiation_factor_4A1_(EIF4A1),_mRNA	EIF4A1	#N/A
LMBRD1	Pancreas		XM_859585.4	0.0463629	PREDICTED:_Canis_lupus_familiaris_homeobox_protein_Hox-A6_(LOC482371),_transcript_variant_X1,_mRNA	LOC482371	Kidney
WBP11	Spleen		XM_005630552.2	0.0463474	PREDICTED:_Canis_lupus_familiaris_MOB_kinase_activator_1A_(MOB1A),_transcript_variant_X2,_mRNA	MOB1A	Lymphnode
BHLHE40	Skel_muscle		XM_005618198.2	0.0463237	PREDICTED:_Canis_lupus_familiaris_glucosaminyl_(N-acetyl)_transferase_4,_core_2_(GCNT4),_transcript_variant_X3,_mRNA	GCNT4	Pancreas
YWHAZ	Lymphnode		XM_539645.5	0.0461237	PREDICTED:_Canis_lupus_familiaris_ATPase,_H+_transporting,_lysosomal_21kDa,_V0_subunit_b_(ATP6V0B),_transcript_variant_X1,_mRNA	ATP6V0B	Brain
LOC609990	Heart		XM_005622247.2	0.0461216	PREDICTED:_Canis_lupus_familiaris_tropomyosin_3_(TPM3),_transcript_variant_X5,_mRNA	TPM3	Lymphnode
TBC1D7	Brain		NM_001284485.1	0.0460733	Canis_lupus_familiaris_RALY_heterogeneous_nuclear_ribonucleoprotein_(RALY),_mRNA	RALY	Lung
ATP6V1F	Brain		XM_847481.4	0.0459951	PREDICTED:_Canis_lupus_familiaris_transmembrane_protein_167A_(TMEM167A),_mRNA	TMEM167A	Pancreas
LOC608196///LOC606906///NPM1	Lymphnode		XM_547240.4	0.0459815	PREDICTED:_Canis_lupus_familiaris_guanine_nucleotide_binding_protein_(G_protein),_alpha_transducing_activity_polypeptide_2_(GNAT2),_mRNA	GNAT2	Pancreas
LRPAP1	Kidney		XM_531631.5	0.045961	PREDICTED:_Canis_lupus_familiaris_myosin,_light_chain_6,_alkali,_smooth_muscle_and_non-muscle_(MYL6),_transcript_variant_X1,_mRNA	MYL6	Jejunum
NONO///LOC482706	Lymphnode		XM_005615627.2	0.0458772	PREDICTED:_Canis_lupus_familiaris_ethylmalonyl-CoA_decarboxylase_1_(ECHDC1),_transcript_variant_X2,_mRNA	ECHDC1	Liver
CSTB	Lung		XM_005636647.2	0.0458472	PREDICTED:_Canis_lupus_familiaris_ankyrin_repeat_domain_22_(ANKRD22),_transcript_variant_X1,_mRNA	ANKRD22	Jejunum
PCYOX1	Kidney		XM_003431824.3	0.0457493	PREDICTED:_Canis_lupus_familiaris_OCIA_domain_containing_2_(OCIAD2),_mRNA	OCIAD2	#N/A
WRB	Brain		XM_014107938.1	0.0457038	PREDICTED:_Canis_lupus_familiaris_ADP-ribosylation_factor-like_6_interacting_protein_4_(ARL6IP4),_transcript_variant_X2,_mRNA	ARL6IP4	Brain
PNP	Jejunum		XM_005639218.2	0.0456973	PREDICTED:_Canis_lupus_familiaris_eukaryotic_translation_initiation_factor_4E_(EIF4E),_transcript_variant_X3,_mRNA	EIF4E	Brain
NDUFC2	Heart		XM_547702.2	0.0456906	PREDICTED:_Canis_lupus_familiaris_olfactory_receptor,_family_2,_subfamily_C,_member_3_(LOC490580),_mRNA	LOC490580	Skel_muscle
MAX	Jejunum		XM_014114672.1	0.0455665	PREDICTED:_Canis_lupus_familiaris_host_cell_factor_C1_regulator_1_(XPO1_dependent)_(HCFC1R1),_mRNA	HCFC1R1	Skel_muscle
LACTB2	Kidney		XM_005624815.2	0.0455312	PREDICTED:_Canis_lupus_familiaris_zinc_finger_protein_830_(ZNF830),_mRNA	ZNF830	Lymphnode
QDPR	Liver		XR_001318203.1	0.0455192	PREDICTED:_Canis_lupus_familiaris_uncharacterized_LOC106560002_(LOC106560002),_ncRNA	LOC106560002	#N/A
RAP1A	Spleen		XM_014118887.1	0.0455026	PREDICTED:_Canis_lupus_familiaris_butyrophilin-like_protein_10_(LOC482200),_mRNA	LOC482200	Skel_muscle
TRAPPC3	Brain		XM_003433410.3	0.0454545	PREDICTED:_Canis_lupus_familiaris_BRI3_binding_protein_(BRI3BP),_partial_mRNA	BRI3BP	#N/A
CCT7///LOC606887	Lymphnode		XM_005637116.2	0.0454545	PREDICTED:_Canis_lupus_familiaris_chromosome_27_open_reading_frame,_human_C12orf60_(C27H12orf60),_transcript_variant_X7,_mRNA	C27H12orf60	#N/A
NAXE	Brain		XM_535968.5	0.0453552	PREDICTED:_Canis_lupus_familiaris_corepressor_interacting_with_RBPJ,_1_(CIR1),_mRNA	CIR1	Liver
SEC11C	Pancreas		XM_005631362.2	0.0453401	PREDICTED:_Canis_lupus_familiaris_mas-related_G-protein_coupled_receptor_member_X2_(MGRH),_mRNA	MGRH	#N/A
EIF2S2	Lymphnode		XM_005628387.2	0.0453368	PREDICTED:_Canis_lupus_familiaris_zinc_finger,_C3HC-type_containing_1_(ZC3HC1),_transcript_variant_X2,_mRNA	ZC3HC1	Heart
C1QBP	Skel_muscle		XM_014112422.1	0.0452693	PREDICTED:_Canis_lupus_familiaris_kinesin_family_member_7_(KIF7),_transcript_variant_X2,_mRNA	KIF7	Pancreas
UQCR11	Heart		NM_001003364.1	0.0452518	Canis_lupus_familiaris_guanine_nucleotide_binding_protein_(G_protein),_alpha_inhibiting_activity_polypeptide_2_(GNAI2),_mRNA	GNAI2	Lymphnode
RNF5	Brain		XM_014111126.1	0.0452489	PREDICTED:_Canis_lupus_familiaris_chromosome_37_open_reading_frame,_human_C2orf80_(C37H2orf80),_transcript_variant_X1,_mRNA	C37H2orf80	#N/A
CLPTM1L	Pancreas		XM_014109801.1	0.0452358	PREDICTED:_Canis_lupus_familiaris_interferon_(alpha,_beta_and_omega)_receptor_2_(IFNAR2),_transcript_variant_X5,_mRNA	IFNAR2	#N/A
AKTIP	Brain		XM_014116207.1	0.0452278	PREDICTED:_Canis_lupus_familiaris_tripartite_motif_containing_47_(TRIM47),_mRNA	TRIM47	Lung
CCM2	Brain		XR_134413.3	0.0451671	PREDICTED:_Canis_lupus_familiaris_uncharacterized_LOC100686903_(LOC100686903),_ncRNA	LOC100686903	#N/A
TRAPPC2	Brain		XM_535892.5	0.0451348	PREDICTED:_Canis_lupus_familiaris_nucleolar_protein_7,_27kDa_(NOL7),_mRNA	NOL7	Heart
HSDL2	Liver		XM_014120317.1	0.0451128	PREDICTED:_Canis_lupus_familiaris_STAGA_complex_65_subunit_gamma_(LOC475708),_transcript_variant_X6,_mRNA	LOC475708	Skel_muscle
AKAP2	Lung		XR_001315699.1	0.0450857	PREDICTED:_Canis_lupus_familiaris_uncharacterized_LOC106558526_(LOC106558526),_transcript_variant_X1,_ncRNA	LOC106558526	#N/A
CSRP1	Spleen		XM_014114449.1	0.0450475	PREDICTED:_Canis_lupus_familiaris_zinc_finger_protein_256_(LOC102152786),_mRNA	LOC102152786	#N/A
ITGB1BP1	Brain		XM_014110517.1	0.0449141	PREDICTED:_Canis_lupus_familiaris_histone_H2A_type_1-E_(LOC106558234),_mRNA	LOC106558234	#N/A
FKBP8	Brain		XM_848549.4	0.0449141	PREDICTED:_Canis_lupus_familiaris_polymerase_(RNA)_II_(DNA_directed)_polypeptide_I,_14.5kDa_(POLR2I),_mRNA	POLR2I	Heart
RNF130	Spleen		XM_014113667.1	0.0448654	PREDICTED:_Canis_lupus_familiaris_5',3'-nucleotidase,_mitochondrial_(NT5M),_transcript_variant_X2,_mRNA	NT5M	Skel_muscle
SBNO1	Lymphnode		XM_005638503.2	0.0448143	PREDICTED:_Canis_lupus_familiaris_sorting_nexin_22_(SNX22),_transcript_variant_X3,_mRNA	SNX22	Spleen
CREB3	Brain		XM_014111014.1	0.04481	PREDICTED:_Canis_lupus_familiaris_neuroblastoma_1,_DAN_family_BMP_antagonist_(NBL1),_transcript_variant_X1,_mRNA	NBL1	Spleen
ADSS	Lymphnode		XM_005615278.2	0.0448029	PREDICTED:_Canis_lupus_familiaris_PQ_loop_repeat_containing_1_(PQLC1),_partial_mRNA	PQLC1	Kidney
FIS1	Skel_muscle		XM_005623915.2	0.0447894	PREDICTED:_Canis_lupus_familiaris_dynein,_axonemal,_assembly_factor_2_(DNAAF2),_mRNA	DNAAF2	Lymphnode
MRPL57	Heart		XM_003639615.3	0.0447027	PREDICTED:_Canis_lupus_familiaris_histone_H2B_type_2-E_(LOC100855574),_mRNA	LOC100855574	#N/A
MRPL20	Lymphnode		XM_014112193.1	0.0446678	PREDICTED:_Canis_lupus_familiaris_protein_DEK-like_(LOC100688177),_mRNA	LOC100688177	#N/A
NAP1L1	Lymphnode		XM_005625249.2	0.0446549	PREDICTED:_Canis_lupus_familiaris_immediate_early_response_5-like_(IER5L),_mRNA	IER5L	Brain
LOC474929///HSDL2	Heart		XM_003639842.1	0.0445977	PREDICTED:_Canis_lupus_familiaris_Rho_GTPase_activating_protein_40_(ARHGAP40),_mRNA	ARHGAP40	#N/A
CNRIP1	Brain		XM_014112680.1	0.0444618	PREDICTED:_Canis_lupus_familiaris_diacylglycerol_kinase,_theta_110kDa_(DGKQ),_transcript_variant_X1,_mRNA	DGKQ	Jejunum
DYNLT3	Lung		XM_003639457.3	0.0444444	PREDICTED:_Canis_lupus_familiaris_RAS-like,_family_11,_member_B_(RASL11B),_mRNA	RASL11B	Pancreas
SNX14	Brain		XM_005623872.2	0.0444444	PREDICTED:_Canis_lupus_familiaris_inverted_formin,_FH2_and_WH2_domain_containing_(LOC490877),_transcript_variant_X1,_mRNA	LOC490877	Lung
MAPK10	Brain		XM_859503.3	0.0444444	PREDICTED:_Canis_lupus_familiaris_transmembrane_protein_134_(TMEM134),_transcript_variant_X2,_mRNA	TMEM134	Skel_muscle
UBA5	Pancreas		XM_535999.4	0.0444089	PREDICTED:_Canis_lupus_familiaris_solute_carrier_family_40_(iron-regulated_transporter),_member_1_(SLC40A1),_transcript_variant_X1,_mRNA	SLC40A1	Spleen
WRNIP1	Skel_muscle		XM_005624850.2	0.0443796	PREDICTED:_Canis_lupus_familiaris_SEBOX_homeobox_(SEBOX),_transcript_variant_X2,_mRNA	SEBOX	Liver
SRPK2	Brain		XM_014119069.1	0.0443656	PREDICTED:_Canis_lupus_familiaris_cyclin-dependent_kinase_6-like_(LOC106559699),_transcript_variant_X4,_mRNA	LOC106559699	#N/A
WDYHV1	Brain		XM_005615883.2	0.0442696	PREDICTED:_Canis_lupus_familiaris_family_with_sequence_similarity_189,_member_A2_(FAM189A2),_transcript_variant_X2,_mRNA	FAM189A2	Lung
VPS41	Brain		XR_295024.1	0.0442478	PREDICTED:_Canis_lupus_familiaris_uncharacterized_LOC102154573_(LOC102154573),_transcript_variant_X1,_ncRNA	LOC102154573	#N/A
TMEM261	Heart		NM_001167698.1	0.0442248	Canis_lupus_familiaris_pleckstrin_homology_domain_containing,_family_A_(phosphoinositide_binding_specific)_member_8_(PLEKHA8),_mRNA	PLEKHA8	Jejunum
CCT5	Liver		XM_014108606.1	0.0442084	PREDICTED:_Canis_lupus_familiaris_chromosome_27_open_reading_frame,_human_C12orf60_(C27H12orf60),_transcript_variant_X6,_mRNA	C27H12orf60	#N/A
PTPRA	Brain		XM_005639907.1	0.0441748	PREDICTED:_Canis_lupus_familiaris_MDS1_and_EVI1_complex_locus_(MECOM),_transcript_variant_X7,_mRNA	MECOM	Lung
PLCL1	Skel_muscle		XM_014120789.1	0.044164	PREDICTED:_Canis_lupus_familiaris_ataxin_7-like_1_(ATXN7L1),_transcript_variant_X5,_mRNA	ATXN7L1	Lymphnode
FAXC	Brain		XM_540715.3	0.0441501	PREDICTED:_Canis_lupus_familiaris_olfactory_receptor_OR08D06_(OR08D06),_mRNA	OR08D06	#N/A
TM9SF3	Pancreas		XM_849184.5	0.0441478	PREDICTED:_Canis_lupus_familiaris_calcium_channel,_voltage-dependent,_gamma_subunit_7_(CACNG7),_mRNA	CACNG7	Skel_muscle
ERLEC1	Pancreas		XM_005619233.2	0.0441306	PREDICTED:_Canis_lupus_familiaris_cyclin_G1_(CCNG1),_transcript_variant_X2,_mRNA	CCNG1	Skel_muscle
PPP2R1A	Brain		XM_548099.3	0.0441091	PREDICTED:_Canis_lupus_familiaris_keratin_42_(KRT42),_mRNA	KRT42	Pancreas
ZFAND6	Skel_muscle		XR_001316022.1	0.0440487	PREDICTED:_Canis_lupus_familiaris_family_with_sequence_similarity_25,_member_A_(FAM25A),_transcript_variant_X2,_misc_RNA	FAM25A	#N/A
SLC1A1	Kidney		XM_541582.3	0.043956	PREDICTED:_Canis_lupus_familiaris_phospholipase_A2_inhibitor_and_LY6/PLAUR_domain_containing_(PINLYP),_mRNA	PINLYP	Liver
CLTB	Brain		XR_296566.2	0.0438982	PREDICTED:_Canis_lupus_familiaris_uncharacterized_LOC102157225_(LOC102157225),_ncRNA	LOC102157225	#N/A
USP11	Brain		XR_001317084.1	0.0438596	PREDICTED:_Canis_lupus_familiaris_uncharacterized_LOC102154248_(LOC102154248),_transcript_variant_X3,_ncRNA	LOC102154248	#N/A
AKAP12	Spleen		XM_005623202.2	0.0438053	PREDICTED:_Canis_lupus_familiaris_BCL2-like_2_(BCL2L2),_transcript_variant_X1,_mRNA	BCL2L2	Pancreas
LOC607009	Kidney		NM_001115012.1	0.0437666	Canis_lupus_familiaris_selenoprotein_W,_1_(SEPW1),_mRNA	SEPW1	Brain
CCDC56	Kidney		XR_001315129.1	0.043722	PREDICTED:_Canis_lupus_familiaris_uncharacterized_LOC106558183_(LOC106558183),_ncRNA	LOC106558183	#N/A
MCM3AP	Spleen		XM_003638990.3	0.0436964	PREDICTED:_Canis_lupus_familiaris_synaptopodin_2-like_(SYNPO2L),_transcript_variant_X1,_mRNA	SYNPO2L	Brain
MRPL20	Pancreas		NM_001308461.1	0.0436954	Canis_lupus_familiaris_chemokine_(C-X-C_motif)_ligand_12_(CXCL12),_transcript_variant_2,_mRNA	CXCL12	Spleen
MAP7D1	Heart		XM_005619650.2	0.0436681	PREDICTED:_Canis_lupus_familiaris_heat_shock_70kDa_protein_8_(HSPA8),_mRNA	HSPA8	Brain
CCDC30	Brain		NM_001048095.1	0.0436242	Canis_lupus_familiaris_myozenin_1_(MYOZ1),_mRNA	MYOZ1	Skel_muscle
NSA2	Lymphnode		XR_001314781.1	0.0435624	PREDICTED:_Canis_lupus_familiaris_uncharacterized_LOC106557965_(LOC106557965),_ncRNA	LOC106557965	#N/A
CDKN2D	Brain		XR_001318556.1	0.0434927	PREDICTED:_Canis_lupus_familiaris_uncharacterized_LOC100855427_(LOC100855427),_transcript_variant_X3,_misc_RNA	LOC100855427	#N/A
SNRNP25	Jejunum		XM_536616.5	0.0434783	PREDICTED:_Canis_lupus_familiaris_GABA(A)_receptor-associated_protein_(GABARAP),_mRNA	GABARAP	Spleen
CDC123	Heart		XR_001317598.1	0.0434783	PREDICTED:_Canis_lupus_familiaris_uncharacterized_LOC102155122_(LOC102155122),_transcript_variant_X1,_ncRNA	LOC102155122	#N/A
SNRPE	Lymphnode		NM_001003214.1	0.043392	Canis_lupus_familiaris_ATPase,_Ca++_transporting,_cardiac_muscle,_slow_twitch_2_(ATP2A2),_mRNA	ATP2A2	Heart
COPS2	Heart		NM_001287091.1	0.043364	Canis_lupus_familiaris_cytochrome_c_oxidase_subunit_Va_(COX5A),_mRNA	COX5A	#N/A
IP6K3	Heart		XM_014113245.1	0.0432208	PREDICTED:_Canis_lupus_familiaris_CUB_domain_containing_protein_2_(CDCP2),_mRNA	CDCP2	Brain
GTF2I	Lung		XM_849324.3	0.0431746	PREDICTED:_Canis_lupus_familiaris_Ras_association_(RalGDS/AF-6)_domain_family_(N-terminal)_member_10_(RASSF10),_mRNA	RASSF10	Skel_muscle
XPO1	Lymphnode		XM_014113619.1	0.0431235	PREDICTED:_Canis_lupus_familiaris_ubiquitin_B_(UBB),_mRNA	UBB	Brain
RCAN2	Skel_muscle		XM_005634910.2	0.0431154	PREDICTED:_Canis_lupus_familiaris_cytochrome_c_oxidase_subunit_IV_isoform_2_(lung)_(COX4I2),_transcript_variant_X2,_mRNA	COX4I2	Heart
PUM1	Brain		XR_295298.2	0.0430917	PREDICTED:_Canis_lupus_familiaris_uncharacterized_LOC100686144_(LOC100686144),_transcript_variant_X2,_ncRNA	LOC100686144	#N/A
MAPT	Brain		XR_001316218.1	0.0430663	PREDICTED:_Canis_lupus_familiaris_uncharacterized_LOC106558811_(LOC106558811),_ncRNA	LOC106558811	#N/A
TCF25	Pancreas		XM_014112091.1	0.0430622	PREDICTED:_Canis_lupus_familiaris_ankyrin_repeat_domain-containing_protein_7-like_(LOC106558518),_partial_mRNA	LOC106558518	#N/A
IDH3G	Heart		XM_005642256.2	0.0430248	PREDICTED:_Canis_lupus_familiaris_adenylate_cyclase_type_1-like_(LOC102154752),_transcript_variant_X1,_mRNA	LOC102154752	#N/A
SPTBN1	Brain		XR_293456.2	0.0429923	PREDICTED:_Canis_lupus_familiaris_translation_initiation_factor_IF-2-like_(LOC102156852),_transcript_variant_X5,_misc_RNA	LOC102156852	#N/A
CAPN2	Lung		XM_847745.3	0.0429515	PREDICTED:_Canis_lupus_familiaris_exosome_component_5_(EXOSC5),_mRNA	EXOSC5	Lymphnode
YAE1D1	Lung		NM_001003080.1	0.0428922	Canis_lupus_familiaris_ferritin,_heavy_polypeptide_1_(FTH1),_mRNA	FTH1	Spleen
RBM18	Brain		XM_014116374.1	0.042885	PREDICTED:_Canis_lupus_familiaris_rho_GTPase-activating_protein_27-like_(LOC490917),_transcript_variant_X3,_mRNA	LOC490917	Jejunum
SERPINI1	Brain		XM_843704.4	0.0428305	PREDICTED:_Canis_lupus_familiaris_inter-alpha-trypsin_inhibitor_heavy_chain_H1-like_(LOC607114),_mRNA	LOC607114	#N/A
PSMA2	Lymphnode		NM_001136500.1	0.0428212	Canis_lupus_familiaris_solute_carrier_family_6_(neurotransmitter_transporter),_member_3_(SLC6A3),_mRNA	SLC6A3	Heart
EIF5	Brain		XM_536832.4	0.0428212	PREDICTED:_Canis_lupus_familiaris_argininosuccinate_lyase_(ASL),_transcript_variant_X1,_mRNA	ASL	Liver
LOC607866	Kidney		XR_001317408.1	0.0428212	PREDICTED:_Canis_lupus_familiaris_uncharacterized_LOC102152836_(LOC102152836),_ncRNA	LOC102152836	#N/A
SCCPDH	Kidney		XM_532530.4	0.0428121	PREDICTED:_Canis_lupus_familiaris_inhibitor_of_growth_family,_member_3_(ING3),_transcript_variant_X1,_mRNA	ING3	Spleen
ERH	Lymphnode		XM_005627260.2	0.0428118	PREDICTED:_Canis_lupus_familiaris_FK506_binding_protein_5_(FKBP5),_transcript_variant_X3,_mRNA	FKBP5	Skel_muscle
SBDS	Skel_muscle		XM_003433730.3	0.0428016	PREDICTED:_Canis_lupus_familiaris_meiosis/spermiogenesis_associated_1_(MEIG1),_transcript_variant_X2,_mRNA	MEIG1	#N/A
GLO1	Jejunum		NM_001165888.1	0.0427553	Canis_lupus_familiaris_serpin_peptidase_inhibitor,_clade_H_(heat_shock_protein_47),_member_1,_(collagen_binding_protein_1)_(SERPINH1),_mRNA	SERPINH1	Spleen
AP1S2	Heart		XM_005621652.1	0.0427529	PREDICTED:_Canis_lupus_familiaris_coiled-coil_domain_containing_64B_(CCDC64B),_transcript_variant_X2,_mRNA	CCDC64B	Pancreas
TMED7	Pancreas		XM_005637113.2	0.0427439	PREDICTED:_Canis_lupus_familiaris_chromosome_27_open_reading_frame,_human_C12orf60_(C27H12orf60),_transcript_variant_X4,_mRNA	C27H12orf60	#N/A
CNTN1	Brain		NM_001048100.1	0.0427386	Canis_lupus_familiaris_solute_carrier_family_39_(zinc_transporter),_member_7_(SLC39A7),_mRNA	SLC39A7	Kidney
YPEL5	Brain		XM_014114270.1	0.04273	PREDICTED:_Canis_lupus_familiaris_zinc_finger_protein_789_(ZNF789),_transcript_variant_X4,_mRNA	ZNF789	#N/A
SNCA	Brain		XM_005616706.2	0.042706	PREDICTED:_Canis_lupus_familiaris_suprabasin_(SBSN),_transcript_variant_X1,_mRNA	SBSN	Spleen
LOC608876	Lymphnode		XM_005632327.1	0.0426658	PREDICTED:_Canis_lupus_familiaris_cell_division_cycle_25A_(CDC25A),_transcript_variant_X3,_mRNA	CDC25A	Pancreas
SAR1A	Pancreas		XM_014107288.1	0.0426639	PREDICTED:_Canis_lupus_familiaris_cell_division_cycle_25B_(CDC25B),_transcript_variant_X3,_mRNA	CDC25B	Spleen
TMEFF2	Brain		XM_005629341.2	0.0426489	PREDICTED:_Canis_lupus_familiaris_transmembrane_protein_154_(TMEM154),_transcript_variant_X2,_mRNA	TMEM154	Lymphnode
ARHGAP32	Brain		XM_005636883.1	0.0426334	PREDICTED:_Canis_lupus_familiaris_lysine_(K)-specific_methyltransferase_2D_(KMT2D),_mRNA	KMT2D	Lymphnode
CDS1	Jejunum		XR_291604.2	0.0426288	PREDICTED:_Canis_lupus_familiaris_uncharacterized_LOC102152165_(LOC102152165),_transcript_variant_X2,_ncRNA	LOC102152165	#N/A
MGLL	Lung		XM_014119438.1	0.0426257	PREDICTED:_Canis_lupus_familiaris_chromosome_15_open_reading_frame,_human_C12orf29_(C15H12orf29),_transcript_variant_X1,_mRNA	C15H12orf29	Kidney
AP4S1	Brain		XM_005636249.2	0.0426111	PREDICTED:_Canis_lupus_familiaris_ribosomal_protein_L6_(RPL6),_transcript_variant_X1,_mRNA	RPL6	Lymphnode
FXYD6	Spleen		XR_001314904.1	0.0425743	PREDICTED:_Canis_lupus_familiaris_ER_membrane_protein_complex_subunit_4_(EMC4),_transcript_variant_X2,_misc_RNA	EMC4	Heart
TXNL1	Spleen		NM_001002987.2	0.0425733	Canis_lupus_familiaris_secreted_frizzled-related_protein_2_(SFRP2),_mRNA	SFRP2	Spleen
ERBB4	Pancreas		XM_536749.4	0.0425258	PREDICTED:_Canis_lupus_familiaris_ribosomal_protein_L13_(RPL13),_mRNA	RPL13	Lymphnode
CHST10	Brain		XM_005626901.1	0.0425205	PREDICTED:_Canis_lupus_familiaris_actin-like_7A_(ACTL7A),_mRNA	ACTL7A	Jejunum
NDUFA9	Heart		XM_014113208.1	0.042517	PREDICTED:_Canis_lupus_familiaris_thymocyte_nuclear_protein_1_(THYN1),_mRNA	THYN1	Skel_muscle
DUSP6	Spleen		XM_014121847.1	0.0424581	PREDICTED:_Canis_lupus_familiaris_hyperpolarization_activated_cyclic_nucleotide_gated_potassium_channel_2_(HCN2),_mRNA	HCN2	Pancreas
LOC482027///RTN3	Brain		XM_859524.3	0.0424242	PREDICTED:_Canis_lupus_familiaris_transmembrane_protein_134_(TMEM134),_transcript_variant_X1,_mRNA	TMEM134	Skel_muscle
MTCH2	Jejunum		XM_543288.4	0.0424153	PREDICTED:_Canis_lupus_familiaris_cholinergic_receptor,_nicotinic,_delta_(muscle)_(CHRND),_mRNA	CHRND	Pancreas
ACO2	Heart		XR_293479.2	0.0423216	PREDICTED:_Canis_lupus_familiaris_uncharacterized_LOC102157070_(LOC102157070),_ncRNA	LOC102157070	#N/A
SARAF	Brain		XR_294610.1	0.0423077	PREDICTED:_Canis_lupus_familiaris_uncharacterized_LOC102151794_(LOC102151794),_ncRNA	LOC102151794	#N/A
MYCBP2	Lymphnode		XM_857198.3	0.042297	PREDICTED:_Canis_lupus_familiaris_myosin,_heavy_chain_11,_smooth_muscle_(MYH11),_transcript_variant_X4,_mRNA	MYH11	Jejunum
BEX4	Brain		XM_005631428.2	0.0422961	PREDICTED:_Canis_lupus_familiaris_cathepsin_F_(CTSF),_mRNA	CTSF	Kidney
RABAC1	Pancreas		XM_005631338.2	0.0422794	PREDICTED:_Canis_lupus_familiaris_lymphocyte-specific_protein_1_(LSP1),_transcript_variant_X3,_mRNA	LSP1	Lymphnode
NCOR1	Heart		XM_546220.5	0.0422773	PREDICTED:_Canis_lupus_familiaris_clathrin,_light_chain_B_(CLTB),_transcript_variant_X1,_mRNA	CLTB	Brain
STEAP2	Kidney		XM_005631444.2	0.0422604	PREDICTED:_Canis_lupus_familiaris_galactose-3-O-sulfotransferase_3_(GAL3ST3),_transcript_variant_X3,_mRNA	GAL3ST3	Brain
CTNND2	Brain		XR_001316656.1	0.0422245	PREDICTED:_Canis_lupus_familiaris_40S_ribosomal_protein_S2_pseudogene_(LOC608162),_misc_RNA	LOC608162	Lymphnode
HAGH	Kidney		XM_541181.5	0.0422095	PREDICTED:_Canis_lupus_familiaris_t-complex_1_(TCP1),_mRNA	TCP1	Lymphnode
PURA	Brain		NM_001286943.1	0.0422088	Canis_lupus_familiaris_junction_plakoglobin_(JUP),_mRNA	JUP	Lung
CMAS	Brain		XM_014122149.1	0.042204	PREDICTED:_Canis_lupus_familiaris_ferredoxin_1-like_(FDX1L),_transcript_variant_X2,_mRNA	FDX1L	Brain
TPPP3	Lung		XM_014116447.1	0.0421836	PREDICTED:_Canis_lupus_familiaris_myosin_heavy_chain_IB-like_(LOC102157248),_transcript_variant_X1,_mRNA	LOC102157248	#N/A
TMEM50A	Lung		XR_001318243.1	0.0421782	PREDICTED:_Canis_lupus_familiaris_uncharacterized_LOC106560016_(LOC106560016),_transcript_variant_X4,_ncRNA	LOC106560016	#N/A
NME1	Brain		XM_014112816.1	0.0421286	PREDICTED:_Canis_lupus_familiaris_regulator_of_G-protein_signaling_17_(RGS17),_transcript_variant_X3,_mRNA	RGS17	Brain
DCAF6	Skel_muscle		XR_293301.2	0.0421196	PREDICTED:_Canis_lupus_familiaris_uncharacterized_LOC102155615_(LOC102155615),_ncRNA	LOC102155615	#N/A
SLC15A2	Kidney		XM_005630877.1	0.0421007	PREDICTED:_Canis_lupus_familiaris_nascent_polypeptide-associated_complex_subunit_alpha,_muscle-specific_form-like_(LOC102151356),_mRNA	LOC102151356	#N/A
HN1	Brain		XM_533479.5	0.0420521	PREDICTED:_Canis_lupus_familiaris_anti-silencing_function_1A_histone_chaperone_(ASF1A),_mRNA	ASF1A	Lung
RPF1	Heart		XM_844648.3	0.0420306	PREDICTED:_Canis_lupus_familiaris_fibroblast_growth_factor_11_(FGF11),_transcript_variant_X4,_mRNA	FGF11	Spleen
SON	Lymphnode		XM_014113710.1	0.0419708	PREDICTED:_Canis_lupus_familiaris_uncharacterized_LOC106558823_(LOC106558823),_transcript_variant_X2,_mRNA	LOC106558823	#N/A
SLIRP	Heart		XM_005639445.1	0.0419103	PREDICTED:_Canis_lupus_familiaris_ferritin-2,_chloroplastic-like_(LOC102151989),_mRNA	LOC102151989	#N/A
ERP29	Kidney		XM_843497.3	0.0418776	PREDICTED:_Canis_lupus_familiaris_TBC1_domain_family,_member_22A_(TBC1D22A),_transcript_variant_X1,_mRNA	TBC1D22A	Jejunum
UBE2H	Brain		XR_001317882.1	0.041876	PREDICTED:_Canis_lupus_familiaris_uncharacterized_LOC106559826_(LOC106559826),_ncRNA	LOC106559826	#N/A
CETN2	Lung		XR_001317671.1	0.0418491	PREDICTED:_Canis_lupus_familiaris_uncharacterized_LOC106559696_(LOC106559696),_ncRNA	LOC106559696	#N/A
MTCH1	Brain		XM_005615632.1	0.0418288	PREDICTED:_Canis_lupus_familiaris_protein_LEG1_homolog_(LOC612694),_transcript_variant_X3,_mRNA	LOC612694	Pancreas
SUN1	Jejunum		XR_293753.2	0.041779	PREDICTED:_Canis_lupus_familiaris_uncharacterized_LOC102151427_(LOC102151427),_ncRNA	LOC102151427	#N/A
GLOD4	Jejunum		XM_014107035.1	0.041769	PREDICTED:_Canis_lupus_familiaris_nuclear_transport_factor_2-like_export_factor_1_(NXT1),_transcript_variant_X2,_mRNA	NXT1	Heart
MRPL40	Skel_muscle		XM_014109571.1	0.0416667	PREDICTED:_Canis_lupus_familiaris_GTP_cyclohydrolase_I_feedback_regulator_(GCHFR),_transcript_variant_X1,_mRNA	GCHFR	Liver
CASK	Jejunum		XM_014118886.1	0.0416667	PREDICTED:_Canis_lupus_familiaris_butyrophilin-like_protein_10_(LOC482199),_mRNA	LOC482199	#N/A
HNRNPC	Lymphnode		XM_532125.5	0.0416667	PREDICTED:_Canis_lupus_familiaris_cyclin-dependent_kinase_inhibitor_1A_(p21,_Cip1)_(CDKN1A),_transcript_variant_X1,_mRNA	CDKN1A	Jejunum
CAMSAP1	Heart		XM_014115033.1	0.0416107	PREDICTED:_Canis_lupus_familiaris_uncharacterized_LOC102152591_(LOC102152591),_transcript_variant_X3,_mRNA	LOC102152591	#N/A
EIF2S3	Lymphnode		NM_001033511.1	0.0415282	Canis_lupus_familiaris_Fas-activated_serine/threonine_kinase_(FASTK),_mRNA	FASTK	Skel_muscle
SQLE	Liver		XM_005627050.2	0.041482	PREDICTED:_Canis_lupus_familiaris_bromodomain_containing_2_(BRD2),_transcript_variant_X3,_mRNA	BRD2	Lung
POLR2C	Brain		XM_014119263.1	0.041477	PREDICTED:_Canis_lupus_familiaris_uncharacterized_LOC102155235_(LOC102155235),_partial_mRNA	LOC102155235	#N/A
EIF3I	Skel_muscle		XM_003433958.2	0.0414634	PREDICTED:_Canis_lupus_familiaris_keratin-associated_protein_13-1-like_(LOC100686441),_mRNA	LOC100686441	#N/A
ATP6V1D	Kidney		XM_014118415.1	0.0414594	PREDICTED:_Canis_lupus_familiaris_potassium_channel,_two_pore_domain_subfamily_K,_member_17_(KCNK17),_mRNA	KCNK17	#N/A
KCNMB4	Brain		XR_001316831.1	0.0413943	PREDICTED:_Canis_lupus_familiaris_uncharacterized_LOC106559244_(LOC106559244),_transcript_variant_X1,_ncRNA	LOC106559244	#N/A
EMC8	Skel_muscle		XM_005642014.2	0.0413851	PREDICTED:_Canis_lupus_familiaris_transmembrane_protein_187_(TMEM187),_transcript_variant_X5,_mRNA	TMEM187	Liver
RPLP1	Lymphnode		XM_847907.4	0.0413625	PREDICTED:_Canis_lupus_familiaris_NudC_domain_containing_3_(NUDCD3),_mRNA	NUDCD3	Skel_muscle
LOC611067	Lymphnode		NM_001013423.1	0.0413437	Canis_lupus_familiaris_prion_protein_(PRNP),_mRNA	PRNP	Brain
SCCPDH	Kidney		XM_540177.5	0.0413437	PREDICTED:_Canis_lupus_familiaris_fibulin_7_(FBLN7),_mRNA	FBLN7	Pancreas
LOC475912///LOC475273	Heart		XR_001316620.1	0.0413223	PREDICTED:_Canis_lupus_familiaris_uncharacterized_LOC102155178_(LOC102155178),_transcript_variant_X1,_ncRNA	LOC102155178	#N/A
SEC23A	Jejunum		XR_001314795.1	0.0412903	PREDICTED:_Canis_lupus_familiaris_uncharacterized_LOC106557969_(LOC106557969),_ncRNA	LOC106557969	#N/A
BCAS2	Heart		XM_014122444.1	0.0412541	PREDICTED:_Canis_lupus_familiaris_melatonin_receptor_1B_(MTNR1B),_mRNA	MTNR1B	Pancreas
RPS29	Lymphnode		XM_014108230.1	0.0412314	PREDICTED:_Canis_lupus_familiaris_ZW10_interacting_kinetochore_protein_(ZWINT),_transcript_variant_X6,_mRNA	ZWINT	Lymphnode
NME2	Kidney		XR_001316315.1	0.0412201	PREDICTED:_Canis_lupus_familiaris_uncharacterized_LOC102153015_(LOC102153015),_transcript_variant_X2,_ncRNA	LOC102153015	#N/A
VPS52	Brain		XM_014116485.1	0.0411926	PREDICTED:_Canis_lupus_familiaris_radical_S-adenosyl_methionine_domain_containing_1_(RSAD1),_mRNA	RSAD1	Pancreas
TAX1BP3	Lung		XR_001318268.1	0.0411765	PREDICTED:_Canis_lupus_familiaris_uncharacterized_LOC106560031_(LOC106560031),_ncRNA	LOC106560031	#N/A
REEP5	Jejunum		NM_001003142.2	0.0411335	Canis_lupus_familiaris_glyceraldehyde-3-phosphate_dehydrogenase_(GAPDH),_mRNA	GAPDH	#N/A
HNRNPU	Lymphnode		XM_005635342.2	0.0411311	PREDICTED:_Canis_lupus_familiaris_zinc_finger_protein_343_(ZNF343),_mRNA	ZNF343	#N/A
ARF4	Jejunum		XM_003638797.3	0.0410811	PREDICTED:_Canis_lupus_familiaris_U2_small_nuclear_RNA_auxiliary_factor_2_(U2AF2),_transcript_variant_X2,_mRNA	U2AF2	#N/A
TSPAN3	Heart		XM_005615416.1	0.0410783	PREDICTED:_Canis_lupus_familiaris_tubulin,_beta_4B_class_IVb_(TUBB4B),_mRNA	TUBB4B	#N/A
SACS	Brain		XM_014114183.1	0.0410256	PREDICTED:_Canis_lupus_familiaris_FXYD_domain_containing_ion_transport_regulator_1_(FXYD1),_transcript_variant_X4,_mRNA	FXYD1	Skel_muscle
FAIM	Lymphnode		XM_005635937.1	0.0409777	PREDICTED:_Canis_lupus_familiaris_leucine_rich_repeat_(in_FLII)_interacting_protein_1_(LRRFIP1),_mRNA	LRRFIP1	Skel_muscle
RNF220	Brain		XR_294001.1	0.0409556	PREDICTED:_Canis_lupus_familiaris_uncharacterized_LOC100855450_(LOC100855450),_ncRNA	LOC100855450	#N/A
MZT2B	Brain		XM_005640955.1	0.0409417	PREDICTED:_Canis_lupus_familiaris_olfactory_receptor,_family_10,_subfamily_X,_member_1_(LOC488614),_mRNA	LOC488614	Heart
SMIM7	Lymphnode		XM_014111551.1	0.0409299	PREDICTED:_Canis_lupus_familiaris_CD99_molecule_(CD99),_transcript_variant_X2,_mRNA	CD99	Lung
HDAC2	Lymphnode		XM_005618848.2	0.0408969	PREDICTED:_Canis_lupus_familiaris_interferon_regulatory_factor_2_binding_protein_2_(IRF2BP2),_mRNA	IRF2BP2	Skel_muscle
PSMC6	Heart		XM_537983.5	0.0408942	PREDICTED:_Canis_lupus_familiaris_eukaryotic_translation_initiation_factor_2,_subunit_3_gamma,_52kDa_(EIF2S3),_mRNA	EIF2S3	Lymphnode
STARD3NL	Lung		XM_531682.5	0.0408163	PREDICTED:_Canis_lupus_familiaris_GLI_pathogenesis-related_1_(GLIPR1),_transcript_variant_X1,_mRNA	GLIPR1	Spleen
UBE2V2	Brain		XM_005616754.2	0.0407855	PREDICTED:_Canis_lupus_familiaris_histo-blood_group_ABO_system_transferase-like_(LOC100685413),_transcript_variant_X7,_mRNA	LOC100685413	#N/A
MRPS31	Spleen		XM_005640834.2	0.0407524	PREDICTED:_Canis_lupus_familiaris_TATA_box_binding_protein_(TBP)-associated_factor,_RNA_polymerase_I,_A,_48kDa_(TAF1A),_transcript_variant_X4,_mRNA	TAF1A	Liver
SRSF9	Lymphnode		NM_001003039.2	0.0406746	Canis_lupus_familiaris_annexin_A4_(ANXA4),_mRNA	ANXA4	Jejunum
TXNIP	Lung		XM_843225.4	0.0406321	PREDICTED:_Canis_lupus_familiaris_coiled-coil_domain_containing_115_(CCDC115),_transcript_variant_X2,_mRNA	CCDC115	Pancreas
CLASP2	Brain		XM_005640423.1	0.040568	PREDICTED:_Canis_lupus_familiaris_caspase_8,_apoptosis-related_cysteine_peptidase_(CASP8),_transcript_variant_X1,_mRNA	CASP8	Lymphnode
JAM2	Brain		XM_847545.1	0.0404686	PREDICTED:_Canis_lupus_familiaris_olfactory_receptor,_family_52,_subfamily_J,_member_7_(OR52J7),_mRNA	OR52J7	Pancreas
LOC486305	Skel_muscle		XM_003639409.3	0.0404558	PREDICTED:_Canis_lupus_familiaris_serine/threonine_kinase_19_(STK19),_partial_mRNA	STK19	Liver
LOC609990	Heart		XM_014117877.1	0.0404531	PREDICTED:_Canis_lupus_familiaris_chromosome_11_open_reading_frame,_human_C9orf156_(C11H9orf156),_transcript_variant_X3,_mRNA	C11H9orf156	Heart
APBB1	Brain		XM_537364.5	0.0404446	PREDICTED:_Canis_lupus_familiaris_low_density_lipoprotein_receptor-related_protein_10_(LRP10),_mRNA	LRP10	Lung
SNX4	Kidney		XM_005625061.2	0.0404255	PREDICTED:_Canis_lupus_familiaris_ring_finger_protein_224_(RNF224),_mRNA	RNF224	#N/A
PGM1	Skel_muscle		XM_848231.4	0.0404157	PREDICTED:_Canis_lupus_familiaris_sorting_nexin_22_(SNX22),_transcript_variant_X1,_mRNA	SNX22	Spleen
CCT4	Lymphnode		XM_003639164.2	0.0404145	PREDICTED:_Canis_lupus_familiaris_chromosome_7_open_reading_frame,_human_C1orf53_(C7H1orf53),_mRNA	C7H1orf53	#N/A
ARF5	Brain		XM_537245.5	0.040399	PREDICTED:_Canis_lupus_familiaris_chaperonin_containing_TCP1,_subunit_3_(gamma)_(CCT3),_transcript_variant_X2,_mRNA	CCT3	Lymphnode
GLRX2	Heart		XM_014107013.1	0.0403877	PREDICTED:_Canis_lupus_familiaris_penta-EF-hand_domain_containing_1_(PEF1),_mRNA	PEF1	Brain
LACTB2	Kidney		XM_005640426.2	0.0403551	PREDICTED:_Canis_lupus_familiaris_caspase_8,_apoptosis-related_cysteine_peptidase_(CASP8),_transcript_variant_X4,_mRNA	CASP8	Lymphnode
TOMM6	Brain		XR_001318277.1	0.0403126	PREDICTED:_Canis_lupus_familiaris_uncharacterized_LOC106560038_(LOC106560038),_transcript_variant_X1,_ncRNA	LOC106560038	#N/A
EBAG9	Lymphnode		XM_014110531.1	0.0403071	PREDICTED:_Canis_lupus_familiaris_tyrosyl-DNA_phosphodiesterase_2_(TDP2),_mRNA	TDP2	Liver
SPCS1	Pancreas		XR_294673.2	0.0403023	PREDICTED:_Canis_lupus_familiaris_uncharacterized_LOC102155549_(LOC102155549),_transcript_variant_X2,_ncRNA	LOC102155549	#N/A
PABPN1///BCL2L2	Lymphnode		XR_293297.2	0.0402901	PREDICTED:_Canis_lupus_familiaris_uncharacterized_LOC102153043_(LOC102153043),_ncRNA	LOC102153043	#N/A
LOC480492	Brain		NM_001003034.1	0.040282	Canis_lupus_familiaris_protein_phosphatase_1,_catalytic_subunit,_beta_isozyme_(PPP1CB),_mRNA	PPP1CB	Spleen
VPS29	Kidney		XM_014110570.1	0.040275	PREDICTED:_Canis_lupus_familiaris_dystrobrevin_binding_protein_1_(DTNBP1),_transcript_variant_X2,_mRNA	DTNBP1	Brain
PTN	Brain		XM_005640291.2	0.0402253	PREDICTED:_Canis_lupus_familiaris_phosphatase,_orphan_2_(PHOSPHO2),_mRNA	PHOSPHO2	#N/A
MRPS6	Heart		XM_005622696.2	0.0402145	PREDICTED:_Canis_lupus_familiaris_ribosomal_RNA_adenine_dimethylase_domain_containing_1_(RRNAD1),_transcript_variant_X5,_mRNA	RRNAD1	Lymphnode
PSMC4	Skel_muscle		NM_001197187.1	0.0401929	Canis_lupus_familiaris_LIM_homeobox_3_(LHX3),_mRNA	LHX3	Lymphnode
DNAJC8	Brain		XM_542213.6	0.0401648	PREDICTED:_Canis_lupus_familiaris_complement_factor_D_(adipsin)_(CFD),_transcript_variant_X2,_mRNA	CFD	Lung
PCNXL4	Brain		XR_001316638.1	0.040146	PREDICTED:_Canis_lupus_familiaris_uncharacterized_LOC106559082_(LOC106559082),_ncRNA	LOC106559082	#N/A
HIGD1A	Jejunum		NM_001003064.2	0.0400982	Canis_lupus_familiaris_protein_phosphatase_1,_catalytic_subunit,_alpha_isozyme_(PPP1CA),_mRNA	PPP1CA	Lymphnode
HMOX2	Brain		XR_001316470.1	0.0400641	PREDICTED:_Canis_lupus_familiaris_uncharacterized_LOC100683991_(LOC100683991),_ncRNA	LOC100683991	#N/A
HSP90B1	Lymphnode		XR_001315407.1	0.0400258	PREDICTED:_Canis_lupus_familiaris_translation_initiation_factor_IF-2-like_(LOC100688766),_transcript_variant_X7,_misc_RNA	LOC100688766	#N/A
MARK2	Jejunum		XM_539993.5	0.0399903	PREDICTED:_Canis_lupus_familiaris_store-operated_calcium_entry-associated_regulatory_factor_(SARAF),_transcript_variant_X1,_mRNA	SARAF	Brain
EMC7	Pancreas		XM_533906.5	0.0399724	PREDICTED:_Canis_lupus_familiaris_F-box_and_WD_repeat_domain_containing_9_(FBXW9),_mRNA	FBXW9	Kidney
PSMD11	Heart		XM_003639722.3	0.0399568	PREDICTED:_Canis_lupus_familiaris_jun_B_proto-oncogene_(JUNB),_mRNA	JUNB	Lung
ENO2	Brain		XR_291720.1	0.0399267	PREDICTED:_Canis_lupus_familiaris_uncharacterized_LOC102153994_(LOC102153994),_transcript_variant_X1,_ncRNA	LOC102153994	#N/A
PPP1R1B	Brain		XR_296288.2	0.039886	PREDICTED:_Canis_lupus_familiaris_uncharacterized_LOC102152686_(LOC102152686),_transcript_variant_X3,_ncRNA	LOC102152686	#N/A
BECN1	Brain		XM_532347.3	0.0398857	PREDICTED:_Canis_lupus_familiaris_epiplakin_1_(EPPK1),_mRNA	EPPK1	#N/A
RWDD1	Lymphnode		XR_295079.2	0.0398833	PREDICTED:_Canis_lupus_familiaris_single-pass_membrane_protein_with_coiled-coil_domains_4_(SMCO4),_transcript_variant_X2,_misc_RNA	SMCO4	Lymphnode
ZBTB4	Lung		XM_005636663.2	0.039845	PREDICTED:_Canis_lupus_familiaris_ZW10_interacting_kinetochore_protein_(ZWINT),_transcript_variant_X2,_mRNA	ZWINT	Lymphnode
TTC9B	Brain		XM_847192.4	0.0398114	PREDICTED:_Canis_lupus_familiaris_jun_D_proto-oncogene_(JUND),_mRNA	JUND	#N/A
TSPAN12	Heart		XM_014108605.1	0.0398104	PREDICTED:_Canis_lupus_familiaris_chromosome_27_open_reading_frame,_human_C12orf60_(C27H12orf60),_transcript_variant_X2,_mRNA	C27H12orf60	#N/A
SARS	Brain		XM_014119269.1	0.039801	PREDICTED:_Canis_lupus_familiaris_translation_initiation_factor_IF-2-like_(LOC106559733),_mRNA	LOC106559733	#N/A
DARS	Heart		XM_014109306.1	0.0397985	PREDICTED:_Canis_lupus_familiaris_carboxypeptidase_Q_(CPQ),_transcript_variant_X2,_mRNA	CPQ	Pancreas
GPM6B	Brain		XM_014110522.1	0.0397916	PREDICTED:_Canis_lupus_familiaris_histone_H3-4-like_(LOC106558237),_partial_mRNA	LOC106558237	#N/A
TMEM55A	Brain		XM_014114575.1	0.03972	PREDICTED:_Canis_lupus_familiaris_dynein,_axonemal,_heavy_chain_3_(DNAH3),_transcript_variant_X2,_mRNA	DNAH3	Lung
PGM2L1	Brain		XM_531728.4	0.0397054	PREDICTED:_Canis_lupus_familiaris_family_with_sequence_similarity_83,_member_F_(FAM83F),_mRNA	FAM83F	Pancreas
GTF2H5	Jejunum		XM_005616343.2	0.0397045	PREDICTED:_Canis_lupus_familiaris_fucosyltransferase_2_(secretor_status_included)_(FUT2),_transcript_variant_X2,_mRNA	FUT2	Jejunum
TNIK	Brain		XM_005623559.1	0.0396825	PREDICTED:_Canis_lupus_familiaris_retinol_dehydrogenase_12_(all-trans/9-cis/11-cis)_(RDH12),_transcript_variant_X2,_mRNA	RDH12	Spleen
EPRS	Liver		XM_848432.4	0.039627	PREDICTED:_Canis_lupus_familiaris_chromosome_20_open_reading_frame,_human_C19orf53_(C20H19orf53),_mRNA	C20H19orf53	Kidney
PRMT1	Skel_muscle		XM_005618932.2	0.0395883	PREDICTED:_Canis_lupus_familiaris_DnaJ_(Hsp40)_homolog,_subfamily_C,_member_12_(DNAJC12),_transcript_variant_X1,_mRNA	DNAJC12	Liver
FGFR1OP2	Brain		XM_548660.5	0.0395883	PREDICTED:_Canis_lupus_familiaris_calcium_and_integrin_binding_family_member_2_(CIB2),_transcript_variant_X1,_mRNA	CIB2	Skel_muscle
42248	Pancreas		XM_845088.4	0.0395833	PREDICTED:_Canis_lupus_familiaris_thioredoxin_reductase_2_(TXNRD2),_transcript_variant_X2,_mRNA	TXNRD2	Liver
SUCLG1	Kidney		XM_005623877.1	0.0395664	PREDICTED:_Canis_lupus_familiaris_phospholipase_D_family,_member_4_(PLD4),_transcript_variant_X1,_mRNA	PLD4	Lymphnode
ANP32B	Lymphnode		XM_014120263.1	0.039551	PREDICTED:_Canis_lupus_familiaris_GPN-loop_GTPase_1_(LOC475707),_transcript_variant_X1,_mRNA	LOC475707	Lymphnode
UCHL3	Heart		XM_548841.4	0.0395119	PREDICTED:_Canis_lupus_familiaris_matrix-remodelling_associated_5_(MXRA5),_mRNA	MXRA5	Lung
DCP1B	Skel_muscle		XM_005639473.2	0.0394945	PREDICTED:_Canis_lupus_familiaris_zinc_finger,_BED-type_containing_2_(ZBED2),_mRNA	ZBED2	Pancreas
RBFA	Liver		XM_014115985.1	0.0394867	PREDICTED:_Canis_lupus_familiaris_40S_ribosomal_protein_SA-like_(LOC106559170),_mRNA	LOC106559170	#N/A
ACOT7	Brain		NM_001003187.1	0.0394737	Canis_lupus_familiaris_collagen,_type_I,_alpha_2_(COL1A2),_mRNA	COL1A2	Lung
TCEA2	Brain		XM_546571.4	0.0394449	PREDICTED:_Canis_lupus_familiaris_kinesin_family_member_1C_(KIF1C),_mRNA	KIF1C	Heart
ATP2B1	Brain		XR_001318402.1	0.0394178	PREDICTED:_Canis_lupus_familiaris_uncharacterized_LOC106560114_(LOC106560114),_transcript_variant_X1,_ncRNA	LOC106560114	#N/A
FH	Heart		XM_005634124.2	0.0393883	PREDICTED:_Canis_lupus_familiaris_PCI_domain_containing_2_(PCID2),_transcript_variant_X1,_mRNA	PCID2	Liver
COPA	Jejunum		NM_001003153.1	0.0392857	Canis_lupus_familiaris_RAB1A,_member_RAS_oncogene_family_(RAB1A),_mRNA	RAB1A	Jejunum
GOSR1	Lymphnode		XM_533590.4	0.0392405	PREDICTED:_Canis_lupus_familiaris_ribosomal_protein_S9_(RPS9),_mRNA	RPS9	Lymphnode
SRSF2	Lymphnode		XM_003433829.3	0.039239	PREDICTED:_Canis_lupus_familiaris_plasmolipin_(PLLP),_mRNA	PLLP	#N/A
WBP2	Brain		XR_001314838.1	0.0392259	PREDICTED:_Canis_lupus_familiaris_chromosome_28_open_reading_frame,_human_C10orf128_(C28H10orf128),_transcript_variant_X2,_misc_RNA	C28H10orf128	#N/A
KLHL5	Lung		XM_014121330.1	0.0391808	PREDICTED:_Canis_lupus_familiaris_solute_carrier_family_22_(organic_anion/urate_transporter),_member_11_(SLC22A11),_transcript_variant_X2,_mRNA	SLC22A11	Kidney
AP2S1	Brain		XM_014118661.1	0.0391791	PREDICTED:_Canis_lupus_familiaris_chromosome_13_open_reading_frame,_human_C8orf82_(C13H8orf82),_mRNA	C13H8orf82	#N/A
CADPS	Brain		XR_296661.2	0.0391661	PREDICTED:_Canis_lupus_familiaris_uncharacterized_LOC102155185_(LOC102155185),_transcript_variant_X2,_ncRNA	LOC102155185	#N/A
RAP1B	Spleen		XM_848281.2	0.0391534	PREDICTED:_Canis_lupus_familiaris_olfactory_receptor_5D13-like_(LOC610735),_mRNA	LOC610735	Pancreas
CSTB	Lung		XM_848472.2	0.0391534	PREDICTED:_Canis_lupus_familiaris_olfactory_receptor_56A1_(LOC610901),_mRNA	LOC610901	Skel_muscle
PIGY	Pancreas		XM_003639238.3	0.039077	PREDICTED:_Canis_lupus_familiaris_serine/arginine-rich_splicing_factor_2_(SRSF2),_transcript_variant_X2,_mRNA	SRSF2	Lymphnode
SH3BGRL3	Spleen		XM_014114136.1	0.0390606	PREDICTED:_Canis_lupus_familiaris_mucin-12-like_(LOC102151823),_mRNA	LOC102151823	#N/A
HSPB8	Heart		XR_001315513.1	0.0389712	PREDICTED:_Canis_lupus_familiaris_uncharacterized_LOC106558367_(LOC106558367),_transcript_variant_X1,_ncRNA	LOC106558367	#N/A
POLR2F	Kidney		XM_005626245.2	0.038961	PREDICTED:_Canis_lupus_familiaris_translation_initiation_factor_IF-2-like_(LOC102153572),_mRNA	LOC102153572	#N/A
ADGRB3	Brain		XM_005637256.2	0.0389493	PREDICTED:_Canis_lupus_familiaris_lymphotoxin_beta_receptor_(TNFR_superfamily,_member_3)_(LTBR),_mRNA	LTBR	Pancreas
SMS	Jejunum		XM_014118345.1	0.0389493	PREDICTED:_Canis_lupus_familiaris_decapping_exoribonuclease_(DXO),_partial_mRNA	DXO	#N/A
COPB1	Jejunum		XM_849049.4	0.03894	PREDICTED:_Canis_lupus_familiaris_CD82_molecule_(CD82),_transcript_variant_X2,_mRNA	CD82	Spleen
TSC22D4	Brain		XM_005621466.2	0.0389194	PREDICTED:_Canis_lupus_familiaris_ERI1_exoribonuclease_family_member_2_(ERI2),_transcript_variant_X2,_mRNA	ERI2	Lymphnode
ACTR2	Lymphnode		XR_295515.1	0.0389041	PREDICTED:_Canis_lupus_familiaris_uncharacterized_LOC102156496_(LOC102156496),_transcript_variant_X2,_ncRNA	LOC102156496	#N/A
PPP3CA	Brain		XM_855340.4	0.0388979	PREDICTED:_Canis_lupus_familiaris_tubulin,_beta_6_class_V_(TUBB6),_mRNA	TUBB6	#N/A
TST	Liver		XR_293920.2	0.0388959	PREDICTED:_Canis_lupus_familiaris_uncharacterized_LOC102155122_(LOC102155122),_transcript_variant_X2,_ncRNA	LOC102155122	#N/A
TPM4	Lung		XM_014115672.1	0.0388471	PREDICTED:_Canis_lupus_familiaris_vegetative_cell_wall_protein_gp1-like_(LOC106559096),_mRNA	LOC106559096	#N/A
DCAF8	Skel_muscle		XM_014117717.1	0.038835	PREDICTED:_Canis_lupus_familiaris_shroom_family_member_1_(SHROOM1),_mRNA	SHROOM1	Liver
BIN1	Skel_muscle		XR_001315809.1	0.0388248	PREDICTED:_Canis_lupus_familiaris_uncharacterized_LOC106558592_(LOC106558592),_ncRNA	LOC106558592	#N/A
AMPH	Brain		XM_014115781.1	0.038769	PREDICTED:_Canis_lupus_familiaris_zinc_finger_protein_793_(ZNF793),_transcript_variant_X4,_mRNA	ZNF793	#N/A
IDH3B	Heart		XM_005635599.2	0.0387042	PREDICTED:_Canis_lupus_familiaris_UDP_glucuronosyltransferase_1_family,_polypeptide_A6_(UGT1A6),_transcript_variant_X2,_mRNA	UGT1A6	Liver
YTHDC1	Lymphnode		XM_014108574.1	0.038674	PREDICTED:_Canis_lupus_familiaris_pre-mRNA-splicing_factor_cwc22-like_(LOC106557911),_transcript_variant_X1,_mRNA	LOC106557911	#N/A
WDR83OS	Brain		XM_531790.5	0.0386557	PREDICTED:_Canis_lupus_familiaris_mannosyl_(alpha-1,3-)-glycoprotein_beta-1,4-N-acetylglucosaminyltransferase,_isozyme_A_(MGAT4A),_transcript_variant_X1,_mRNA	MGAT4A	Jejunum
JCHAIN	Brain		XR_001315093.1	0.0386313	PREDICTED:_Canis_lupus_familiaris_uncharacterized_LOC106558153_(LOC106558153),_transcript_variant_X2,_ncRNA	LOC106558153	#N/A
SUCLA2	Heart		XM_014117416.1	0.0386266	PREDICTED:_Canis_lupus_familiaris_ceramide_kinase_(CERK),_mRNA	CERK	Brain
CAPZA2	Skel_muscle		XR_294913.2	0.03861	PREDICTED:_Canis_lupus_familiaris_uncharacterized_LOC102152871_(LOC102152871),_ncRNA	LOC102152871	#N/A
PSMD13	Pancreas		XM_533975.4	0.0386007	PREDICTED:_Canis_lupus_familiaris_mediator_complex_subunit_17_(MED17),_mRNA	MED17	Lymphnode
FARSB	Heart		XM_005624852.1	0.0385922	PREDICTED:_Canis_lupus_familiaris_forkhead_box_N1_(FOXN1),_transcript_variant_X2,_mRNA	FOXN1	Spleen
COPS3	Skel_muscle		XM_005622773.1	0.0385728	PREDICTED:_Canis_lupus_familiaris_zinc_finger_and_BTB_domain_containing_7B_(ZBTB7B),_transcript_variant_X1,_mRNA	ZBTB7B	Liver
ARF3	Brain		XR_293621.2	0.0385463	PREDICTED:_Canis_lupus_familiaris_uncharacterized_LOC102152093_(LOC102152093),_ncRNA	LOC102152093	#N/A
LOC608299///SSU72	Heart		XM_005631722.1	0.0385417	PREDICTED:_Canis_lupus_familiaris_cOR5L4_olfactory_receptor_family_5_subfamily_L_(COR5L4),_mRNA	COR5L4	#N/A
CSDE1	Skel_muscle		XM_014116444.1	0.0385302	PREDICTED:_Canis_lupus_familiaris_leucine-rich_repeat-containing_protein_37A3-like_(LOC102157334),_transcript_variant_X2,_mRNA	LOC102157334	#N/A
SDHC	Heart		XM_014120712.1	0.038526	PREDICTED:_Canis_lupus_familiaris_D4,_zinc_and_double_PHD_fingers_family_1_(DPF1),_transcript_variant_X1,_mRNA	DPF1	Brain
C18H11orf31	Brain		XM_532029.5	0.0385064	PREDICTED:_Canis_lupus_familiaris_uncharacterized_LOC474798_(LOC474798),_mRNA	LOC474798	Jejunum
AIG1	Liver		XR_292049.2	0.0385051	PREDICTED:_Canis_lupus_familiaris_uncharacterized_LOC102151392_(LOC102151392),_ncRNA	LOC102151392	#N/A
CA10	Brain		XM_003432259.2	0.0384226	PREDICTED:_Canis_lupus_familiaris_chromosome_17_open_reading_frame,_human_C1orf68_(C17H1orf68),_mRNA	C17H1orf68	#N/A
KLC1	Brain		XM_005633247.1	0.0384139	PREDICTED:_Canis_lupus_familiaris_chromosome_20_open_reading_frame,_human_C19orf24_(C20H19orf24),_mRNA	C20H19orf24	Brain
RNF7	Skel_muscle		XR_295373.2	0.0384106	PREDICTED:_Canis_lupus_familiaris_TSC22_domain_family,_member_2_(TSC22D2),_transcript_variant_X3,_misc_RNA	TSC22D2	Heart
NSF	Brain		XM_005622605.2	0.038406	PREDICTED:_Canis_lupus_familiaris_heterogeneous_nuclear_ribonucleoprotein_U_(scaffold_attachment_factor_A)_(HNRNPU),_transcript_variant_X1,_mRNA	HNRNPU	Brain
SARNP	Lymphnode		XR_294788.2	0.0382932	PREDICTED:_Canis_lupus_familiaris_uncharacterized_LOC102155998_(LOC102155998),_ncRNA	LOC102155998	#N/A
CCBL1	Liver		XM_014109189.1	0.0382803	PREDICTED:_Canis_lupus_familiaris_neutral_sphingomyelinase_(N-SMase)_activation_associated_factor_(NSMAF),_mRNA	NSMAF	Spleen
LOC612669///LOC479815	Heart		XM_532075.5	0.0382572	PREDICTED:_Canis_lupus_familiaris_casein_kinase_2,_beta_polypeptide_(CSNK2B),_transcript_variant_X2,_mRNA	CSNK2B	Heart
LOC609507///ACYP1	Brain		XM_014108127.1	0.0382463	PREDICTED:_Canis_lupus_familiaris_40S_ribosomal_protein_S2-like_(LOC106557849),_mRNA	LOC106557849	#N/A
CADM1	Lung		XR_001314425.1	0.0382387	PREDICTED:_Canis_lupus_familiaris_uncharacterized_LOC106557720_(LOC106557720),_transcript_variant_X2,_ncRNA	LOC106557720	#N/A
GNAI2	Lymphnode		XM_014117168.1	0.0382328	PREDICTED:_Canis_lupus_familiaris_uncharacterized_LOC106559350_(LOC106559350),_mRNA	LOC106559350	#N/A
GNG3	Brain		NM_001113168.2	0.0381914	Canis_lupus_familiaris_protein_phosphatase_1,_regulatory_(inhibitor)_subunit_2_(PPP1R2),_mRNA	PPP1R2	Jejunum
BOD1	Skel_muscle		XM_005630794.2	0.0381679	PREDICTED:_Canis_lupus_familiaris_tropomodulin_4_(muscle)_(TMOD4),_transcript_variant_X2,_mRNA	TMOD4	Skel_muscle
RNASEH2B	Lymphnode		XR_001314818.1	0.0381679	PREDICTED:_Canis_lupus_familiaris_uncharacterized_LOC106557981_(LOC106557981),_ncRNA	LOC106557981	#N/A
PNP	Jejunum		XM_014112421.1	0.0381647	PREDICTED:_Canis_lupus_familiaris_kinesin_family_member_7_(KIF7),_transcript_variant_X1,_mRNA	KIF7	Pancreas
RAP1GDS1	Brain		XM_014108719.1	0.0381443	PREDICTED:_Canis_lupus_familiaris_uncharacterized_LOC102152522_(LOC102152522),_transcript_variant_X1,_mRNA	LOC102152522	#N/A
C5H17orf49	Lung		XM_845443.4	0.0381356	PREDICTED:_Canis_lupus_familiaris_charged_multivesicular_body_protein_2A_(CHMP2A),_transcript_variant_X1,_mRNA	CHMP2A	Jejunum
CIRBP	Brain		XM_548228.1	0.0380952	PREDICTED:_Canis_lupus_familiaris_olfactory_receptor_4D2_(LOC491108),_mRNA	LOC491108	#N/A
ANAPC11	Skel_muscle		XM_005640103.2	0.0380711	PREDICTED:_Canis_lupus_familiaris_solute_carrier_family_17_(organic_anion_transporter),_member_3_(SLC17A3),_transcript_variant_X2,_mRNA	SLC17A3	Kidney
CHMP2A	Jejunum		XM_005635280.2	0.0380623	PREDICTED:_Canis_lupus_familiaris_Na+/K+_transporting_ATPase_interacting_4_(NKAIN4),_transcript_variant_X2,_mRNA	NKAIN4	Pancreas
TUBB	Lymphnode		XR_001317185.1	0.0380402	PREDICTED:_Canis_lupus_familiaris_uncharacterized_LOC106559437_(LOC106559437),_ncRNA	LOC106559437	#N/A
TRAPPC2L	Heart		XM_856921.4	0.0379939	PREDICTED:_Canis_lupus_familiaris_DnaJ_(Hsp40)_homolog,_subfamily_B,_member_12_(DNAJB12),_transcript_variant_X4,_mRNA	DNAJB12	Lung
PSAP	Spleen		XM_005629821.2	0.0379872	PREDICTED:_Canis_lupus_familiaris_GINS_complex_subunit_4_(Sld5_homolog)_(GINS4),_transcript_variant_X3,_mRNA	GINS4	Lymphnode
TBCA	Lung		XM_014116373.1	0.0379747	PREDICTED:_Canis_lupus_familiaris_rho_GTPase-activating_protein_27-like_(LOC490917),_transcript_variant_X2,_mRNA	LOC490917	Jejunum
ALDH2	Kidney		XM_548333.3	0.0379747	PREDICTED:_Canis_lupus_familiaris_olfactory_receptor_(OR01E11),_mRNA	OR01E11	#N/A
BTF3	Spleen		XM_014120388.1	0.0379585	PREDICTED:_Canis_lupus_familiaris_solute_carrier_family_5_(sodium/multivitamin_and_iodide_cotransporter),_member_6_(SLC5A6),_transcript_variant_X6,_mRNA	SLC5A6	Kidney
DNAJC7	Brain		XM_014122580.1	0.0379581	PREDICTED:_Canis_lupus_familiaris_TATA_box_binding_protein_(TBP)-associated_factor,_RNA_polymerase_I,_D,_41kDa_(TAF1D),_transcript_variant_X3,_mRNA	TAF1D	Lymphnode
NOL7	Heart		XM_014117442.1	0.0378984	PREDICTED:_Canis_lupus_familiaris_apolipoprotein_L2-like_(LOC102156332),_mRNA	LOC102156332	#N/A
SIRT2	Brain		XR_294654.2	0.0378973	PREDICTED:_Canis_lupus_familiaris_uncharacterized_LOC100685650_(LOC100685650),_ncRNA	LOC100685650	#N/A
SDF2	Lung		XM_005640496.2	0.0378355	PREDICTED:_Canis_lupus_familiaris_heat_shock_60kDa_protein_1_(chaperonin)_(HSPD1),_transcript_variant_X1,_mRNA	HSPD1	Kidney
CDKN2AIP	Lymphnode		XM_005618170.2	0.0377588	PREDICTED:_Canis_lupus_familiaris_family_with_sequence_similarity_151,_member_B_(FAM151B),_transcript_variant_X2,_mRNA	FAM151B	Brain
GLG1	Brain		XM_537115.5	0.0377537	PREDICTED:_Canis_lupus_familiaris_cystathionine_gamma-lyase_(CTH),_mRNA	CTH	Kidney
RAD23B	Liver		XM_014111391.1	0.0377279	PREDICTED:_Canis_lupus_familiaris_protein_NYNRIN-like_(LOC102154491),_mRNA	LOC102154491	#N/A
RCN2	Kidney		XR_294572.2	0.0377242	PREDICTED:_Canis_lupus_familiaris_uncharacterized_LOC102156413_(LOC102156413),_transcript_variant_X2,_ncRNA	LOC102156413	#N/A
TXNL4A	Skel_muscle		XM_005633213.2	0.0377033	PREDICTED:_Canis_lupus_familiaris_complement_C3_(LOC484960),_mRNA	LOC484960	Lymphnode
ATP6AP1	Brain		XM_005620855.2	0.0376963	PREDICTED:_Canis_lupus_familiaris_heat_shock_transcription_factor_4_(HSF4),_transcript_variant_X3,_mRNA	HSF4	Brain
MRPL3	Skel_muscle		XM_003433474.3	0.0376214	PREDICTED:_Canis_lupus_familiaris_mitochondrial_ribosomal_protein_L51_(MRPL51),_mRNA	MRPL51	#N/A
VCP	Skel_muscle		XM_003639346.3	0.03761	PREDICTED:_Canis_lupus_familiaris_ZFP36_ring_finger_protein-like_2_(ZFP36L2),_mRNA	ZFP36L2	Lymphnode
DCTN1	Brain		XR_001316018.1	0.0376028	PREDICTED:_Canis_lupus_familiaris_uncharacterized_LOC102152378_(LOC102152378),_ncRNA	LOC102152378	#N/A
COPB2	Jejunum		XM_014116453.1	0.0375865	PREDICTED:_Canis_lupus_familiaris_uncharacterized_LOC106559257_(LOC106559257),_mRNA	LOC106559257	#N/A
RHOT1	Heart		XM_014108183.1	0.0375854	PREDICTED:_Canis_lupus_familiaris_Ig_lambda_chain_V-I_region_BL2_(LOC607368),_transcript_variant_X40,_mRNA	LOC607368	Spleen
G3BP1	Lymphnode		XM_539411.6	0.0375676	PREDICTED:_Canis_lupus_familiaris_frizzled_class_receptor_1_(FZD1),_mRNA	FZD1	#N/A
GRINA	Brain		XM_532151.5	0.0375657	PREDICTED:_Canis_lupus_familiaris_MAD2L1_binding_protein_(MAD2L1BP),_mRNA	MAD2L1BP	Jejunum
PSMD7	Skel_muscle		XM_014108054.1	0.0375587	PREDICTED:_Canis_lupus_familiaris_uncharacterized_LOC106557834_(LOC106557834),_transcript_variant_X4,_mRNA	LOC106557834	#N/A
CHPT1	Heart		XM_014112423.1	0.0375375	PREDICTED:_Canis_lupus_familiaris_kinesin_family_member_7_(KIF7),_transcript_variant_X3,_mRNA	KIF7	Pancreas
VPS13A	Brain		XM_014122820.1	0.037514	PREDICTED:_Canis_lupus_familiaris_potassium_channel,_voltage_gated_subfamily_E_regulatory_beta_subunit_3_(KCNE3),_transcript_variant_X3,_mRNA	KCNE3	Lung
IDH3A	Heart		XM_005635602.2	0.0375036	PREDICTED:_Canis_lupus_familiaris_collagen,_type_IV,_alpha_4_(COL4A4),_transcript_variant_X1,_mRNA	COL4A4	Pancreas
SRPRA	Pancreas		XM_548332.4	0.0375	PREDICTED:_Canis_lupus_familiaris_olfactory_receptor_3A1_(LOC491212),_mRNA	LOC491212	#N/A
RBP4	Liver		XM_543437.5	0.0374796	PREDICTED:_Canis_lupus_familiaris_ubiquitin_protein_ligase_E3B_(UBE3B),_mRNA	UBE3B	Heart
DMD	Heart		XR_295938.2	0.0374532	PREDICTED:_Canis_lupus_familiaris_uncharacterized_LOC102156473_(LOC102156473),_transcript_variant_X1,_ncRNA	LOC102156473	#N/A
ACSL6	Brain		XM_014122819.1	0.0374207	PREDICTED:_Canis_lupus_familiaris_potassium_channel,_voltage_gated_subfamily_E_regulatory_beta_subunit_3_(KCNE3),_transcript_variant_X2,_mRNA	KCNE3	Lung
AP2B1	Heart		XR_001316316.1	0.0374088	PREDICTED:_Canis_lupus_familiaris_uncharacterized_LOC102153015_(LOC102153015),_transcript_variant_X3,_ncRNA	LOC102153015	#N/A
GNG3	Brain		XM_845074.4	0.037379	PREDICTED:_Canis_lupus_familiaris_phosphoribosylformylglycinamidine_synthase_(PFAS),_transcript_variant_X3,_mRNA	PFAS	Lymphnode
C9H9orf78	Lung		NM_001003184.1	0.0373692	Canis_lupus_familiaris_GDP_dissociation_inhibitor_2_(GDI2),_mRNA	GDI2	Jejunum
RHOA	Lung		XM_846676.4	0.0373444	PREDICTED:_Canis_lupus_familiaris_armadillo_repeat_containing_12_(ARMC12),_transcript_variant_X1,_mRNA	ARMC12	Kidney
AUTS2	Brain		XM_014109358.1	0.0373413	PREDICTED:_Canis_lupus_familiaris_apoptosis,_caspase_activation_inhibitor_(AVEN),_mRNA	AVEN	Heart
PDCD4	Pancreas		XM_005624297.2	0.0373396	PREDICTED:_Canis_lupus_familiaris_myosin_heavy_chain_IB-like_(LOC102157248),_transcript_variant_X3,_mRNA	LOC102157248	#N/A
DDX24	Brain		NM_001287071.1	0.0372984	Canis_lupus_familiaris_family_with_sequence_similarity_32,_member_A_(FAM32A),_transcript_variant_1,_mRNA	FAM32A	#N/A
ARL6IP1	Kidney		XM_540742.5	0.0372849	PREDICTED:_Canis_lupus_familiaris_protein_tyrosine_phosphatase,_mitochondrial_1_(PTPMT1),_mRNA	PTPMT1	Liver
LOC483985///DNAJA2	Brain		XM_549103.4	0.0372542	PREDICTED:_Canis_lupus_familiaris_family_with_sequence_similarity_46,_member_D_(FAM46D),_transcript_variant_X2,_mRNA	FAM46D	Pancreas
GUK1	Pancreas		XM_547914.5	0.0372466	PREDICTED:_Canis_lupus_familiaris_FBJ_murine_osteosarcoma_viral_oncogene_homolog_(FOS),_mRNA	FOS	Jejunum
LOC487739	Jejunum		XM_005625012.2	0.0372133	PREDICTED:_Canis_lupus_familiaris_prostaglandin-endoperoxide_synthase_1_(prostaglandin_G/H_synthase_and_cyclooxygenase)_(PTGS1),_transcript_variant_X5,_mRNA	PTGS1	Spleen
KHDRBS3	Heart		XM_014120251.1	0.0372084	PREDICTED:_Canis_lupus_familiaris_latent_transforming_growth_factor_beta_binding_protein_4_(LTBP4),_transcript_variant_X1,_mRNA	LTBP4	Lung
PSENEN	Liver		XM_005619529.2	0.0371881	PREDICTED:_Canis_lupus_familiaris_interleukin_12_receptor,_beta_2_(IL12RB2),_transcript_variant_X3,_mRNA	IL12RB2	Lymphnode
DENND5A	Brain		XM_014118320.1	0.0371622	PREDICTED:_Canis_lupus_familiaris_casein_kinase_2,_beta_polypeptide_(CSNK2B),_transcript_variant_X1,_mRNA	CSNK2B	Heart
MAG	Brain		XM_005637909.1	0.0371517	PREDICTED:_Canis_lupus_familiaris_calcyon_neuron-specific_vesicular_protein_(CALY),_transcript_variant_X2,_mRNA	CALY	Brain
CIRBP	Brain		XM_014109961.1	0.0371497	PREDICTED:_Canis_lupus_familiaris_alpha-kinase_1_(ALPK1),_transcript_variant_X6,_mRNA	ALPK1	Brain
SON	Lymphnode		XM_005633878.2	0.0371471	PREDICTED:_Canis_lupus_familiaris_integral_membrane_protein_2B_(ITM2B),_mRNA	ITM2B	Kidney
COPS6	Kidney		XM_003431813.2	0.0370968	PREDICTED:_Canis_lupus_familiaris_GLI_family_zinc_finger_4_(GLI4),_transcript_variant_X4,_mRNA	GLI4	#N/A
BCAP31	Jejunum		XR_295273.2	0.037092	PREDICTED:_Canis_lupus_familiaris_uncharacterized_LOC102156733_(LOC102156733),_transcript_variant_X2,_ncRNA	LOC102156733	#N/A
CUTA	Kidney		XM_005633134.2	0.0370763	PREDICTED:_Canis_lupus_familiaris_guanidinoacetate_N-methyltransferase_(GAMT),_mRNA	GAMT	Liver
ILF2	Lymphnode		XM_014121756.1	0.0370722	PREDICTED:_Canis_lupus_familiaris_uncharacterized_LOC106560089_(LOC106560089),_mRNA	LOC106560089	#N/A
GPAA1	Kidney		XM_014121409.1	0.0370489	PREDICTED:_Canis_lupus_familiaris_inositol_polyphosphate-4-phosphatase_type_II_B_(INPP4B),_transcript_variant_X3,_mRNA	INPP4B	Lymphnode
LOC609081///C21H11orf58	Spleen		XM_005631425.2	0.037037	PREDICTED:_Canis_lupus_familiaris_RNA_binding_motif_protein_4_(RBM4),_transcript_variant_X5,_mRNA	RBM4	Lymphnode
TCEAL1	Brain		XM_014112358.1	0.037	PREDICTED:_Canis_lupus_familiaris_spondin_2,_extracellular_matrix_protein_(SPON2),_mRNA	SPON2	#N/A
HSBP1	Kidney		XM_542206.4	0.0369898	PREDICTED:_Canis_lupus_familiaris_serine/threonine_kinase_11_(STK11),_transcript_variant_X2,_mRNA	STK11	Heart
SEC61B	Pancreas		XM_014121846.1	0.0369863	PREDICTED:_Canis_lupus_familiaris_ring_finger_protein_126_(RNF126),_partial_mRNA	RNF126	Lymphnode
NCS1	Brain		XM_005626024.1	0.036963	PREDICTED:_Canis_lupus_familiaris_lysozyme_G-like_1_(LYG1),_transcript_variant_X2,_mRNA	LYG1	Pancreas
LOC610488///LOC610383///LOC609295///HNRNPA3	Lymphnode		XM_005635574.2	0.0369487	PREDICTED:_Canis_lupus_familiaris_zinc_finger,_MYM-type_5_(ZMYM5),_transcript_variant_X2,_mRNA	ZMYM5	Liver
RTCA	Brain		XM_003435216.2	0.0369318	PREDICTED:_Canis_lupus_familiaris_keratin_associated_protein_16-1_(KRTAP16-1),_mRNA	KRTAP16-1	#N/A
MPC1	Heart		XM_014117472.1	0.0369261	PREDICTED:_Canis_lupus_familiaris_lysozyme_G-like_1_(LYG1),_transcript_variant_X1,_mRNA	LYG1	Pancreas
DNAL1	Brain		XM_845931.4	0.0368705	PREDICTED:_Canis_lupus_familiaris_emopamil_binding_protein_(sterol_isomerase)_(EBP),_transcript_variant_X1,_mRNA	EBP	Liver
CBX3	Lymphnode		XM_005640425.1	0.0368624	PREDICTED:_Canis_lupus_familiaris_caspase_8,_apoptosis-related_cysteine_peptidase_(CASP8),_transcript_variant_X3,_mRNA	CASP8	Lymphnode
SYNE1	Brain		XM_005636794.2	0.036853	PREDICTED:_Canis_lupus_familiaris_keratin,_type_II_cytoskeletal_6A_(LOC486523),_transcript_variant_X1,_mRNA	LOC486523	#N/A
DHRS7	Lung		XM_543472.4	0.0368386	PREDICTED:_Canis_lupus_familiaris_calcium_binding_protein_7_(CABP7),_mRNA	CABP7	Skel_muscle
PPM1A	Spleen		XM_005620402.2	0.0368308	PREDICTED:_Canis_lupus_familiaris_solute_carrier_family_35_member_E2_(LOC489590),_transcript_variant_X9,_mRNA	LOC489590	Liver
LOC481514	Lymphnode		XM_005642360.2	0.0368171	PREDICTED:_Canis_lupus_familiaris_endoplasmic_reticulum_mannosyl-oligosaccharide_1,2-alpha-mannosidase-like_(LOC608032),_mRNA	LOC608032	#N/A
PDLIM3	Skel_muscle		XM_014113828.1	0.0367989	PREDICTED:_Canis_lupus_familiaris_solute_carrier_family_35_member_E2_(LOC489590),_transcript_variant_X11,_mRNA	LOC489590	Liver
CMPK1	Jejunum		XM_005624575.2	0.0367951	PREDICTED:_Canis_lupus_familiaris_ADP-ribosylation_factor-like_5C_(ARL5C),_transcript_variant_X4,_mRNA	ARL5C	Lymphnode
NCBP2	Kidney		XM_005624729.2	0.0367918	PREDICTED:_Canis_lupus_familiaris_septin-4_(LOC480571),_transcript_variant_X7,_mRNA	LOC480571	Brain
ANK3	Heart		XR_001314292.1	0.0367918	PREDICTED:_Canis_lupus_familiaris_uncharacterized_LOC102156733_(LOC102156733),_transcript_variant_X1,_ncRNA	LOC102156733	#N/A
NDUFS1	Heart		XR_294325.2	0.0367568	PREDICTED:_Canis_lupus_familiaris_uncharacterized_LOC102156014_(LOC102156014),_transcript_variant_X2,_ncRNA	LOC102156014	#N/A
BACE1	Brain		XM_014113853.1	0.0367384	PREDICTED:_Canis_lupus_familiaris_SKI_proto-oncogene_(SKI),_mRNA	SKI	Pancreas
VPS28	Jejunum		XM_014106572.1	0.0367309	PREDICTED:_Canis_lupus_familiaris_glutathione_peroxidase_8_(putative)_(GPX8),_transcript_variant_X2,_mRNA	GPX8	Heart
FBXO31	Skel_muscle		XM_014108068.1	0.0367171	PREDICTED:_Canis_lupus_familiaris_ribosomal_protein_L6_(RPL6),_transcript_variant_X2,_mRNA	RPL6	Lymphnode
HBS1L	Pancreas		XM_014112043.1	0.0367063	PREDICTED:_Canis_lupus_familiaris_ubiquitin_carboxyl-terminal_hydrolase_17-like_protein_6_(LOC100855657),_mRNA	LOC100855657	#N/A
TMEM50A	Spleen		XM_846158.2	0.0366919	PREDICTED:_Canis_lupus_familiaris_thioesterase_superfamily_member_6_(THEM6),_mRNA	THEM6	#N/A
LOC478703	Heart		XM_531828.5	0.0366915	PREDICTED:_Canis_lupus_familiaris_reticulon_4_(RTN4),_mRNA	RTN4	Brain
SLC4A10	Brain		XM_014118232.1	0.0366812	PREDICTED:_Canis_lupus_familiaris_zinc_finger_protein_524_(ZNF524),_transcript_variant_X2,_mRNA	ZNF524	#N/A
CCDC25///LOC481067	Brain		XR_292130.1	0.0366786	PREDICTED:_Canis_lupus_familiaris_uncharacterized_LOC102151185_(LOC102151185),_ncRNA	LOC102151185	#N/A
NXPH2	Brain		XM_005636656.1	0.0366775	PREDICTED:_Canis_lupus_familiaris_collagen_alpha-1(III)_chain-like_(LOC102153039),_mRNA	LOC102153039	#N/A
S100B	Brain		XM_005617926.1	0.0366579	PREDICTED:_Canis_lupus_familiaris_mitogen-activated_protein_kinase_kinase_kinase_6_(MAP3K6),_mRNA	MAP3K6	Spleen
CACYBP	Lymphnode		XM_003432137.3	0.0366318	PREDICTED:_Canis_lupus_familiaris_PDZ_and_LIM_domain_3_(PDLIM3),_transcript_variant_X1,_mRNA	PDLIM3	Skel_muscle
PKIG	Heart		XM_005639825.2	0.0365764	PREDICTED:_Canis_lupus_familiaris_tumor_protein_p63_regulated_1_(TPRG1),_transcript_variant_X3,_mRNA	TPRG1	Pancreas
MRPL28	Heart		XR_001315897.1	0.0365714	PREDICTED:_Canis_lupus_familiaris_uncharacterized_LOC106558637_(LOC106558637),_ncRNA	LOC106558637	#N/A
SNX10	Brain		XM_014111549.1	0.0365385	PREDICTED:_Canis_lupus_familiaris_diphosphoinositol_polyphosphate_phosphohydrolase_3-beta_(LOC491890),_transcript_variant_X2,_mRNA	LOC491890	#N/A
GUK1	Liver		XM_535987.5	0.0365344	PREDICTED:_Canis_lupus_familiaris_tubulin_beta_chain-like_(LOC478825),_mRNA	LOC478825	Pancreas
FAM168A///LOC479765///LOC478212	Lymphnode		XR_292745.1	0.0364583	PREDICTED:_Canis_lupus_familiaris_uncharacterized_LOC100685721_(LOC100685721),_ncRNA	LOC100685721	#N/A
RBM34	Lung		XM_014109850.1	0.0364486	PREDICTED:_Canis_lupus_familiaris_keratin-associated_protein_10-6-like_(LOC102151833),_mRNA	LOC102151833	#N/A
NIPSNAP1	Liver		XM_844783.4	0.0364486	PREDICTED:_Canis_lupus_familiaris_calcium_and_integrin_binding_1_(calmyrin)_(CIB1),_transcript_variant_X1,_mRNA	CIB1	Jejunum
STRN3	Skel_muscle		XM_014122586.1	0.0364444	PREDICTED:_Canis_lupus_familiaris_TATA_box_binding_protein_(TBP)-associated_factor,_RNA_polymerase_I,_D,_41kDa_(TAF1D),_transcript_variant_X9,_mRNA	TAF1D	Lymphnode
PSMD4///PIP5K1A	Brain		XM_847879.4	0.0364416	PREDICTED:_Canis_lupus_familiaris_transmembrane_protein_37_(TMEM37),_mRNA	TMEM37	Kidney
HNRNPH1	Lymphnode		XM_005624849.2	0.0364192	PREDICTED:_Canis_lupus_familiaris_SEBOX_homeobox_(SEBOX),_transcript_variant_X1,_mRNA	SEBOX	Liver
CHGB	Brain		NM_001313827.1	0.0364166	Canis_lupus_familiaris_cholesterol_25-hydroxylase_(CH25H),_mRNA	CH25H	#N/A
LOC607890	Kidney		XM_014108179.1	0.0363837	PREDICTED:_Canis_lupus_familiaris_Ig_lambda_chain_V-I_region_BL2_(LOC607368),_transcript_variant_X36,_mRNA	LOC607368	Spleen
CLNS1A	Brain		XM_536830.4	0.0363837	PREDICTED:_Canis_lupus_familiaris_coiled-coil-helix-coiled-coil-helix_domain_containing_2_(CHCHD2),_mRNA	CHCHD2	Skel_muscle
ALAS1	Liver		NM_001017519.1	0.0363815	Canis_lupus_familiaris_cOR4S3_olfactory_receptor_family_4_subfamily_S-like_(OR4S2),_mRNA	OR4S2	Pancreas
MOBP	Brain		XR_296907.2	0.0363815	PREDICTED:_Canis_lupus_familiaris_uncharacterized_LOC102155092_(LOC102155092),_ncRNA	LOC102155092	#N/A
DEGS1	Kidney		XM_005631707.1	0.0363206	PREDICTED:_Canis_lupus_familiaris_plakophilin_3_(PKP3),_partial_mRNA	PKP3	Jejunum
BCCIP	Lymphnode		XM_014116729.1	0.0362538	PREDICTED:_Canis_lupus_familiaris_chromosome_9_open_reading_frame,_human_C17orf64_(C9H17orf64),_mRNA	C9H17orf64	Spleen
CALR	Lymphnode		XM_531662.5	0.0362401	PREDICTED:_Canis_lupus_familiaris_transmembrane_BAX_inhibitor_motif_containing_4_(TMBIM4),_mRNA	TMBIM4	Kidney
EIF3L	Kidney		XM_014122397.1	0.0361991	PREDICTED:_Canis_lupus_familiaris_occludin/ELL_domain_containing_1_(OCEL1),_mRNA	OCEL1	Liver
NTPCR	Heart		XM_014107562.1	0.0361969	PREDICTED:_Canis_lupus_familiaris_F-box_protein_25_(FBXO25),_transcript_variant_X3,_mRNA	FBXO25	Brain
KLC1	Brain		XM_014110294.1	0.0360825	PREDICTED:_Canis_lupus_familiaris_poly_(ADP-ribose)_polymerase_family,_member_15_(PARP15),_transcript_variant_X1,_mRNA	PARP15	#N/A
AHSA1	Brain		XM_844111.3	0.0360631	PREDICTED:_Canis_lupus_familiaris_protocadherin_beta-18_(LOC487176),_mRNA	LOC487176	#N/A
SMAP2	Lymphnode		NM_001194977.1	0.0360453	Canis_lupus_familiaris_mucin_1,_cell_surface_associated_(MUC1),_mRNA	MUC1	Kidney
BRK1	Lymphnode		NM_001252325.1	0.036019	Canis_lupus_familiaris_SSU72_homolog,_RNA_polymerase_II_CTD_phosphatase_(SSU72),_mRNA	SSU72	Brain
SMARCE1	Lymphnode		XM_005634424.2	0.0360087	PREDICTED:_Canis_lupus_familiaris_acid_phosphatase,_prostate_(ACPP),_transcript_variant_X2,_mRNA	ACPP	Spleen
NCBP2	Kidney		XM_014114866.1	0.0359906	PREDICTED:_Canis_lupus_familiaris_WD_repeat_domain_63_(WDR63),_transcript_variant_X4,_mRNA	WDR63	Pancreas
SNRPE	Lymphnode		XM_847465.2	0.0359788	PREDICTED:_Canis_lupus_familiaris_olfactory_receptor_9I1-like_(LOC483485),_mRNA	LOC483485	Pancreas
C27H12orf57	Lymphnode		XM_536040.5	0.0359551	PREDICTED:_Canis_lupus_familiaris_eukaryotic_translation_elongation_factor_1_beta_2_(EEF1B2),_mRNA	EEF1B2	Pancreas
ISCU	Heart		XM_533663.5	0.0359532	PREDICTED:_Canis_lupus_familiaris_small_nuclear_ribonucleoprotein_polypeptide_A_(SNRPA),_transcript_variant_X1,_mRNA	SNRPA	Lymphnode
SRSF11	Lymphnode		XM_005629918.2	0.0359508	PREDICTED:_Canis_lupus_familiaris_ral_guanine_nucleotide_dissociation_stimulator-like_(LOC102151149),_transcript_variant_X2,_mRNA	LOC102151149	#N/A
PSD	Brain		XR_297040.2	0.0359168	PREDICTED:_Canis_lupus_familiaris_NHP2-like_protein_1_pseudogene_(LOC100683345),_misc_RNA	LOC100683345	#N/A
ERLEC1	Pancreas		XM_532140.5	0.0359053	PREDICTED:_Canis_lupus_familiaris_glycine_N-methyltransferase_(GNMT),_mRNA	GNMT	Liver
HNRNPUL1	Lymphnode		XM_537333.4	0.0358783	PREDICTED:_Canis_lupus_familiaris_adenomatosis_polyposis_coli_down-regulated_1_(APCDD1),_mRNA	APCDD1	Lung
SPINT2	Jejunum		XM_846145.3	0.035863	PREDICTED:_Canis_lupus_familiaris_early_growth_response_1_(EGR1),_mRNA	EGR1	Lung
ARL1	Pancreas		XM_005623403.2	0.0358476	PREDICTED:_Canis_lupus_familiaris_thioredoxin_domain_containing_16_(TXNDC16),_transcript_variant_X1,_mRNA	TXNDC16	Spleen
FDFT1	Liver		XM_005622956.2	0.0358306	PREDICTED:_Canis_lupus_familiaris_uncharacterized_LOC102153244_(LOC102153244),_mRNA	LOC102153244	#N/A
PPP3R1	Brain		XM_003639500.2	0.0358166	PREDICTED:_Canis_lupus_familiaris_POU_class_3_homeobox_1_(POU3F1),_mRNA	POU3F1	#N/A
SFT2D1	Spleen		XM_014111366.1	0.0357942	PREDICTED:_Canis_lupus_familiaris_uncharacterized_LOC612257_(LOC612257),_mRNA	LOC612257	#N/A
RAD21	Heart		XM_014110515.1	0.0357847	PREDICTED:_Canis_lupus_familiaris_zinc_finger_protein_165_(ZNF165),_mRNA	ZNF165	Pancreas
NUDC	Brain		XM_005628583.2	0.0357774	PREDICTED:_Canis_lupus_familiaris_ankyrin_repeat_and_MYND_domain_containing_2_(ANKMY2),_transcript_variant_X2,_mRNA	ANKMY2	Heart
SHISA5	Jejunum		XM_014108181.1	0.0357542	PREDICTED:_Canis_lupus_familiaris_Ig_lambda_chain_V-I_region_BL2_(LOC607368),_transcript_variant_X38,_mRNA	LOC607368	Spleen
C21H11orf73	Liver		XM_533185.5	0.0357518	PREDICTED:_Canis_lupus_familiaris_NADH_dehydrogenase_(ubiquinone)_Fe-S_protein_3,_30kDa_(NADH-coenzyme_Q_reductase)_(NDUFS3),_mRNA	NDUFS3	Skel_muscle
DCTN6	Brain		XM_540679.4	0.0357518	PREDICTED:_Canis_lupus_familiaris_olfactory_receptor_5D18-like_(LOC483559),_mRNA	LOC483559	Lymphnode
TMEM33	Jejunum		XM_847707.3	0.0357488	PREDICTED:_Canis_lupus_familiaris_forkhead_box_D2_(FOXD2),_mRNA	FOXD2	Pancreas
PCM1	Lung		XM_005615521.2	0.0357442	PREDICTED:_Canis_lupus_familiaris_coiled-coil_domain_containing_170_(CCDC170),_transcript_variant_X6,_mRNA	CCDC170	Pancreas
LOC479912	Liver		XR_291546.1	0.035686	PREDICTED:_Canis_lupus_familiaris_uncharacterized_LOC102157161_(LOC102157161),_transcript_variant_X1,_ncRNA	LOC102157161	#N/A
ATP8A1	Brain		XM_014119066.1	0.0356379	PREDICTED:_Canis_lupus_familiaris_cyclin-dependent_kinase_6-like_(LOC106559699),_transcript_variant_X1,_mRNA	LOC106559699	#N/A
FAM204A	Heart		XM_005616168.2	0.0356021	PREDICTED:_Canis_lupus_familiaris_troponin_T_type_1_(skeletal,_slow)_(TNNT1),_transcript_variant_X1,_mRNA	TNNT1	Skel_muscle
HSD17B10	Pancreas		XM_005621039.1	0.0355731	PREDICTED:_Canis_lupus_familiaris_motile_sperm_domain_containing_3_(MOSPD3),_transcript_variant_X2,_mRNA	MOSPD3	Liver
SNRNP25	Jejunum		XR_001317045.1	0.0355623	PREDICTED:_Canis_lupus_familiaris_uncharacterized_LOC106559364_(LOC106559364),_ncRNA	LOC106559364	#N/A
SLC15A4	Lymphnode		XM_005639824.1	0.0355619	PREDICTED:_Canis_lupus_familiaris_tumor_protein_p63_regulated_1_(TPRG1),_transcript_variant_X2,_mRNA	TPRG1	Pancreas
CSNK1A1	Jejunum		XM_535979.5	0.0354982	PREDICTED:_Canis_lupus_familiaris_deafness,_autosomal_recessive_59_(DFNB59),_transcript_variant_X1,_mRNA	DFNB59	#N/A
NPEPPS	Jejunum		XM_003432404.1	0.0354839	PREDICTED:_Canis_lupus_familiaris_olfactory_receptor_4A47_(LOC100683879),_mRNA	LOC100683879	#N/A
RABGGTB	Pancreas		XM_005635576.2	0.0354488	PREDICTED:_Canis_lupus_familiaris_zinc_finger,_MYM-type_5_(ZMYM5),_transcript_variant_X3,_mRNA	ZMYM5	Liver
SLC25A12	Skel_muscle		XR_001316364.1	0.0354369	PREDICTED:_Canis_lupus_familiaris_uncharacterized_LOC102153836_(LOC102153836),_transcript_variant_X2,_ncRNA	LOC102153836	#N/A
LOC610170///PFDN4	Lymphnode		XM_014116567.1	0.0354354	PREDICTED:_Canis_lupus_familiaris_zinc_finger_protein_385C_(ZNF385C),_transcript_variant_X1,_mRNA	ZNF385C	Brain
OGT	Lymphnode		XR_001314442.1	0.0353982	PREDICTED:_Canis_lupus_familiaris_uncharacterized_LOC106557731_(LOC106557731),_transcript_variant_X1,_ncRNA	LOC106557731	#N/A
MLF2	Brain		XM_005636232.2	0.0353941	PREDICTED:_Canis_lupus_familiaris_coiled-coil_domain_containing_63_(CCDC63),_transcript_variant_X1,_mRNA	CCDC63	Pancreas
SNX18	Spleen		XM_003435422.1	0.0353698	PREDICTED:_Canis_lupus_familiaris_olfactory_receptor_8K3-like_(LOC100688585),_mRNA	LOC100688585	#N/A
TXNDC12	Liver		XM_545847.5	0.035343	PREDICTED:_Canis_lupus_familiaris_interferon_stimulated_exonuclease_gene_20kDa_(ISG20),_mRNA	ISG20	Jejunum
LOC477430	Brain		XM_005633083.1	0.0353208	PREDICTED:_Canis_lupus_familiaris_guanine_nucleotide_binding_protein_(G_protein),_alpha_15_(Gq_class)_(GNA15),_transcript_variant_X1,_mRNA	GNA15	Lymphnode
MRPL36	Skel_muscle		XM_005617649.2	0.0352877	PREDICTED:_Canis_lupus_familiaris_doublecortin_domain_containing_2B_(DCDC2B),_transcript_variant_X2,_mRNA	DCDC2B	#N/A
ELMOD1	Brain		XM_014118667.1	0.0352761	PREDICTED:_Canis_lupus_familiaris_uncharacterized_LOC102152415_(LOC102152415),_mRNA	LOC102152415	#N/A
WDR48	Brain		XM_005634783.2	0.0352591	PREDICTED:_Canis_lupus_familiaris_jagged_1_(JAG1),_mRNA	JAG1	Lymphnode
GRINA	Brain		XR_001317188.1	0.0352564	PREDICTED:_Canis_lupus_familiaris_uncharacterized_LOC106559438_(LOC106559438),_ncRNA	LOC106559438	#N/A
BCL6	Skel_muscle		NM_001313883.1	0.0352467	Canis_lupus_familiaris_iduronidase,_alpha-L-_(IDUA),_mRNA	IDUA	#N/A
SNUPN	Brain		XR_295018.2	0.0351759	PREDICTED:_Canis_lupus_familiaris_uncharacterized_LOC102157235_(LOC102157235),_ncRNA	LOC102157235	#N/A
OPALIN	Brain		XM_014115645.1	0.0351201	PREDICTED:_Canis_lupus_familiaris_dermokine_(DMKN),_transcript_variant_X1,_mRNA	DMKN	Kidney
MRPL28	Skel_muscle		XR_001315772.1	0.0351124	PREDICTED:_Canis_lupus_familiaris_uncharacterized_LOC106558576_(LOC106558576),_transcript_variant_X3,_ncRNA	LOC106558576	#N/A
PRPF4B	Lymphnode		XM_005630833.1	0.0350808	PREDICTED:_Canis_lupus_familiaris_keratinocyte_proline-rich_protein_(KPRP),_mRNA	KPRP	#N/A
NSMCE1	Heart		XM_005624635.1	0.0350631	PREDICTED:_Canis_lupus_familiaris_sarcoglycan,_alpha_(50kDa_dystrophin-associated_glycoprotein)_(SGCA),_transcript_variant_X1,_mRNA	SGCA	Skel_muscle
AIG1	Liver		XM_005632755.1	0.035023	PREDICTED:_Canis_lupus_familiaris_C-type_lectin_domain_family_4_member_G_(LOC102155605),_transcript_variant_X1,_mRNA	LOC102155605	#N/A
CTNNB1	Lung		XM_014112100.1	0.035014	PREDICTED:_Canis_lupus_familiaris_putative_protein_FAM90A23P_(LOC106558523),_mRNA	LOC106558523	#N/A
LOC610787	Lymphnode		XM_005627279.2	0.0350024	PREDICTED:_Canis_lupus_familiaris_cyclin-dependent_kinase_inhibitor_1A_(p21,_Cip1)_(CDKN1A),_transcript_variant_X2,_mRNA	CDKN1A	Jejunum
SNRPB	Lymphnode		XM_014110639.1	0.0349908	PREDICTED:_Canis_lupus_familiaris_histone_H4_(LOC488277),_transcript_variant_X2,_mRNA	LOC488277	#N/A
MRPS9	Kidney		XM_532120.6	0.0349784	PREDICTED:_Canis_lupus_familiaris_armadillo_repeat_containing_12_(ARMC12),_transcript_variant_X2,_mRNA	ARMC12	Kidney
UBLCP1	Lymphnode		XM_005615728.2	0.034959	PREDICTED:_Canis_lupus_familiaris_vasodilator-stimulated_phosphoprotein_(VASP),_transcript_variant_X1,_mRNA	VASP	Jejunum
THUMPD3	Brain		XM_544974.4	0.034955	PREDICTED:_Canis_lupus_familiaris_polycystic_kidney_disease_2_(autosomal_dominant)_(PKD2),_mRNA	PKD2	Kidney
SERBP1	Skel_muscle		XM_014120312.1	0.0349301	PREDICTED:_Canis_lupus_familiaris_GPN-loop_GTPase_1-like_(LOC608308),_mRNA	LOC608308	#N/A
BRI3	Heart		XR_001314284.1	0.0349301	PREDICTED:_Canis_lupus_familiaris_uncharacterized_LOC100686144_(LOC100686144),_transcript_variant_X1,_ncRNA	LOC100686144	#N/A
GLRX	Jejunum		XM_545391.3	0.0349176	PREDICTED:_Canis_lupus_familiaris_histone_H1.4_(LOC488269),_mRNA	LOC488269	#N/A
MRPL24	Brain		XR_001317018.1	0.0348733	PREDICTED:_Canis_lupus_familiaris_uncharacterized_LOC102156006_(LOC102156006),_transcript_variant_X7,_ncRNA	LOC102156006	#N/A
SERPINE2	Brain		XM_005642303.2	0.0348675	PREDICTED:_Canis_lupus_familiaris_adenylate_cyclase_type_1-like_(LOC102155993),_transcript_variant_X1,_mRNA	LOC102155993	#N/A
LOC479911	Lung		XR_295190.1	0.0348315	PREDICTED:_Canis_lupus_familiaris_uncharacterized_LOC102154090_(LOC102154090),_transcript_variant_X1,_ncRNA	LOC102154090	#N/A
TMA16	Lymphnode		XM_534794.5	0.0347947	PREDICTED:_Canis_lupus_familiaris_keratin_18,_type_I_(KRT18),_mRNA	KRT18	Jejunum
PNPLA8	Brain		XM_005616448.2	0.0347744	PREDICTED:_Canis_lupus_familiaris_excision_repair_cross-complementation_group_1_(ERCC1),_transcript_variant_X4,_mRNA	ERCC1	Skel_muscle
H2AFV	Lymphnode		XM_543806.5	0.0347464	PREDICTED:_Canis_lupus_familiaris_G_protein-coupled_receptor,_class_C,_group_5,_member_D_(GPRC5D),_transcript_variant_X1,_mRNA	GPRC5D	Pancreas
PPID	Jejunum		XR_001318481.1	0.0347418	PREDICTED:_Canis_lupus_familiaris_uncharacterized_LOC106560145_(LOC106560145),_ncRNA	LOC106560145	#N/A
C1QA	Spleen		XM_844461.3	0.034716	PREDICTED:_Canis_lupus_familiaris_arylacetamide_deacetylase-like_4_(AADACL4),_mRNA	AADACL4	Pancreas
CSNK1A1	Spleen		XM_005640742.1	0.0346767	PREDICTED:_Canis_lupus_familiaris_insulin-like_growth_factor_binding_protein_2,_36kDa_(IGFBP2),_partial_mRNA	IGFBP2	Liver
USP14	Brain		XM_534303.4	0.034645	PREDICTED:_Canis_lupus_familiaris_ring_finger_protein_13_(RNF13),_transcript_variant_X1,_mRNA	RNF13	Brain
ZCCHC17	Brain		XM_005625020.2	0.0346369	PREDICTED:_Canis_lupus_familiaris_ribosomal_protein_L12_(RPL12),_transcript_variant_X1,_mRNA	RPL12	Lymphnode
MTX2	Pancreas		XM_014113053.1	0.034632	PREDICTED:_Canis_lupus_familiaris_secreted_protein,_acidic,_cysteine-rich_(osteonectin)_(SPARC),_transcript_variant_X2,_mRNA	SPARC	Lung
LRRC4C	Brain		XM_003639182.3	0.0346065	PREDICTED:_Canis_lupus_familiaris_RAB_GTPase_activating_protein_1-like_(RABGAP1L),_transcript_variant_X5,_mRNA	RABGAP1L	Kidney
MMS19	Heart		XM_003639316.3	0.0345717	PREDICTED:_Canis_lupus_familiaris_surfeit_6_(SURF6),_transcript_variant_X2,_mRNA	SURF6	#N/A
PTPMT1	Liver		XM_005626784.1	0.0345543	PREDICTED:_Canis_lupus_familiaris_RGP1_homolog,_RAB6A_GEF_complex_partner_1_(RGP1),_transcript_variant_X3,_mRNA	RGP1	#N/A
FBXL5	Kidney		XM_005631778.2	0.0345016	PREDICTED:_Canis_lupus_familiaris_mastermind-like_transcriptional_coactivator_3_(MAML3),_mRNA	MAML3	Pancreas
MRPL27	Kidney		XM_533237.5	0.0344423	PREDICTED:_Canis_lupus_familiaris_vacuolar_protein_sorting_51_homolog_(S._cerevisiae)_(VPS51),_mRNA	VPS51	Brain
RAB6A	Brain		NM_001003253.1	0.0344149	Canis_lupus_familiaris_mal,_T-cell_differentiation_protein_(MAL),_mRNA	MAL	Kidney
PSME1	Jejunum		XM_843976.2	0.0344086	PREDICTED:_Canis_lupus_familiaris_chromosome_14_open_reading_frame,_human_C1orf35_(C14H1orf35),_mRNA	C14H1orf35	Heart
ABHD12	Brain		XM_003434758.3	0.0343511	PREDICTED:_Canis_lupus_familiaris_motile_sperm_domain_containing_3_(MOSPD3),_transcript_variant_X1,_mRNA	MOSPD3	Liver
LAMP2	Liver		XR_001314995.1	0.0343511	PREDICTED:_Canis_lupus_familiaris_uncharacterized_LOC102151217_(LOC102151217),_transcript_variant_X10,_ncRNA	LOC102151217	#N/A
HEBP1	Spleen		XM_005633800.2	0.0343434	PREDICTED:_Canis_lupus_familiaris_olfactory_receptor_52L1-like_(LOC485325),_mRNA	LOC485325	Skel_muscle
CNRIP1	Brain		XM_014120534.1	0.0343392	PREDICTED:_Canis_lupus_familiaris_tetratricopeptide_repeat_domain_32_(TTC32),_transcript_variant_X2,_mRNA	TTC32	Skel_muscle
MAP1LC3A	Heart		XR_001314604.1	0.034331	PREDICTED:_Canis_lupus_familiaris_uncharacterized_LOC106557852_(LOC106557852),_ncRNA	LOC106557852	#N/A
KRTCAP2	Pancreas		XM_014110674.1	0.034296	PREDICTED:_Canis_lupus_familiaris_translation_initiation_factor_IF-2-like_(LOC102153593),_mRNA	LOC102153593	#N/A
WDR83OS	Lung		XM_003434930.3	0.0342478	PREDICTED:_Canis_lupus_familiaris_solute_carrier_family_30_(zinc_transporter),_member_1_(SLC30A1),_mRNA	SLC30A1	#N/A
EPHB6	Brain		XM_014119989.1	0.0342231	PREDICTED:_Canis_lupus_familiaris_plasminogen_activator,_urokinase_receptor_(PLAUR),_mRNA	PLAUR	Lung
GSPT2	Lymphnode		XM_014113997.1	0.0341812	PREDICTED:_Canis_lupus_familiaris_WW_domain_containing_oxidoreductase_(WWOX),_transcript_variant_X3,_mRNA	WWOX	Pancreas
C9H9orf142	Brain		NM_001002972.2	0.0341797	Canis_lupus_familiaris_inducible_T-cell_co-stimulator_(ICOS),_mRNA	ICOS	Lymphnode
APEH	Kidney		XM_014122013.1	0.034153	PREDICTED:_Canis_lupus_familiaris_testis_expressed_264_(TEX264),_transcript_variant_X4,_mRNA	TEX264	Kidney
FAM214A	Lymphnode		XM_014117445.1	0.0341297	PREDICTED:_Canis_lupus_familiaris_POU_class_3_homeobox_3_(POU3F3),_partial_mRNA	POU3F3	#N/A
BRK1	Lymphnode		XM_005624676.1	0.0341266	PREDICTED:_Canis_lupus_familiaris_transducer_of_ERBB2,_1_(TOB1),_mRNA	TOB1	#N/A
PYGB	Heart		XR_001317069.1	0.0340716	PREDICTED:_Canis_lupus_familiaris_uncharacterized_LOC102152031_(LOC102152031),_ncRNA	LOC102152031	#N/A
SF3A3	Lymphnode		XM_547645.5	0.0340514	PREDICTED:_Canis_lupus_familiaris_establishment_of_sister_chromatid_cohesion_N-acetyltransferase_1_(ESCO1),_transcript_variant_X2,_mRNA	ESCO1	Lymphnode
EIF3M	Lymphnode		XM_005641850.2	0.0340459	PREDICTED:_Canis_lupus_familiaris_protein_FAM127_(LOC100683691),_mRNA	LOC100683691	#N/A
CANX	Kidney		XR_291482.2	0.034034	PREDICTED:_Canis_lupus_familiaris_uncharacterized_LOC100682728_(LOC100682728),_ncRNA	LOC100682728	#N/A
LCORL///ANAPC13	Heart		XM_005641847.2	0.034019	PREDICTED:_Canis_lupus_familiaris_protein_FAM127_(LOC100683463),_mRNA	LOC100683463	#N/A
TAF9	Lymphnode		XM_014108149.1	0.0339912	PREDICTED:_Canis_lupus_familiaris_Ig_lambda_chain_V-I_region_BL2_(LOC607368),_transcript_variant_X7,_mRNA	LOC607368	Spleen
EIF3L	Kidney		XM_014108167.1	0.0339912	PREDICTED:_Canis_lupus_familiaris_Ig_lambda_chain_V-I_region_BL2_(LOC607368),_transcript_variant_X25,_mRNA	LOC607368	Spleen
MIA3	Liver		XM_014119930.1	0.0339399	PREDICTED:_Canis_lupus_familiaris_TRPM8_channel-associated_factor_1_(LOC482730),_transcript_variant_X3,_mRNA	LOC482730	Brain
CAPRIN1	Kidney		XM_014120041.1	0.033915	PREDICTED:_Canis_lupus_familiaris_store-operated_calcium_entry-associated_regulatory_factor_(SARAF),_transcript_variant_X2,_mRNA	SARAF	Brain
CHMP5	Lung		XR_292062.2	0.0339127	PREDICTED:_Canis_lupus_familiaris_DEAD_(Asp-Glu-Ala-Asp)_box_polypeptide_41_(DDX41),_transcript_variant_X2,_misc_RNA	DDX41	Lymphnode
CS	Skel_muscle		XM_005638900.2	0.0339031	PREDICTED:_Canis_lupus_familiaris_chromatin_assembly_factor_1,_subunit_B_(p60)_(CHAF1B),_transcript_variant_X2,_mRNA	CHAF1B	Lymphnode
SELK	Heart		XM_537050.5	0.0338861	PREDICTED:_Canis_lupus_familiaris_solute_carrier_family_30_(zinc_transporter),_member_7_(SLC30A7),_mRNA	SLC30A7	Pancreas
LOC477516	Brain		XM_005621714.2	0.0338804	PREDICTED:_Canis_lupus_familiaris_solute_carrier_family_9,_subfamily_A_(NHE3,_cation_proton_antiporter_3),_member_3_regulator_2_(SLC9A3R2),_transcript_variant_X1,_mRNA	SLC9A3R2	Lung
MRPS14	Skel_muscle		XM_005622466.2	0.033871	PREDICTED:_Canis_lupus_familiaris_sterol_O-acyltransferase_1_(SOAT1),_transcript_variant_X2,_mRNA	SOAT1	Lymphnode
HNRNPH3	Lung		XM_005629089.2	0.0338645	PREDICTED:_Canis_lupus_familiaris_transmembrane_protein_53_(TMEM53),_mRNA	TMEM53	Liver
FKBP2	Pancreas		XM_542385.2	0.0338624	PREDICTED:_Canis_lupus_familiaris_cOR51K1P_olfactory_receptor_family_51_subfamily_K-like_(COR51K1P),_mRNA	COR51K1P	Pancreas
CCDC90B	Skel_muscle		XM_542073.5	0.0338028	PREDICTED:_Canis_lupus_familiaris_ferredoxin_1-like_(FDX1L),_transcript_variant_X1,_mRNA	FDX1L	Brain
MRPL27	Kidney		XM_014114055.1	0.0337909	PREDICTED:_Canis_lupus_familiaris_ZFP90_zinc_finger_protein_(ZFP90),_transcript_variant_X5,_mRNA	ZFP90	#N/A
DCTN6	Brain		XR_295058.2	0.0337838	PREDICTED:_Canis_lupus_familiaris_polymerase_(RNA)_II_(DNA_directed)_polypeptide_E,_25kDa_(POLR2E),_transcript_variant_X1,_misc_RNA	POLR2E	Skel_muscle
UBL4A	Skel_muscle		XM_003639211.3	0.033761	PREDICTED:_Canis_lupus_familiaris_creatine_kinase,_brain_(CKB),_mRNA	CKB	Brain
LOC609216///LOC608052///RPS24///LOC479257	Spleen		XM_005617250.2	0.0337596	PREDICTED:_Canis_lupus_familiaris_ankyrin_repeat_and_KH_domain_containing_1_(ANKHD1),_transcript_variant_X3,_mRNA	ANKHD1	Lymphnode
GPBP1	Brain		XM_014120180.1	0.0337423	PREDICTED:_Canis_lupus_familiaris_zinc_finger_protein_705A_(LOC482938),_transcript_variant_X2,_mRNA	LOC482938	Lymphnode
CACNB3	Brain		XM_005627483.2	0.0337154	PREDICTED:_Canis_lupus_familiaris_uncharacterized_LOC102151580_(LOC102151580),_mRNA	LOC102151580	#N/A
ARID4B	Lung		XM_014121683.1	0.0337154	PREDICTED:_Canis_lupus_familiaris_LIM_and_cysteine-rich_domains_1_(LMCD1),_transcript_variant_X2,_mRNA	LMCD1	Skel_muscle
NGEF	Brain		XR_295519.2	0.0337079	PREDICTED:_Canis_lupus_familiaris_uncharacterized_LOC102152084_(LOC102152084),_transcript_variant_X1,_ncRNA	LOC102152084	#N/A
NFU1	Skel_muscle		XM_536594.5	0.0336957	PREDICTED:_Canis_lupus_familiaris_14-3-3_protein_theta-like_(LOC479459),_mRNA	LOC479459	#N/A
VPS28	Jejunum		XM_543238.5	0.0336572	PREDICTED:_Canis_lupus_familiaris_stanniocalcin_1_(STC1),_mRNA	STC1	Pancreas
DSTN	Lung		XM_005619428.2	0.0336323	PREDICTED:_Canis_lupus_familiaris_ANKH_inorganic_pyrophosphate_transport_regulator_(ANKH),_mRNA	ANKH	Pancreas
OAZ2	Brain		XM_532351.5	0.0336066	PREDICTED:_Canis_lupus_familiaris_cytochrome_c-1_(CYC1),_mRNA	CYC1	Heart
MPRIP	Heart		XM_014114858.1	0.0335883	PREDICTED:_Canis_lupus_familiaris_tripartite_motif_containing_28_(TRIM28),_mRNA	TRIM28	Lymphnode
SNRPC	Lymphnode		XM_005632821.2	0.0335878	PREDICTED:_Canis_lupus_familiaris_synaptonemal_complex_central_element_protein_2_(SYCE2),_transcript_variant_X3,_mRNA	SYCE2	Heart
SEL1L	Pancreas		XR_001318017.1	0.0335796	PREDICTED:_Canis_lupus_familiaris_lysine-rich_coiled-coil_1_(KRCC1),_transcript_variant_X4,_misc_RNA	KRCC1	Pancreas
ADGRF5	Lung		XM_003431967.1	0.033543	PREDICTED:_Canis_lupus_familiaris_olfactory_receptor_11G2-like_(LOC100686225),_mRNA	LOC100686225	#N/A
IVD	Kidney		XM_014106860.1	0.0335413	PREDICTED:_Canis_lupus_familiaris_signal-regulatory_protein_beta-1_isoform_3-like_(LOC477182),_mRNA	LOC477182	#N/A
VCAM1	Spleen		XM_014117303.1	0.0334764	PREDICTED:_Canis_lupus_familiaris_serine_hydrolase-like_2_(SERHL2),_transcript_variant_X2,_mRNA	SERHL2	Pancreas
TSPAN6	Lung		XM_014119998.1	0.0334237	PREDICTED:_Canis_lupus_familiaris_collagen_alpha-1(I)_chain-like_(LOC106559839),_mRNA	LOC106559839	#N/A
ANK3	Heart		XM_005639279.2	0.0333826	PREDICTED:_Canis_lupus_familiaris_alpha-kinase_1_(ALPK1),_transcript_variant_X2,_mRNA	ALPK1	Brain
DBNDD2	Brain		XM_005626788.2	0.0333778	PREDICTED:_Canis_lupus_familiaris_sperm_associated_antigen_8_(SPAG8),_mRNA	SPAG8	#N/A
CAMK1D	Brain		XR_001314735.1	0.033367	PREDICTED:_Canis_lupus_familiaris_uncharacterized_LOC106557925_(LOC106557925),_ncRNA	LOC106557925	#N/A
IK	Lymphnode		XM_005620599.1	0.0333598	PREDICTED:_Canis_lupus_familiaris_translation_initiation_factor_IF-2-like_(LOC102154293),_mRNA	LOC102154293	#N/A
DTNBP1	Brain		NM_001031817.1	0.0333333	Canis_lupus_familiaris_somatostatin_receptor_2_(SSTR2),_mRNA	SSTR2	Brain
MKKS	Kidney		XM_014112397.1	0.03329	PREDICTED:_Canis_lupus_familiaris_family_with_sequence_similarity_169,_member_B_(FAM169B),_mRNA	FAM169B	#N/A
RAB12	Skel_muscle		XM_850296.5	0.033288	PREDICTED:_Canis_lupus_familiaris_membrane-spanning_4-domains_subfamily_A_member_7_(LOC612564),_mRNA	LOC612564	Spleen
NBN	Heart		XM_005633781.1	0.0332668	PREDICTED:_Canis_lupus_familiaris_nascent_polypeptide-associated_complex_subunit_alpha,_muscle-specific_form-like_(LOC102154166),_mRNA	LOC102154166	#N/A
AHCYL1	Brain		XM_014107026.1	0.033237	PREDICTED:_Canis_lupus_familiaris_serine/arginine-rich_splicing_factor_4_(SRSF4),_mRNA	SRSF4	Lymphnode
CDC123	Heart		XR_001314692.1	0.0332286	PREDICTED:_Canis_lupus_familiaris_uncharacterized_LOC102151868_(LOC102151868),_transcript_variant_X2,_ncRNA	LOC102151868	#N/A
MMD	Brain		XM_005616975.2	0.0331851	PREDICTED:_Canis_lupus_familiaris_ankyrin_repeat_domain-containing_protein_26-like_(LOC102157036),_mRNA	LOC102157036	#N/A
DYNC1LI2	Brain		XM_540076.5	0.0331811	PREDICTED:_Canis_lupus_familiaris_ribonucleotide_reductase_M2_(RRM2),_mRNA	RRM2	Lymphnode
MOBP	Brain		XR_001317044.1	0.0331727	PREDICTED:_Canis_lupus_familiaris_uncharacterized_LOC102151191_(LOC102151191),_transcript_variant_X1,_ncRNA	LOC102151191	#N/A
ADI1	Liver		XR_001315268.1	0.0331439	PREDICTED:_Canis_lupus_familiaris_chromosome_35_open_reading_frame,_human_C6orf201_(C35H6orf201),_transcript_variant_X1,_misc_RNA	C35H6orf201	#N/A
ARPP21	Brain		XM_014108308.1	0.0330969	PREDICTED:_Canis_lupus_familiaris_uncharacterized_LOC106557874_(LOC106557874),_mRNA	LOC106557874	#N/A
FBXW7	Brain		XM_853403.3	0.0330843	PREDICTED:_Canis_lupus_familiaris_ribosomal_protein_L8_(RPL8),_mRNA	RPL8	Lymphnode
RYBP	Lung		XR_294908.2	0.0330661	PREDICTED:_Canis_lupus_familiaris_uncharacterized_LOC102151882_(LOC102151882),_ncRNA	LOC102151882	#N/A
TBC1D19	Brain		XM_005631352.2	0.0330652	PREDICTED:_Canis_lupus_familiaris_solute_carrier_family_22,_member_18_(SLC22A18),_mRNA	SLC22A18	Liver
PAPSS1	Brain		XR_001318050.1	0.0330579	PREDICTED:_Canis_lupus_familiaris_uncharacterized_LOC102156680_(LOC102156680),_transcript_variant_X1,_ncRNA	LOC102156680	#N/A
PCNP	Lung		XM_005639773.2	0.0330515	PREDICTED:_Canis_lupus_familiaris_ALG3,_alpha-1,3-_mannosyltransferase_(ALG3),_transcript_variant_X3,_mRNA	ALG3	Liver
UBE2K	Brain		XM_014114994.1	0.0330508	PREDICTED:_Canis_lupus_familiaris_uncharacterized_LOC106558988_(LOC106558988),_mRNA	LOC106558988	#N/A
BRD2	Lung		XM_539341.3	0.0330138	PREDICTED:_Canis_lupus_familiaris_olfactory_receptor_2L2-like_(LOC482222),_mRNA	LOC482222	Skel_muscle
NME1///NME1	Brain		XM_847170.4	0.0329973	PREDICTED:_Canis_lupus_familiaris_chromosome_20_open_reading_frame,_human_C19orf60_(C20H19orf60),_mRNA	C20H19orf60	Skel_muscle
ANAPC11	Skel_muscle		NM_001002973.1	0.0329957	Canis_lupus_familiaris_basic_helix-loop-helix_family,_member_e41_(BHLHE41),_mRNA	BHLHE41	Brain
EHHADH	Pancreas		XM_005634528.2	0.0329847	PREDICTED:_Canis_lupus_familiaris_ring_finger_protein_7_(RNF7),_transcript_variant_X1,_mRNA	RNF7	Skel_muscle
NAA20	Heart		XM_005642488.1	0.0329218	PREDICTED:_Canis_lupus_familiaris_C1q_and_tumor_necrosis_factor_related_protein_8_(C1QTNF8),_mRNA	C1QTNF8	#N/A
EZR	Jejunum		XM_539849.3	0.0329087	PREDICTED:_Canis_lupus_familiaris_olfactory_receptor_2F1-like_(LOC482733),_mRNA	LOC482733	Skel_muscle
BBS2	Brain		NM_001013850.1	0.0328746	Canis_lupus_familiaris_angio-associated,_migratory_cell_protein_(AAMP),_mRNA	AAMP	Heart
HSPBP1	Brain		XM_543292.4	0.0328746	PREDICTED:_Canis_lupus_familiaris_sialidase_2_(cytosolic_sialidase)_(NEU2),_transcript_variant_X2,_mRNA	NEU2	Jejunum
ZNF706	Pancreas		XM_005620245.2	0.0328533	PREDICTED:_Canis_lupus_familiaris_jun_proto-oncogene_(JUN),_mRNA	JUN	Lung
VOPP1	Brain		XM_005631743.2	0.0328428	PREDICTED:_Canis_lupus_familiaris_Fas_(TNFRSF6)-associated_via_death_domain_(FADD),_mRNA	FADD	Pancreas
SPAG7	Heart		XM_005626162.2	0.0328384	PREDICTED:_Canis_lupus_familiaris_centrosomal_protein_68kDa_(CEP68),_transcript_variant_X2,_mRNA	CEP68	Lung
UST	Brain		XM_843925.4	0.0328176	PREDICTED:_Canis_lupus_familiaris_death-associated_protein_(DAP),_mRNA	DAP	Kidney
UBE2I	Lymphnode		XM_005617285.2	0.0327952	PREDICTED:_Canis_lupus_familiaris_IK_cytokine,_down-regulator_of_HLA_II_(IK),_mRNA	IK	Spleen
SRSF4	Lymphnode		XM_014112775.1	0.0327654	PREDICTED:_Canis_lupus_familiaris_peptidylprolyl_isomerase_F_(PPIF),_mRNA	PPIF	Heart
SRSF7	Lymphnode		XM_014121836.1	0.0327456	PREDICTED:_Canis_lupus_familiaris_collagen_alpha-1(I)_chain-like_(LOC106560107),_mRNA	LOC106560107	#N/A
ROGDI	Kidney		XM_005629331.2	0.0327273	PREDICTED:_Canis_lupus_familiaris_ribosomal_protein_S3A_(RPS3A),_mRNA	RPS3A	#N/A
HLTF	Lymphnode		XM_014114953.1	0.0327215	PREDICTED:_Canis_lupus_familiaris_troponin_I_type_1_(skeletal,_slow)_(TNNI1),_mRNA	TNNI1	#N/A
LOC477944	Heart		XM_539144.3	0.0327198	PREDICTED:_Canis_lupus_familiaris_mediator_complex_subunit_30_(MED30),_mRNA	MED30	Skel_muscle
BANF1	Skel_muscle		XM_014122292.1	0.0327181	PREDICTED:_Canis_lupus_familiaris_ADAMTS-like_5_(ADAMTSL5),_mRNA	ADAMTSL5	Heart
WDR83OS	Lung		XM_003432292.2	0.0326945	PREDICTED:_Canis_lupus_familiaris_IKAROS_family_zinc_finger_1_(Ikaros)_(IKZF1),_transcript_variant_X10,_mRNA	IKZF1	Lymphnode
PDE1A	Brain		XM_005638352.1	0.0326895	PREDICTED:_Canis_lupus_familiaris_cation_channel,_sperm_associated_2_(CATSPER2),_transcript_variant_X1,_mRNA	CATSPER2	Pancreas
LOC610215///LOC607559///LOC477309	Lymphnode		XM_005616098.1	0.0326371	PREDICTED:_Canis_lupus_familiaris_zinc_finger_protein_444_(ZNF444),_transcript_variant_X1,_mRNA	ZNF444	#N/A
NNT	Heart		XM_005620655.2	0.0326241	PREDICTED:_Canis_lupus_familiaris_short_chain_dehydrogenase/reductase_family_42E,_member_1_(SDR42E1),_transcript_variant_X1,_mRNA	SDR42E1	Liver
SCAF8	Lymphnode		XM_005622777.2	0.0326198	PREDICTED:_Canis_lupus_familiaris_phosphomevalonate_kinase_(PMVK),_transcript_variant_X5,_mRNA	PMVK	Kidney
RPN1	Pancreas		XM_014113988.1	0.0326193	PREDICTED:_Canis_lupus_familiaris_short_chain_dehydrogenase/reductase_family_42E,_member_1_(SDR42E1),_transcript_variant_X2,_mRNA	SDR42E1	Liver
TMED5	Liver		XM_540873.5	0.0326168	PREDICTED:_Canis_lupus_familiaris_SAC3_domain_containing_1_(SAC3D1),_transcript_variant_X1,_mRNA	SAC3D1	Jejunum
SPAG7	Skel_muscle		XM_005631331.2	0.0325945	PREDICTED:_Canis_lupus_familiaris_MOB_kinase_activator_2_(MOB2),_transcript_variant_X3,_mRNA	MOB2	Lung
PI4KA	Brain		XM_536046.5	0.0325823	PREDICTED:_Canis_lupus_familiaris_pleckstrin_homology_domain_containing,_family_M,_member_3_(PLEKHM3),_transcript_variant_X1,_mRNA	PLEKHM3	Spleen
TOMM5	Heart		XM_532871.5	0.0325792	PREDICTED:_Canis_lupus_familiaris_tyrosine_3-monooxygenase/tryptophan_5-monooxygenase_activation_protein,_theta_(YWHAQ),_mRNA	YWHAQ	Brain
ACSL3	Brain		XR_001318537.1	0.0325792	PREDICTED:_Canis_lupus_familiaris_uncharacterized_LOC106560195_(LOC106560195),_ncRNA	LOC106560195	#N/A
POLR2E	Skel_muscle		XM_014110525.1	0.0325444	PREDICTED:_Canis_lupus_familiaris_uncharacterized_LOC488306_(LOC488306),_mRNA	LOC488306	#N/A
ETFDH	Heart		XM_005628420.2	0.0325397	PREDICTED:_Canis_lupus_familiaris_hypoxia_inducible_lipid_droplet-associated_(HILPDA),_mRNA	HILPDA	#N/A
PKP4	Brain		XM_005639329.2	0.0325309	PREDICTED:_Canis_lupus_familiaris_uncharacterized_LOC102157305_(LOC102157305),_mRNA	LOC102157305	#N/A
GPS1	Kidney		XM_534088.5	0.0325279	PREDICTED:_Canis_lupus_familiaris_HIV-1_Tat_interactive_protein_2,_30kDa_(HTATIP2),_transcript_variant_X1,_mRNA	HTATIP2	Jejunum
SAP18///LOC475060	Lymphnode		XM_014119840.1	0.0325132	PREDICTED:_Canis_lupus_familiaris_ral_guanine_nucleotide_dissociation_stimulator-like_(LOC100856210),_transcript_variant_X1,_mRNA	LOC100856210	#N/A
S100A10	Lung		XM_005620401.2	0.0324878	PREDICTED:_Canis_lupus_familiaris_solute_carrier_family_35_member_E2_(LOC489590),_transcript_variant_X2,_mRNA	LOC489590	Liver
PSIP1	Lymphnode		XM_848862.3	0.0324495	PREDICTED:_Canis_lupus_familiaris_factor_interacting_with_PAPOLA_and_CPSF1_(FIP1L1),_mRNA	FIP1L1	Pancreas
LOC608718///GDI2	Lymphnode		XM_005630958.2	0.0324462	PREDICTED:_Canis_lupus_familiaris_HMG-box_transcription_factor_1_(HBP1),_transcript_variant_X2,_mRNA	HBP1	Lung
HSD17B12	Liver		XM_848955.3	0.0324074	PREDICTED:_Canis_lupus_familiaris_Ras-related_associated_with_diabetes_(RRAD),_mRNA	RRAD	Heart
ARPC5L	Lymphnode		XM_541581.5	0.0323915	PREDICTED:_Canis_lupus_familiaris_zinc_finger_protein_576_(ZNF576),_transcript_variant_X2,_mRNA	ZNF576	Lymphnode
AEBP2	Heart		XM_005638154.2	0.0323834	PREDICTED:_Canis_lupus_familiaris_E2F_transcription_factor_5,_p130-binding_(E2F5),_partial_mRNA	E2F5	Kidney
PDCD6///LOC489131	Brain		XM_005625897.1	0.0323757	PREDICTED:_Canis_lupus_familiaris_H1_histone_family,_member_0_(H1F0),_mRNA	H1F0	Skel_muscle
SSX2IP	Brain		XM_005628038.2	0.0323741	PREDICTED:_Canis_lupus_familiaris_tissue_specific_transplantation_antigen_P35B_(TSTA3),_transcript_variant_X2,_mRNA	TSTA3	Lymphnode
[truncated: 29,533 more rows]

## Sheet: Skin2_BGI
UBB	Brain		NR_110394.1	41.8194	Canis_lupus_familiaris_RNA,_7SL,_cytoplasmic_1_(RN7SL1),_SRP_RNA	RN7SL1	#N/A		Brain	Heart	Jejunum	Kidney	Liver	Lung	Lymphnode	Pancreas	Skel_muscle	Spleen
RTN4	Brain		XM_005642274.1	17.9715	PREDICTED:_Canis_lupus_familiaris_basic_proline-rich_protein-like_(LOC102152225),_mRNA	LOC102152225	#N/A	0.133419	2.84177	6.24909	5.72943	5.71668	2.92003	9.99382	35.4816	10.385	4.31177	2.90356
LOC608147	Brain		XM_005642273.1	17.3108	PREDICTED:_Canis_lupus_familiaris_collagen_alpha-1(I)_chain-like_(LOC102152155),_mRNA	LOC102152155	#N/A
CPE	Brain		NR_128818.1	11.5	Canis_lupus_familiaris_microRNA_8865_(MIR8865),_microRNA	MIR8865	#N/A
TUBA1B	Brain		XM_003433511.2	2.56758	PREDICTED:_Canis_lupus_familiaris_keratin_5,_type_II_(KRT5),_mRNA	KRT5	#N/A
CLU	Brain		XR_001317756.1	2.2268	PREDICTED:_Canis_lupus_familiaris_uncharacterized_LOC106559749_(LOC106559749),_ncRNA	LOC106559749	#N/A
RPL9	Lymphnode		NM_001253744.1	2.0359	Canis_lupus_familiaris_keratin_15,_type_I_(KRT15),_mRNA	KRT15	#N/A
RPL19	Lymphnode		NM_001253741.1	1.82629	Canis_lupus_familiaris_keratin_14_(KRT14),_mRNA	KRT14	#N/A
CALM2	Brain		XM_536549.4	1.7658	PREDICTED:_Canis_lupus_familiaris_ribosomal_protein_S25_(RPS25),_mRNA	RPS25	#N/A
RPS26	Lymphnode		XM_542128.4	1.69437	PREDICTED:_Canis_lupus_familiaris_ribosomal_protein_S28_(RPS28),_mRNA	RPS28	Kidney
GNAS	Brain		XM_014121825.1	1.61741	PREDICTED:_Canis_lupus_familiaris_ribosomal_protein_L36_(RPL36),_mRNA	RPL36	Lymphnode
SNAP25	Brain		NR_049349.1	1.56667	Canis_lupus_familiaris_microRNA_1843_(MIR1843),_microRNA	MIR1843	#N/A
LOC478701	Brain		NM_001003392.1	1.54462	Canis_lupus_familiaris_keratin_1,_type_II_(KRT1),_mRNA	KRT1	Pancreas
LOC607732	Lymphnode		XR_001316822.1	1.4315	PREDICTED:_Canis_lupus_familiaris_uncharacterized_LOC106559238_(LOC106559238),_ncRNA	LOC106559238	#N/A
LOC610558///LOC480221///RPL17///LOC474501	Lymphnode		XM_003638833.3	1.28423	PREDICTED:_Canis_lupus_familiaris_lectin,_galactoside-binding,_soluble,_7B_(LGALS7B),_mRNA	LGALS7B	#N/A
LOC611548///LOC610897///LOC610783///LOC609859///RPL31///LOC609515///LOC609137///LOC608415///LOC608123///LOC607191///LOC607190///LOC607092///LOC490332///LOC488227///LOC485770///LOC483279///LOC481543	Lymphnode		XM_014114295.1	1.25673	PREDICTED:_Canis_lupus_familiaris_60S_ribosomal_protein_L23a_(LOC106558887),_mRNA	LOC106558887	#N/A
RPS29	Lymphnode		NM_001286939.1	1.19912	Canis_lupus_familiaris_ribosomal_protein_L7a_(RPL7A),_mRNA	RPL7A	Lymphnode
LOC481915///PEBP1	Brain		XM_536749.4	1.19201	PREDICTED:_Canis_lupus_familiaris_ribosomal_protein_L13_(RPL13),_mRNA	RPL13	Lymphnode
LOC611750///LOC610558///LOC607592///LOC480221///LOC475097///RPL17///LOC474501	Lymphnode		XM_005619116.2	1.11316	PREDICTED:_Canis_lupus_familiaris_adipogenesis_regulatory_factor_(ADIRF),_mRNA	ADIRF	#N/A
LOC608772///LOC476717	Lymphnode		XM_014107213.1	1.10032	PREDICTED:_Canis_lupus_familiaris_ribosomal_protein_S21_(RPS21),_transcript_variant_X2,_mRNA	RPS21	#N/A
RPS20	Lymphnode		XM_005639430.2	1.09431	PREDICTED:_Canis_lupus_familiaris_ribosomal_protein_L24_(RPL24),_mRNA	RPL24	Lymphnode
HSPA8	Brain		XM_533581.5	1.09012	PREDICTED:_Canis_lupus_familiaris_ribosomal_protein_L28_(RPL28),_mRNA	RPL28	Lymphnode
RPL35	Lymphnode		XM_859809.4	1.07877	PREDICTED:_Canis_lupus_familiaris_ribosomal_protein_S13_(RPS13),_mRNA	RPS13	Lymphnode
MDH1	Heart		XM_005618155.2	1.06783	PREDICTED:_Canis_lupus_familiaris_ribosomal_protein_S23_(RPS23),_mRNA	RPS23	Lymphnode
LOC609216///LOC608052///RPS24///LOC479257	Lymphnode		XM_005624299.2	1.00614	PREDICTED:_Canis_lupus_familiaris_leucine-rich_repeat-containing_protein_37B-like_(LOC102151216),_mRNA	LOC102151216	#N/A
UBB	Brain		XR_001314422.1	0.991342	PREDICTED:_Canis_lupus_familiaris_ribosomal_protein_S21_(RPS21),_transcript_variant_X1,_misc_RNA	RPS21	#N/A
RPS17	Lymphnode		NM_001252169.1	0.947266	Canis_lupus_familiaris_ribosomal_protein_L32_(RPL32),_mRNA	RPL32	Lymphnode
ATP5B	Heart		XM_005633903.1	0.909318	PREDICTED:_Canis_lupus_familiaris_tumor_protein,_translationally-controlled_1_(TPT1),_mRNA	TPT1	Pancreas
RPS11	Lymphnode		XM_014116589.1	0.903715	PREDICTED:_Canis_lupus_familiaris_keratin_10,_type_I_(KRT10),_transcript_variant_X2,_mRNA	KRT10	Lung
LOC608415	Lymphnode		XM_014116590.1	0.89603	PREDICTED:_Canis_lupus_familiaris_keratin_10,_type_I_(KRT10),_transcript_variant_X3,_mRNA	KRT10	Lung
RPS11	Spleen		NM_001003349.2	0.887166	Canis_lupus_familiaris_actin_gamma_1_(ACTG1),_mRNA	ACTG1	Jejunum
LOC612156///LOC612118///LOC610683///LOC610259///LOC610211///LOC610049///LOC609929///LOC608830///LOC607825///LOC607078///LOC606857///LOC492077///LOC491880///LOC490340///LOC490271///LOC489216///LOC488702///LOC488656///LOC488591///LOC488411///LOC487581///LOC487478///LOC486803///LOC485733///LOC483045///LOC482010///LOC480206///LOC479206///LOC478030///LOC477441///LOC476906///LOC475187///GAPDH	Skel_muscle		XM_003432586.3	0.883882	PREDICTED:_Canis_lupus_familiaris_lectin,_galactoside-binding,_soluble,_7B_(LGALS7B),_mRNA	LGALS7B	#N/A
PRNP	Brain		NM_001003295.2	0.869213	Canis_lupus_familiaris_heat_shock_27kDa_protein_1_(HSPB1),_mRNA	HSPB1	Heart
SLC1A3	Brain		XM_533590.4	0.868354	PREDICTED:_Canis_lupus_familiaris_ribosomal_protein_S9_(RPS9),_mRNA	RPS9	Lymphnode
RPL19	Lymphnode		XM_005638818.1	0.865108	PREDICTED:_Canis_lupus_familiaris_keratin_associated_protein_8-1_(KRTAP8-1),_mRNA	KRTAP8-1	#N/A
UCHL1	Brain		XM_005630093.1	0.828141	PREDICTED:_Canis_lupus_familiaris_ribosomal_protein_S7_(RPS7),_mRNA	RPS7	Lymphnode
GDPD2	Brain		XM_014116452.1	0.827788	PREDICTED:_Canis_lupus_familiaris_leucine-rich_repeat-containing_protein_37A3-like_(LOC106557525),_mRNA	LOC106557525	#N/A
RPS14	Lymphnode		XM_005616513.2	0.827586	PREDICTED:_Canis_lupus_familiaris_ribosomal_protein_S19_(RPS19),_mRNA	RPS19	Lymphnode
LOC607874	Liver		XR_001314642.1	0.823615	PREDICTED:_Canis_lupus_familiaris_uncharacterized_LOC106557891_(LOC106557891),_transcript_variant_X1,_ncRNA	LOC106557891	#N/A
LOC612949///LOC611548///LOC610897///LOC610783///LOC610034///LOC609859///RPL31///LOC609522///LOC609515///LOC609137///LOC608415///LOC608123///LOC607191///LOC607190///LOC607092///LOC490332///LOC488227///LOC485770///LOC483279///LOC481543	Lymphnode		XM_535079.4	0.809009	PREDICTED:_Canis_lupus_familiaris_ribosomal_protein_S20_(RPS20),_mRNA	RPS20	Lymphnode
LOC479765///LOC478212	Lymphnode		XM_005638819.2	0.804775	PREDICTED:_Canis_lupus_familiaris_keratin-associated_protein_7-1_(KRTAP7-1),_mRNA	KRTAP7-1	#N/A
RPS27A	Lymphnode		XM_005637413.1	0.784615	PREDICTED:_Canis_lupus_familiaris_keratin,_type_II_cytoskeletal_1b_(LOC100683333),_mRNA	LOC100683333	#N/A
UQCRH	Skel_muscle		XM_533197.4	0.7833	PREDICTED:_Canis_lupus_familiaris_ribosomal_protein,_large,_P2_(RPLP2),_mRNA	RPLP2	Lymphnode
LOC609896	Brain		XM_005627007.2	0.779525	PREDICTED:_Canis_lupus_familiaris_gelsolin_(GSN),_mRNA	GSN	Lung
LOC477508	Kidney		XM_848130.3	0.759207	PREDICTED:_Canis_lupus_familiaris_ribosomal_protein_S29_(RPS29),_mRNA	RPS29	Lymphnode
ACTG1	Jejunum		NM_001287023.1	0.725228	Canis_lupus_familiaris_vimentin_(VIM),_mRNA	VIM	Lung
LOC479600	Brain		NM_001003350.1	0.708786	Canis_lupus_familiaris_fms-related_tyrosine_kinase_3_ligand_(FLT3LG),_mRNA	FLT3LG	Lymphnode
CHN1	Brain		XM_005618495.2	0.684573	PREDICTED:_Canis_lupus_familiaris_elongation_factor_1-alpha_1_(LOC102155289),_mRNA	LOC102155289	#N/A
RPS13	Lymphnode		XR_296930.1	0.682353	PREDICTED:_Canis_lupus_familiaris_uncharacterized_LOC102151481_(LOC102151481),_ncRNA	LOC102151481	#N/A
RPS27A	Lymphnode		XM_005624741.2	0.681079	PREDICTED:_Canis_lupus_familiaris_testis_expressed_14_(TEX14),_transcript_variant_X10,_mRNA	TEX14	Lymphnode
PTGDS	Brain		NM_001251958.1	0.672496	Canis_lupus_familiaris_ribosomal_protein_L18_(RPL18),_mRNA	RPL18	#N/A
LOC612295///LOC492081///GLUL	Brain		XM_535773.5	0.671343	PREDICTED:_Canis_lupus_familiaris_ribosomal_protein_L35a_(RPL35A),_mRNA	RPL35A	Lymphnode
SPARCL1	Brain		XM_533949.5	0.660094	PREDICTED:_Canis_lupus_familiaris_eukaryotic_translation_elongation_factor_2_(EEF2),_mRNA	EEF2	Pancreas
MDH1	Heart		XM_003434617.3	0.643594	PREDICTED:_Canis_lupus_familiaris_transmembrane_protein_107_(TMEM107),_mRNA	TMEM107	Lung
RPS7	Lymphnode		XM_005642378.1	0.630894	PREDICTED:_Canis_lupus_familiaris_keratin-associated_protein_9-2-like_(LOC100684921),_mRNA	LOC100684921	#N/A
YWHAE	Brain		XM_005636025.2	0.62775	PREDICTED:_Canis_lupus_familiaris_ribosomal_protein,_large,_P0_(RPLP0),_transcript_variant_X1,_mRNA	RPLP0	#N/A
LOC612156///LOC612118///LOC611333///LOC610683///LOC610309///LOC610259///LOC610211///LOC610049///LOC609929///LOC608830///LOC608479///LOC607825///LOC607078///LOC606857///LOC492077///LOC491880///LOC490340///LOC490271///LOC489985///LOC489216///LOC488702///LOC488656///LOC488591///LOC488411///LOC487581///LOC487478///LOC486803///LOC486572///LOC485733///LOC483045///LOC482010///LOC480206///LOC479206///LOC…	Skel_muscle		NM_001195845.2	0.625597	Canis_lupus_familiaris_actin,_beta_(ACTB),_mRNA	ACTB	Skel_muscle
COX4I1	Heart		XM_005621704.2	0.6231	PREDICTED:_Canis_lupus_familiaris_ribosomal_protein_S2_(RPS2),_transcript_variant_X1,_mRNA	RPS2	#N/A
LOC608703///RPL26	Lymphnode		XR_001316505.1	0.620861	PREDICTED:_Canis_lupus_familiaris_uncharacterized_LOC106559003_(LOC106559003),_transcript_variant_X1,_ncRNA	LOC106559003	#N/A
GPM6A	Brain		XM_003432509.3	0.612121	PREDICTED:_Canis_lupus_familiaris_thymosin_beta-4_(LOC100683370),_mRNA	LOC100683370	#N/A
LOC479004///LOC476842	Spleen		XM_005624742.2	0.606411	PREDICTED:_Canis_lupus_familiaris_testis_expressed_14_(TEX14),_transcript_variant_X9,_mRNA	TEX14	Lymphnode
PPIA	Brain		XR_291957.1	0.602537	PREDICTED:_Canis_lupus_familiaris_uncharacterized_LOC102151819_(LOC102151819),_transcript_variant_X1,_ncRNA	LOC102151819	#N/A
VSNL1	Brain		XM_846316.4	0.602165	PREDICTED:_Canis_lupus_familiaris_lymphocyte_antigen_6_complex,_locus_D_(LY6D),_mRNA	LY6D	Pancreas
CPE	Brain		XM_005642062.1	0.601222	PREDICTED:_Canis_lupus_familiaris_solute_carrier_family_25_(mitochondrial_carrier;_adenine_nucleotide_translocator),_member_6_(SLC25A6),_mRNA	SLC25A6	Kidney
LOC476842	Lymphnode		XM_536063.5	0.594896	PREDICTED:_Canis_lupus_familiaris_ribosomal_protein_L37a_(RPL37A),_partial_mRNA	RPL37A	#N/A
H3F3B	Lung		XM_857181.4	0.59411	PREDICTED:_Canis_lupus_familiaris_ribosomal_protein_S8_(RPS8),_mRNA	RPS8	Lymphnode
LOC610558///LOC480221///RPL17///LOC474501	Lymphnode		NM_001252170.1	0.591813	Canis_lupus_familiaris_ribosomal_protein_S6_(RPS6),_mRNA	RPS6	#N/A
CFL1	Brain		XM_545329.5	0.585851	PREDICTED:_Canis_lupus_familiaris_desmoplakin_(DSP),_mRNA	DSP	Heart
SCD	Brain		XM_005624521.2	0.585124	PREDICTED:_Canis_lupus_familiaris_keratin-associated_protein_3-1_(LOC102151669),_mRNA	LOC102151669	#N/A
SLC39A10	Brain		NM_001003102.2	0.583501	Canis_lupus_familiaris_ribosomal_protein_L27_(RPL27),_mRNA	RPL27	Lymphnode
ATPIF1	Heart		XM_005617178.2	0.570766	PREDICTED:_Canis_lupus_familiaris_calmodulin-like_5_(CALML5),_mRNA	CALML5	Skel_muscle
HSP90AA1	Brain		XM_005616591.2	0.568966	PREDICTED:_Canis_lupus_familiaris_ribosomal_protein_S16_(RPS16),_mRNA	RPS16	Lymphnode
EIF4A2	Brain		XM_533877.5	0.565414	PREDICTED:_Canis_lupus_familiaris_ribosomal_protein_L18a_(RPL18A),_mRNA	RPL18A	Lymphnode
LOC612644	Heart		XM_014116588.1	0.563202	PREDICTED:_Canis_lupus_familiaris_keratin_10,_type_I_(KRT10),_transcript_variant_X1,_mRNA	KRT10	Lung
PGAM1	Brain		XM_847967.4	0.555891	PREDICTED:_Canis_lupus_familiaris_ubiquitin_C_(UBC),_mRNA	UBC	#N/A
SPARCL1	Brain		XM_853403.3	0.553895	PREDICTED:_Canis_lupus_familiaris_ribosomal_protein_L8_(RPL8),_mRNA	RPL8	Lymphnode
RPS23	Lymphnode		XM_005629331.2	0.55	PREDICTED:_Canis_lupus_familiaris_ribosomal_protein_S3A_(RPS3A),_mRNA	RPS3A	#N/A
GPI///LOC479379	Skel_muscle		XM_014111642.1	0.548718	PREDICTED:_Canis_lupus_familiaris_ribosomal_protein_L10_(RPL10),_transcript_variant_X2,_mRNA	RPL10	Lymphnode
EIF1	Brain		XR_296210.2	0.545161	PREDICTED:_Canis_lupus_familiaris_uncharacterized_LOC102152058_(LOC102152058),_ncRNA	LOC102152058	#N/A
UBA52	Spleen		NM_001252225.1	0.540698	Canis_lupus_familiaris_ribosomal_protein_L27a_(RPL27A),_mRNA	RPL27A	#N/A
ARL6IP1	Lymphnode		XM_005624513.1	0.540356	PREDICTED:_Canis_lupus_familiaris_keratin-associated_protein_2-4-like_(LOC608045),_mRNA	LOC608045	#N/A
LOC606947	Lymphnode		NM_001252411.1	0.533608	Canis_lupus_familiaris_ribosomal_protein_L14_(RPL14),_mRNA	RPL14	Lymphnode
LOC608877///LOC607909///LOC485162///MDH2///LOC482601	Heart		XM_005628291.2	0.530451	PREDICTED:_Canis_lupus_familiaris_alveolar_macrophage_chemotactic_factor-like_(LOC106557449),_mRNA	LOC106557449	#N/A
YWHAB	Brain		XM_546480.4	0.528937	PREDICTED:_Canis_lupus_familiaris_tripartite_motif_containing_29_(TRIM29),_mRNA	TRIM29	Jejunum
SKP1	Brain		XM_003639821.3	0.52619	PREDICTED:_Canis_lupus_familiaris_cystatin-C-like_(LOC607874),_mRNA	LOC607874	Liver
PCSK1N	Brain		NM_001313782.1	0.524778	Canis_lupus_familiaris_ribosomal_protein_L19_(RPL19),_mRNA	RPL19	Lymphnode
TUBA4A	Skel_muscle		XM_859347.3	0.524021	PREDICTED:_Canis_lupus_familiaris_loricrin_(LOR),_mRNA	LOR	#N/A
FABP7	Brain		XM_005636294.2	0.516153	PREDICTED:_Canis_lupus_familiaris_paxillin_(PXN),_transcript_variant_X2,_mRNA	PXN	Lung
ATP1A1	Kidney		XM_005624351.2	0.513634	PREDICTED:_Canis_lupus_familiaris_spermatogenesis_associated_22_(SPATA22),_transcript_variant_X2,_mRNA	SPATA22	Pancreas
RPS8	Lymphnode		XR_001315193.1	0.508271	PREDICTED:_Canis_lupus_familiaris_uncharacterized_LOC106558219_(LOC106558219),_ncRNA	LOC106558219	#N/A
KIF5C	Brain		XM_540840.5	0.504202	PREDICTED:_Canis_lupus_familiaris_cystatin_E/M_(CST6),_mRNA	CST6	Lung
INPP5F	Brain		XM_014116578.1	0.496403	PREDICTED:_Canis_lupus_familiaris_keratin-associated_protein_4-12-like_(LOC100685086),_mRNA	LOC100685086	#N/A
STMN2	Brain		XR_001316656.1	0.493306	PREDICTED:_Canis_lupus_familiaris_40S_ribosomal_protein_S2_pseudogene_(LOC608162),_misc_RNA	LOC608162	Lymphnode
LOC610042///RPS21	Lymphnode		XR_292936.2	0.493007	PREDICTED:_Canis_lupus_familiaris_uncharacterized_LOC100687432_(LOC100687432),_ncRNA	LOC100687432	#N/A
OLFM1	Brain		XM_005637221.2	0.491925	PREDICTED:_Canis_lupus_familiaris_parathymosin_(PTMS),_mRNA	PTMS	Liver
RPL7	Lymphnode		XM_005616781.2	0.490308	PREDICTED:_Canis_lupus_familiaris_zinc_finger_protein_507_(ZNF507),_mRNA	ZNF507	Pancreas
EEF1B2	Pancreas		NM_001003099.1	0.482353	Canis_lupus_familiaris_ribosomal_protein_S17_(RPS17),_mRNA	RPS17	Lymphnode
OAZ1	Brain		XM_848484.4	0.476573	PREDICTED:_Canis_lupus_familiaris_eukaryotic_translation_elongation_factor_1_gamma_(EEF1G),_mRNA	EEF1G	Lymphnode
NDFIP1	Brain		XR_001316918.1	0.475285	PREDICTED:_Canis_lupus_familiaris_uncharacterized_LOC106559312_(LOC106559312),_ncRNA	LOC106559312	#N/A
LOC607874	Liver		XM_014107467.1	0.472625	PREDICTED:_Canis_lupus_familiaris_prothymosin,_alpha_(PTMA),_transcript_variant_X1,_mRNA	PTMA	Lymphnode
LOC609811///LOC608625///LOC479746///LOC477783	Liver		XM_533423.5	0.471859	PREDICTED:_Canis_lupus_familiaris_PERP,_TP53_apoptosis_effector_(PERP),_mRNA	PERP	Heart
LOC609140///LOC608162///LOC608028	Heart		XM_005642379.1	0.455686	PREDICTED:_Canis_lupus_familiaris_keratin-associated_protein_4-12-like_(LOC100684851),_mRNA	LOC100684851	#N/A
LOC479901	Heart		XM_014113118.1	0.454955	PREDICTED:_Canis_lupus_familiaris_ribosomal_protein_L37_(RPL37),_mRNA	RPL37	#N/A
RPL32	Lymphnode		NM_001003067.2	0.447049	Canis_lupus_familiaris_heat_shock_protein_70_(HSP70),_mRNA	HSP70	Lung
RPL10A	Lymphnode		XM_537850.5	0.442348	PREDICTED:_Canis_lupus_familiaris_ribosomal_protein_L35_(RPL35),_mRNA	RPL35	Lymphnode
RPS28	Kidney		XR_292469.2	0.441919	PREDICTED:_Canis_lupus_familiaris_uncharacterized_LOC102154712_(LOC102154712),_ncRNA	LOC102154712	#N/A
ALDOC	Brain		XM_005634336.2	0.434736	PREDICTED:_Canis_lupus_familiaris_ferritin_light_chain_(LOC102155200),_mRNA	LOC102155200	#N/A
FTH1	Spleen		XR_001314135.1	0.432927	PREDICTED:_Canis_lupus_familiaris_uncharacterized_LOC106557551_(LOC106557551),_transcript_variant_X2,_ncRNA	LOC106557551	#N/A
SLC25A4	Skel_muscle		XM_005621019.2	0.425852	PREDICTED:_Canis_lupus_familiaris_actin,_beta_(ACTB),_transcript_variant_X1,_mRNA	ACTB	Skel_muscle
SLC25A3	Heart		NM_001197116.2	0.419643	Canis_lupus_familiaris_eukaryotic_translation_elongation_factor_1_alpha_1_(EEF1A1),_mRNA	EEF1A1	#N/A
ENO1	Brain		NR_128739.1	0.419355	Canis_lupus_familiaris_microRNA_8799a_(MIR8799A),_microRNA	MIR8799A	#N/A
HMGCS1	Liver		XM_531628.5	0.416914	PREDICTED:_Canis_lupus_familiaris_ribosomal_protein_S26_(RPS26),_mRNA	RPS26	Lymphnode
ATP5A1	Heart		XM_005624523.1	0.409589	PREDICTED:_Canis_lupus_familiaris_keratin-associated_protein_3-3_(LOC102151831),_mRNA	LOC102151831	#N/A
LOC609606///RPS25	Spleen		XM_003639142.3	0.406979	PREDICTED:_Canis_lupus_familiaris_plakophilin-1_(LOC100855871),_mRNA	LOC100855871	#N/A
LOC609606///RPS25	Spleen		XM_005638817.1	0.406838	PREDICTED:_Canis_lupus_familiaris_keratin-associated_protein_6-1-like_(LOC100686828),_mRNA	LOC100686828	#N/A
RPL13A	Lymphnode		NM_001252286.1	0.40107	Canis_lupus_familiaris_ribosomal_protein_S27_(RPS27),_mRNA	RPS27	Lymphnode
LOC475808	Lymphnode		XM_531931.5	0.399331	PREDICTED:_Canis_lupus_familiaris_transmembrane_protein_261_(TMEM261),_transcript_variant_X1,_mRNA	TMEM261	Heart
SPARC	Lung		XR_001315897.1	0.398857	PREDICTED:_Canis_lupus_familiaris_uncharacterized_LOC106558637_(LOC106558637),_ncRNA	LOC106558637	#N/A
LOC607470	Brain		XM_014110636.1	0.396825	PREDICTED:_Canis_lupus_familiaris_histone_H2B_type_1_(LOC106558265),_mRNA	LOC106558265	#N/A
NUCKS1	Brain		NM_001252229.1	0.396552	Canis_lupus_familiaris_60S_ribosomal_protein_L37_(RPL37),_mRNA	RPL37	#N/A
CALM1	Brain		NM_001313777.1	0.394937	Canis_lupus_familiaris_ribosomal_protein_S3_(RPS3),_mRNA	RPS3	Lymphnode
ATP6V1E1	Brain		XM_543656.5	0.389268	PREDICTED:_Canis_lupus_familiaris_keratin,_type_II_cuticular_Hb6_(LOC486530),_mRNA	LOC486530	#N/A
LOC608052///RPS24///LOC479257	Lymphnode		NM_001003024.1	0.388363	Canis_lupus_familiaris_tubulin,_delta_1_(TUBD1),_mRNA	TUBD1	Lymphnode
RPL24	Lymphnode		NM_001313783.1	0.388098	Canis_lupus_familiaris_ribosomal_protein_S11_(RPS11),_mRNA	RPS11	Lymphnode
LOC612098///LOC611252///HSP90AB1	Brain		XM_005623127.2	0.382775	PREDICTED:_Canis_lupus_familiaris_60S_ribosomal_protein_L17_(LOC480221),_transcript_variant_X2,_mRNA	LOC480221	Kidney
SLC25A3	Heart		NM_001252228.1	0.380074	Canis_lupus_familiaris_ribosomal_protein_S27a_(RPS27A),_mRNA	RPS27A	Lymphnode
RPS3	Lymphnode		XR_001317767.1	0.371212	PREDICTED:_Canis_lupus_familiaris_uncharacterized_LOC106559761_(LOC106559761),_ncRNA	LOC106559761	#N/A
GOT1	Heart		NM_001252042.1	0.37095	Canis_lupus_familiaris_ribosomal_protein_S4,_X-linked_(RPS4X),_mRNA	RPS4X	Heart
NPTN	Brain		NR_128769.1	0.37037	Canis_lupus_familiaris_microRNA_8799c_(MIR8799C),_microRNA	MIR8799C	#N/A
LOC611134	Heart		NR_128794.1	0.37037	Canis_lupus_familiaris_microRNA_8799d_(MIR8799D),_microRNA	MIR8799D	#N/A
STMN1	Brain		NM_001024642.1	0.369565	Canis_lupus_familiaris_keratinocyte_differentiation-associated_protein_(KRTDAP),_mRNA	KRTDAP	Spleen
TMSB10	Lung		NM_001287161.1	0.368666	Canis_lupus_familiaris_plakophilin_1_(ectodermal_dysplasia/skin_fragility_syndrome)_(PKP1),_mRNA	PKP1	Pancreas
CHN1	Brain		XM_005624509.1	0.367843	PREDICTED:_Canis_lupus_familiaris_keratin-associated_protein_4-12-like_(LOC100684920),_mRNA	LOC100684920	#N/A
LOC480464///LOC477933///RPS10	Lymphnode		XM_014109387.1	0.367568	PREDICTED:_Canis_lupus_familiaris_ribosomal_protein,_large,_P1_(RPLP1),_mRNA	RPLP1	Lymphnode
LOC478701	Brain		XM_536040.5	0.365169	PREDICTED:_Canis_lupus_familiaris_eukaryotic_translation_elongation_factor_1_beta_2_(EEF1B2),_mRNA	EEF1B2	Pancreas
LOC610074	Brain		XM_005616310.2	0.363876	PREDICTED:_Canis_lupus_familiaris_ribosomal_protein_L13a_(RPL13A),_transcript_variant_X1,_mRNA	RPL13A	Lymphnode
CHN1	Brain		XM_549217.5	0.359823	PREDICTED:_Canis_lupus_familiaris_ubiquitin-conjugating_enzyme_E2A_(UBE2A),_mRNA	UBE2A	Heart
LOC475080	Lymphnode		XM_548100.4	0.357524	PREDICTED:_Canis_lupus_familiaris_keratin_17_(KRT17),_mRNA	KRT17	Pancreas
LOC610897	Pancreas		XR_001315721.1	0.356414	PREDICTED:_Canis_lupus_familiaris_uncharacterized_LOC106558544_(LOC106558544),_transcript_variant_X1,_ncRNA	LOC106558544	#N/A
EIF4G2	Lung		XM_014121326.1	0.349934	PREDICTED:_Canis_lupus_familiaris_ferritin,_heavy_polypeptide_1_(FTH1),_mRNA	FTH1	Spleen
MTCH1	Brain		XM_005622593.1	0.348939	PREDICTED:_Canis_lupus_familiaris_v-akt_murine_thymoma_viral_oncogene_homolog_3_(AKT3),_transcript_variant_X4,_mRNA	AKT3	Brain
LOC612604///RPL6P///LOC488242///LOC485739///RPL6	Lymphnode		XR_292235.2	0.345103	PREDICTED:_Canis_lupus_familiaris_uncharacterized_LOC102153832_(LOC102153832),_ncRNA	LOC102153832	#N/A
LOC608684///LOC608454///LOC607844///LOC607824///LOC607193///LOC477063///RPS3A	Spleen		NM_001252227.1	0.345036	Canis_lupus_familiaris_ribosomal_protein_L7_(RPL7),_mRNA	RPL7	Lymphnode
LOC482687	Brain		NR_128760.1	0.344828	Canis_lupus_familiaris_microRNA_8819_(MIR8819),_microRNA	MIR8819	#N/A
39326	Brain		XM_005617741.1	0.343182	PREDICTED:_Canis_lupus_familiaris_stratifin_(SFN),_mRNA	SFN	Jejunum
SLC25A6	Kidney		XM_005624512.1	0.342466	PREDICTED:_Canis_lupus_familiaris_keratin-associated_protein_2-4-like_(LOC102157302),_mRNA	LOC102157302	#N/A
RPL34	Lymphnode		NM_001287151.1	0.337833	Canis_lupus_familiaris_lamin_A/C_(LMNA),_mRNA	LMNA	Jejunum
YWHAB	Brain		NM_001003197.2	0.334408	Canis_lupus_familiaris_sphingolipid_Ca2+_release_mediating_protein_of_endoplasmic_reticulum_(SCAMPER),_mRNA	SCAMPER	Pancreas
SCG5	Brain		XM_005632466.2	0.333775	PREDICTED:_Canis_lupus_familiaris_ribosomal_protein_L29_(RPL29),_mRNA	RPL29	#N/A
IGFBP7	Kidney		XM_003434904.2	0.331288	PREDICTED:_Canis_lupus_familiaris_S100_calcium_binding_protein_A6_(S100A6),_mRNA	S100A6	Lung
LOC609911///LOC609205///LDHB///LOC476213///LOC475101	Heart		XM_005624520.2	0.328867	PREDICTED:_Canis_lupus_familiaris_keratin-associated_protein_9-3-like_(LOC102151604),_mRNA	LOC102151604	#N/A
NEFL	Brain		NM_001003174.1	0.328725	Canis_lupus_familiaris_interferon,_gamma_(IFNG),_mRNA	IFNG	Jejunum
LOC611681///LOC611222///LOC610320///LOC609391///LOC609252///LOC608861///LOC608838///LOC608584///LOC608206///LOC607788///RPL21///LOC607619///LOC606902///LOC606833///LOC478864	Pancreas		XM_537871.5	0.327172	PREDICTED:_Canis_lupus_familiaris_ribosomal_protein_L30_(RPL30),_mRNA	RPL30	#N/A
LOC608196///NPM1	Lymphnode		XM_005641120.1	0.325265	PREDICTED:_Canis_lupus_familiaris_thymosin_beta_4,_X-linked_(TMSB4X),_mRNA	TMSB4X	#N/A
LAMTOR5	Kidney		NM_001253906.1	0.323481	Canis_lupus_familiaris_ribosomal_protein_L11_(RPL11),_transcript_variant_1,_mRNA	RPL11	#N/A
SNRPN	Brain		XM_005631491.2	0.323322	PREDICTED:_Canis_lupus_familiaris_Finkel-Biskis-Reilly_murine_sarcoma_virus_(FBR-MuSV)_ubiquitously_expressed_(FAU),_mRNA	FAU	Lymphnode
MAP1B	Brain		NM_001024636.2	0.322296	Canis_lupus_familiaris_ferritin,_light_polypeptide_(FTL),_mRNA	FTL	Liver
OAZ1	Spleen		XM_533568.5	0.321522	PREDICTED:_Canis_lupus_familiaris_ribosomal_protein_S5_(RPS5),_mRNA	RPS5	Lymphnode
TSPAN7	Brain		XM_005638988.1	0.320988	PREDICTED:_Canis_lupus_familiaris_keratin-associated_protein_6-1-like_(LOC102151701),_mRNA	LOC102151701	#N/A
ATP5G3	Heart		XM_003639528.2	0.320339	PREDICTED:_Canis_lupus_familiaris_4-hydroxyphenylpyruvate_dioxygenase-like_(HPDL),_mRNA	HPDL	Skel_muscle
NDUFB6	Heart		XM_014116583.1	0.318307	PREDICTED:_Canis_lupus_familiaris_keratin-associated_protein_9-1-like_(LOC102157069),_mRNA	LOC102157069	#N/A
RPS15	Lymphnode		XM_005626280.2	0.313177	PREDICTED:_Canis_lupus_familiaris_guanine_nucleotide_binding_protein_(G_protein),_beta_polypeptide_2-like_1_(GNB2L1),_mRNA	GNB2L1	Lymphnode
CKB	Brain		XM_005630738.2	0.310887	PREDICTED:_Canis_lupus_familiaris_histone_H2B_type_2-E_(LOC483170),_mRNA	LOC483170	#N/A
ITM2B	Kidney		NM_001048082.1	0.310786	Canis_lupus_familiaris_ribosomal_protein_S18_(RPS18),_mRNA	RPS18	Lymphnode
TPT1	Pancreas		XM_003433503.3	0.310706	PREDICTED:_Canis_lupus_familiaris_keratin,_type_II_cytoskeletal_75_(LOC100683813),_mRNA	LOC100683813	#N/A
RPL8	Lymphnode		XR_001314313.1	0.31003	PREDICTED:_Canis_lupus_familiaris_uncharacterized_LOC106557648_(LOC106557648),_transcript_variant_X2,_ncRNA	LOC106557648	#N/A
SOD1	Kidney		XM_548106.4	0.3083	PREDICTED:_Canis_lupus_familiaris_keratin,_type_I_cytoskeletal_13_(LOC490983),_mRNA	LOC490983	Lung
RPS12	Spleen		NM_001252198.1	0.307506	Canis_lupus_familiaris_prothymosin,_alpha_(PTMA),_mRNA	PTMA	Lymphnode
MT2A	Liver		XM_014122392.1	0.307087	PREDICTED:_Canis_lupus_familiaris_ribosomal_protein_S15_(RPS15),_mRNA	RPS15	Lymphnode
FXYD6	Spleen		NM_001252045.1	0.304636	Canis_lupus_familiaris_ribosomal_protein_S10_(RPS10),_mRNA	RPS10	Jejunum
GRIA2	Brain		XM_005624519.1	0.302551	PREDICTED:_Canis_lupus_familiaris_keratin-associated_protein_9-3-like_(LOC102151527),_mRNA	LOC102151527	#N/A
RPS18	Lymphnode		XM_545412.5	0.301587	PREDICTED:_Canis_lupus_familiaris_histone_H2B_type_1-K_(LOC488290),_mRNA	LOC488290	#N/A
ATP5A1	Heart		XM_014117750.1	0.30117	PREDICTED:_Canis_lupus_familiaris_transmembrane_protein_261_(TMEM261),_transcript_variant_X2,_mRNA	TMEM261	Heart
SPTBN1	Lung		XM_005616875.2	0.301118	PREDICTED:_Canis_lupus_familiaris_immunoglobulin_superfamily,_member_23_(IGSF23),_mRNA	IGSF23	Jejunum
LOC612382///RPL22	Lymphnode		XM_005624226.2	0.300874	PREDICTED:_Canis_lupus_familiaris_leucine-rich_repeat-containing_protein_37A-like_(LOC491436),_transcript_variant_X8,_mRNA	LOC491436	#N/A
NDUFA4	Skel_muscle		XM_005624223.2	0.300644	PREDICTED:_Canis_lupus_familiaris_leucine-rich_repeat-containing_protein_37A-like_(LOC491436),_transcript_variant_X5,_mRNA	LOC491436	#N/A
ATP5C1	Heart		XM_005624225.2	0.298974	PREDICTED:_Canis_lupus_familiaris_leucine-rich_repeat-containing_protein_37A-like_(LOC491436),_transcript_variant_X7,_mRNA	LOC491436	#N/A
RPL27	Lymphnode		XM_862390.5	0.298697	PREDICTED:_Canis_lupus_familiaris_filamin_A,_alpha_(FLNA),_mRNA	FLNA	Lung
CLTC	Brain		NM_001252230.1	0.297039	Canis_lupus_familiaris_ribosomal_protein_SA_(RPSA),_mRNA	RPSA	#N/A
RPL35A	Lymphnode		XM_005626084.2	0.296786	PREDICTED:_Canis_lupus_familiaris_multiple_coagulation_factor_deficiency_2_(MCFD2),_transcript_variant_X1,_mRNA	MCFD2	Pancreas
NTRK2	Brain		XM_005629259.2	0.296261	PREDICTED:_Canis_lupus_familiaris_IKBKB_interacting_protein_(IKBIP),_transcript_variant_X2,_mRNA	IKBIP	Pancreas
COX5B	Heart		NM_001002993.2	0.296137	Canis_lupus_familiaris_glucose-6-phosphatase,_catalytic_subunit_(G6PC),_mRNA	G6PC	Kidney
APLP1	Brain		XR_292207.2	0.295559	PREDICTED:_Canis_lupus_familiaris_uncharacterized_LOC102154262_(LOC102154262),_ncRNA	LOC102154262	#N/A
RPL4	Lymphnode		XM_014118632.1	0.294821	PREDICTED:_Canis_lupus_familiaris_60S_acidic_ribosomal_protein_P1-like_(LOC100856037),_mRNA	LOC100856037	#N/A
MATR3	Brain		XM_005624222.2	0.294129	PREDICTED:_Canis_lupus_familiaris_leucine-rich_repeat-containing_protein_37A-like_(LOC491436),_transcript_variant_X4,_mRNA	LOC491436	#N/A
YBX1	Heart		NM_001252159.1	0.293354	Canis_lupus_familiaris_ribosomal_protein_L3_(RPL3),_mRNA	RPL3	#N/A
LOC610983	Lymphnode		XM_005624515.1	0.292704	PREDICTED:_Canis_lupus_familiaris_keratin,_high-sulfur_matrix_protein,_B2A-like_(LOC102151268),_mRNA	LOC102151268	#N/A
NME2	Kidney		XR_292261.2	0.289847	PREDICTED:_Canis_lupus_familiaris_uncharacterized_LOC102157040_(LOC102157040),_ncRNA	LOC102157040	#N/A
RPL18A///LOC476637	Lymphnode		XM_531811.4	0.288745	PREDICTED:_Canis_lupus_familiaris_multiple_coagulation_factor_deficiency_2_(MCFD2),_transcript_variant_X2,_mRNA	MCFD2	Pancreas
CALM1	Brain		XM_536256.5	0.288	PREDICTED:_Canis_lupus_familiaris_ribosomal_protein_L9_(RPL9),_mRNA	RPL9	Lymphnode
REEP5	Brain		NM_001252331.1	0.28733	Canis_lupus_familiaris_small_nuclear_ribonucleoprotein_polypeptide_G_(SNRPG),_mRNA	SNRPG	#N/A
CCK	Brain		XM_014117601.1	0.28715	PREDICTED:_Canis_lupus_familiaris_tripartite_motif_containing_41_(TRIM41),_transcript_variant_X2,_mRNA	TRIM41	Brain
LOC612156///LOC612118///LOC610683///LOC610259///LOC610211///LOC610049///LOC609929///LOC608830///LOC607825///LOC607078///LOC606857///LOC492077///LOC491880///LOC490340///LOC490271///LOC489216///LOC488702///LOC488656///LOC488591///LOC488411///LOC487581///LOC487478///LOC485733///LOC483045///LOC482010///LOC480206///LOC479206///LOC478030///LOC477441///LOC476906///LOC475187///GAPDH	Heart		XM_548790.4	0.286056	PREDICTED:_Canis_lupus_familiaris_tripartite_motif_containing_41_(TRIM41),_transcript_variant_X3,_mRNA	TRIM41	Brain
TSC22D1	Kidney		XM_014120135.1	0.284722	PREDICTED:_Canis_lupus_familiaris_60S_ribosomal_protein_L31_(LOC106559862),_mRNA	LOC106559862	#N/A
DBI	Kidney		NM_001003384.1	0.284178	Canis_lupus_familiaris_interleukin_13_(IL13),_mRNA	IL13	Pancreas
ATP2A2	Heart		XM_014116369.1	0.28394	PREDICTED:_Canis_lupus_familiaris_leucine-rich_repeat-containing_protein_37A-like_(LOC491436),_transcript_variant_X2,_mRNA	LOC491436	#N/A
EIF4H	Brain		XR_001318311.1	0.282805	PREDICTED:_Canis_lupus_familiaris_uncharacterized_LOC102155527_(LOC102155527),_transcript_variant_X2,_ncRNA	LOC102155527	#N/A
RPL23	Lymphnode		NM_001313766.1	0.278418	Canis_lupus_familiaris_ribosomal_protein_L13a_(RPL13A),_mRNA	RPL13A	Lymphnode
RPLP0///RPLP0P	Pancreas		XM_014110523.1	0.275281	PREDICTED:_Canis_lupus_familiaris_histone_H3.1_(LOC106557493),_mRNA	LOC106557493	#N/A
APOE	Liver		XM_005617810.2	0.275086	PREDICTED:_Canis_lupus_familiaris_proline-rich_nuclear_receptor_coactivator_2_(PNRC2),_transcript_variant_X4,_mRNA	PNRC2	#N/A
RPS16	Lymphnode		XM_014116370.1	0.273413	PREDICTED:_Canis_lupus_familiaris_leucine-rich_repeat-containing_protein_37A-like_(LOC491436),_transcript_variant_X3,_mRNA	LOC491436	#N/A
LOC485529///RPLP2	Lymphnode		NR_128809.1	0.273381	Canis_lupus_familiaris_microRNA_8858_(MIR8858),_microRNA	MIR8858	#N/A
VDAC2	Heart		XM_005617809.2	0.273002	PREDICTED:_Canis_lupus_familiaris_proline-rich_nuclear_receptor_coactivator_2_(PNRC2),_transcript_variant_X1,_mRNA	PNRC2	#N/A
LOC609068	Lymphnode		XM_533231.4	0.272337	PREDICTED:_Canis_lupus_familiaris_cofilin_1_(non-muscle)_(CFL1),_mRNA	CFL1	Brain
ATP6V1B2	Brain		NR_128854.1	0.272	Canis_lupus_familiaris_microRNA_let-7d_(MIRLET7D),_microRNA	MIRLET7D	#N/A
PPP3CA	Brain		XM_005624511.2	0.271789	PREDICTED:_Canis_lupus_familiaris_keratin-associated_protein_2-4-like_(LOC100685322),_mRNA	LOC100685322	#N/A
GABARAPL2	Brain		XM_005624514.2	0.270332	PREDICTED:_Canis_lupus_familiaris_keratin-associated_protein_2-4-like_(LOC100685403),_mRNA	LOC100685403	#N/A
RAC1	Brain		XR_001314931.1	0.270159	PREDICTED:_Canis_lupus_familiaris_uncharacterized_LOC106558064_(LOC106558064),_ncRNA	LOC106558064	#N/A
SLC1A2	Brain		XM_005624224.2	0.26987	PREDICTED:_Canis_lupus_familiaris_leucine-rich_repeat-containing_protein_37A-like_(LOC491436),_transcript_variant_X6,_mRNA	LOC491436	#N/A
LOC608455	Heart		XM_538737.4	0.267961	PREDICTED:_Canis_lupus_familiaris_tRNA_methyltransferase_10_homolog_B_(S._cerevisiae)_(TRMT10B),_transcript_variant_X2,_mRNA	TRMT10B	Lung
CELF2	Brain		XM_005616707.2	0.267747	PREDICTED:_Canis_lupus_familiaris_suprabasin_(SBSN),_transcript_variant_X2,_mRNA	SBSN	Spleen
SERINC1	Brain		XM_846415.4	0.266195	PREDICTED:_Canis_lupus_familiaris_leishmanolysin-like_(metallopeptidase_M8_family)_(LMLN),_mRNA	LMLN	Kidney
RAC1	Brain		XM_546857.5	0.265479	PREDICTED:_Canis_lupus_familiaris_component_of_oligomeric_golgi_complex_8_(COG8),_mRNA	COG8	Liver
TUBB	Brain		XM_005617559.2	0.264936	PREDICTED:_Canis_lupus_familiaris_elongation_factor_1-alpha_1_(LOC102156596),_mRNA	LOC102156596	#N/A
SNRPN	Brain		XM_533679.5	0.264706	PREDICTED:_Canis_lupus_familiaris_eukaryotic_translation_initiation_factor_3,_subunit_K_(EIF3K),_mRNA	EIF3K	Lymphnode
S100B	Brain		XM_014121014.1	0.264699	PREDICTED:_Canis_lupus_familiaris_AHNAK_nucleoprotein_(AHNAK),_transcript_variant_X2,_mRNA	AHNAK	Lung
RPL18A	Lymphnode		XM_536412.5	0.263309	PREDICTED:_Canis_lupus_familiaris_annexin_A8-like_1_(ANXA8L1),_mRNA	ANXA8L1	Kidney
COX4I1	Heart		XM_005633814.1	0.263158	PREDICTED:_Canis_lupus_familiaris_Fanconi_anemia,_complementation_group_F_(FANCF),_mRNA	FANCF	#N/A
RTN1	Brain		XM_853776.4	0.262356	PREDICTED:_Canis_lupus_familiaris_sialic_acid_acetylesterase_(SIAE),_transcript_variant_X1,_mRNA	SIAE	Liver
AMPH	Brain		XM_005626996.1	0.259897	PREDICTED:_Canis_lupus_familiaris_Kruppel-like_factor_4_(gut)_(KLF4),_mRNA	KLF4	Jejunum
LOC475912///LOC475273	Heart		NM_001003090.1	0.259796	Canis_lupus_familiaris_collagen,_type_I,_alpha_1_(COL1A1),_mRNA	COL1A1	Lung
ATP2B1	Brain		XM_005624221.2	0.259358	PREDICTED:_Canis_lupus_familiaris_leucine-rich_repeat-containing_protein_37A-like_(LOC491436),_transcript_variant_X1,_mRNA	LOC491436	#N/A
SEPW1	Brain		XR_001314935.1	0.258717	PREDICTED:_Canis_lupus_familiaris_solute_carrier_family_28_(sodium-coupled_nucleoside_transporter),_member_2_(SLC28A2),_transcript_variant_X1,_misc_RNA	SLC28A2	#N/A
PPP2CB	Brain		XR_295825.2	0.258559	PREDICTED:_Canis_lupus_familiaris_uncharacterized_LOC102156147_(LOC102156147),_ncRNA	LOC102156147	#N/A
TSPAN13	Brain		XM_849503.5	0.256468	PREDICTED:_Canis_lupus_familiaris_aquaporin_3_(Gill_blood_group)_(AQP3),_mRNA	AQP3	Kidney
PCMT1	Brain		XM_851615.4	0.254422	PREDICTED:_Canis_lupus_familiaris_poly(A)_binding_protein,_cytoplasmic_1_(PABPC1),_mRNA	PABPC1	Lymphnode
LOC475912///LOC475273	Heart		XM_014118740.1	0.252165	PREDICTED:_Canis_lupus_familiaris_eukaryotic_translation_elongation_factor_1_delta_(guanine_nucleotide_exchange_protein)_(EEF1D),_transcript_variant_X2,_mRNA	EEF1D	Skel_muscle
LOC613013///NACA	Lymphnode		XR_292873.2	0.252121	PREDICTED:_Canis_lupus_familiaris_uncharacterized_LOC102153245_(LOC102153245),_ncRNA	LOC102153245	#N/A
ATP5O	Heart		XM_540099.4	0.251497	PREDICTED:_Canis_lupus_familiaris_syndecan_1_(SDC1),_mRNA	SDC1	Liver
LOC612644	Heart		XM_014106535.1	0.251217	PREDICTED:_Canis_lupus_familiaris_heterogeneous_nuclear_ribonucleoprotein_A1-like_(LOC100683228),_mRNA	LOC100683228	#N/A
LAMP5	Brain		XM_005622483.1	0.249754	PREDICTED:_Canis_lupus_familiaris_quinone_oxidoreductase-like_protein_2_(LOC610994),_mRNA	LOC610994	Pancreas
YWHAE	Brain		XR_293920.2	0.249686	PREDICTED:_Canis_lupus_familiaris_uncharacterized_LOC102155122_(LOC102155122),_transcript_variant_X2,_ncRNA	LOC102155122	#N/A
SNU13	Brain		XM_548101.3	0.248658	PREDICTED:_Canis_lupus_familiaris_keratin,_type_I_cytoskeletal_16_(KRT16),_mRNA	KRT16	Heart
RTN4	Brain		XM_005639264.2	0.247401	PREDICTED:_Canis_lupus_familiaris_ribosomal_protein_L34_(RPL34),_transcript_variant_X1,_mRNA	RPL34	Lymphnode
LOC608240///EEF1B2	Lymphnode		NM_001270886.1	0.246521	Canis_lupus_familiaris_hemoglobin_subunit_alpha-like_(LOC100855540),_mRNA	LOC100855540	#N/A
LOC611779///LOC611380///LOC492214///LOC491789///LOC481990///LOC479542///LOC479385///RPL29///LOC476328///LOC476217	Lymphnode		XM_533964.5	0.244549	PREDICTED:_Canis_lupus_familiaris_basigin_(Ok_blood_group)_(BSG),_mRNA	BSG	Kidney
ALDOC	Brain		NR_128855.1	0.244444	Canis_lupus_familiaris_microRNA_8890_(MIR8890),_microRNA	MIR8890	#N/A
PEBP1	Brain		XM_005621356.1	0.240816	PREDICTED:_Canis_lupus_familiaris_aldolase_A,_fructose-bisphosphate_(ALDOA),_transcript_variant_X2,_mRNA	ALDOA	Skel_muscle
SPCS1	Pancreas		XM_847792.4	0.239567	PREDICTED:_Canis_lupus_familiaris_insulin-like_growth_factor_binding_protein_5_(IGFBP5),_mRNA	IGFBP5	Skel_muscle
RPS5	Lymphnode		XM_014109099.1	0.235569	PREDICTED:_Canis_lupus_familiaris_collagen,_type_XVII,_alpha_1_(COL17A1),_transcript_variant_X2,_mRNA	COL17A1	Jejunum
VDAC3	Skel_muscle		NM_001252409.1	0.235335	Canis_lupus_familiaris_ribosomal_protein_L4_(RPL4),_mRNA	RPL4	Lymphnode
LOC480276///LOC479033///LOC477935///RPS4X	Lymphnode		XM_005616706.2	0.235072	PREDICTED:_Canis_lupus_familiaris_suprabasin_(SBSN),_transcript_variant_X1,_mRNA	SBSN	Spleen
GPI	Skel_muscle		NM_001003391.2	0.234742	Canis_lupus_familiaris_presequence_translocase-associated_motor_16_homolog_(S._cerevisiae)_(PAM16),_mRNA	PAM16	Heart
LOC612408///ATP5J2	Heart		XM_014113195.1	0.232617	PREDICTED:_Canis_lupus_familiaris_poliovirus_receptor-related_1_(herpesvirus_entry_mediator_C)_(PVRL1),_transcript_variant_X1,_mRNA	PVRL1	Pancreas
KIF5A	Brain		XM_005626281.2	0.232558	PREDICTED:_Canis_lupus_familiaris_tripartite_motif_containing_41_(TRIM41),_transcript_variant_X1,_mRNA	TRIM41	Brain
ALDOA	Skel_muscle		XR_001316343.1	0.230337	PREDICTED:_Canis_lupus_familiaris_POP7_homolog,_ribonuclease_P/MRP_subunit_(POP7),_transcript_variant_X4,_misc_RNA	POP7	Brain
DAZAP2	Spleen		XM_537074.4	0.230316	PREDICTED:_Canis_lupus_familiaris_ribosomal_protein_L5_(RPL5),_mRNA	RPL5	Lymphnode
DKK3	Brain		XM_005622818.2	0.230167	PREDICTED:_Canis_lupus_familiaris_S100_calcium_binding_protein_A14_(S100A14),_transcript_variant_X2,_mRNA	S100A14	Jejunum
SNX3	Brain		XR_001314134.1	0.229167	PREDICTED:_Canis_lupus_familiaris_uncharacterized_LOC106557551_(LOC106557551),_transcript_variant_X1,_ncRNA	LOC106557551	#N/A
RPS9	Lymphnode		XM_014111641.1	0.228673	PREDICTED:_Canis_lupus_familiaris_ribosomal_protein_L10_(RPL10),_transcript_variant_X1,_mRNA	RPL10	Lymphnode
CHGB	Brain		XM_539880.5	0.226586	PREDICTED:_Canis_lupus_familiaris_acylglycerol_kinase_(AGK),_transcript_variant_X1,_mRNA	AGK	Lymphnode
ARPC2	Lymphnode		XM_014116212.1	0.225092	PREDICTED:_Canis_lupus_familiaris_ribosomal_protein_L38_(RPL38),_mRNA	RPL38	#N/A
RUFY3	Brain		XM_003638898.3	0.223714	PREDICTED:_Canis_lupus_familiaris_proline-rich_nuclear_receptor_coactivator_2_(PNRC2),_transcript_variant_X2,_mRNA	PNRC2	#N/A
GNB1	Brain		XM_533631.5	0.223649	PREDICTED:_Canis_lupus_familiaris_glioma_tumor_suppressor_candidate_region_gene_2_(GLTSCR2),_transcript_variant_X2,_mRNA	GLTSCR2	Lymphnode
SLC39A10	Brain		XM_545427.5	0.222356	PREDICTED:_Canis_lupus_familiaris_histone_H1.5_(LOC488305),_mRNA	LOC488305	Jejunum
ALDH2	Kidney		XM_548099.3	0.222287	PREDICTED:_Canis_lupus_familiaris_keratin_42_(KRT42),_mRNA	KRT42	Pancreas
EIF1	Spleen		XM_014116581.1	0.221422	PREDICTED:_Canis_lupus_familiaris_keratin-associated_protein_4-2-like_(LOC106557522),_mRNA	LOC106557522	#N/A
LOC478702	Brain		XM_014109722.1	0.221184	PREDICTED:_Canis_lupus_familiaris_keratin-associated_protein_6-1-like_(LOC102151782),_mRNA	LOC102151782	#N/A
NDUFB9	Heart		NM_001287106.1	0.220539	Canis_lupus_familiaris_ribosomal_protein_S14_(RPS14),_transcript_variant_2,_mRNA	RPS14	Lymphnode
VDAC1	Skel_muscle		XM_847648.4	0.22019	PREDICTED:_Canis_lupus_familiaris_transgelin_2_(TAGLN2),_mRNA	TAGLN2	Lung
RPL15	Lymphnode		XR_001318223.1	0.21957	PREDICTED:_Canis_lupus_familiaris_uncharacterized_LOC100688091_(LOC100688091),_transcript_variant_X4,_ncRNA	LOC100688091	#N/A
MT1E	Pancreas		XM_003433927.3	0.219371	PREDICTED:_Canis_lupus_familiaris_TIMELESS_interacting_protein_(TIPIN),_transcript_variant_X1,_mRNA	TIPIN	#N/A
MYL6	Jejunum		XM_014121013.1	0.219124	PREDICTED:_Canis_lupus_familiaris_AHNAK_nucleoprotein_(AHNAK),_transcript_variant_X1,_mRNA	AHNAK	Lung
PSAP	Spleen		XM_003640162.3	0.218531	PREDICTED:_Canis_lupus_familiaris_histone_H2A_type_1_(LOC100856200),_transcript_variant_X1,_mRNA	LOC100856200	#N/A
AP2M1	Brain		XM_535812.5	0.218477	PREDICTED:_Canis_lupus_familiaris_NADH_dehydrogenase_(ubiquinone)_1_beta_subcomplex,_5,_16kDa_(NDUFB5),_mRNA	NDUFB5	Heart
LOC475912	Heart		XM_848757.4	0.218315	PREDICTED:_Canis_lupus_familiaris_mitochondrial_assembly_of_ribosomal_large_subunit_1_(MALSU1),_mRNA	MALSU1	Skel_muscle
RPL13	Lymphnode		XM_850260.4	0.217288	PREDICTED:_Canis_lupus_familiaris_family_with_sequence_similarity_26,_member_F_(FAM26F),_mRNA	FAM26F	Spleen
RPL6	Lymphnode		XM_850438.4	0.217195	PREDICTED:_Canis_lupus_familiaris_cysteine-rich_protein_1_(intestinal)_(CRIP1),_mRNA	CRIP1	Lymphnode
NDFIP1	Brain		XM_005625020.2	0.21676	PREDICTED:_Canis_lupus_familiaris_ribosomal_protein_L12_(RPL12),_transcript_variant_X1,_mRNA	RPL12	Lymphnode
GHITM	Heart		XM_854447.4	0.216266	PREDICTED:_Canis_lupus_familiaris_histone_H2B_type_1-K_(LOC488303),_transcript_variant_X1,_mRNA	LOC488303	Pancreas
GPI///LOC479379///LOC476491	Skel_muscle		XR_001317139.1	0.215789	PREDICTED:_Canis_lupus_familiaris_uncharacterized_LOC106559420_(LOC106559420),_ncRNA	LOC106559420	#N/A
LOC611681///LOC611222///LOC610320///LOC609391///LOC609252///LOC608861///LOC608838///LOC608584///LOC608206///LOC607788///RPL21///LOC607619///LOC606902///LOC606833///LOC478864	Pancreas		XM_003435219.3	0.213404	PREDICTED:_Canis_lupus_familiaris_keratin-associated_protein_4-6-like_(LOC100685165),_mRNA	LOC100685165	#N/A
LOC609137	Pancreas		NM_001110767.1	0.212988	Canis_lupus_familiaris_myosin,_heavy_chain_9,_non-muscle_(MYH9),_mRNA	MYH9	Lung
ATP5B	Heart		XM_844635.5	0.212521	PREDICTED:_Canis_lupus_familiaris_histone_H2B_type_2-E_(LOC483169),_mRNA	LOC483169	#N/A
UQCRQ	Heart		XM_014109098.1	0.211898	PREDICTED:_Canis_lupus_familiaris_collagen,_type_XVII,_alpha_1_(COL17A1),_transcript_variant_X1,_mRNA	COL17A1	Jejunum
RAD21	Brain		XM_014116575.1	0.209796	PREDICTED:_Canis_lupus_familiaris_keratin-associated_protein_4-6_(LOC490996),_transcript_variant_X2,_mRNA	LOC490996	#N/A
PRKCB	Brain		XM_014116208.1	0.208922	PREDICTED:_Canis_lupus_familiaris_integrin,_beta_4_(ITGB4),_mRNA	ITGB4	Jejunum
LOC610768///COX5A	Heart		XM_005635584.2	0.208333	PREDICTED:_Canis_lupus_familiaris_ribosomal_protein_L34_(RPL34),_mRNA	RPL34	Lymphnode
RPL12	Lymphnode		XM_844219.5	0.207721	PREDICTED:_Canis_lupus_familiaris_ribosomal_protein_L22_(RPL22),_mRNA	RPL22	Lymphnode
ATP1B1	Kidney		XM_005639076.2	0.206681	PREDICTED:_Canis_lupus_familiaris_ADP-ribosyltransferase_3_(ART3),_transcript_variant_X5,_mRNA	ART3	Heart
SNX3	Brain		XM_005642418.2	0.206552	PREDICTED:_Canis_lupus_familiaris_laminin_subunit_alpha-5-like_(LOC102156915),_partial_mRNA	LOC102156915	#N/A
LOC611681///LOC611222///LOC610320///LOC609391///LOC609252///LOC608861///LOC608838///LOC608584///LOC608206///LOC607788///RPL21///LOC607619///LOC606902///LOC606833///LOC478864	Pancreas		XM_005632306.2	0.205592	PREDICTED:_Canis_lupus_familiaris_ubiquitin_A-52_residue_ribosomal_protein_fusion_product_1_(UBA52),_transcript_variant_X1,_mRNA	UBA52	Spleen
USP33	Brain		XM_005618542.2	0.205568	PREDICTED:_Canis_lupus_familiaris_mediator_complex_subunit_28_(MED28),_transcript_variant_X1,_mRNA	MED28	Jejunum
LOC612675///LOC612048///LOC610824///LOC610694///LOC610634///LOC610116///LOC610059///LOC609971///LOC609952///LOC609918///LOC609735///LOC609587///LOC608824///LOC608732///LOC608425///LOC608084///LOC607989///LOC607680///LOC607645///LOC607621///LOC607453///LOC607377///LOC607334///LOC607330///LOC607312///LOC607218///LOC607167///LOC606885///LOC488587///LOC488330///LOC488054///LOC486797///LOC485484///LOC…	Lymphnode		XM_014112159.1	0.205087	PREDICTED:_Canis_lupus_familiaris_protein_AHNAK2_(LOC490881),_partial_mRNA	LOC490881	Pancreas
PTMA	Lymphnode		XM_005631707.1	0.204895	PREDICTED:_Canis_lupus_familiaris_plakophilin_3_(PKP3),_partial_mRNA	PKP3	Jejunum
LOC611134	Heart		XM_005624505.1	0.204204	PREDICTED:_Canis_lupus_familiaris_keratin_associated_protein_4-12-like_(LOC490994),_mRNA	LOC490994	Pancreas
PJA2	Brain		XR_001315581.1	0.203608	PREDICTED:_Canis_lupus_familiaris_uncharacterized_LOC102154180_(LOC102154180),_transcript_variant_X4,_ncRNA	LOC102154180	#N/A
UCHL1	Brain		XM_005621642.2	0.203332	PREDICTED:_Canis_lupus_familiaris_uncharacterized_LOC610677_(LOC610677),_mRNA	LOC610677	#N/A
LOC610824///LOC608084///LOC478751///EEF1A1	Lymphnode		NM_001002978.1	0.202983	Canis_lupus_familiaris_SRY_(sex_determining_region_Y)-box_9_(SOX9),_mRNA	SOX9	Brain
LOC607470///HSP90AA1	Brain		NM_001287105.1	0.200642	Canis_lupus_familiaris_ribosomal_protein_S14_(RPS14),_transcript_variant_1,_mRNA	RPS14	Lymphnode
NDUFA13	Heart		NM_001115012.1	0.200265	Canis_lupus_familiaris_selenoprotein_W,_1_(SEPW1),_mRNA	SEPW1	Brain
PCBP2	Kidney		XM_005630737.2	0.199108	PREDICTED:_Canis_lupus_familiaris_histone_H2B_type_2-F_(LOC483164),_mRNA	LOC483164	Skel_muscle
RPL10A///LOC474656	Pancreas		XR_001317297.1	0.198682	PREDICTED:_Canis_lupus_familiaris_uncharacterized_LOC102151195_(LOC102151195),_transcript_variant_X2,_ncRNA	LOC102151195	#N/A
EIF5	Brain		XM_014113619.1	0.198135	PREDICTED:_Canis_lupus_familiaris_ubiquitin_B_(UBB),_mRNA	UBB	Brain
EIF1	Skel_muscle		XM_014116178.1	0.197547	PREDICTED:_Canis_lupus_familiaris_AHNAK_nucleoprotein_2_(AHNAK2),_mRNA	AHNAK2	Heart
GLUL	Brain		NM_001251949.1	0.19685	Canis_lupus_familiaris_prefoldin_subunit_5_(PFDN5),_mRNA	PFDN5	Kidney
ZFAND5	Skel_muscle		XM_003640047.2	0.19477	PREDICTED:_Canis_lupus_familiaris_beta-2-microglobulin_(B2M),_transcript_variant_X1,_mRNA	B2M	Spleen
RPL5	Lymphnode		XR_294212.2	0.194737	PREDICTED:_Canis_lupus_familiaris_uncharacterized_LOC102155396_(LOC102155396),_ncRNA	LOC102155396	#N/A
NR2F1	Brain		XR_001316899.1	0.193939	PREDICTED:_Canis_lupus_familiaris_uncharacterized_LOC106559299_(LOC106559299),_ncRNA	LOC106559299	#N/A
ATPIF1	Heart		XM_005637956.2	0.193176	PREDICTED:_Canis_lupus_familiaris_EF-hand_calcium_binding_domain_1_(EFCAB1),_transcript_variant_X2,_mRNA	EFCAB1	Pancreas
KARS	Skel_muscle		XM_003640158.3	0.192941	PREDICTED:_Canis_lupus_familiaris_histone_H2B_type_1_(LOC100856116),_mRNA	LOC100856116	#N/A
FTL	Liver		XM_014109546.1	0.192857	PREDICTED:_Canis_lupus_familiaris_small_nuclear_RNA_activating_complex,_polypeptide_5,_19kDa_(SNAPC5),_transcript_variant_X1,_mRNA	SNAPC5	Pancreas
NEFM	Brain		XM_005624504.2	0.191715	PREDICTED:_Canis_lupus_familiaris_keratin-associated_protein_4-11-like_(LOC100686048),_mRNA	LOC100686048	#N/A
LOC608750///RPL5	Lymphnode		XM_849020.4	0.190925	PREDICTED:_Canis_lupus_familiaris_eukaryotic_translation_initiation_factor_3,_subunit_G_(EIF3G),_mRNA	EIF3G	Lymphnode
CFL1	Jejunum		XR_001314569.1	0.190141	PREDICTED:_Canis_lupus_familiaris_uncharacterized_LOC106557826_(LOC106557826),_ncRNA	LOC106557826	#N/A
ZMYND11	Brain		XM_843501.4	0.189762	PREDICTED:_Canis_lupus_familiaris_ADP-ribosyltransferase_3_(ART3),_transcript_variant_X4,_mRNA	ART3	Heart
YWHAQ	Brain		XM_014116579.1	0.189748	PREDICTED:_Canis_lupus_familiaris_keratin-associated_protein_4-12-like_(LOC100684850),_mRNA	LOC100684850	#N/A
LOC476309	Lung		XM_003639783.3	0.189639	PREDICTED:_Canis_lupus_familiaris_lymphatic_vessel_endothelial_hyaluronan_receptor_1_(LYVE1),_mRNA	LYVE1	Lung
GNB2L1	Lymphnode		NM_001003082.1	0.187688	Canis_lupus_familiaris_TIMP_metallopeptidase_inhibitor_2_(TIMP2),_mRNA	TIMP2	Lung
SPP1	Kidney		XM_845916.4	0.187533	PREDICTED:_Canis_lupus_familiaris_collagen,_type_III,_alpha_1_(COL3A1),_mRNA	COL3A1	Lung
DYNLRB1	Brain		XR_292541.2	0.18703	PREDICTED:_Canis_lupus_familiaris_uncharacterized_LOC102152658_(LOC102152658),_ncRNA	LOC102152658	#N/A
RPL28	Lymphnode		XM_003639970.3	0.186217	PREDICTED:_Canis_lupus_familiaris_60S_ribosomal_protein_L4-like_(LOC100856765),_mRNA	LOC100856765	#N/A
ATPIF1	Skel_muscle		XM_003639346.3	0.186183	PREDICTED:_Canis_lupus_familiaris_ZFP36_ring_finger_protein-like_2_(ZFP36L2),_mRNA	ZFP36L2	Lymphnode
TUBB	Lymphnode		XR_001317892.1	0.186147	PREDICTED:_Canis_lupus_familiaris_uncharacterized_LOC102153920_(LOC102153920),_transcript_variant_X1,_ncRNA	LOC102153920	#N/A
LOC610787	Lymphnode		XM_003434778.3	0.185673	PREDICTED:_Canis_lupus_familiaris_chromosome_6_open_reading_frame,_human_C1orf194_(C6H1orf194),_mRNA	C6H1orf194	#N/A
ATP5J	Heart		XM_005624517.2	0.185185	PREDICTED:_Canis_lupus_familiaris_keratin-associated_protein_1-3-like_(LOC102151404),_mRNA	LOC102151404	#N/A
DDX17	Lung		XM_014108686.1	0.185071	PREDICTED:_Canis_lupus_familiaris_RAS-like,_estrogen-regulated,_growth_inhibitor_(RERG),_transcript_variant_X2,_mRNA	RERG	Kidney
PFKM	Heart		XM_532347.3	0.184485	PREDICTED:_Canis_lupus_familiaris_epiplakin_1_(EPPK1),_mRNA	EPPK1	#N/A
NDUFB10	Skel_muscle		XM_014117148.1	0.184042	PREDICTED:_Canis_lupus_familiaris_zinc_finger_CCCH-type_containing_10_(ZC3H10),_transcript_variant_X4,_mRNA	ZC3H10	Heart
NDUFAB1	Heart		XM_005638990.1	0.182482	PREDICTED:_Canis_lupus_familiaris_keratin-associated_protein_21-1-like_(LOC102151849),_mRNA	LOC102151849	#N/A
LOC612779///LOC606874///H3F3A	Lung		XM_005622199.1	0.182359	PREDICTED:_Canis_lupus_familiaris_cysteine_and_glycine-rich_protein_1_(CSRP1),_mRNA	CSRP1	Spleen
SEPW1	Brain		XM_003638899.3	0.1823	PREDICTED:_Canis_lupus_familiaris_proline-rich_nuclear_receptor_coactivator_2_(PNRC2),_transcript_variant_X3,_mRNA	PNRC2	#N/A
QDPR	Liver		XR_001317891.1	0.18047	PREDICTED:_Canis_lupus_familiaris_X-ray_repair_complementing_defective_repair_in_Chinese_hamster_cells_2_(XRCC2),_transcript_variant_X2,_misc_RNA	XRCC2	Lymphnode
LOC608162	Lymphnode		XM_541582.3	0.179487	PREDICTED:_Canis_lupus_familiaris_phospholipase_A2_inhibitor_and_LY6/PLAUR_domain_containing_(PINLYP),_mRNA	PINLYP	Liver
LOC610181///LOC609675///PFDN6	Jejunum		XM_544275.5	0.178457	PREDICTED:_Canis_lupus_familiaris_neuroepithelial_cell_transforming_1_(NET1),_mRNA	NET1	Pancreas
NDUFA2	Heart		XM_005620014.2	0.177502	PREDICTED:_Canis_lupus_familiaris_aurora_kinase_B_(AURKB),_transcript_variant_X2,_mRNA	AURKB	Lymphnode
HSPE1	Kidney		XR_001314203.1	0.177225	PREDICTED:_Canis_lupus_familiaris_uncharacterized_LOC106557585_(LOC106557585),_ncRNA	LOC106557585	#N/A
FAU	Lymphnode		XM_005629878.2	0.177145	PREDICTED:_Canis_lupus_familiaris_TELO2_interacting_protein_2_(TTI2),_transcript_variant_X1,_mRNA	TTI2	Lymphnode
SEC62	Brain		XM_531631.5	0.17688	PREDICTED:_Canis_lupus_familiaris_myosin,_light_chain_6,_alkali,_smooth_muscle_and_non-muscle_(MYL6),_transcript_variant_X1,_mRNA	MYL6	Jejunum
RAB2A	Brain		XM_014114698.1	0.176667	PREDICTED:_Canis_lupus_familiaris_ribosomal_protein_S2_(RPS2),_transcript_variant_X2,_mRNA	RPS2	#N/A
CCK	Brain		XM_545391.3	0.175558	PREDICTED:_Canis_lupus_familiaris_histone_H1.4_(LOC488269),_mRNA	LOC488269	#N/A
ARL2BP	Brain		XM_003434817.3	0.174185	PREDICTED:_Canis_lupus_familiaris_nuclear_protein,_transcriptional_regulator,_1_(NUPR1),_transcript_variant_X2,_mRNA	NUPR1	Pancreas
CACYBP	Brain		XM_005628313.2	0.174096	PREDICTED:_Canis_lupus_familiaris_transmembrane_protein_249_(TMEM249),_mRNA	TMEM249	#N/A
UQCR11	Heart		XR_001318018.1	0.174046	PREDICTED:_Canis_lupus_familiaris_uncharacterized_LOC106559902_(LOC106559902),_transcript_variant_X1,_ncRNA	LOC106559902	#N/A
PFDN5	Kidney		XM_849812.4	0.173815	PREDICTED:_Canis_lupus_familiaris_thymosin_beta_10_(TMSB10),_mRNA	TMSB10	Lung
LOC609099///LOC608917///LOC607650///LOC477645///HNRNPA1L2	Lymphnode		NM_001313778.1	0.173536	Canis_lupus_familiaris_ribosomal_protein_L15_(RPL15),_mRNA	RPL15	Lymphnode
LOC487816///RPL18///RPL18	Spleen		XM_005629336.2	0.173034	PREDICTED:_Canis_lupus_familiaris_ATP_synthase_subunit_f,_mitochondrial_(LOC102151856),_mRNA	LOC102151856	#N/A
B2M	Spleen		XM_005640112.2	0.172579	PREDICTED:_Canis_lupus_familiaris_histone_H1.3_(LOC611113),_mRNA	LOC611113	#N/A
ENO1	Brain		NM_001290099.1	0.172211	Canis_lupus_familiaris_peptidase_inhibitor_3,_skin-derived_(PI3),_mRNA	PI3	Lymphnode
GUCY1B3	Brain		XM_847757.2	0.171997	PREDICTED:_Canis_lupus_familiaris_trans-2,3-enoyl-CoA_reductase_(TECR),_mRNA	TECR	Skel_muscle
DDX5	Lung		XM_540131.5	0.171939	PREDICTED:_Canis_lupus_familiaris_chromosome_9_open_reading_frame,_human_C9orf16_(C9H9orf16),_mRNA	C9H9orf16	Skel_muscle
PRDX2	Brain		XM_005620019.2	0.171397	PREDICTED:_Canis_lupus_familiaris_aurora_kinase_B_(AURKB),_transcript_variant_X10,_mRNA	AURKB	Lymphnode
GCSH	Liver		XM_014120187.1	0.171233	PREDICTED:_Canis_lupus_familiaris_large_proline-rich_protein_BAG6-like_(LOC106559864),_mRNA	LOC106559864	#N/A
NDUFAB1	Heart		XM_005640727.1	0.169926	PREDICTED:_Canis_lupus_familiaris_transmembrane_BAX_inhibitor_motif_containing_1_(TMBIM1),_mRNA	TMBIM1	Heart
ITM2C	Brain		XM_014116574.1	0.169118	PREDICTED:_Canis_lupus_familiaris_keratin-associated_protein_4-6_(LOC490996),_transcript_variant_X1,_mRNA	LOC490996	#N/A
PHP	Kidney		NM_001011886.1	0.16875	Canis_lupus_familiaris_urate_oxidase_(UOX),_mRNA	UOX	Liver
GABARAPL1	Brain		NM_001003142.2	0.16819	Canis_lupus_familiaris_glyceraldehyde-3-phosphate_dehydrogenase_(GAPDH),_mRNA	GAPDH	#N/A
UQCRFS1	Heart		XM_849006.4	0.166979	PREDICTED:_Canis_lupus_familiaris_translocase_of_inner_mitochondrial_membrane_8_homolog_B_(yeast)_(TIMM8B),_mRNA	TIMM8B	Heart
CNBP	Spleen		NM_001003161.1	0.166976	Canis_lupus_familiaris_S100_calcium_binding_protein_A4_(S100A4),_mRNA	S100A4	Spleen
TCEB2	Kidney		XM_005632961.1	0.166804	PREDICTED:_Canis_lupus_familiaris_zinc_finger_protein_414_(ZNF414),_mRNA	ZNF414	Heart
DCTN3	Brain		XM_548112.4	0.166769	PREDICTED:_Canis_lupus_familiaris_keratin,_type_I_cuticular_Ha1_(LOC490989),_mRNA	LOC490989	#N/A
APOD	Brain		XM_005625235.2	0.166766	PREDICTED:_Canis_lupus_familiaris_argininosuccinate_synthase_1_(ASS1),_mRNA	ASS1	Liver
LOC481552///RPS19	Lymphnode		XM_005639074.2	0.166497	PREDICTED:_Canis_lupus_familiaris_ADP-ribosyltransferase_3_(ART3),_transcript_variant_X2,_mRNA	ART3	Heart
MT3	Brain		XM_014115985.1	0.165844	PREDICTED:_Canis_lupus_familiaris_40S_ribosomal_protein_SA-like_(LOC106559170),_mRNA	LOC106559170	#N/A
cOR2W9///RAN	Lymphnode		NM_001252137.1	0.165575	Canis_lupus_familiaris_ribosomal_protein,_large,_P0_(RPLP0),_mRNA	RPLP0	#N/A
SNAP91	Brain		XM_543797.4	0.165272	PREDICTED:_Canis_lupus_familiaris_histone_H4_(LOC486670),_mRNA	LOC486670	Skel_muscle
EIF1	Spleen		NM_001252257.1	0.165038	Canis_lupus_familiaris_nascent_polypeptide-associated_complex_alpha_subunit_(NACA),_transcript_variant_1,_mRNA	NACA	#N/A
NCKAP1	Brain		XM_848963.4	0.1643	PREDICTED:_Canis_lupus_familiaris_ubiquitin-like_5_(UBL5),_mRNA	UBL5	Kidney
NDUFB9	Skel_muscle		XR_293256.2	0.164199	PREDICTED:_Canis_lupus_familiaris_uncharacterized_LOC102152471_(LOC102152471),_transcript_variant_X2,_ncRNA	LOC102152471	#N/A
LOC609918	Lymphnode		XM_534704.5	0.163478	PREDICTED:_Canis_lupus_familiaris_cytochrome_c_oxidase_subunit_6A1,_mitochondrial_(LOC477508),_mRNA	LOC477508	Kidney
CCNI	Spleen		XM_005624483.2	0.161501	PREDICTED:_Canis_lupus_familiaris_junction_plakoglobin_(JUP),_transcript_variant_X2,_mRNA	JUP	Lung
NPTN	Brain		XM_540488.4	0.161422	PREDICTED:_Canis_lupus_familiaris_prolyl_4-hydroxylase,_beta_polypeptide_(P4HB),_mRNA	P4HB	Jejunum
UQCR10	Heart		XM_005627762.1	0.160931	PREDICTED:_Canis_lupus_familiaris_chromosome_12_open_reading_frame,_human_C6orf132_(C12H6orf132),_partial_mRNA	C12H6orf132	#N/A
NDUFA12	Heart		XM_005616903.1	0.160313	PREDICTED:_Canis_lupus_familiaris_POP4_homolog,_ribonuclease_P/MRP_subunit_(POP4),_partial_mRNA	POP4	Skel_muscle
LOC482354	Brain		XM_005635170.2	0.160135	PREDICTED:_Canis_lupus_familiaris_CCAAT/enhancer_binding_protein_(C/EBP),_beta_(CEBPB),_mRNA	CEBPB	#N/A
PPAP2B	Lung		XM_003639960.3	0.159615	PREDICTED:_Canis_lupus_familiaris_tubulin_alpha-1C_chain_(LOC100856405),_mRNA	LOC100856405	#N/A
RPLP2	Lymphnode		XM_845806.4	0.158672	PREDICTED:_Canis_lupus_familiaris_60S_ribosomal_protein_L26_(LOC608703),_mRNA	LOC608703	#N/A
HNRNPDL	Lymphnode		XR_001317599.1	0.158465	PREDICTED:_Canis_lupus_familiaris_uncharacterized_LOC102155122_(LOC102155122),_transcript_variant_X3,_ncRNA	LOC102155122	#N/A
LOC611067///PTMA	Lymphnode		XM_014116582.1	0.158213	PREDICTED:_Canis_lupus_familiaris_keratin-associated_protein_4-12-like_(LOC100686193),_transcript_variant_X2,_mRNA	LOC100686193	#N/A
ACO2	Heart		XM_005633301.2	0.157685	PREDICTED:_Canis_lupus_familiaris_ribosomal_protein_L27a_(RPL27A),_transcript_variant_X1,_mRNA	RPL27A	#N/A
LOC609216///LOC608052///RPS24///LOC479257	Spleen		XR_001315497.1	0.157514	PREDICTED:_Canis_lupus_familiaris_uncharacterized_LOC106558363_(LOC106558363),_ncRNA	LOC106558363	#N/A
ATP5G1	Heart		XM_014108453.1	0.157143	PREDICTED:_Canis_lupus_familiaris_heterogeneous_nuclear_ribonucleoprotein_A1_(HNRNPA1),_mRNA	HNRNPA1	#N/A
C9H9orf142	Brain		XM_531748.5	0.156584	PREDICTED:_Canis_lupus_familiaris_thioredoxin_2_(TXN2),_transcript_variant_X2,_mRNA	TXN2	Heart
NUCKS1	Lymphnode		XM_014113582.1	0.156236	PREDICTED:_Canis_lupus_familiaris_aurora_kinase_B_(AURKB),_transcript_variant_X8,_mRNA	AURKB	Lymphnode
G3BP2	Brain		XM_005633247.1	0.156134	PREDICTED:_Canis_lupus_familiaris_chromosome_20_open_reading_frame,_human_C19orf24_(C20H19orf24),_mRNA	C20H19orf24	Brain
NDUFA12	Heart		NM_001252203.1	0.155814	Canis_lupus_familiaris_ribosomal_protein_L31_(RPL31),_mRNA	RPL31	#N/A
HTRA1	Brain		XM_005639075.2	0.154438	PREDICTED:_Canis_lupus_familiaris_ADP-ribosyltransferase_3_(ART3),_transcript_variant_X3,_mRNA	ART3	Heart
PPP1R9B	Brain		XM_005630829.2	0.154081	PREDICTED:_Canis_lupus_familiaris_filaggrin_(FLG),_mRNA	FLG	#N/A
APC	Brain		NM_001252289.1	0.154073	Canis_lupus_familiaris_small_ubiquitin-like_modifier_2_(SUMO2),_mRNA	SUMO2	#N/A
H2AFZ	Lymphnode		XM_014121819.1	0.154021	PREDICTED:_Canis_lupus_familiaris_calmodulin_regulated_spectrin-associated_protein_family,_member_3_(CAMSAP3),_mRNA	CAMSAP3	Jejunum
PKP4	Brain		NM_001252370.1	0.153846	Canis_lupus_familiaris_cytochrome_c_oxidase_subunit_VIIIA_(ubiquitous)_(COX8A),_mRNA	COX8A	Kidney
RPL36AL	Lymphnode		XR_296378.2	0.153719	PREDICTED:_Canis_lupus_familiaris_uncharacterized_LOC102157336_(LOC102157336),_ncRNA	LOC102157336	#N/A
LOC479795	Skel_muscle		XM_537413.5	0.153607	PREDICTED:_Canis_lupus_familiaris_nuclear_factor_of_kappa_light_polypeptide_gene_enhancer_in_B-cells_inhibitor,_alpha_(NFKBIA),_mRNA	NFKBIA	Lymphnode
CHCHD2	Skel_muscle		XR_294771.2	0.153374	PREDICTED:_Canis_lupus_familiaris_uncharacterized_LOC100688091_(LOC100688091),_transcript_variant_X1,_ncRNA	LOC100688091	#N/A
EIF3K	Lymphnode		NM_001002999.1	0.15322	Canis_lupus_familiaris_carbonic_anhydrase_VI_(CA6),_mRNA	CA6	Pancreas
AHCYL1	Brain		NM_001003014.1	0.152815	Canis_lupus_familiaris_Rab_acceptor_1_(prenylated)_(RABAC1),_mRNA	RABAC1	Pancreas
NDUFS3	Skel_muscle		XR_294751.2	0.152639	PREDICTED:_Canis_lupus_familiaris_uncharacterized_LOC102154363_(LOC102154363),_ncRNA	LOC102154363	#N/A
EEF1D	Skel_muscle		XM_847749.4	0.152444	PREDICTED:_Canis_lupus_familiaris_tumor-associated_calcium_signal_transducer_2_(TACSTD2),_mRNA	TACSTD2	#N/A
DNM1	Brain		XM_541571.6	0.151888	PREDICTED:_Canis_lupus_familiaris_basal_cell_adhesion_molecule_(Lutheran_blood_group)_(BCAM),_mRNA	BCAM	Lung
PSMA7	Kidney		XM_005632693.2	0.151731	PREDICTED:_Canis_lupus_familiaris_pyroglutamyl-peptidase_I_(PGPEP1),_partial_mRNA	PGPEP1	Jejunum
RPL6	Lymphnode		NM_001003187.1	0.150877	Canis_lupus_familiaris_collagen,_type_I,_alpha_2_(COL1A2),_mRNA	COL1A2	Lung
LOC480571	Brain		XM_014121727.1	0.150579	PREDICTED:_Canis_lupus_familiaris_ubiquitin_A-52_residue_ribosomal_protein_fusion_product_1_(UBA52),_transcript_variant_X2,_mRNA	UBA52	Spleen
GSN	Lung		XM_003639097.3	0.150418	PREDICTED:_Canis_lupus_familiaris_RNA_polymerase_II_associated_protein_2_(RPAP2),_transcript_variant_X1,_mRNA	RPAP2	Brain
TMSB10	Lung		XM_844813.4	0.150107	PREDICTED:_Canis_lupus_familiaris_aurora_kinase_B_(AURKB),_transcript_variant_X7,_mRNA	AURKB	Lymphnode
S100A6	Lung		XM_849553.3	0.149494	PREDICTED:_Canis_lupus_familiaris_calponin_2_(CNN2),_mRNA	CNN2	Pancreas
ISCU	Heart		XM_014113996.1	0.148583	PREDICTED:_Canis_lupus_familiaris_v-maf_avian_musculoaponeurotic_fibrosarcoma_oncogene_homolog_(MAF),_mRNA	MAF	#N/A
FABP7	Brain		NM_001284434.1	0.147679	Canis_lupus_familiaris_N-myc_downstream_regulated_1_(NDRG1),_mRNA	NDRG1	Kidney
ANK3	Heart		XM_005617447.2	0.146562	PREDICTED:_Canis_lupus_familiaris_trafficking_protein_particle_complex_13_(TRAPPC13),_transcript_variant_X7,_mRNA	TRAPPC13	Heart
LOC478212	Lymphnode		XM_844148.4	0.146237	PREDICTED:_Canis_lupus_familiaris_proteasome_subunit_beta_6_(PSMB6),_mRNA	PSMB6	Heart
PPP2CB	Brain		XM_845796.3	0.14611	PREDICTED:_Canis_lupus_familiaris_thioesterase_superfamily_member_5_(THEM5),_transcript_variant_X1,_mRNA	THEM5	Spleen
SSU72	Brain		XR_001314596.1	0.145863	PREDICTED:_Canis_lupus_familiaris_uncharacterized_LOC106557839_(LOC106557839),_transcript_variant_X1,_ncRNA	LOC106557839	#N/A
CSRP2	Liver		XM_844915.4	0.145833	PREDICTED:_Canis_lupus_familiaris_keratin,_type_II_cytoskeletal_6A_(LOC486523),_transcript_variant_X2,_mRNA	LOC486523	#N/A
PPP3CA	Brain		XM_848288.4	0.145197	PREDICTED:_Canis_lupus_familiaris_chromosome_27_open_reading_frame,_human_C12orf57_(C27H12orf57),_mRNA	C27H12orf57	Lymphnode
PABPC1	Lymphnode		NM_001252412.1	0.144869	Canis_lupus_familiaris_small_nuclear_ribonucleoprotein_D2_polypeptide_16.5kDa_(SNRPD2),_mRNA	SNRPD2	#N/A
PPIB	Jejunum		XR_292961.2	0.14486	PREDICTED:_Canis_lupus_familiaris_uncharacterized_LOC102152902_(LOC102152902),_ncRNA	LOC102152902	#N/A
RPL14	Lymphnode		NM_001003060.2	0.144675	Canis_lupus_familiaris_flavin_containing_monooxygenase_3_(FMO3),_mRNA	FMO3	Liver
RPL13A	Lymphnode		XR_001317598.1	0.144348	PREDICTED:_Canis_lupus_familiaris_uncharacterized_LOC102155122_(LOC102155122),_transcript_variant_X1,_ncRNA	LOC102155122	#N/A
PTN	Brain		XR_001317634.1	0.144134	PREDICTED:_Canis_lupus_familiaris_60S_ribosomal_protein_L17_pseudogene_(LOC106559672),_misc_RNA	LOC106559672	#N/A
SPTAN1	Brain		XM_548841.4	0.143843	PREDICTED:_Canis_lupus_familiaris_matrix-remodelling_associated_5_(MXRA5),_mRNA	MXRA5	Lung
LOC611681///LOC611222///LOC610320///LOC609391///LOC609252///LOC608861///LOC608838///LOC608584///LOC608206///LOC607788///LOC607619///LOC606902///LOC606833///LOC478864	Pancreas		XM_005623568.2	0.143711	PREDICTED:_Canis_lupus_familiaris_ZFP36_ring_finger_protein-like_1_(ZFP36L1),_mRNA	ZFP36L1	Lymphnode
LOC612156///LOC612118///LOC611333///LOC610683///LOC610309///LOC610259///LOC610211///LOC610049///LOC609929///LOC608830///LOC608479///LOC607825///LOC607078///LOC606857///LOC492077///LOC491880///LOC490340///LOC490271///LOC489985///LOC489216///LOC488702///LOC488656///LOC488591///LOC488411///LOC487581///LOC487478///LOC486803///LOC486572///LOC485733///LOC483045///LOC482010///LOC480206///LOC479206///LOC…	Skel_muscle		XM_848742.4	0.143533	PREDICTED:_Canis_lupus_familiaris_wntless_Wnt_ligand_secretion_mediator_(WLS),_mRNA	WLS	Lung
ATP6V0C	Brain		XM_844600.4	0.143162	PREDICTED:_Canis_lupus_familiaris_transmembrane_protein_256_(TMEM256),_mRNA	TMEM256	Kidney
SLC25A5	Jejunum		XM_003435649.3	0.142992	PREDICTED:_Canis_lupus_familiaris_glyceraldehyde-3-phosphate_dehydrogenase-like_(LOC100688969),_mRNA	LOC100688969	#N/A
PSMB5	Skel_muscle		NM_001287052.1	0.142857	Canis_lupus_familiaris_ras_homolog_family_member_B_(RHOB),_mRNA	RHOB	Brain
HSPA5	Pancreas		XM_014120542.1	0.142857	PREDICTED:_Canis_lupus_familiaris_vesicle-associated_membrane_protein_8_(VAMP8),_mRNA	VAMP8	Kidney
LOC607158	Lymphnode		NM_001251956.1	0.142633	Canis_lupus_familiaris_ribosomal_protein_L12_(RPL12),_mRNA	RPL12	Lymphnode
PPAP2B	Heart		XM_005631780.2	0.142415	PREDICTED:_Canis_lupus_familiaris_NADH_dehydrogenase_(ubiquinone)_1,_subcomplex_unknown,_1,_6kDa_(NDUFC1),_mRNA	NDUFC1	Skel_muscle
PPP2CA	Brain		XM_005620245.2	0.141764	PREDICTED:_Canis_lupus_familiaris_jun_proto-oncogene_(JUN),_mRNA	JUN	Lung
GNAS	Brain		XM_545762.5	0.141667	PREDICTED:_Canis_lupus_familiaris_thiosulfate_sulfurtransferase_(rhodanese)-like_domain_containing_1_(TSTD1),_mRNA	TSTD1	Kidney
GPM6A	Brain		NM_001003100.2	0.141414	Canis_lupus_familiaris_ribosomal_protein_L23_(RPL23),_mRNA	RPL23	Lymphnode
GDI1	Brain		NM_001003080.1	0.140931	Canis_lupus_familiaris_ferritin,_heavy_polypeptide_1_(FTH1),_mRNA	FTH1	Spleen
LOC487816///RPL18///RPL18	Lymphnode		XM_003639101.2	0.140741	PREDICTED:_Canis_lupus_familiaris_growth_arrest_and_DNA-damage-inducible,_alpha_(GADD45A),_mRNA	GADD45A	#N/A
TSPAN7	Brain		XM_014113482.1	0.140612	PREDICTED:_Canis_lupus_familiaris_XIAP_associated_factor_1_(XAF1),_transcript_variant_X2,_mRNA	XAF1	Liver
CTNNBL1	Pancreas		XR_001318222.1	0.140309	PREDICTED:_Canis_lupus_familiaris_uncharacterized_LOC100688091_(LOC100688091),_transcript_variant_X3,_ncRNA	LOC100688091	#N/A
PAK1	Brain		XM_543660.4	0.139954	PREDICTED:_Canis_lupus_familiaris_keratin_80,_type_II_(KRT80),_mRNA	KRT80	Pancreas
LOC611474	Liver		XM_014112877.1	0.139902	PREDICTED:_Canis_lupus_familiaris_chromosome_4_open_reading_frame,_human_C10orf54_(C4H10orf54),_mRNA	C4H10orf54	#N/A
LOC607365///LOC474591	Jejunum		XM_541585.4	0.138844	PREDICTED:_Canis_lupus_familiaris_LY6/PLAUR_domain_containing_3_(LYPD3),_transcript_variant_X1,_mRNA	LYPD3	Pancreas
S100A6	Lung		XR_296122.1	0.138796	PREDICTED:_Canis_lupus_familiaris_uncharacterized_LOC102155638_(LOC102155638),_ncRNA	LOC102155638	#N/A
PSMA3	Lymphnode		XM_532129.4	0.138693	PREDICTED:_Canis_lupus_familiaris_glyoxalase_I_(GLO1),_mRNA	GLO1	Jejunum
PRDX1	Kidney		XM_005622355.2	0.138479	PREDICTED:_Canis_lupus_familiaris_NSL1,_MIS12_kinetochore_complex_component_(NSL1),_transcript_variant_X3,_mRNA	NSL1	Spleen
NUDC	Brain		XM_014112780.1	0.138294	PREDICTED:_Canis_lupus_familiaris_glutamate_dehydrogenase_1_(GLUD1),_partial_mRNA	GLUD1	#N/A
PPP2R2B	Brain		XM_005624925.2	0.138158	PREDICTED:_Canis_lupus_familiaris_inositol_polyphosphate-5-phosphatase_K_(INPP5K),_transcript_variant_X1,_mRNA	INPP5K	Spleen
MYL6	Lung		XM_535328.5	0.137991	PREDICTED:_Canis_lupus_familiaris_eukaryotic_translation_initiation_factor_3,_subunit_I_(EIF3I),_mRNA	EIF3I	Skel_muscle
NDUFB8	Heart		XM_014119567.1	0.137868	PREDICTED:_Canis_lupus_familiaris_peptidyl-prolyl_cis-trans_isomerase_E-like_(LOC102156058),_mRNA	LOC102156058	#N/A
TAGLN3	Brain		XM_005636249.2	0.137806	PREDICTED:_Canis_lupus_familiaris_ribosomal_protein_L6_(RPL6),_transcript_variant_X1,_mRNA	RPL6	Lymphnode
NDUFA8	Heart		XM_014117146.1	0.136957	PREDICTED:_Canis_lupus_familiaris_zinc_finger_CCCH-type_containing_10_(ZC3H10),_transcript_variant_X1,_mRNA	ZC3H10	Heart
ZNF706	Brain		NM_001164454.1	0.136619	Canis_lupus_familiaris_glutathione_peroxidase_3_(GPX3),_mRNA	GPX3	Kidney
NDUFB5	Heart		NM_001313853.1	0.136601	Canis_lupus_familiaris_poliovirus_receptor-related_4_(PVRL4),_mRNA	PVRL4	Pancreas
GSTA4	Brain		XM_005633361.2	0.13613	PREDICTED:_Canis_lupus_familiaris_chromosome_21_open_reading_frame,_human_C11orf54_(C21H11orf54),_transcript_variant_X3,_mRNA	C21H11orf54	Kidney
HINT1	Kidney		XR_001314825.1	0.136095	PREDICTED:_Canis_lupus_familiaris_uncharacterized_LOC106557984_(LOC106557984),_ncRNA	LOC106557984	#N/A
NDUFB4	Heart		XM_005628033.2	0.135946	PREDICTED:_Canis_lupus_familiaris_eukaryotic_translation_elongation_factor_1_delta_(guanine_nucleotide_exchange_protein)_(EEF1D),_transcript_variant_X1,_mRNA	EEF1D	Skel_muscle
TSPAN7	Brain		XM_540866.4	0.135815	PREDICTED:_Canis_lupus_familiaris_calpain_1,_(mu/I)_large_subunit_(CAPN1),_mRNA	CAPN1	Jejunum
GABARAP	Spleen		NM_001252318.1	0.135506	Canis_lupus_familiaris_ribosomal_protein_S24_(RPS24),_transcript_variant_2,_mRNA	RPS24	#N/A
MAP1LC3B	Brain		XR_001315514.1	0.135501	PREDICTED:_Canis_lupus_familiaris_uncharacterized_LOC106558367_(LOC106558367),_transcript_variant_X2,_ncRNA	LOC106558367	#N/A
OLFM1	Brain		NM_001252317.1	0.135231	Canis_lupus_familiaris_ribosomal_protein_S24_(RPS24),_transcript_variant_1,_mRNA	RPS24	#N/A
FGFR1OP2	Brain		XM_014118307.1	0.134503	PREDICTED:_Canis_lupus_familiaris_DLA_class_I_histocompatibility_antigen,_A9/A9_alpha_chain-like_(LOC100685196),_mRNA	LOC100685196	#N/A
NARS	Brain		XM_005635367.1	0.133602	PREDICTED:_Canis_lupus_familiaris_laminin,_alpha_5_(LAMA5),_mRNA	LAMA5	Brain
ENO1	Kidney		XM_005630444.2	0.133373	PREDICTED:_Canis_lupus_familiaris_tubulin_tyrosine_ligase_(TTL),_transcript_variant_X3,_mRNA	TTL	Skel_muscle
MRPL36	Skel_muscle		XM_005616499.2	0.133333	PREDICTED:_Canis_lupus_familiaris_LY6/PLAUR_domain_containing_3_(LYPD3),_transcript_variant_X2,_mRNA	LYPD3	Pancreas
WDR47	Brain		XM_003639781.3	0.133195	PREDICTED:_Canis_lupus_familiaris_DDB1_and_CUL4_associated_factor_15_(DCAF15),_mRNA	DCAF15	Lymphnode
RAPGEF2	Brain		XM_003639329.3	0.132812	PREDICTED:_Canis_lupus_familiaris_40S_ribosomal_protein_S29-like_(LOC100855430),_mRNA	LOC100855430	#N/A
DNAJB6	Brain		XM_003434001.4	0.132721	PREDICTED:_Canis_lupus_familiaris_collagen,_type_VI,_alpha_1_(COL6A1),_mRNA	COL6A1	Lung
STX8	Brain		XM_845502.3	0.132669	PREDICTED:_Canis_lupus_familiaris_eukaryotic_translation_initiation_factor_3,_subunit_D_(EIF3D),_mRNA	EIF3D	Lymphnode
FHL1	Skel_muscle		XM_005630560.1	0.132583	PREDICTED:_Canis_lupus_familiaris_N-acetyltransferase_8B_(GCN5-related,_putative,_gene/pseudogene)_(NAT8B),_transcript_variant_X2,_mRNA	NAT8B	Liver
SOD1	Liver		XM_541624.5	0.132336	PREDICTED:_Canis_lupus_familiaris_ZFP36_ring_finger_protein_(ZFP36),_mRNA	ZFP36	Lung
LOC477072	Liver		XM_014110517.1	0.1321	PREDICTED:_Canis_lupus_familiaris_histone_H2A_type_1-E_(LOC106558234),_mRNA	LOC106558234	#N/A
RPS20	Lymphnode		XM_005640100.2	0.131666	PREDICTED:_Canis_lupus_familiaris_uncharacterized_LOC488260_(LOC488260),_mRNA	LOC488260	#N/A
ADD3	Heart		XM_014119013.1	0.131387	PREDICTED:_Canis_lupus_familiaris_glyceraldehyde-3-phosphate_dehydrogenase-like_(LOC106559694),_mRNA	LOC106559694	#N/A
SELK	Heart		XM_005626836.1	0.13125	PREDICTED:_Canis_lupus_familiaris_tRNA_methyltransferase_10_homolog_B_(S._cerevisiae)_(TRMT10B),_transcript_variant_X3,_mRNA	TRMT10B	Lung
PRKCZ	Brain		XM_014122287.1	0.131244	PREDICTED:_Canis_lupus_familiaris_THO_complex_7_(THOC7),_transcript_variant_X1,_mRNA	THOC7	Lung
SGTB	Brain		XM_849905.4	0.131062	PREDICTED:_Canis_lupus_familiaris_SH3_domain_binding_glutamate-rich_protein_like_3_(SH3BGRL3),_mRNA	SH3BGRL3	Spleen
TPI1	Skel_muscle		XM_546571.4	0.130752	PREDICTED:_Canis_lupus_familiaris_kinesin_family_member_1C_(KIF1C),_mRNA	KIF1C	Heart
RPS18	Lymphnode		XM_536861.5	0.129957	PREDICTED:_Canis_lupus_familiaris_guanine_nucleotide_binding_protein_(G_protein),_beta_polypeptide_2_(GNB2),_mRNA	GNB2	Lung
PPP3CA	Brain		XM_543524.5	0.129779	PREDICTED:_Canis_lupus_familiaris_ureidopropionase,_beta_(UPB1),_mRNA	UPB1	Liver
KHDRBS3	Brain		XM_005620315.2	0.129655	PREDICTED:_Canis_lupus_familiaris_thioredoxin_domain_containing_17_(TXNDC17),_mRNA	TXNDC17	#N/A
UBE4A	Heart		XM_005628974.1	0.129534	PREDICTED:_Canis_lupus_familiaris_gap_junction_protein,_beta_4,_30.3kDa_(GJB4),_transcript_variant_X1,_mRNA	GJB4	Kidney
NDUFB6	Heart		XM_005625433.1	0.128891	PREDICTED:_Canis_lupus_familiaris_notch_1_(NOTCH1),_mRNA	NOTCH1	Lung
LOC480059	Lymphnode		XM_005624676.1	0.128424	PREDICTED:_Canis_lupus_familiaris_transducer_of_ERBB2,_1_(TOB1),_mRNA	TOB1	#N/A
GAD1	Brain		XR_295652.2	0.127858	PREDICTED:_Canis_lupus_familiaris_uncharacterized_LOC102151864_(LOC102151864),_ncRNA	LOC102151864	#N/A
LOC608150///DBI	Liver		XM_014116958.1	0.127717	PREDICTED:_Canis_lupus_familiaris_60S_ribosomal_protein_L10-like_(LOC100856673),_mRNA	LOC100856673	#N/A
MAP1LC3A	Heart		XM_014122289.1	0.127572	PREDICTED:_Canis_lupus_familiaris_THO_complex_7_(THOC7),_transcript_variant_X3,_mRNA	THOC7	Lung
CYCS	Heart		XR_291545.2	0.127542	PREDICTED:_Canis_lupus_familiaris_uncharacterized_LOC102156681_(LOC102156681),_ncRNA	LOC102156681	#N/A
LOC475912	Heart		XM_546339.5	0.127482	PREDICTED:_Canis_lupus_familiaris_complement_component_7_(C7),_mRNA	C7	Lung
OCIAD1	Brain		XR_296065.2	0.127273	PREDICTED:_Canis_lupus_familiaris_uncharacterized_LOC102155786_(LOC102155786),_ncRNA	LOC102155786	#N/A
HSPD1	Kidney		XM_014116215.1	0.126667	PREDICTED:_Canis_lupus_familiaris_solute_carrier_family_39,_member_11_(SLC39A11),_mRNA	SLC39A11	Kidney
LOC612591	Lymphnode		XM_005642417.1	0.126041	PREDICTED:_Canis_lupus_familiaris_laminin_subunit_alpha-5-like_(LOC102156677),_partial_mRNA	LOC102156677	#N/A
NRXN1	Brain		XM_014113583.1	0.125707	PREDICTED:_Canis_lupus_familiaris_aurora_kinase_B_(AURKB),_transcript_variant_X9,_mRNA	AURKB	Lymphnode
LOC609853///LCP1	Lymphnode		XM_534940.5	0.125579	PREDICTED:_Canis_lupus_familiaris_peroxisomal_biogenesis_factor_26_(PEX26),_mRNA	PEX26	Skel_muscle
UQCRFS1	Heart		XM_005640902.2	0.12524	PREDICTED:_Canis_lupus_familiaris_phosphatidylinositol_glycan_anchor_biosynthesis,_class_M_(PIGM),_mRNA	PIGM	Pancreas
RPS27L	Pancreas		XM_005630360.2	0.125183	PREDICTED:_Canis_lupus_familiaris_galactose_mutarotase_(aldose_1-epimerase)_(GALM),_transcript_variant_X3,_mRNA	GALM	Kidney
C35H6orf62	Lymphnode		XM_846470.4	0.124935	PREDICTED:_Canis_lupus_familiaris_family_with_sequence_similarity_129,_member_B_(FAM129B),_mRNA	FAM129B	Pancreas
MLF2	Brain		XM_005640093.2	0.1247	PREDICTED:_Canis_lupus_familiaris_histone_H2A_type_1-C_(LOC488268),_mRNA	LOC488268	#N/A
APOD	Brain		NM_001114757.1	0.124214	Canis_lupus_familiaris_VCP-interacting_membrane_selenoprotein_(VIMP),_mRNA	VIMP	Pancreas
PPIAP5///PPIA///LOC403581	Brain		XM_003639276.3	0.124116	PREDICTED:_Canis_lupus_familiaris_polymerase_I_and_transcript_release_factor_(PTRF),_mRNA	PTRF	Skel_muscle
PHYHIPL	Brain		NM_001128095.2	0.123924	Canis_lupus_familiaris_ubiquitin_A-52_residue_ribosomal_protein_fusion_product_1_(UBA52),_mRNA	UBA52	Spleen
LOC609205///LOC608270///LOC487822///LDHB///LOC476213///LOC475101	Heart		XM_005624145.2	0.123698	PREDICTED:_Canis_lupus_familiaris_fatty_acid_synthase_(FASN),_mRNA	FASN	Liver
DST	Heart		XM_843544.4	0.123464	PREDICTED:_Canis_lupus_familiaris_proprotein_convertase_subtilisin/kexin_type_1_(PCSK1),_mRNA	PCSK1	Brain
ENO2	Brain		XM_014113928.1	0.12236	PREDICTED:_Canis_lupus_familiaris_growth_arrest-specific_8_(GAS8),_transcript_variant_X4,_mRNA	GAS8	Pancreas
FEZ1	Brain		XM_537333.4	0.122273	PREDICTED:_Canis_lupus_familiaris_adenomatosis_polyposis_coli_down-regulated_1_(APCDD1),_mRNA	APCDD1	Lung
ATG3	Spleen		XM_014108068.1	0.12203	PREDICTED:_Canis_lupus_familiaris_ribosomal_protein_L6_(RPL6),_transcript_variant_X2,_mRNA	RPL6	Lymphnode
LOC474739	Brain		XM_014119834.1	0.121593	PREDICTED:_Canis_lupus_familiaris_EPH_receptor_B6_(EPHB6),_mRNA	EPHB6	Brain
PRPF8	Brain		XM_537556.5	0.121515	PREDICTED:_Canis_lupus_familiaris_dynein,_cytoplasmic_1,_heavy_chain_1_(DYNC1H1),_mRNA	DYNC1H1	Brain
RPL7A	Lymphnode		NM_001005258.1	0.120773	Canis_lupus_familiaris_chemokine_(C-C_motif)_ligand_21_(CCL21),_mRNA	CCL21	Lymphnode
TST	Brain		XM_014119709.1	0.120726	PREDICTED:_Canis_lupus_familiaris_PDZK1_interacting_protein_1_(PDZK1IP1),_transcript_variant_X3,_mRNA	PDZK1IP1	Kidney
RPS27///LOC490449	Lymphnode		XM_003639958.3	0.120681	PREDICTED:_Canis_lupus_familiaris_atrophin_1_(ATN1),_mRNA	ATN1	#N/A
POMP	Heart		NM_001252400.1	0.120504	Canis_lupus_familiaris_ribosomal_protein_L26_(RPL26),_mRNA	RPL26	Lymphnode
PRDX2	Skel_muscle		XM_005624503.1	0.120495	PREDICTED:_Canis_lupus_familiaris_keratin-associated_protein_4-12-like_(LOC100686193),_transcript_variant_X1,_mRNA	LOC100686193	#N/A
PTN	Brain		XM_537622.6	0.120425	PREDICTED:_Canis_lupus_familiaris_upstream_binding_transcription_factor,_RNA_polymerase_I_(UBTF),_mRNA	UBTF	Pancreas
HSP90AB1///LOC474634	Lymphnode		XM_014113580.1	0.120141	PREDICTED:_Canis_lupus_familiaris_aurora_kinase_B_(AURKB),_transcript_variant_X4,_mRNA	AURKB	Lymphnode
SPP1	Kidney		XM_844580.3	0.120072	PREDICTED:_Canis_lupus_familiaris_ribosomal_protein_S12_(RPS12),_mRNA	RPS12	Spleen
SCP2	Liver		XM_014121791.1	0.11993	PREDICTED:_Canis_lupus_familiaris_notch_3_(NOTCH3),_mRNA	NOTCH3	Spleen
MMD	Brain		XM_537002.5	0.119377	PREDICTED:_Canis_lupus_familiaris_ATPase,_H+_transporting,_lysosomal_16kDa,_V0_subunit_c_(ATP6V0C),_mRNA	ATP6V0C	Brain
LOC608876///LOC477105///RPSA	Lymphnode		XM_014110520.1	0.119048	PREDICTED:_Canis_lupus_familiaris_histone_H2A_type_1-H_(LOC611231),_mRNA	LOC611231	#N/A
LOC478277	Jejunum		XR_001316115.1	0.119048	PREDICTED:_Canis_lupus_familiaris_40S_ribosomal_protein_S6_pseudogene_(LOC608772),_misc_RNA	LOC608772	#N/A
SCN1B	Brain		XM_003431983.3	0.11902	PREDICTED:_Canis_lupus_familiaris_B-cell_translocation_gene_1,_anti-proliferative_(BTG1),_mRNA	BTG1	#N/A
KLHDC3	Brain		XM_862217.4	0.118838	PREDICTED:_Canis_lupus_familiaris_calreticulin_(CALR),_mRNA	CALR	Lymphnode
ITGAV	Kidney		XM_850295.5	0.118827	PREDICTED:_Canis_lupus_familiaris_ubiquitin-like_4A_(UBL4A),_mRNA	UBL4A	Skel_muscle
LOC611779///LOC611380///LOC492214///LOC491789///LOC479542///RPL29///LOC476328	Lymphnode		XM_850376.3	0.118644	PREDICTED:_Canis_lupus_familiaris_cytochrome_c_oxidase_subunit_6B1_(LOC612644),_mRNA	LOC612644	Heart
GNAI1	Brain		XM_005631709.1	0.118158	PREDICTED:_Canis_lupus_familiaris_ribonuclease/angiogenin_inhibitor_1_(RNH1),_mRNA	RNH1	Lung
ARPC3	Lymphnode		XM_549089.4	0.117597	PREDICTED:_Canis_lupus_familiaris_polysaccharide_biosynthesis_domain_containing_1_(PBDC1),_transcript_variant_X1,_mRNA	PBDC1	Kidney
DSTN	Lung		XM_850420.4	0.117155	PREDICTED:_Canis_lupus_familiaris_SIVA1,_apoptosis-inducing_factor_(SIVA1),_mRNA	SIVA1	Lymphnode
PRKCZ	Pancreas		XR_001316243.1	0.116746	PREDICTED:_Canis_lupus_familiaris_40S_ribosomal_protein_S3a_pseudogene_(LOC106558828),_misc_RNA	LOC106558828	#N/A
UQCRQ	Heart		XM_005633029.2	0.116617	PREDICTED:_Canis_lupus_familiaris_tumor_necrosis_factor,_alpha-induced_protein_8-like_1_(TNFAIP8L1),_transcript_variant_X1,_mRNA	TNFAIP8L1	Liver
SNURF///SNRPN	Brain		XM_014117877.1	0.116505	PREDICTED:_Canis_lupus_familiaris_chromosome_11_open_reading_frame,_human_C9orf156_(C11H9orf156),_transcript_variant_X3,_mRNA	C11H9orf156	Heart
PGAM1	Brain		NM_001113171.1	0.116492	Canis_lupus_familiaris_secretory_leukocyte_peptidase_inhibitor_(SLPI),_mRNA	SLPI	Spleen
NDUFB3	Heart		XM_014110557.1	0.116124	PREDICTED:_Canis_lupus_familiaris_histone_H1.4-like_(LOC102156198),_mRNA	LOC102156198	#N/A
MAPK1	Brain		XR_296577.1	0.115903	PREDICTED:_Canis_lupus_familiaris_histone_H2B_type_1_(LOC488267),_transcript_variant_X2,_misc_RNA	LOC488267	#N/A
C3H5orf13	Brain		XM_014117872.1	0.115746	PREDICTED:_Canis_lupus_familiaris_tRNA_methyltransferase_10_homolog_B_(S._cerevisiae)_(TRMT10B),_transcript_variant_X1,_mRNA	TRMT10B	Lung
ATP6V1E1	Brain		XR_294728.1	0.115512	PREDICTED:_Canis_lupus_familiaris_uncharacterized_LOC102153120_(LOC102153120),_ncRNA	LOC102153120	#N/A
VAMP2	Brain		XM_014110913.1	0.115326	PREDICTED:_Canis_lupus_familiaris_actin_related_protein_2/3_complex,_subunit_2,_34kDa_(ARPC2),_mRNA	ARPC2	Lymphnode
H3F3A	Jejunum		XM_005626850.2	0.115312	PREDICTED:_Canis_lupus_familiaris_chromosome_11_open_reading_frame,_human_C9orf156_(C11H9orf156),_transcript_variant_X2,_mRNA	C11H9orf156	Heart
SEC62///LOC485507	Brain		XR_291473.1	0.115108	PREDICTED:_Canis_lupus_familiaris_uncharacterized_LOC102153276_(LOC102153276),_ncRNA	LOC102153276	#N/A
MYCBP2	Lymphnode		XM_005635944.2	0.115032	PREDICTED:_Canis_lupus_familiaris_dual_specificity_phosphatase_28_(DUSP28),_mRNA	DUSP28	#N/A
SMYD2	Heart		XM_005618235.2	0.11489	PREDICTED:_Canis_lupus_familiaris_nuclease-sensitive_element-binding_protein_1_(LOC479011),_mRNA	LOC479011	#N/A
AMZ2	Brain		XM_005634350.2	0.114679	PREDICTED:_Canis_lupus_familiaris_60S_ribosomal_protein_L10-like_(LOC485640),_mRNA	LOC485640	Lymphnode
NDUFS4	Heart		XM_005636795.2	0.11433	PREDICTED:_Canis_lupus_familiaris_keratin,_type_II_cytoskeletal_6A_(LOC486523),_transcript_variant_X3,_mRNA	LOC486523	#N/A
RHEB	Pancreas		NM_001002961.1	0.113725	Canis_lupus_familiaris_annexin_A2_(ANXA2),_mRNA	ANXA2	Lung
LOC606860	Heart		XM_005630734.2	0.113372	PREDICTED:_Canis_lupus_familiaris_hemochromatosis_type_2_(juvenile)_(HFE2),_transcript_variant_X4,_mRNA	HFE2	Skel_muscle
EMC4	Heart		XM_005642364.2	0.113085	PREDICTED:_Canis_lupus_familiaris_collagen_alpha-2(VI)_chain_(LOC100855471),_partial_mRNA	LOC100855471	#N/A
FAM213A	Liver		XM_534044.5	0.112521	PREDICTED:_Canis_lupus_familiaris_eukaryotic_translation_initiation_factor_3,_subunit_F_(EIF3F),_mRNA	EIF3F	Skel_muscle
SCOC	Brain		XM_005623128.2	0.112376	PREDICTED:_Canis_lupus_familiaris_60S_ribosomal_protein_L17_(LOC480221),_transcript_variant_X1,_mRNA	LOC480221	Kidney
NDUFS5	Heart		XM_850118.3	0.112179	PREDICTED:_Canis_lupus_familiaris_chromosome_X_open_reading_frame,_human_CXorf38_(CXHXorf38),_transcript_variant_X1,_mRNA	CXHXorf38	Kidney
MRFAP1	Brain		XM_005625774.2	0.112019	PREDICTED:_Canis_lupus_familiaris_translocator_protein_(18kDa)_(TSPO),_mRNA	TSPO	Lung
PNMA1	Brain		XM_014112785.1	0.111612	PREDICTED:_Canis_lupus_familiaris_dual_specificity_phosphatase_1_(DUSP1),_mRNA	DUSP1	Lung
GDI2	Jejunum		XM_014110560.1	0.111607	PREDICTED:_Canis_lupus_familiaris_histone_H2B_type_1_(LOC100856099),_transcript_variant_X4,_mRNA	LOC100856099	#N/A
LOC490297///SUMO2	Lymphnode		XR_293334.2	0.111511	PREDICTED:_Canis_lupus_familiaris_uncharacterized_LOC102151605_(LOC102151605),_ncRNA	LOC102151605	#N/A
NDUFC1	Skel_muscle		XM_014117873.1	0.111235	PREDICTED:_Canis_lupus_familiaris_tRNA_methyltransferase_10_homolog_B_(S._cerevisiae)_(TRMT10B),_transcript_variant_X4,_mRNA	TRMT10B	Lung
LOC487880///RPS17	Pancreas		XR_001317640.1	0.111235	PREDICTED:_Canis_lupus_familiaris_uncharacterized_LOC106559677_(LOC106559677),_ncRNA	LOC106559677	#N/A
DBNDD2	Brain		XM_003431808.3	0.110841	PREDICTED:_Canis_lupus_familiaris_lymphocyte_antigen_6_complex,_locus_E_(LY6E),_mRNA	LY6E	#N/A
CHP1	Brain		XM_850436.5	0.110557	PREDICTED:_Canis_lupus_familiaris_cysteine-rich_protein_2_(CRIP2),_mRNA	CRIP2	Heart
DYNLRB1	Brain		XR_001317298.1	0.110482	PREDICTED:_Canis_lupus_familiaris_uncharacterized_LOC102151195_(LOC102151195),_transcript_variant_X3,_ncRNA	LOC102151195	#N/A
SET	Lymphnode		XR_001315529.1	0.110375	PREDICTED:_Canis_lupus_familiaris_60S_ribosomal_protein_L31_pseudogene_(LOC607833),_misc_RNA	LOC607833	#N/A
RPS20	Lymphnode		XM_003433512.3	0.11	PREDICTED:_Canis_lupus_familiaris_keratin,_type_II_cytoskeletal_6A_(LOC100687987),_mRNA	LOC100687987	#N/A
RRAGA	Brain		XM_005616599.1	0.109948	PREDICTED:_Canis_lupus_familiaris_mediator_complex_subunit_29_(MED29),_mRNA	MED29	Brain
RPL36AL	Lymphnode		XM_003639616.3	0.109836	PREDICTED:_Canis_lupus_familiaris_histone_H2A_type_2-C_(LOC100855593),_mRNA	LOC100855593	#N/A
PGK1	Skel_muscle		XM_014114227.1	0.109726	PREDICTED:_Canis_lupus_familiaris_late_endosomal/lysosomal_adaptor,_MAPK_and_MTOR_activator_4_(LAMTOR4),_transcript_variant_X2,_mRNA	LAMTOR4	Spleen
EEF1G	Lymphnode		XM_014115013.1	0.109649	PREDICTED:_Canis_lupus_familiaris_collagen_alpha-1(I)_chain-like_(LOC612002),_mRNA	LOC612002	#N/A
PLD3	Brain		NM_001003273.3	0.109496	Canis_lupus_familiaris_ras_homolog_family_member_A_(RHOA),_mRNA	RHOA	Lung
UQCR10	Heart		XM_005617918.2	0.109143	PREDICTED:_Canis_lupus_familiaris_KIAA1522_ortholog_(KIAA1522),_mRNA	KIAA1522	Heart
38596	Brain		XM_005627763.1	0.109012	PREDICTED:_Canis_lupus_familiaris_chromosome_12_open_reading_frame,_human_C6orf226_(C12H6orf226),_mRNA	C12H6orf226	#N/A
TMEM9B	Brain		XM_533463.5	0.108444	PREDICTED:_Canis_lupus_familiaris_superoxide_dismutase_2,_mitochondrial_(SOD2),_mRNA	SOD2	Kidney
OXR1	Brain		XM_005618443.2	0.108091	PREDICTED:_Canis_lupus_familiaris_Morf4_family_associated_protein_1_(MRFAP1),_transcript_variant_X2,_mRNA	MRFAP1	Brain
LOC611681///LOC609252///LOC608861///LOC608838///LOC608584///LOC607788///RPL21///LOC478864	Lymphnode		XM_005627149.2	0.107991	PREDICTED:_Canis_lupus_familiaris_casein_kinase_2,_beta_polypeptide_(CSNK2B),_transcript_variant_X3,_mRNA	CSNK2B	Heart
RUFY3	Brain		XR_001317197.1	0.10772	PREDICTED:_Canis_lupus_familiaris_uncharacterized_LOC106559440_(LOC106559440),_ncRNA	LOC106559440	#N/A
CCT5	Lymphnode		XR_293961.2	0.10745	PREDICTED:_Canis_lupus_familiaris_ATP_synthase_F(0)_complex_subunit_C2,_mitochondrial_pseudogene_(LOC100688210),_misc_RNA	LOC100688210	#N/A
GABARAPL2	Brain		NM_001013423.1	0.107235	Canis_lupus_familiaris_prion_protein_(PRNP),_mRNA	PRNP	Brain
UBE2E3	Brain		NM_001127234.1	0.106723	Canis_lupus_familiaris_ornithine_decarboxylase_antizyme_1_(OAZ1),_mRNA	OAZ1	Brain
CTTN	Jejunum		XR_294590.2	0.10661	PREDICTED:_Canis_lupus_familiaris_uncharacterized_LOC102153807_(LOC102153807),_ncRNA	LOC102153807	#N/A
LOC612667///LOC611971///LOC610188///LOC608388///PSMA1	Lymphnode		XR_001316144.1	0.106383	PREDICTED:_Canis_lupus_familiaris_uncharacterized_LOC106558778_(LOC106558778),_ncRNA	LOC106558778	#N/A
FLOT1	Brain		XM_850064.4	0.10596	PREDICTED:_Canis_lupus_familiaris_S100_calcium_binding_protein_A14_(S100A14),_transcript_variant_X1,_mRNA	S100A14	Jejunum
MPC2	Heart		XM_003639723.3	0.10582	PREDICTED:_Canis_lupus_familiaris_peroxiredoxin_2_(PRDX2),_mRNA	PRDX2	Brain
SIRT5	Heart		XM_545413.3	0.105528	PREDICTED:_Canis_lupus_familiaris_histone_H2A_type_1-E-like_(LOC488291),_mRNA	LOC488291	#N/A
ANXA5	Lung		XR_001316436.1	0.105485	PREDICTED:_Canis_lupus_familiaris_uncharacterized_LOC102156606_(LOC102156606),_ncRNA	LOC102156606	#N/A
RNASEK	Lung		XM_846152.3	0.105418	PREDICTED:_Canis_lupus_familiaris_integrin,_beta_5_(ITGB5),_mRNA	ITGB5	Spleen
COX17	Heart		XM_845177.4	0.105217	PREDICTED:_Canis_lupus_familiaris_insulin-like_growth_factor_binding_protein_7_(IGFBP7),_mRNA	IGFBP7	Kidney
FUS	Lymphnode		XM_005627480.2	0.104938	PREDICTED:_Canis_lupus_familiaris_40S_ribosomal_protein_S27-like_(LOC102157175),_mRNA	LOC102157175	#N/A
NELL2	Brain		XM_532561.5	0.104661	PREDICTED:_Canis_lupus_familiaris_LSM10,_U7_small_nuclear_RNA_associated_(LSM10),_mRNA	LSM10	Skel_muscle
HSP90B1	Lymphnode		NM_001003387.1	0.104575	Canis_lupus_familiaris_high_mobility_group_AT-hook_1_(HMGA1),_mRNA	HMGA1	Jejunum
PSMB4	Lymphnode		XM_540610.5	0.104539	PREDICTED:_Canis_lupus_familiaris_smoothelin-like_1_(SMTNL1),_mRNA	SMTNL1	Skel_muscle
LOC607644///SRP19	Lymphnode		XM_846358.3	0.103987	PREDICTED:_Canis_lupus_familiaris_alanine_aminotransferase_2-like_(LOC609147),_partial_mRNA	LOC609147	Jejunum
TPRG1L	Kidney		NM_001003327.2	0.103448	Canis_lupus_familiaris_heat_shock_protein_90kDa_beta_(Grp94),_member_1_(HSP90B1),_mRNA	HSP90B1	Lymphnode
CHMP4B	Brain		NM_001287128.1	0.103017	Canis_lupus_familiaris_poliovirus_receptor-related_1_(herpesvirus_entry_mediator_C)_(PVRL1),_mRNA	PVRL1	Pancreas
AKT3	Brain		XR_001315722.1	0.102987	PREDICTED:_Canis_lupus_familiaris_uncharacterized_LOC106558544_(LOC106558544),_transcript_variant_X2,_ncRNA	LOC106558544	#N/A
NELL2	Brain		XM_543657.5	0.102971	PREDICTED:_Canis_lupus_familiaris_keratin,_type_II_cuticular_Hb1_(LOC486531),_mRNA	LOC486531	Pancreas
GLO1	Jejunum		NM_001003127.1	0.102778	Canis_lupus_familiaris_Y_box_binding_protein_3_(YBX3),_mRNA	YBX3	Skel_muscle
ARMCX3	Brain		XM_014111683.1	0.102432	PREDICTED:_Canis_lupus_familiaris_OTU_domain-containing_protein_5-like_(LOC102153388),_mRNA	LOC102153388	#N/A
LOC488109	Brain		XR_001316216.1	0.102426	PREDICTED:_Canis_lupus_familiaris_uncharacterized_LOC106558810_(LOC106558810),_ncRNA	LOC106558810	#N/A
HNRNPD	Lymphnode		XM_543528.4	0.10241	PREDICTED:_Canis_lupus_familiaris_sushi_domain_containing_2_(SUSD2),_mRNA	SUSD2	Lung
CCT8	Lymphnode		XM_014119147.1	0.1021	PREDICTED:_Canis_lupus_familiaris_ADP-ribosylation_factor_1_(ARF1),_mRNA	ARF1	#N/A
EPB41L1	Brain		XM_003639615.3	0.101922	PREDICTED:_Canis_lupus_familiaris_histone_H2B_type_2-E_(LOC100855574),_mRNA	LOC100855574	#N/A
CPD	Lung		XM_014122799.1	0.101919	PREDICTED:_Canis_lupus_familiaris_GATA_binding_protein_3_(GATA3),_transcript_variant_X4,_mRNA	GATA3	Lymphnode
PLP1	Brain		XM_014115646.1	0.101902	PREDICTED:_Canis_lupus_familiaris_dermokine_(DMKN),_transcript_variant_X2,_mRNA	DMKN	Kidney
PSMC3	Brain		XR_001318069.1	0.101675	PREDICTED:_Canis_lupus_familiaris_uncharacterized_LOC102152608_(LOC102152608),_ncRNA	LOC102152608	#N/A
HNRNPA2B1	Lymphnode		XM_014119710.1	0.101565	PREDICTED:_Canis_lupus_familiaris_protein_phosphatase_1,_regulatory_subunit_13_like_(PPP1R13L),_mRNA	PPP1R13L	Heart
LOC612098///LOC611252///HSP90AB1	Lymphnode		XM_533037.4	0.101521	PREDICTED:_Canis_lupus_familiaris_thioredoxin_interacting_protein_(TXNIP),_mRNA	TXNIP	Lung
SMDT1	Skel_muscle		XM_531981.5	0.101311	PREDICTED:_Canis_lupus_familiaris_dynactin_3_(p22)_(DCTN3),_mRNA	DCTN3	Brain
MZT2B	Brain		XM_014115650.1	0.100879	PREDICTED:_Canis_lupus_familiaris_dermokine_(DMKN),_transcript_variant_X3,_mRNA	DMKN	Kidney
HSPH1	Brain		XM_541709.4	0.100632	PREDICTED:_Canis_lupus_familiaris_potassium_channel_tetramerization_domain_containing_15_(KCTD15),_mRNA	KCTD15	Skel_muscle
LOC475009///RPL3	Lymphnode		XM_543017.5	0.100585	PREDICTED:_Canis_lupus_familiaris_syndecan_4_(SDC4),_mRNA	SDC4	Lung
BEX4	Brain		NM_001284439.1	0.100473	Canis_lupus_familiaris_TIMP_metallopeptidase_inhibitor_3_(TIMP3),_mRNA	TIMP3	Lung
MICAL2	Brain		XM_845786.3	0.100236	PREDICTED:_Canis_lupus_familiaris_placenta-specific_gene_8_protein_(LOC608687),_mRNA	LOC608687	Liver
SPCS2	Pancreas		XM_014114838.1	0.0999351	PREDICTED:_Canis_lupus_familiaris_RNA_polymerase_II_associated_protein_2_(RPAP2),_transcript_variant_X4,_mRNA	RPAP2	Brain
STMN2	Brain		XM_853380.4	0.0999021	PREDICTED:_Canis_lupus_familiaris_insulin-like_growth_factor_binding_protein_6_(IGFBP6),_mRNA	IGFBP6	Lung
CSNK1A1	Jejunum		NM_001252145.1	0.0998613	Canis_lupus_familiaris_ribosomal_protein_L10a_(RPL10A),_mRNA	RPL10A	Lymphnode
GDPD2	Brain		XM_541503.5	0.0997693	PREDICTED:_Canis_lupus_familiaris_small_nuclear_ribonucleoprotein_70kDa_(U1)_(SNRNP70),_transcript_variant_X1,_mRNA	SNRNP70	Lymphnode
RPL10	Lymphnode		XR_293359.2	0.0997567	PREDICTED:_Canis_lupus_familiaris_uncharacterized_LOC102152977_(LOC102152977),_transcript_variant_X1,_ncRNA	LOC102152977	#N/A
LOC478678	Heart		XM_014117416.1	0.0994928	PREDICTED:_Canis_lupus_familiaris_ceramide_kinase_(CERK),_mRNA	CERK	Brain
LOC480923	Brain		XM_014116468.1	0.0994318	PREDICTED:_Canis_lupus_familiaris_junction_plakoglobin_(JUP),_transcript_variant_X1,_mRNA	JUP	Lung
PSMC5	Brain		XR_001316771.1	0.0992167	PREDICTED:_Canis_lupus_familiaris_uncharacterized_LOC106559200_(LOC106559200),_ncRNA	LOC106559200	#N/A
LOC474798	Jejunum		XM_014117456.1	0.0991637	PREDICTED:_Canis_lupus_familiaris_aspartic_peptidase,_retroviral-like_1_(ASPRV1),_mRNA	ASPRV1	Pancreas
MAP1A	Brain		XM_005638814.1	0.0991189	PREDICTED:_Canis_lupus_familiaris_keratin-associated_protein_13-1-like_(LOC100686265),_mRNA	LOC100686265	#N/A
EID1	Brain		XM_014112156.1	0.099096	PREDICTED:_Canis_lupus_familiaris_unconventional_myosin-Ig_(LOC608648),_mRNA	LOC608648	Lymphnode
TMEM126A	Heart		XM_845498.4	0.0989362	PREDICTED:_Canis_lupus_familiaris_eva-1_homolog_B_(C._elegans)_(EVA1B),_mRNA	EVA1B	#N/A
RPS27	Lymphnode		XM_014108127.1	0.0988806	PREDICTED:_Canis_lupus_familiaris_40S_ribosomal_protein_S2-like_(LOC106557849),_mRNA	LOC106557849	#N/A
NME1///NME1	Brain		XM_003431698.3	0.0980392	PREDICTED:_Canis_lupus_familiaris_mitochondrial_nucleoid_factor_1_(MNF1),_mRNA	MNF1	#N/A
HNRNPH3	Lung		XR_292952.1	0.0977918	PREDICTED:_Canis_lupus_familiaris_uncharacterized_LOC102152993_(LOC102152993),_transcript_variant_X2,_ncRNA	LOC102152993	#N/A
SMARCA2	Brain		XM_536561.5	0.097561	PREDICTED:_Canis_lupus_familiaris_transgelin_(TAGLN),_mRNA	TAGLN	Jejunum
LOC607191	Lymphnode		XM_005639092.1	0.0974191	PREDICTED:_Canis_lupus_familiaris_cyclin_I_(CCNI),_transcript_variant_X3,_mRNA	CCNI	Spleen
KIF1A	Brain		XM_005639072.2	0.0973764	PREDICTED:_Canis_lupus_familiaris_ADP-ribosyltransferase_3_(ART3),_transcript_variant_X1,_mRNA	ART3	Heart
PSAT1	Pancreas		XR_292622.2	0.0973558	PREDICTED:_Canis_lupus_familiaris_uncharacterized_LOC102156469_(LOC102156469),_ncRNA	LOC102156469	#N/A
LOC476882	Skel_muscle		XM_005636794.2	0.0973085	PREDICTED:_Canis_lupus_familiaris_keratin,_type_II_cytoskeletal_6A_(LOC486523),_transcript_variant_X1,_mRNA	LOC486523	#N/A
PARK7	Kidney		XM_846661.4	0.0972696	PREDICTED:_Canis_lupus_familiaris_nicotinate_phosphoribosyltransferase_(NAPRT),_mRNA	NAPRT	Jejunum
PPT1	Brain		XM_005620058.2	0.0972516	PREDICTED:_Canis_lupus_familiaris_elongation_factor_1-alpha_1-like_(LOC100685794),_mRNA	LOC100685794	#N/A
SLC22A17	Brain		XM_005617844.2	0.0971641	PREDICTED:_Canis_lupus_familiaris_endothelin_converting_enzyme_1_(ECE1),_mRNA	ECE1	Pancreas
[truncated: 30,919 more rows]

## Sheet: Tumat_cart_BGI
UBB	Brain		NR_110394.1	3.57525	Canis_lupus_familiaris_RNA,_7SL,_cytoplasmic_1_(RN7SL1),_SRP_RNA	RN7SL1	#N/A		Brain	Heart	Jejunum	Kidney	Liver	Lung	Lymphnode	Pancreas	Skel_muscle	Spleen
[truncated: 31,532 more rows]

[truncated: 7 more sheets: Tumat_liver_BGI, Tumat_muscle_BGI, Skin1_HS, Skin2_HS, Tumat_cart_HS, Tumat_liver_HS, Tumat_muscle_HS]
