# Supplementary material for: Ancient RNA from Late Pleistocene permafrost and historical canids shows tissue-specific transcriptome survival
Source: PLoS Biol. 2019 Jul 30;17(7):e3000166. doi: 10.1371/journal.pbio.3000166 (PMC6667121; doi:10.1371/journal.pbio.3000166)
Supplement: S7 Data — (XLSX) [file pbio.3000166.s035.xlsx]

## Sheet: Regressions
		Tissue
		Brain	Heart	Jejunum	Kidney	Liver	Lung	Lymphnode	Pancreas	Skel_muscle	Spleen
Sample, duplicates removed	Skin 1 BGI	7.36951	9.22499	5.97625	6.06709	5.78814	12.7119	22.2622	14.301	10.9644	3.52603
	Skin 2 BGI	4.70345	6.6496	6.49714	8.67494	3.25289	14.3911	48.3781	11.0588	4.69751	2.94408
	Tumat cartilage BGI	0.652463	0.419142	0.812277	0.796311	0.347326	0.623763	1.54822	1.88984	0.780028	0.144593
	Tumat liver BGI	5.86746	10.0523	6.67309	9.53454	56.8587	4.42351	17.6275	16.9186	8.54028	3.96516
	Tumat muscle BGI	1.46821	1.00899	1.22434	1.50664	1.12674	1.62714	1.43238	2.85357	1.99129	0.515272
	Skin 1 HiSeq	4.50298	3.25777	2.94574	2.02529	2.24649	7.00735	11.9935	5.8694	4.17319	0.633882
	Skin 2 HiSeq	20.8372	29.9932	26.3403	26.3514	11.2927	59.3824	140.367	40.8698	17.4773	14.1428
	Tumat cartilage HiSeq	0.912019	0.750822	1.03988	0.974683	0.967951	0.684925	1.62489	2.5746	1.77891	0.354376
	Tumat liver HiSeq	2.953	3.01545	2.74099	4.73437	31.7711	1.16311	5.04015	10.5959	2.66356	1.86006
	Tumat muscle HiSeq	1.2044	1.01611	0.734499	1.47968	0.712822	1.26457	1.53794	2.52296	2.07188	0.442961
	skin_ctrl	45415.6	50561.5	30482	40899.5	26136.1	104941	167979	40188.4	35487.5	28793.5
	liver_ctrl	30122.1	59834	27707.2	79697.7	374555	20205.3	107564	38311.1	18638.1	22270.4
	muscle_ctrl	41331.8	203341	12626.3	27125.8	11126.8	12401.4	108659	24176.6	210646	13996.5
	cart_ctrl	72084.9	48243.5	36999.3	53199	25481.2	101363	188637	47892.2	42075.6	72851.9

## Sheet: Tissue_summary_liver
Reference tissue	Ancient coverage	Modern control coverage	% Total (ancient)	% Total (modern)
Brain	2.953	30122.1	0.0443808	0.0386723
Heart	3.01545	59834	0.0453194	0.0768181
Jejunum	2.74099	27707.2	0.0411946	0.035572
Kidney	4.73437	79697.7	0.0711532	0.10232
Liver	31.7711	374555	0.47749	0.480874
Lung	1.16311	20205.3	0.0174804	0.0259407
Lymphnode	5.04015	107564	0.0757488	0.138097
Pancreas	10.5959	38311.1	0.159247	0.0491858
Skel_muscle	2.66356	18638.1	0.0400308	0.0239286
Spleen	1.86006	22270.4	0.027955	0.0285919
Total	66.5377	778905

## Sheet: Tissue_summary_Skin2
Reference tissue	Ancient coverage	Modern control coverage	% Total (ancient)	% Total (modern)
Brain	20.8372	45415.6	0.0538355	0.0795531
Heart	29.9932	50561.5	0.0774911	0.0885671
Jejunum	26.3403	30482	0.0680533	0.0533945
Kidney	26.3514	40899.5	0.068082	0.0716425
Liver	11.2927	26136.1	0.0291761	0.0457819
Lung	59.3824	104941	0.153422	0.183822
Lymphnode	140.367	167979	0.362654	0.294243
Pancreas	40.8698	40188.4	0.105592	0.0703968
Skel_muscle	17.4773	35487.5	0.0451546	0.0621625
Spleen	14.1428	28793.5	0.0365396	0.0504367
Total	387.054	570883
