# Supplementary material for: Ancient RNA from Late Pleistocene permafrost and historical canids shows tissue-specific transcriptome survival
Source: PLoS Biol. 2019 Jul 30;17(7):e3000166. doi: 10.1371/journal.pbio.3000166 (PMC6667121; doi:10.1371/journal.pbio.3000166)
Supplement: S8 Data — (XLSX) [file pbio.3000166.s036.xlsx]

## Sheet: ctrlSim_vs_ctrlStandard
	Brain	Heart	Jejunum	Kidney	Liver	Lung	Lymphnode	Pancreas	Skel_muscle	Spleen
skin_sim	1936.98	2177.92	1314.12	1676.47	1118.34	3200.84	3428.86	1582.3	1417.19	1164.14
liver_sim	991.122	1946.11	1044.53	1934.72	5427.74	826.89	2147.59	1147.89	843.808	524.975
muscle_sim	1305.78	3887.15	562.822	1000.38	469.41	522.291	2071.07	690.35	4044.33	417.043
cart_sim	2147.73	1812.42	1385.44	1626.68	924.361	2682.05	3798.78	1674.22	1245.53	1564.91
skin_ctrl	45415.6	50561.5	30482	40899.5	26136.1	104941	167979	40188.4	35487.5	28793.5
liver_ctrl	30122.1	59834	27707.2	79697.7	374555	20205.3	107564	38311.1	18638.1	22270.4
muscle_ctrl	41331.8	203341	12626.3	27125.8	11126.8	12401.4	108659	24176.6	210646	13996.5
cart_ctrl	72084.9	48243.5	36999.3	53199	25481.2	101363	188637	47892.2	42075.6	72851.9
