# Supplementary material for: Ancient RNA from Late Pleistocene permafrost and historical canids shows tissue-specific transcriptome survival
Source: PLoS Biol. 2019 Jul 30;17(7):e3000166. doi: 10.1371/journal.pbio.3000166 (PMC6667121; doi:10.1371/journal.pbio.3000166)
Supplement: S9 Data — (XLSX) [file pbio.3000166.s037.xlsx]

## Sheet: Sheet3
Skin 1 (A)		Skin 2 (B)		Tumat cartilage (C )		Tumat liver (D)		Tumat muscle (E)
Length	Frequency	Length	Frequency	Length	Frequency	Length	Frequency	Length	Frequency
15	2076762	15	179195	15	422142	15	2285735	15	453579
16	1849120	16	183013	16	339753	16	1479412	16	523479
17	2196334	17	201826	17	392363	17	1758612	17	607772
18	2207246	18	195153	18	490226	18	1861192	18	687820
19	1809075	19	193509	19	560062	19	1519445	19	698144
20	1923972	20	191417	20	636923	20	1529820	20	864609
21	1833392	21	183169	21	835332	21	1065567	21	1286261
22	1921352	22	193501	22	834861	22	1223716	22	1038135
23	1371005	23	166551	23	324598	23	977716	23	974750
24	1780024	24	182234	24	645806	24	1792557	24	989193
25	1735947	25	195611	25	727145	25	1324740	25	1083445
26	1662360	26	211792	26	924363	26	1194583	26	1468271
27	1686489	27	207532	27	819436	27	1056069	27	1310470
28	1521370	28	190307	28	664489	28	726751	28	929490
29	1576882	29	208328	29	571890	29	766040	29	981984
30	1877969	30	225024	30	575128	30	724379	30	828820
31	2026678	31	221932	31	524598	31	1028814	31	867452
32	1538783	32	211868	32	482023	32	785880	32	805966
33	1173334	33	189019	33	392416	33	699216	33	919451
34	1302963	34	188224	34	373097	34	425119	34	1024484
35	1207356	35	181814	35	1980977	35	231386	35	2541555
36	1172272	36	202334	36	402948	36	164729	36	1166045
37	1082113	37	156190	37	370812	37	150149	37	1527477
38	1086211	38	147069	38	472688	38	176243	38	1587928
39	1031684	39	117332	39	614250	39	580199	39	5082730
40	1080346	40	233130	40	333994	40	278554	40	1213837
41	867292	41	101058	41	350403	41	326331	41	2827488
42	747340	42	86735	42	359113	42	62133	42	553600
43	787642	43	92244	43	306885	43	63301	43	612447
44	886860	44	83128	44	299112	44	85744	44	667359
45	833046	45	78702	45	356631	45	61291	45	673838
46	928223	46	77498	46	439646	46	62396	46	917700
47	5053252	47	150453	47	707216	47	69407	47	1171390
48	0	48	0	48	0	48	0	48	0
49	0	49	0	49	0	49	0	49	0
50	17218539	50	1048446	50	26233687	50	1089177	50	27893374
