# Supplementary material for: Ancient RNA from Late Pleistocene permafrost and historical canids shows tissue-specific transcriptome survival
Source: PLoS Biol. 2019 Jul 30;17(7):e3000166. doi: 10.1371/journal.pbio.3000166 (PMC6667121; doi:10.1371/journal.pbio.3000166)
Supplement: S10 Data — (XLSX) [file pbio.3000166.s038.xlsx]

## Sheet: Sheet3
Skin 1 (A)		Skin 2 (B)		Tumat cartilage (C )		Tumat liver (D)		Tumat muscle (E)
Length	Frequency	Length	Frequency	Length	Frequency	Length	Frequency	Length	Frequency
14-15	1241419	14-15	1300647	14-15	555391	14-15	939927	14-15	482782
16-17	2139116	16-17	2505720	16-17	1046325	16-17	1268493	16-17	1039624
18-19	1573647	18-19	2362423	18-19	497886	18-19	578797	18-19	582115
20-21	977146	20-21	3432304	20-21	110676	20-21	244969	20-21	152755
22-23	705136	22-23	1997312	22-23	20718	22-23	127377	22-23	53927
24-25	539875	24-25	1599599	24-25	9864	24-25	199788	24-25	34060
26-27	520125	26-27	1528113	26-27	13420	26-27	247657	26-27	48285
28-29	499580	28-29	1405763	28-29	12501	28-29	159833	28-29	36895
30-31	774730	30-31	1898229	30-31	9836	30-31	111779	30-31	42301
32-33	441990	32-33	1599756	32-33	7777	32-33	139336	32-33	39925
34-35	231853	34-35	989129	34-35	4383	34-35	54331	34-35	15851
36-37	200488	36-37	1005160	36-37	4222	36-37	15475	36-37	12961
38-39	175618	38-39	936948	38-39	4612	38-39	5911	38-39	12647
40-41	156674	40-41	696610	40-41	3707	40-41	3235	40-41	13460
42-43	118581	42-43	473171	42-43	2769	42-43	1895	42-43	13673
44-45	92504	44-45	385930	44-45	2843	44-45	1610	44-45	12076
46-47	86088	46-47	327578	46-47	2458	46-47	1172	46-47	11282
48-49	85556	48-49	299218	48-49	2267	48-49	2985	48-49	9346
50-51	92961	50-51	340268	50-51	2432	50-51	2392	50-51	9923
52-53	64997	52-53	191230	52-53	1993	52-53	1885	52-53	8153
54-55	55624	54-55	142756	54-55	2064	54-55	2746	54-55	9425
56-57	51225	56-57	125887	56-57	1771	56-57	358	56-57	8250
58-59	53977	58-59	117519	58-59	1671	58-59	392	58-59	7981
60-61	41857	60-61	73836	60-61	1264	60-61	259	60-61	6207
62-63	39416	62-63	97516	62-63	1460	62-63	313	62-63	8475
64-65	31321	64-65	76512	64-65	1373	64-65	223	64-65	9489
66-67	29003	66-67	56091	66-67	1325	66-67	191	66-67	6844
68-69	32418	68-69	56589	68-69	1118	68-69	146	68-69	7011
70-71	26572	70-71	48232	70-71	1175	70-71	110	70-71	7950
72-73	33929	72-73	47533	72-73	1214	72-73	88	72-73	9122
74-75	25107	74-75	26331	74-75	1352	74-75	77	74-75	12266
76-77	22185	76-77	26774	76-77	764	76-77	54	76-77	8657
78-79	14206	78-79	14204	78-79	893	78-79	77	78-79	10882
80-81	191557	80-81	135413	80-81	20675	80-81	595	80-81	188198
