# Supplementary material for: Ancient RNA from Late Pleistocene permafrost and historical canids shows tissue-specific transcriptome survival
Source: PLoS Biol. 2019 Jul 30;17(7):e3000166. doi: 10.1371/journal.pbio.3000166 (PMC6667121; doi:10.1371/journal.pbio.3000166)
Supplement: S11 Data — (XLSX) [file pbio.3000166.s039.xlsx]

## Sheet: Sheet3
Skin 1 (A)		Skin 2 (B)		Tumat cartilage (C )		Tumat liver (D)		Tumat muscle (E)
Length	Frequency	Length	Frequency	Length	Frequency	Length	Frequency	Length	Frequency
30	4081	30	4111	30	112	30	406	30	33
31	4430	31	4461	31	115	31	460	31	40
32	4709	32	4741	32	137	32	520	32	55
33	5057	33	5090	33	141	33	570	33	52
34	5129	34	5163	34	142	34	596	34	45
35	5385	35	5420	35	170	35	762	35	83
36	5323	36	5359	36	193	36	806	36	84
37	5023	37	5060	37	217	37	919	37	114
38	4811	38	4849	38	206	38	1012	38	123
39	4805	39	4844	39	261	39	1080	39	151
40	4360	40	4400	40	235	40	1049	40	129
41	4177	41	4218	41	265	41	1100	41	134
42	3821	42	3863	42	238	42	1111	42	150
43	3474	43	3517	43	220	43	1089	43	163
44	3191	44	3235	44	258	44	1075	44	170
45	2966	45	3011	45	282	45	1193	45	185
46	2697	46	2743	46	296	46	1263	46	159
47	2545	47	2592	47	298	47	1317	47	187
48	2335	48	2383	48	335	48	1420	48	208
49	2069	49	2118	49	359	49	1557	49	251
50	1955	50	2005	50	373	50	1509	50	265
51	1726	51	1777	51	357	51	1435	51	253
52	1500	52	1552	52	380	52	1457	52	249
53	1446	53	1499	53	383	53	1405	53	263
54	1365	54	1419	54	364	54	1422	54	261
55	1080	55	1135	55	399	55	1383	55	294
56	997	56	1053	56	415	56	1395	56	336
57	937	57	994	57	473	57	1351	57	332
58	866	58	924	58	448	58	1372	58	356
59	782	59	841	59	489	59	1355	59	338
60	772	60	832	60	487	60	1262	60	347
61	694	61	755	61	526	61	1257	61	382
62	600	62	662	62	501	62	1232	62	367
63	487	63	550	63	484	63	1109	63	352
64	458	64	522	64	493	64	1057	64	387
65	429	65	494	65	503	65	1055	65	396
66	393	66	459	66	446	66	998	66	348
67	352	67	419	67	508	67	1008	67	410
68	314	68	382	68	529	68	963	68	421
69	307	69	376	69	506	69	1005	69	475
70	260	70	330	70	536	70	936	70	476
71	220	71	291	71	492	71	906	71	461
72	218	72	290	72	488	72	800	72	458
73	187	73	260	73	517	73	742	73	449
74	163	74	237	74	547	74	719	74	446
75	160	75	235	75	536	75	731	75	441
76	141	76	217	76	544	76	744	76	481
77	127	77	204	77	573	77	722	77	501
78	132	78	210	78	622	78	858	78	543
79	100	79	179	79	712	79	839	79	612
80	94	80	174	80	661	80	933	80	650
81	69	81	150	81	675	81	734	81	631
82	77	82	159	82	675	82	685	82	568
83	70	83	153	83	593	83	670	83	550
84	55	84	139	84	627	84	577	84	568
85	54	85	139	85	676	85	553	85	608
86	39	86	125	86	622	86	576	86	597
87	56	87	143	87	736	87	623	87	621
88	38	88	126	88	826	88	633	88	747
89	25	89	114	89	785	89	617	89	778
90	34	90	124	90	1017	90	802	90	1014
91	20	91	111	91	862	91	709	91	854
92	13	92	105	92	828	92	649	92	830
93	16	93	109	93	879	93	665	93	793
94	23	94	117	94	977	94	715	94	921
95	20	95	115	95	1059	95	786	95	1099
96	11	96	107	96	1458	96	890	96	1374
97	12	97	109	97	2264	97	1312	97	2353
98	15	98	113	98	6434	98	3432	98	6705
99	13	99	112	99	8488	99	4549	99	9063
100	53	100	153	100	48560	100	26048	100	52569
