# Supplementary material for: Ancient RNA from Late Pleistocene permafrost and historical canids shows tissue-specific transcriptome survival
Source: PLoS Biol. 2019 Jul 30;17(7):e3000166. doi: 10.1371/journal.pbio.3000166 (PMC6667121; doi:10.1371/journal.pbio.3000166)
Supplement: S12 Data — (XLSX) [file pbio.3000166.s040.xlsx]

## Sheet: Sheet3
Skin 1 (A)		Skin 2 (B)		Tumat cartilage (C )		Tumat liver (D)		Tumat muscle (E)
Length	Frequency	Length	Frequency	Length	Frequency	Length	Frequency	Length	Frequency
30	2524	30	714	30	67	30	209	30	46
31	2675	31	806	31	64	31	237	31	75
32	2786	32	938	32	74	32	244	32	89
33	2717	33	1124	33	88	33	295	33	94
34	2793	34	1180	34	102	34	332	34	104
35	2940	35	1423	35	126	35	385	35	136
36	2842	36	1445	36	141	36	450	36	151
37	2778	37	1551	37	191	37	470	37	199
38	2603	38	1584	38	186	38	582	38	219
39	2423	39	1766	39	221	39	621	39	233
40	2297	40	1775	40	221	40	606	40	253
41	2079	41	1799	41	244	41	586	41	236
42	2027	42	1778	42	194	42	606	42	249
43	1784	43	1737	43	204	43	601	43	238
44	1538	44	1671	44	255	44	619	44	283
45	1468	45	1615	45	261	45	651	45	299
46	1328	46	1595	46	308	46	646	46	329
47	1166	47	1517	47	316	47	794	47	322
48	1105	48	1555	48	370	48	908	48	365
49	919	49	1438	49	404	49	973	49	437
50	831	50	1347	50	367	50	1050	50	388
51	765	51	1361	51	388	51	978	51	329
52	648	52	1220	52	349	52	934	52	355
53	616	53	1083	53	357	53	865	53	382
54	538	54	1082	54	405	54	921	54	398
55	478	55	991	55	453	55	835	55	395
56	409	56	968	56	431	56	889	56	418
57	341	57	912	57	466	57	828	57	434
58	349	58	880	58	456	58	851	58	450
59	295	59	769	59	500	59	830	59	483
60	249	60	744	60	495	60	770	60	479
61	221	61	693	61	430	61	787	61	429
62	210	62	646	62	465	62	724	62	476
63	189	63	634	63	451	63	673	63	457
64	156	64	580	64	477	64	651	64	442
65	119	65	499	65	477	65	608	65	472
66	143	66	516	66	516	66	648	66	480
67	103	67	408	67	548	67	631	67	502
68	91	68	443	68	632	68	678	68	533
69	91	69	411	69	720	69	788	69	737
70	87	70	373	70	660	70	744	70	590
71	79	71	326	71	633	71	760	71	654
72	53	72	304	72	546	72	535	72	464
73	43	73	279	73	513	73	532	73	501
74	41	74	288	74	491	74	497	74	476
75	53	75	258	75	575	75	527	75	593
76	30	76	196	76	564	76	504	76	559
77	29	77	230	77	739	77	600	77	668
78	28	78	210	78	1189	78	880	78	1197
79	17	79	285	79	2020	79	1348	79	2104
80	19	80	257	80	3344	80	1967	80	3310
81	128	81	1653	81	24487	81	14303	81	24926
