# Supplementary material for: Ancient RNA from Late Pleistocene permafrost and historical canids shows tissue-specific transcriptome survival
Source: PLoS Biol. 2019 Jul 30;17(7):e3000166. doi: 10.1371/journal.pbio.3000166 (PMC6667121; doi:10.1371/journal.pbio.3000166)
Supplement: S13 Data — (XLSX) [file pbio.3000166.s041.xlsx]

## Sheet: Endogenous
BGI	HS
0.377156	0.488699
0.836111	0.799339
0.0501349	0.112555
0.597606	0.604046
0.0571348	0.0735438

## Sheet: GC content
95%ile			rmDup			DupsIn
BGI	HS		BGI	HS		BGI	HS
0.541	0.551	0	0.591	0.594	0	0.599	0.63		0.00541	0.00551	0	0.00591	0.00594	0	0.00599	0.0063
0.556	0.564	0	0.633	0.604	0	0.649	0.639		0.00556	0.00564	0	0.00633	0.00604	0	0.00649	0.00639
0.527	0.522	0	0.521	0.528	0	0.557	0.55		0.00527	0.00522	0	0.00521	0.00528	0	0.00557	0.0055
0.557	0.562	0	0.641	0.63	0	0.653	0.673		0.00557	0.00562	0	0.00641	0.0063	0	0.00653	0.00673
0.547	0.536	0	0.616	0.565	0	0.616	0.623		0.00547	0.00536	0	0.00616	0.00565	0	0.00616	0.00623
									0	0	0	0	0	0	0	0
									0	0	0	0	0	0	0	0
									0	0	0	0	0	0	0	0
									0	0	0	0	0	0	0	0
									0	0	0	0	0	0	0	0
									0	0	0	0	0	0	0	0
									0	0	0	0	0	0	0	0
									0	0	0	0	0	0	0	0

## Sheet: method2 regression
BGI	HS
7.36951	4.50298		4.70345	20.8372		0.652463	0.912019		5.86746	2.953		1.46821	1.2044
9.22499	3.25777		6.6496	29.9932		0.419142	0.750822		10.0523	3.01545		1.00899	1.01611
5.97625	2.94574		6.49714	26.3403		0.812277	1.03988		6.67309	2.74099		1.22434	0.734499
6.06709	2.02529		8.67494	26.3514		0.796311	0.974683		9.53454	4.73437		1.50664	1.47968
5.78814	2.24649		3.25289	11.2927		0.347326	0.967951		56.8587	31.7711		1.12674	0.712822
12.7119	7.00735		14.3911	59.3824		0.623763	0.684925		4.42351	1.16311		1.62714	1.26457
22.2622	11.9935		48.3781	140.367		1.54822	1.62489		17.6275	5.04015		1.43238	1.53794
14.301	5.8694		11.0588	40.8698		1.88984	2.5746		16.9186	10.5959		2.85357	2.52296
10.9644	4.17319		4.69751	17.4773		0.780028	1.77891		8.54028	2.66356		1.99129	2.07188
3.52603	0.633882		2.94408	14.1428		0.144593	0.354376		3.96516	1.86006		0.515272	0.442961
0.0750524	0.100838		0.0422791	0.0538355		0.0814158	0.0781973		0.0417728	0.0443808		0.0995089	0.0927332
0.101572	0.0811346		0.0624117	0.0819002		0.0569371	0.0698372		0.0746864	0.0474241		0.075942	0.0862322
0.0732411	0.0798414		0.06504	0.0783417		0.117003	0.103986		0.0535813	0.0452539		0.0997234	0.0682157
0.0801509	0.05948		0.09284	0.0850218		0.1282	0.107837		0.0808627	0.0818066		0.135094	0.146133
0.0830075	0.0699715		0.0383473	0.0398097		0.0634719	0.119005		0.524284	0.597362		0.115898	0.0816325
0.198575	0.234053		0.176277	0.217955		0.118998	0.0942162		0.085652	0.0541993		0.187139	0.156361
0.433254	0.521654		0.718404	0.658517		0.3262	0.242788		0.372655	0.247326		0.198864	0.220682
0.489684	0.530316		0.582002	0.561177		0.57944	0.49638		0.560233	0.664914		0.484781	0.457659
0.726022	0.768205		0.578598	0.543161		0.523282	0.657306		0.638942	0.493796		0.618439	0.658545
0.771411	0.355943		0.711185	0.920864		0.139458	0.302823		0.762728	0.62464		0.360976	0.342068

## Sheet: Enrichment factor
BGI	HS
14.6877	15.1815
15.6192	14.3642
7.4605	7.62561
13.5152	12.9397
9.85043	9.58918
