# Supplementary material for: Ancient RNA from Late Pleistocene permafrost and historical canids shows tissue-specific transcriptome survival
Source: PLoS Biol. 2019 Jul 30;17(7):e3000166. doi: 10.1371/journal.pbio.3000166 (PMC6667121; doi:10.1371/journal.pbio.3000166)
Supplement: S14 Data — (XLSX) [file pbio.3000166.s042.xlsx]

## Sheet: Skin1_BGI
UBB	Brain		NR_110394.1	3462.05	Canis_lupus_familiaris_RNA,_7SL,_cytoplasmic_1_(RN7SL1),_SRP_RNA	RN7SL1	#N/A		Brain	Heart	Jejunum	Kidney	Liver	Lung	Lymphnode	Pancreas	Skel_muscle	Spleen
RTN4	Brain		NR_049291.1	1611.83	Canis_lupus_familiaris_microRNA_320_(MIR320),_microRNA	MIR320	#N/A	0.826993	230.805	265.141	155.092	133.999	308.581	187.205	278.045	643.43	231.321	87.9788
LOC608147	Brain		XM_005642273.1	931.785	PREDICTED:_Canis_lupus_familiaris_collagen_alpha-1(I)_chain-like_(LOC102152155),_mRNA	LOC102152155	#N/A
CPE	Brain		XR_001317756.1	763.567	PREDICTED:_Canis_lupus_familiaris_uncharacterized_LOC106559749_(LOC106559749),_ncRNA	LOC106559749	#N/A
TUBA1B	Brain		NR_049240.1	370.19	Canis_lupus_familiaris_microRNA_27b_(MIR27B),_microRNA	MIR27B	#N/A
CLU	Brain		XM_005642274.1	302.829	PREDICTED:_Canis_lupus_familiaris_basic_proline-rich_protein-like_(LOC102152225),_mRNA	LOC102152225	#N/A
RPL9	Lymphnode		NR_128866.1	268.669	Canis_lupus_familiaris_microRNA_8897_(MIR8897),_microRNA	MIR8897	#N/A
RPL19	Lymphnode		NR_049320.1	241.183	Canis_lupus_familiaris_microRNA_378_(MIR378),_microRNA	MIR378	#N/A
CALM2	Brain		NM_001193298.1	219.22	Canis_lupus_familiaris_cytochrome_b5_type_A_(microsomal)_(CYB5A),_mRNA	CYB5A	Liver
RPS26	Lymphnode		NR_049270.1	194.017	Canis_lupus_familiaris_microRNA_27a_(MIR27A),_microRNA	MIR27A	#N/A
GNAS	Brain		NR_049383.1	187.717	Canis_lupus_familiaris_microRNA_22_(MIR22),_microRNA	MIR22	#N/A
SNAP25	Brain		XM_014120926.1	169.003	PREDICTED:_Canis_lupus_familiaris_nuclear_pore_complex_protein_Nup160-like_(LOC102153953),_partial_mRNA	LOC102153953	#N/A
LOC478701	Brain		XR_001316822.1	160.041	PREDICTED:_Canis_lupus_familiaris_uncharacterized_LOC106559238_(LOC106559238),_ncRNA	LOC106559238	#N/A
LOC607732	Lymphnode		XM_005624149.2	153.239	PREDICTED:_Canis_lupus_familiaris_basic_proline-rich_protein-like_(LOC102153769),_mRNA	LOC102153769	#N/A
LOC610558///LOC480221///RPL17///LOC474501	Lymphnode		XR_001315722.1	136.796	PREDICTED:_Canis_lupus_familiaris_uncharacterized_LOC106558544_(LOC106558544),_transcript_variant_X2,_ncRNA	LOC106558544	#N/A
LOC611548///LOC610897///LOC610783///LOC609859///RPL31///LOC609515///LOC609137///LOC608415///LOC608123///LOC607191///LOC607190///LOC607092///LOC490332///LOC488227///LOC485770///LOC483279///LOC481543	Lymphnode		XM_845635.4	116.483	PREDICTED:_Canis_lupus_familiaris_tumor_suppressor_candidate_2_(TUSC2),_mRNA	TUSC2	Pancreas
RPS29	Lymphnode		XR_001317767.1	108.566	PREDICTED:_Canis_lupus_familiaris_uncharacterized_LOC106559761_(LOC106559761),_ncRNA	LOC106559761	#N/A
LOC481915///PEBP1	Brain		XM_005621642.2	99.4377	PREDICTED:_Canis_lupus_familiaris_uncharacterized_LOC610677_(LOC610677),_mRNA	LOC610677	#N/A
LOC611750///LOC610558///LOC607592///LOC480221///LOC475097///RPL17///LOC474501	Lymphnode		XR_001314935.1	90.2198	PREDICTED:_Canis_lupus_familiaris_solute_carrier_family_28_(sodium-coupled_nucleoside_transporter),_member_2_(SLC28A2),_transcript_variant_X1,_misc_RNA	SLC28A2	#N/A
LOC608772///LOC476717	Lymphnode		XR_294321.1	88.1711	PREDICTED:_Canis_lupus_familiaris_uncharacterized_LOC102155169_(LOC102155169),_ncRNA	LOC102155169	#N/A
RPS20	Lymphnode		XM_848828.3	79.2922	PREDICTED:_Canis_lupus_familiaris_chromosome_6_open_reading_frame,_human_C16orf91_(C6H16orf91),_mRNA	C6H16orf91	Skel_muscle
HSPA8	Brain		NR_049433.1	78.8406	Canis_lupus_familiaris_microRNA_205_(MIR205),_microRNA	MIR205	#N/A
RPL35	Lymphnode		NR_049456.1	74.8936	Canis_lupus_familiaris_microRNA_203_(MIR203),_microRNA	MIR203	#N/A
MDH1	Heart		NM_001313788.1	65.7553	Canis_lupus_familiaris_beta-defensin_122_(DEFB122),_transcript_variant_cBD-1,_mRNA	DEFB122	Pancreas
LOC609216///LOC608052///RPS24///LOC479257	Lymphnode		XM_005617785.2	64.3153	PREDICTED:_Canis_lupus_familiaris_arginine/serine-rich_protein_1_(RSRP1),_mRNA	RSRP1	Lymphnode
UBB	Brain		XR_292683.1	63.3563	PREDICTED:_Canis_lupus_familiaris_uncharacterized_LOC102154021_(LOC102154021),_ncRNA	LOC102154021	#N/A
RPS17	Lymphnode		XM_534320.5	61.9828	PREDICTED:_Canis_lupus_familiaris_G_elongation_factor,_mitochondrial_1_(GFM1),_mRNA	GFM1	Heart
ATP5B	Heart		XM_005616781.2	55.2797	PREDICTED:_Canis_lupus_familiaris_zinc_finger_protein_507_(ZNF507),_mRNA	ZNF507	Pancreas
RPS11	Lymphnode		XM_846415.4	55.2256	PREDICTED:_Canis_lupus_familiaris_leishmanolysin-like_(metallopeptidase_M8_family)_(LMLN),_mRNA	LMLN	Kidney
LOC608415	Lymphnode		XR_001314596.1	54.7587	PREDICTED:_Canis_lupus_familiaris_uncharacterized_LOC106557839_(LOC106557839),_transcript_variant_X1,_ncRNA	LOC106557839	#N/A
RPS11	Spleen		XM_005618911.1	50.1265	PREDICTED:_Canis_lupus_familiaris_chromosome_4_open_reading_frame,_human_C10orf107_(C4H10orf107),_mRNA	C4H10orf107	Heart
LOC612156///LOC612118///LOC610683///LOC610259///LOC610211///LOC610049///LOC609929///LOC608830///LOC607825///LOC607078///LOC606857///LOC492077///LOC491880///LOC490340///LOC490271///LOC489216///LOC488702///LOC488656///LOC488591///LOC488411///LOC487581///LOC487478///LOC486803///LOC485733///LOC483045///LOC482010///LOC480206///LOC479206///LOC478030///LOC477441///LOC476906///LOC475187///GAPDH	Skel_muscle		XM_003432838.2	49.9766	PREDICTED:_Canis_lupus_familiaris_epoxide_hydrolase_3_(EPHX3),_mRNA	EPHX3	Pancreas
PRNP	Brain		NR_049385.1	49.875	Canis_lupus_familiaris_microRNA_193a_(MIR193A),_microRNA	MIR193A	#N/A
SLC1A3	Brain		XR_293616.2	49.4517	PREDICTED:_Canis_lupus_familiaris_uncharacterized_LOC102154377_(LOC102154377),_ncRNA	LOC102154377	#N/A
RPL19	Lymphnode		NR_049247.1	48.931	Canis_lupus_familiaris_microRNA_196b_(MIR196B),_microRNA	MIR196B	#N/A
UCHL1	Brain		XM_543689.5	44.682	PREDICTED:_Canis_lupus_familiaris_calcium_channel,_voltage-dependent,_beta_3_subunit_(CACNB3),_mRNA	CACNB3	Brain
GDPD2	Brain		NR_049422.1	42.3059	Canis_lupus_familiaris_microRNA_let-7b_(MIRLET7B),_microRNA	MIRLET7B	#N/A
RPS14	Lymphnode		XM_847747.1	39.2519	PREDICTED:_Canis_lupus_familiaris_paired-like_homeobox_2b_(PHOX2B),_mRNA	PHOX2B	Jejunum
LOC607874	Liver		NM_001194984.1	37.8067	Canis_lupus_familiaris_RAN,_member_RAS_oncogene_family_(RAN),_mRNA	RAN	#N/A
LOC612949///LOC611548///LOC610897///LOC610783///LOC610034///LOC609859///RPL31///LOC609522///LOC609515///LOC609137///LOC608415///LOC608123///LOC607191///LOC607190///LOC607092///LOC490332///LOC488227///LOC485770///LOC483279///LOC481543	Lymphnode		NM_001002962.1	37.6917	Canis_lupus_familiaris_insulin-like_3_(Leydig_cell)_(INSL3),_mRNA	INSL3	Pancreas
LOC479765///LOC478212	Lymphnode		XM_005636294.2	36.5342	PREDICTED:_Canis_lupus_familiaris_paxillin_(PXN),_transcript_variant_X2,_mRNA	PXN	Lung
RPS27A	Lymphnode		NR_049459.1	29.1594	Canis_lupus_familiaris_microRNA_451_(MIR451),_microRNA	MIR451	#N/A
UQCRH	Skel_muscle		NR_049460.1	29	Canis_lupus_familiaris_microRNA_375_(MIR375),_microRNA	MIR375	#N/A
LOC609896	Brain		XM_003431945.3	26.2115	PREDICTED:_Canis_lupus_familiaris_NADH_dehydrogenase_(ubiquinone)_Fe-S_protein_5,_15kDa_(NADH-coenzyme_Q_reductase)_(NDUFS5),_mRNA	NDUFS5	Heart
LOC477508	Kidney		XM_003639913.3	25.9235	PREDICTED:_Canis_lupus_familiaris_PTC7_protein_phosphatase_homolog_(PPTC7),_mRNA	PPTC7	Skel_muscle
ACTG1	Jejunum		NR_049321.1	25.3621	Canis_lupus_familiaris_microRNA_146a_(MIR146A),_microRNA	MIR146A	#N/A
LOC479600	Brain		XM_005619439.2	24.8787	PREDICTED:_Canis_lupus_familiaris_leucine-rich_repeat,_immunoglobulin-like_and_transmembrane_domains_1_(LRIT1),_mRNA	LRIT1	#N/A
CHN1	Brain		XR_001315437.1	24.7907	PREDICTED:_Canis_lupus_familiaris_uncharacterized_LOC106558329_(LOC106558329),_ncRNA	LOC106558329	#N/A
RPS13	Lymphnode		NR_049319.1	23.6	Canis_lupus_familiaris_microRNA_143_(MIR143),_microRNA	MIR143	#N/A
RPS27A	Lymphnode		XM_014113360.1	22.3209	PREDICTED:_Canis_lupus_familiaris_centrosomal_protein_85kDa-like_(CEP85L),_mRNA	CEP85L	#N/A
PTGDS	Brain		XR_296665.2	22.3011	PREDICTED:_Canis_lupus_familiaris_uncharacterized_LOC102156238_(LOC102156238),_ncRNA	LOC102156238	#N/A
LOC612295///LOC492081///GLUL	Brain		XM_548419.4	21.8458	PREDICTED:_Canis_lupus_familiaris_paired_related_homeobox_2_(PRRX2),_mRNA	PRRX2	Spleen
SPARCL1	Brain		XM_005622070.2	21.6639	PREDICTED:_Canis_lupus_familiaris_cerebellar_degeneration-related_protein_2,_62kDa_(CDR2),_partial_mRNA	CDR2	Jejunum
MDH1	Heart		XM_014116138.1	21.2823	PREDICTED:_Canis_lupus_familiaris_protein_phosphatase_4,_regulatory_subunit_4_(PPP4R4),_mRNA	PPP4R4	Pancreas
RPS7	Lymphnode		XM_014112775.1	21.2615	PREDICTED:_Canis_lupus_familiaris_peptidylprolyl_isomerase_F_(PPIF),_mRNA	PPIF	Heart
YWHAE	Brain		XR_001315354.1	21.2059	PREDICTED:_Canis_lupus_familiaris_uncharacterized_LOC102151277_(LOC102151277),_ncRNA	LOC102151277	#N/A
LOC612156///LOC612118///LOC611333///LOC610683///LOC610309///LOC610259///LOC610211///LOC610049///LOC609929///LOC608830///LOC608479///LOC607825///LOC607078///LOC606857///LOC492077///LOC491880///LOC490340///LOC490271///LOC489985///LOC489216///LOC488702///LOC488656///LOC488591///LOC488411///LOC487581///LOC487478///LOC486803///LOC486572///LOC485733///LOC483045///LOC482010///LOC480206///LOC479206///LOC…	Skel_muscle		XM_003433024.2	21.1169	PREDICTED:_Canis_lupus_familiaris_ubiquilin-like_(UBQLNL),_mRNA	UBQLNL	Pancreas
COX4I1	Heart		XM_005638819.2	20.066	PREDICTED:_Canis_lupus_familiaris_keratin-associated_protein_7-1_(KRTAP7-1),_mRNA	KRTAP7-1	#N/A
LOC608703///RPL26	Lymphnode		XM_014107747.1	20.0622	PREDICTED:_Canis_lupus_familiaris_basic_proline-rich_protein-like_(LOC100685786),_mRNA	LOC100685786	#N/A
GPM6A	Brain		XR_001316379.1	19.8409	PREDICTED:_Canis_lupus_familiaris_uncharacterized_LOC106558916_(LOC106558916),_ncRNA	LOC106558916	#N/A
LOC479004///LOC476842	Spleen		XM_536424.4	19.8099	PREDICTED:_Canis_lupus_familiaris_NOP16_nucleolar_protein_(NOP16),_mRNA	NOP16	Lymphnode
PPIA	Brain		NR_049253.1	19.6333	Canis_lupus_familiaris_microRNA_29a_(MIR29A),_microRNA	MIR29A	#N/A
VSNL1	Brain		NR_049266.1	19.5316	Canis_lupus_familiaris_microRNA_let-7g_(MIRLET7G),_microRNA	MIRLET7G	#N/A
CPE	Brain		NR_049337.1	19.4262	Canis_lupus_familiaris_microRNA_93_(MIR93),_microRNA	MIR93	#N/A
LOC476842	Lymphnode		XM_537038.5	19.3533	PREDICTED:_Canis_lupus_familiaris_glutathione_S-transferase_Mu_1_(LOC479912),_mRNA	LOC479912	Lung
H3F3B	Lung		XM_005620773.1	19.0051	PREDICTED:_Canis_lupus_familiaris_chromosome_transmission_fidelity_factor_8_(CHTF8),_transcript_variant_X1,_mRNA	CHTF8	Lymphnode
LOC610558///LOC480221///RPL17///LOC474501	Lymphnode		NR_049391.1	18.6167	Canis_lupus_familiaris_microRNA_21_(MIR21),_microRNA	MIR21	#N/A
CFL1	Brain		XR_296274.2	18.0298	PREDICTED:_Canis_lupus_familiaris_uncharacterized_LOC102153362_(LOC102153362),_ncRNA	LOC102153362	#N/A
SCD	Brain		XM_005638818.1	17.946	PREDICTED:_Canis_lupus_familiaris_keratin_associated_protein_8-1_(KRTAP8-1),_mRNA	KRTAP8-1	#N/A
SLC39A10	Brain		XR_292936.2	17.6783	PREDICTED:_Canis_lupus_familiaris_uncharacterized_LOC100687432_(LOC100687432),_ncRNA	LOC100687432	#N/A
ATPIF1	Heart		NR_049409.1	17.3226	Canis_lupus_familiaris_microRNA_221_(MIR221),_microRNA	MIR221	#N/A
HSP90AA1	Brain		XM_545492.6	17.143	PREDICTED:_Canis_lupus_familiaris_T-box,_brain,_1_(TBR1),_mRNA	TBR1	Brain
EIF4A2	Brain		NR_049233.1	16.3333	Canis_lupus_familiaris_microRNA_206_(MIR206),_microRNA	MIR206	#N/A
LOC612644	Heart		NR_049392.1	16.2542	Canis_lupus_familiaris_microRNA_423a_(MIR423A),_microRNA	MIR423A	#N/A
PGAM1	Brain		XM_014109188.1	16.2	PREDICTED:_Canis_lupus_familiaris_putative_60S_ribosomal_protein_L37a_(LOC106558000),_partial_mRNA	LOC106558000	#N/A
SPARCL1	Brain		XM_533464.5	15.948	PREDICTED:_Canis_lupus_familiaris_Wilms_tumor_1_associated_protein_(WTAP),_transcript_variant_X3,_mRNA	WTAP	#N/A
RPS23	Lymphnode		XM_003639826.3	15.634	PREDICTED:_Canis_lupus_familiaris_ubiquitin-like_modifier_activating_enzyme_5_(UBA5),_mRNA	UBA5	Pancreas
GPI///LOC479379	Skel_muscle		XM_014109722.1	15.5685	PREDICTED:_Canis_lupus_familiaris_keratin-associated_protein_6-1-like_(LOC102151782),_mRNA	LOC102151782	#N/A
EIF1	Brain		XM_014116136.1	15.3401	PREDICTED:_Canis_lupus_familiaris_uncharacterized_LOC102152550_(LOC102152550),_transcript_variant_X6,_mRNA	LOC102152550	#N/A
UBA52	Spleen		XR_001317306.1	15.2739	PREDICTED:_Canis_lupus_familiaris_uncharacterized_LOC106559485_(LOC106559485),_ncRNA	LOC106559485	#N/A
ARL6IP1	Lymphnode		NR_049452.1	15.1928	Canis_lupus_familiaris_microRNA_145_(MIR145),_microRNA	MIR145	#N/A
LOC606947	Lymphnode		XM_847437.4	15.191	PREDICTED:_Canis_lupus_familiaris_orthodenticle_homeobox_1_(OTX1),_mRNA	OTX1	Jejunum
LOC608877///LOC607909///LOC485162///MDH2///LOC482601	Heart		XM_844856.4	14.6238	PREDICTED:_Canis_lupus_familiaris_v-crk_avian_sarcoma_virus_CT10_oncogene_homolog-like_(CRKL),_mRNA	CRKL	Skel_muscle
YWHAB	Brain		XR_293544.2	14.2934	PREDICTED:_Canis_lupus_familiaris_uncharacterized_LOC102152598_(LOC102152598),_ncRNA	LOC102152598	#N/A
SKP1	Brain		XM_005624521.2	14.1785	PREDICTED:_Canis_lupus_familiaris_keratin-associated_protein_3-1_(LOC102151669),_mRNA	LOC102151669	#N/A
PCSK1N	Brain		NR_049267.1	14.0781	Canis_lupus_familiaris_microRNA_191_(MIR191),_microRNA	MIR191	#N/A
TUBA4A	Skel_muscle		XM_005638990.1	13.944	PREDICTED:_Canis_lupus_familiaris_keratin-associated_protein_21-1-like_(LOC102151849),_mRNA	LOC102151849	#N/A
FABP7	Brain		XM_547578.5	13.8125	PREDICTED:_Canis_lupus_familiaris_SNAP-associated_protein_(SNAPIN),_mRNA	SNAPIN	Heart
ATP1A1	Kidney		XR_294577.2	13.7654	PREDICTED:_Canis_lupus_familiaris_uncharacterized_LOC102156918_(LOC102156918),_ncRNA	LOC102156918	#N/A
RPS8	Lymphnode		XM_005622561.2	13.7007	PREDICTED:_Canis_lupus_familiaris_translation_initiation_factor_IF-2-like_(LOC102153566),_mRNA	LOC102153566	#N/A
KIF5C	Brain		XM_014108122.1	13.5064	PREDICTED:_Canis_lupus_familiaris_scavenger_receptor_class_F,_member_2_(SCARF2),_mRNA	SCARF2	#N/A
INPP5F	Brain		XR_296420.2	13.3806	PREDICTED:_Canis_lupus_familiaris_uncharacterized_LOC102153132_(LOC102153132),_ncRNA	LOC102153132	#N/A
STMN2	Brain		NR_049338.1	13.1864	Canis_lupus_familiaris_microRNA_25_(MIR25),_microRNA	MIR25	#N/A
LOC610042///RPS21	Lymphnode		XM_014109892.1	13.1089	PREDICTED:_Canis_lupus_familiaris_bone_morphogenetic_protein_3_(BMP3),_mRNA	BMP3	Lung
OLFM1	Brain		XR_001315839.1	13.099	PREDICTED:_Canis_lupus_familiaris_uncharacterized_LOC106558608_(LOC106558608),_transcript_variant_X2,_ncRNA	LOC106558608	#N/A
RPL7	Lymphnode		XR_293061.2	12.9516	PREDICTED:_Canis_lupus_familiaris_MOK_protein_kinase_(MOK),_transcript_variant_X2,_misc_RNA	MOK	Brain
EEF1B2	Pancreas		XM_532029.5	12.9452	PREDICTED:_Canis_lupus_familiaris_uncharacterized_LOC474798_(LOC474798),_mRNA	LOC474798	Jejunum
OAZ1	Brain		XR_295177.1	12.9275	PREDICTED:_Canis_lupus_familiaris_uncharacterized_LOC102152721_(LOC102152721),_ncRNA	LOC102152721	#N/A
NDFIP1	Brain		NM_001200044.2	12.9102	Canis_lupus_familiaris_hematopoietic_prostaglandin_D_synthase_(HPGDS),_mRNA	HPGDS	Pancreas
LOC607874	Liver		XR_293514.2	12.7408	PREDICTED:_Canis_lupus_familiaris_uncharacterized_LOC102153507_(LOC102153507),_ncRNA	LOC102153507	#N/A
LOC609811///LOC608625///LOC479746///LOC477783	Liver		XM_014106269.1	12.7074	PREDICTED:_Canis_lupus_familiaris_collagen_alpha-1(I)_chain-like_(LOC102153036),_mRNA	LOC102153036	#N/A
LOC609140///LOC608162///LOC608028	Heart		XR_001315897.1	12.4594	PREDICTED:_Canis_lupus_familiaris_uncharacterized_LOC106558637_(LOC106558637),_ncRNA	LOC106558637	#N/A
LOC479901	Heart		NM_001008713.2	12.4387	Canis_lupus_familiaris_adrenoceptor_beta_1_(ADRB1),_mRNA	ADRB1	Heart
RPL32	Lymphnode		XM_005639444.1	12.24	PREDICTED:_Canis_lupus_familiaris_beta-gamma_crystallin_domain_containing_3_(CRYBG3),_mRNA	CRYBG3	Skel_muscle
RPL10A	Lymphnode		XM_014112265.1	11.9393	PREDICTED:_Canis_lupus_familiaris_coagulation_factor_II_(thrombin)_receptor_(F2R),_transcript_variant_X4,_mRNA	F2R	Lung
RPS28	Kidney		NR_049425.1	11.7143	Canis_lupus_familiaris_microRNA_34b_(MIR34B),_microRNA	MIR34B	#N/A
ALDOC	Brain		NR_049287.1	11.6271	Canis_lupus_familiaris_microRNA_499_(MIR499),_microRNA	MIR499	#N/A
FTH1	Spleen		XR_001317405.1	11.5387	PREDICTED:_Canis_lupus_familiaris_uncharacterized_LOC106559550_(LOC106559550),_ncRNA	LOC106559550	#N/A
SLC25A4	Skel_muscle		NR_049315.1	11.375	Canis_lupus_familiaris_microRNA_26b_(MIR26B),_microRNA	MIR26B	#N/A
SLC25A3	Heart		XR_294353.1	11.1596	PREDICTED:_Canis_lupus_familiaris_uncharacterized_LOC102155017_(LOC102155017),_ncRNA	LOC102155017	#N/A
ENO1	Brain		XR_296281.2	11.1194	PREDICTED:_Canis_lupus_familiaris_uncharacterized_LOC102156283_(LOC102156283),_ncRNA	LOC102156283	#N/A
HMGCS1	Liver		XM_856111.4	11.0543	PREDICTED:_Canis_lupus_familiaris_core_histone_macro-H2A.2_(LOC489024),_mRNA	LOC489024	Brain
ATP5A1	Heart		XM_542564.5	10.9705	PREDICTED:_Canis_lupus_familiaris_regulator_of_chromosome_condensation_(RCC1)_and_BTB_(POZ)_domain_containing_protein_2_(RCBTB2),_mRNA	RCBTB2	Heart
LOC609606///RPS25	Spleen		NR_049300.1	10.8525	Canis_lupus_familiaris_microRNA_146b_(MIR146B),_microRNA	MIR146B	#N/A
LOC609606///RPS25	Spleen		XM_014116870.1	10.732	PREDICTED:_Canis_lupus_familiaris_collagen,_type_V,_alpha_1_(COL5A1),_mRNA	COL5A1	Lung
RPL13A	Lymphnode		XM_537361.5	10.7255	PREDICTED:_Canis_lupus_familiaris_defender_against_cell_death_1_(DAD1),_mRNA	DAD1	Pancreas
LOC475808	Lymphnode		XM_014120181.1	10.708	PREDICTED:_Canis_lupus_familiaris_potassium_channel,_voltage_gated_modifier_subfamily_G,_member_2_(KCNG2),_mRNA	KCNG2	#N/A
SPARC	Lung		NR_128818.1	10.7042	Canis_lupus_familiaris_microRNA_8865_(MIR8865),_microRNA	MIR8865	#N/A
LOC607470	Brain		XM_845356.4	10.5749	PREDICTED:_Canis_lupus_familiaris_TBC1_domain_family,_member_31_(TBC1D31),_transcript_variant_X1,_mRNA	TBC1D31	Lymphnode
NUCKS1	Brain		XR_294226.2	10.3726	PREDICTED:_Canis_lupus_familiaris_uncharacterized_LOC102152760_(LOC102152760),_ncRNA	LOC102152760	#N/A
CALM1	Brain		XR_001314394.1	10.3135	PREDICTED:_Canis_lupus_familiaris_bladder_cancer_associated_protein_(BLCAP),_transcript_variant_X2,_misc_RNA	BLCAP	#N/A
ATP6V1E1	Brain		NR_049237.1	10.1795	Canis_lupus_familiaris_microRNA_let-7f_(MIRLET7F),_microRNA	MIRLET7F	#N/A
LOC608052///RPS24///LOC479257	Lymphnode		XM_005638817.1	10.1692	PREDICTED:_Canis_lupus_familiaris_keratin-associated_protein_6-1-like_(LOC100686828),_mRNA	LOC100686828	#N/A
RPL24	Lymphnode		XM_005621091.2	10.1464	PREDICTED:_Canis_lupus_familiaris_zinc_finger_protein_789_(ZNF789),_transcript_variant_X2,_mRNA	ZNF789	#N/A
LOC612098///LOC611252///HSP90AB1	Brain		XM_014115692.1	10.132	PREDICTED:_Canis_lupus_familiaris_collagen_alpha-2(I)_chain-like_(LOC100687926),_mRNA	LOC100687926	#N/A
SLC25A3	Heart		NR_049387.1	9.93651	Canis_lupus_familiaris_microRNA_10a_(MIR10A),_microRNA	MIR10A	#N/A
RPS3	Lymphnode		XM_005633185.2	9.71776	PREDICTED:_Canis_lupus_familiaris_transmembrane_protein_110_(LOC608110),_mRNA	LOC608110	Pancreas
GOT1	Heart		XM_014111391.1	9.69691	PREDICTED:_Canis_lupus_familiaris_protein_NYNRIN-like_(LOC102154491),_mRNA	LOC102154491	#N/A
NPTN	Brain		XM_014113225.1	9.66026	PREDICTED:_Canis_lupus_familiaris_PITPNM_family_member_3_(PITPNM3),_mRNA	PITPNM3	Pancreas
LOC611134	Heart		XR_295000.2	9.43263	PREDICTED:_Canis_lupus_familiaris_uncharacterized_LOC102154238_(LOC102154238),_transcript_variant_X1,_ncRNA	LOC102154238	#N/A
STMN1	Brain		XM_005624595.2	9.185	PREDICTED:_Canis_lupus_familiaris_Rho_GTPase_activating_protein_23_(ARHGAP23),_mRNA	ARHGAP23	Pancreas
TMSB10	Lung		XM_005624523.1	9.12329	PREDICTED:_Canis_lupus_familiaris_keratin-associated_protein_3-3_(LOC102151831),_mRNA	LOC102151831	#N/A
CHN1	Brain		XM_014109371.1	9.02972	PREDICTED:_Canis_lupus_familiaris_protein_transport_protein_SEC31-like_(LOC106558039),_mRNA	LOC106558039	#N/A
LOC480464///LOC477933///RPS10	Lymphnode		XR_001315166.1	8.95804	PREDICTED:_Canis_lupus_familiaris_uncharacterized_LOC106558206_(LOC106558206),_ncRNA	LOC106558206	#N/A
LOC478701	Brain		NR_049305.1	8.90164	Canis_lupus_familiaris_microRNA_155_(MIR155),_microRNA	MIR155	#N/A
LOC610074	Brain		XM_014117966.1	8.89281	PREDICTED:_Canis_lupus_familiaris_basic_proline-rich_protein-like_(LOC106559515),_mRNA	LOC106559515	#N/A
CHN1	Brain		XM_534043.5	8.78039	PREDICTED:_Canis_lupus_familiaris_olfactomedin-like_1_(OLFML1),_transcript_variant_X1,_mRNA	OLFML1	Lung
LOC475080	Lymphnode		NR_049297.1	8.66667	Canis_lupus_familiaris_microRNA_200c_(MIR200C),_microRNA	MIR200C	#N/A
LOC610897	Pancreas		XM_541006.3	8.65794	PREDICTED:_Canis_lupus_familiaris_complement_component_1,_q_subcomponent-like_2_(C1QL2),_mRNA	C1QL2	Liver
EIF4G2	Lung		XM_014119998.1	8.62963	PREDICTED:_Canis_lupus_familiaris_collagen_alpha-1(I)_chain-like_(LOC106559839),_mRNA	LOC106559839	#N/A
MTCH1	Brain		XM_533979.5	8.53174	PREDICTED:_Canis_lupus_familiaris_cysteine_and_histidine-rich_domain_(CHORD)_containing_1_(CHORDC1),_mRNA	CHORDC1	Lymphnode
LOC612604///RPL6P///LOC488242///LOC485739///RPL6	Lymphnode		XM_014119248.1	8.4007	PREDICTED:_Canis_lupus_familiaris_discs,_large_(Drosophila)_homolog-associated_protein_3_(DLGAP3),_mRNA	DLGAP3	Liver
LOC608684///LOC608454///LOC607844///LOC607824///LOC607193///LOC477063///RPS3A	Spleen		XM_532617.4	8.33739	PREDICTED:_Canis_lupus_familiaris_purine_nucleoside_phosphorylase_(PNP),_mRNA	PNP	Jejunum
LOC482687	Brain		XR_001314608.1	8.3125	PREDICTED:_Canis_lupus_familiaris_uncharacterized_LOC106557855_(LOC106557855),_ncRNA	LOC106557855	#N/A
39326	Brain		NR_049340.1	8.25424	Canis_lupus_familiaris_microRNA_193b_(MIR193B),_microRNA	MIR193B	#N/A
SLC25A6	Kidney		XM_533941.5	8.24312	PREDICTED:_Canis_lupus_familiaris_catsper_channel_auxiliary_subunit_delta_(CATSPERD),_transcript_variant_X1,_mRNA	CATSPERD	Pancreas
RPL34	Lymphnode		XM_014117950.1	8.06739	PREDICTED:_Canis_lupus_familiaris_AT-hook_transcription_factor_(AKNA),_mRNA	AKNA	Lymphnode
YWHAB	Brain		NR_049328.1	8.01515	Canis_lupus_familiaris_microRNA_34a_(MIR34A),_microRNA	MIR34A	#N/A
SCG5	Brain		XM_014110793.1	7.95959	PREDICTED:_Canis_lupus_familiaris_fidgetin_(FIGN),_mRNA	FIGN	Spleen
IGFBP7	Kidney		NR_049293.1	7.82143	Canis_lupus_familiaris_microRNA_185_(MIR185),_microRNA	MIR185	#N/A
LOC609911///LOC609205///LDHB///LOC476213///LOC475101	Heart		NM_001142670.1	7.73316	Canis_lupus_familiaris_stomatin_(STOM),_mRNA	STOM	Lung
NEFL	Brain		XM_014119605.1	7.63087	PREDICTED:_Canis_lupus_familiaris_thymopoietin_(TMPO),_transcript_variant_X3,_mRNA	TMPO	Lymphnode
LOC611681///LOC611222///LOC610320///LOC609391///LOC609252///LOC608861///LOC608838///LOC608584///LOC608206///LOC607788///RPL21///LOC607619///LOC606902///LOC606833///LOC478864	Pancreas		XM_545128.5	7.43717	PREDICTED:_Canis_lupus_familiaris_solute_carrier_family_15_(oligopeptide_transporter),_member_2_(SLC15A2),_mRNA	SLC15A2	Kidney
LOC608196///NPM1	Lymphnode		XM_014110590.1	7.43194	PREDICTED:_Canis_lupus_familiaris_atherin-like_(LOC106558261),_mRNA	LOC106558261	#N/A
LAMTOR5	Kidney		NM_001003376.1	7.3947	Canis_lupus_familiaris_O-6-methylguanine-DNA_methyltransferase_(MGMT),_mRNA	MGMT	Heart
SNRPN	Brain		XM_014113925.1	7.37164	PREDICTED:_Canis_lupus_familiaris_kinesin_family_member_1B_(KIF1B),_mRNA	KIF1B	Brain
MAP1B	Brain		XR_001317638.1	7.33562	PREDICTED:_Canis_lupus_familiaris_uncharacterized_LOC102152312_(LOC102152312),_transcript_variant_X1,_ncRNA	LOC102152312	#N/A
OAZ1	Spleen		XM_005632244.1	7.32144	PREDICTED:_Canis_lupus_familiaris_interleukin_5_receptor,_alpha_(IL5RA),_mRNA	IL5RA	Pancreas
TSPAN7	Brain		XM_848947.3	7.31062	PREDICTED:_Canis_lupus_familiaris_vitronectin_(VTN),_mRNA	VTN	Liver
ATP5G3	Heart		XM_547892.4	7.23285	PREDICTED:_Canis_lupus_familiaris_acyl-coenzyme_A_thioesterase_1_(LOC490770),_transcript_variant_X2,_mRNA	LOC490770	Skel_muscle
NDUFB6	Heart		NR_049259.1	7.16129	Canis_lupus_familiaris_microRNA_130a_(MIR130A),_microRNA	MIR130A	#N/A
RPS15	Lymphnode		XM_014111248.1	7.10251	PREDICTED:_Canis_lupus_familiaris_chromosome_2_open_reading_frame,_human_C1orf64_(C2H1orf64),_mRNA	C2H1orf64	#N/A
CKB	Brain		XM_547596.5	7.08501	PREDICTED:_Canis_lupus_familiaris_synaptotagmin_IV_(SYT4),_mRNA	SYT4	Brain
ITM2B	Kidney		NM_001003083.1	7.05531	Canis_lupus_familiaris_glycoprotein_Ib_(platelet),_alpha_polypeptide_(GP1BA),_mRNA	GP1BA	Spleen
TPT1	Pancreas		XM_005616850.2	7.02221	PREDICTED:_Canis_lupus_familiaris_calcium_channel,_voltage-dependent,_gamma_subunit_8_(CACNG8),_partial_mRNA	CACNG8	#N/A
RPL8	Lymphnode		XM_014107740.1	7.01353	PREDICTED:_Canis_lupus_familiaris_T-box_3_(TBX3),_mRNA	TBX3	Lung
SOD1	Kidney		XM_544165.6	6.96712	PREDICTED:_Canis_lupus_familiaris_matrix_metallopeptidase_16_(membrane-inserted)_(MMP16),_mRNA	MMP16	Brain
RPS12	Spleen		NR_049269.1	6.94231	Canis_lupus_familiaris_microRNA_23a_(MIR23A),_microRNA	MIR23A	#N/A
MT2A	Liver		XM_005618591.2	6.91403	PREDICTED:_Canis_lupus_familiaris_NOP2/Sun_domain_family,_member_7_(NSUN7),_mRNA	NSUN7	Pancreas
FXYD6	Spleen		XM_014110225.1	6.90657	PREDICTED:_Canis_lupus_familiaris_general_transcription_factor_IIE,_polypeptide_1,_alpha_56kDa_(GTF2E1),_transcript_variant_X5,_mRNA	GTF2E1	Pancreas
GRIA2	Brain		XM_014117121.1	6.80507	PREDICTED:_Canis_lupus_familiaris_thyrotropin-releasing_hormone_degrading_enzyme_(TRHDE),_mRNA	TRHDE	#N/A
RPS18	Lymphnode		NR_049429.1	6.80435	Canis_lupus_familiaris_microRNA_182_(MIR182),_microRNA	MIR182	#N/A
ATP5A1	Heart		XR_295834.2	6.79662	PREDICTED:_Canis_lupus_familiaris_uncharacterized_LOC102155349_(LOC102155349),_ncRNA	LOC102155349	#N/A
SPTBN1	Lung		XM_844018.3	6.63624	PREDICTED:_Canis_lupus_familiaris_lymphocyte_antigen_6_complex,_locus_G6C_(LY6G6C),_mRNA	LY6G6C	Spleen
LOC612382///RPL22	Lymphnode		XM_005638988.1	6.60905	PREDICTED:_Canis_lupus_familiaris_keratin-associated_protein_6-1-like_(LOC102151701),_mRNA	LOC102151701	#N/A
NDUFA4	Skel_muscle		XM_855170.4	6.55037	PREDICTED:_Canis_lupus_familiaris_interferon_regulatory_factor_9_(IRF9),_mRNA	IRF9	Lymphnode
ATP5C1	Heart		XM_014118914.1	6.50899	PREDICTED:_Canis_lupus_familiaris_nascent_polypeptide-associated_complex_subunit_alpha,_muscle-specific_form-like_(LOC106559676),_mRNA	LOC106559676	#N/A
RPL27	Lymphnode		XM_005626825.1	6.50816	PREDICTED:_Canis_lupus_familiaris_glyoxylate_reductase/hydroxypyruvate_reductase_(GRHPR),_mRNA	GRHPR	Liver
CLTC	Brain		XM_543178.4	6.49913	PREDICTED:_Canis_lupus_familiaris_gap_junction_protein,_alpha_3,_46kDa_(GJA3),_mRNA	GJA3	Brain
RPL35A	Lymphnode		NR_128814.1	6.48921	Canis_lupus_familiaris_microRNA_8859b_(MIR8859B),_microRNA	MIR8859B	#N/A
NTRK2	Brain		XM_003639122.3	6.48881	PREDICTED:_Canis_lupus_familiaris_chromosome_6_open_reading_frame,_human_C16orf54_(C6H16orf54),_mRNA	C6H16orf54	#N/A
COX5B	Heart		NM_001003120.3	6.48705	Canis_lupus_familiaris_potassium_channel,_inwardly_rectifying_subfamily_J,_member_2_(KCNJ2),_mRNA	KCNJ2	Heart
APLP1	Brain		NR_049242.1	6.44643	Canis_lupus_familiaris_microRNA_151_(MIR151),_microRNA	MIR151	#N/A
RPL4	Lymphnode		XM_541679.6	6.30403	PREDICTED:_Canis_lupus_familiaris_WD_repeat_domain_62_(WDR62),_mRNA	WDR62	Pancreas
MATR3	Brain		XM_849878.4	6.28973	PREDICTED:_Canis_lupus_familiaris_zinc_finger,_DHHC-type_containing_14_(ZDHHC14),_mRNA	ZDHHC14	Brain
YBX1	Heart		XM_005641499.2	6.28512	PREDICTED:_Canis_lupus_familiaris_doublesex-_and_mab-3-related_transcription_factor_C2-like_(LOC100688890),_mRNA	LOC100688890	#N/A
LOC610983	Lymphnode		XM_005632274.2	6.24185	PREDICTED:_Canis_lupus_familiaris_TATA_element_modulatory_factor_1_(TMF1),_mRNA	TMF1	Kidney
NME2	Kidney		XM_003432943.2	6.22823	PREDICTED:_Canis_lupus_familiaris_fucosyltransferase_4_(alpha_(1,3)_fucosyltransferase,_myeloid-specific)_(FUT4),_partial_mRNA	FUT4	#N/A
RPL18A///LOC476637	Lymphnode		XM_005629711.2	6.17461	PREDICTED:_Canis_lupus_familiaris_nucleolar_protein_with_MIF4G_domain_1_(NOM1),_mRNA	NOM1	Skel_muscle
CALM1	Brain		XR_292431.2	6.16977	PREDICTED:_Canis_lupus_familiaris_uncharacterized_LOC102151629_(LOC102151629),_ncRNA	LOC102151629	#N/A
REEP5	Brain		XM_003639500.2	6.08238	PREDICTED:_Canis_lupus_familiaris_POU_class_3_homeobox_1_(POU3F1),_mRNA	POU3F1	#N/A
CCK	Brain		NR_049406.1	6.01923	Canis_lupus_familiaris_microRNA_374b_(MIR374B),_microRNA	MIR374B	#N/A
LOC612156///LOC612118///LOC610683///LOC610259///LOC610211///LOC610049///LOC609929///LOC608830///LOC607825///LOC607078///LOC606857///LOC492077///LOC491880///LOC490340///LOC490271///LOC489216///LOC488702///LOC488656///LOC488591///LOC488411///LOC487581///LOC487478///LOC485733///LOC483045///LOC482010///LOC480206///LOC479206///LOC478030///LOC477441///LOC476906///LOC475187///GAPDH	Heart		XM_005629368.2	6.01246	PREDICTED:_Canis_lupus_familiaris_fibrinogen_gamma_chain_(FGG),_transcript_variant_X1,_mRNA	FGG	Liver
TSC22D1	Kidney		XM_014115718.1	5.98656	PREDICTED:_Canis_lupus_familiaris_asparaginase_homolog_(S._cerevisiae)_(ASPG),_mRNA	ASPG	Liver
DBI	Kidney		NR_049449.1	5.95506	Canis_lupus_familiaris_microRNA_96_(MIR96),_microRNA	MIR96	#N/A
ATP2A2	Heart		XM_544653.4	5.92048	PREDICTED:_Canis_lupus_familiaris_WD_repeat_domain_76_(WDR76),_transcript_variant_X2,_mRNA	WDR76	Lymphnode
EIF4H	Brain		XM_014112501.1	5.91273	PREDICTED:_Canis_lupus_familiaris_sortilin-related_VPS10_domain_containing_receptor_2_(SORCS2),_mRNA	SORCS2	Pancreas
RPL23	Lymphnode		XR_292848.2	5.90034	PREDICTED:_Canis_lupus_familiaris_uncharacterized_LOC102152727_(LOC102152727),_ncRNA	LOC102152727	#N/A
RPLP0///RPLP0P	Pancreas		XM_014111166.1	5.86708	PREDICTED:_Canis_lupus_familiaris_family_with_sequence_similarity_131,_member_C_(FAM131C),_mRNA	FAM131C	Brain
APOE	Liver		XR_001316542.1	5.85928	PREDICTED:_Canis_lupus_familiaris_uncharacterized_LOC106559017_(LOC106559017),_ncRNA	LOC106559017	#N/A
RPS16	Lymphnode		XM_014111156.1	5.84938	PREDICTED:_Canis_lupus_familiaris_CD244_molecule,_natural_killer_cell_receptor_2B4_(CD244),_mRNA	CD244	Spleen
LOC485529///RPLP2	Lymphnode		XM_005635337.2	5.82159	PREDICTED:_Canis_lupus_familiaris_leucine_rich_repeat_neuronal_4_(LRRN4),_mRNA	LRRN4	#N/A
VDAC2	Heart		XM_005618224.1	5.74924	PREDICTED:_Canis_lupus_familiaris_uncharacterized_LOC100855460_(LOC100855460),_mRNA	LOC100855460	#N/A
LOC609068	Lymphnode		XM_014107486.1	5.68571	PREDICTED:_Canis_lupus_familiaris_UDP-glucuronosyltransferase_1-8-like_(LOC100688473),_mRNA	LOC100688473	#N/A
ATP6V1B2	Brain		XM_005615697.2	5.62319	PREDICTED:_Canis_lupus_familiaris_solute_carrier_family_22_(organic_cation_transporter),_member_1_(SLC22A1),_mRNA	SLC22A1	Kidney
PPP3CA	Brain		XM_005630916.1	5.61749	PREDICTED:_Canis_lupus_familiaris_vesicular,_overexpressed_in_cancer,_prosurvival_protein_1_(VOPP1),_mRNA	VOPP1	Brain
GABARAPL2	Brain		XR_292698.2	5.56514	PREDICTED:_Canis_lupus_familiaris_uncharacterized_LOC102156735_(LOC102156735),_ncRNA	LOC102156735	#N/A
RAC1	Brain		XM_005634422.2	5.55952	PREDICTED:_Canis_lupus_familiaris_copine_IV_(CPNE4),_mRNA	CPNE4	Brain
SLC1A2	Brain		XM_540482.5	5.53072	PREDICTED:_Canis_lupus_familiaris_NPL4_homolog,_ubiquitin_recognition_factor_(NPLOC4),_mRNA	NPLOC4	Lymphnode
LOC608455	Heart		NR_049264.1	5.5082	Canis_lupus_familiaris_microRNA_181c_(MIR181C),_microRNA	MIR181C	#N/A
CELF2	Brain		XM_848458.4	5.47852	PREDICTED:_Canis_lupus_familiaris_calcium_channel,_voltage-dependent,_gamma_subunit_1_(CACNG1),_mRNA	CACNG1	Skel_muscle
SERINC1	Brain		NR_049454.1	5.475	Canis_lupus_familiaris_microRNA_200b_(MIR200B),_microRNA	MIR200B	#N/A
RAC1	Brain		XM_851618.4	5.42344	PREDICTED:_Canis_lupus_familiaris_ornithine_decarboxylase_1_(ODC1),_mRNA	ODC1	Lymphnode
TUBB	Brain		XR_001318386.1	5.35883	PREDICTED:_Canis_lupus_familiaris_uncharacterized_LOC106560086_(LOC106560086),_transcript_variant_X1,_ncRNA	LOC106560086	#N/A
SNRPN	Brain		XM_848266.3	5.35207	PREDICTED:_Canis_lupus_familiaris_Purkinje_cell_protein_4_(PCP4),_mRNA	PCP4	Brain
S100B	Brain		XR_296328.2	5.31593	PREDICTED:_Canis_lupus_familiaris_uncharacterized_LOC102157172_(LOC102157172),_ncRNA	LOC102157172	#N/A
RPL18A	Lymphnode		XM_540840.5	5.2958	PREDICTED:_Canis_lupus_familiaris_cystatin_E/M_(CST6),_mRNA	CST6	Lung
COX4I1	Heart		XM_014121676.1	5.27824	PREDICTED:_Canis_lupus_familiaris_G_protein-coupled_receptor_158_(GPR158),_mRNA	GPR158	Pancreas
RTN1	Brain		NR_049439.1	5.24444	Canis_lupus_familiaris_microRNA_222_(MIR222),_microRNA	MIR222	#N/A
AMPH	Brain		XM_533481.4	5.23548	PREDICTED:_Canis_lupus_familiaris_mannosidase,_alpha,_class_1A,_member_1_(MAN1A1),_mRNA	MAN1A1	Lung
LOC475912///LOC475273	Heart		NM_001003224.1	5.19105	Canis_lupus_familiaris_zona_pellucida_glycoprotein_3_(sperm_receptor)_(ZP3),_mRNA	ZP3	Pancreas
ATP2B1	Brain		XM_003432058.3	5.17231	PREDICTED:_Canis_lupus_familiaris_GTPase,_IMAP_family_member_1_(GIMAP1),_mRNA	GIMAP1	Lymphnode
SEPW1	Brain		XM_005635122.2	5.15519	PREDICTED:_Canis_lupus_familiaris_sorting_nexin_family_member_21_(SNX21),_mRNA	SNX21	Brain
PPP2CB	Brain		NR_049380.1	5.08475	Canis_lupus_familiaris_microRNA_126_(MIR126),_microRNA	MIR126	#N/A
TSPAN13	Brain		XM_005626353.1	5.08359	PREDICTED:_Canis_lupus_familiaris_xylosylprotein_beta_1,4-galactosyltransferase,_polypeptide_7_(B4GALT7),_mRNA	B4GALT7	Liver
PCMT1	Brain		XM_005640713.1	5.03956	PREDICTED:_Canis_lupus_familiaris_serine/threonine_kinase_11_interacting_protein_(STK11IP),_mRNA	STK11IP	Brain
LOC475912///LOC475273	Heart		XR_001316771.1	5.03655	PREDICTED:_Canis_lupus_familiaris_uncharacterized_LOC106559200_(LOC106559200),_ncRNA	LOC106559200	#N/A
LOC613013///NACA	Lymphnode		NR_049234.1	5.01667	Canis_lupus_familiaris_microRNA_99b_(MIR99B),_microRNA	MIR99B	#N/A
ATP5O	Heart		XR_001317127.1	4.9714	PREDICTED:_Canis_lupus_familiaris_uncharacterized_LOC106559409_(LOC106559409),_ncRNA	LOC106559409	#N/A
LOC612644	Heart		XR_296787.1	4.94277	PREDICTED:_Canis_lupus_familiaris_uncharacterized_LOC102151539_(LOC102151539),_ncRNA	LOC102151539	#N/A
LAMP5	Brain		XM_005627763.1	4.93605	PREDICTED:_Canis_lupus_familiaris_chromosome_12_open_reading_frame,_human_C6orf226_(C12H6orf226),_mRNA	C12H6orf226	#N/A
YWHAE	Brain		XR_296682.2	4.92113	PREDICTED:_Canis_lupus_familiaris_uncharacterized_LOC102155038_(LOC102155038),_ncRNA	LOC102155038	#N/A
SNU13	Brain		XM_014113138.1	4.91469	PREDICTED:_Canis_lupus_familiaris_chromosome_4_open_reading_frame,_human_C5orf42_(C4H5orf42),_mRNA	C4H5orf42	Lung
RTN4	Brain		XM_005629957.1	4.78064	PREDICTED:_Canis_lupus_familiaris_N-acylsphingosine_amidohydrolase_(acid_ceramidase)_1_(ASAH1),_mRNA	ASAH1	Lung
LOC608240///EEF1B2	Lymphnode		XM_014119161.1	4.73977	PREDICTED:_Canis_lupus_familiaris_uncharacterized_LOC106559709_(LOC106559709),_mRNA	LOC106559709	#N/A
LOC611779///LOC611380///LOC492214///LOC491789///LOC481990///LOC479542///LOC479385///RPL29///LOC476328///LOC476217	Lymphnode		XM_532350.5	4.68908	PREDICTED:_Canis_lupus_familiaris_glycosylphosphatidylinositol_anchor_attachment_1_(GPAA1),_mRNA	GPAA1	Kidney
ALDOC	Brain		XM_014112807.1	4.67901	PREDICTED:_Canis_lupus_familiaris_glutathione_S-transferase_kappa_1-like_(LOC100685014),_mRNA	LOC100685014	#N/A
PEBP1	Brain		XM_014110064.1	4.67153	PREDICTED:_Canis_lupus_familiaris_YTH_N(6)-methyladenosine_RNA_binding_protein_2_(YTHDF2),_mRNA	YTHDF2	Lymphnode
SPCS1	Pancreas		XM_005616448.2	4.66541	PREDICTED:_Canis_lupus_familiaris_excision_repair_cross-complementation_group_1_(ERCC1),_transcript_variant_X4,_mRNA	ERCC1	Skel_muscle
RPS5	Lymphnode		XM_005629161.2	4.63921	PREDICTED:_Canis_lupus_familiaris_pleckstrin_homology-like_domain,_family_A,_member_1_(PHLDA1),_partial_mRNA	PHLDA1	Lung
VDAC3	Skel_muscle		XM_014107470.1	4.60519	PREDICTED:_Canis_lupus_familiaris_cholinergic_receptor,_nicotinic,_alpha_2_(neuronal)_(CHRNA2),_transcript_variant_X2,_mRNA	CHRNA2	Pancreas
LOC480276///LOC479033///LOC477935///RPS4X	Lymphnode		XM_014108117.1	4.59072	PREDICTED:_Canis_lupus_familiaris_uncharacterized_LOC106557845_(LOC106557845),_mRNA	LOC106557845	#N/A
GPI	Skel_muscle		XR_001318109.1	4.56731	PREDICTED:_Canis_lupus_familiaris_uncharacterized_LOC106559933_(LOC106559933),_ncRNA	LOC106559933	#N/A
LOC612408///ATP5J2	Heart		XR_001316811.1	4.5487	PREDICTED:_Canis_lupus_familiaris_uncharacterized_LOC102153844_(LOC102153844),_ncRNA	LOC102153844	#N/A
KIF5A	Brain		XM_536878.5	4.53983	PREDICTED:_Canis_lupus_familiaris_CCZ1_homolog,_vacuolar_protein_trafficking_and_biogenesis_associated_(CCZ1),_transcript_variant_X1,_mRNA	CCZ1	Jejunum
ALDOA	Skel_muscle		NM_001204899.1	4.52177	Canis_lupus_familiaris_A_kinase_(PRKA)_anchor_protein_2_(AKAP2),_mRNA	AKAP2	Lung
DAZAP2	Spleen		XM_844686.3	4.47455	PREDICTED:_Canis_lupus_familiaris_family_with_sequence_similarity_167,_member_A_(FAM167A),_mRNA	FAM167A	Pancreas
DKK3	Brain		XM_546165.5	4.47267	PREDICTED:_Canis_lupus_familiaris_DnaJ_(Hsp40)_homolog,_subfamily_C,_member_9_(DNAJC9),_mRNA	DNAJC9	Lymphnode
SNX3	Brain		NR_049331.1	4.46269	Canis_lupus_familiaris_microRNA_497_(MIR497),_microRNA	MIR497	#N/A
RPS9	Lymphnode		XM_850047.4	4.46254	PREDICTED:_Canis_lupus_familiaris_PITH_(C-terminal_proteasome-interacting_domain_of_thioredoxin-like)_domain_containing_1_(PITHD1),_mRNA	PITHD1	Brain
CHGB	Brain		XM_846038.3	4.3763	PREDICTED:_Canis_lupus_familiaris_chromosome_17_open_reading_frame,_human_C1orf56_(C17H1orf56),_mRNA	C17H1orf56	#N/A
ARPC2	Lymphnode		XR_001315747.1	4.35988	PREDICTED:_Canis_lupus_familiaris_uncharacterized_LOC106558568_(LOC106558568),_ncRNA	LOC106558568	#N/A
RUFY3	Brain		XM_014119796.1	4.34575	PREDICTED:_Canis_lupus_familiaris_lysine_(K)-specific_demethylase_7A_(KDM7A),_mRNA	KDM7A	Lymphnode
GNB1	Brain		NR_049213.1	4.31765	Canis_lupus_familiaris_microRNA_429_(MIR429),_microRNA	MIR429	#N/A
SLC39A10	Brain		XM_014114424.1	4.30032	PREDICTED:_Canis_lupus_familiaris_DNA-directed_RNA_polymerase_III_subunit_RPC5_(LOC608689),_mRNA	LOC608689	Lymphnode
ALDH2	Kidney		XM_548629.5	4.2795	PREDICTED:_Canis_lupus_familiaris_olfactory_receptor_(OR16G03),_mRNA	OR16G03	Pancreas
EIF1	Spleen		XR_001316979.1	4.25131	PREDICTED:_Canis_lupus_familiaris_uncharacterized_LOC106559336_(LOC106559336),_ncRNA	LOC106559336	#N/A
LOC478702	Brain		XM_844114.3	4.2445	PREDICTED:_Canis_lupus_familiaris_amine_oxidase,_copper_containing_2_(retina-specific)_(AOC2),_mRNA	AOC2	Pancreas
NDUFB9	Heart		XM_014120542.1	4.23693	PREDICTED:_Canis_lupus_familiaris_vesicle-associated_membrane_protein_8_(VAMP8),_mRNA	VAMP8	Kidney
VDAC1	Skel_muscle		NR_049281.1	4.20339	Canis_lupus_familiaris_microRNA_20a_(MIR20A),_microRNA	MIR20A	#N/A
RPL15	Lymphnode		NR_128747.1	4.14159	Canis_lupus_familiaris_microRNA_8807_(MIR8807),_microRNA	MIR8807	#N/A
MT1E	Pancreas		XR_001316918.1	4.11787	PREDICTED:_Canis_lupus_familiaris_uncharacterized_LOC106559312_(LOC106559312),_ncRNA	LOC106559312	#N/A
MYL6	Jejunum		XM_003433995.4	4.11785	PREDICTED:_Canis_lupus_familiaris_ADAM_metallopeptidase_with_thrombospondin_type_1_motif,_1_(ADAMTS1),_mRNA	ADAMTS1	#N/A
PSAP	Spleen		XR_001316319.1	4.11249	PREDICTED:_Canis_lupus_familiaris_uncharacterized_LOC102153393_(LOC102153393),_ncRNA	LOC102153393	#N/A
AP2M1	Brain		XM_542128.4	4.08579	PREDICTED:_Canis_lupus_familiaris_ribosomal_protein_S28_(RPS28),_mRNA	RPS28	Kidney
LOC475912	Heart		XR_001314716.1	4.04164	PREDICTED:_Canis_lupus_familiaris_uncharacterized_LOC102153322_(LOC102153322),_transcript_variant_X2,_ncRNA	LOC102153322	#N/A
RPL13	Lymphnode		XM_545695.2	4.03642	PREDICTED:_Canis_lupus_familiaris_arginine_vasopressin_receptor_1B_(AVPR1B),_mRNA	AVPR1B	Pancreas
RPL6	Lymphnode		XM_014121371.1	4.02009	PREDICTED:_Canis_lupus_familiaris_collagen_alpha-1(III)_chain-like_(LOC106560024),_mRNA	LOC106560024	#N/A
NDFIP1	Brain		XM_014113705.1	3.99675	PREDICTED:_Canis_lupus_familiaris_phosphodiesterase_4B,_cAMP-specific_(PDE4B),_transcript_variant_X4,_mRNA	PDE4B	Lymphnode
GHITM	Heart		XM_005637416.1	3.95784	PREDICTED:_Canis_lupus_familiaris_potassium_channel,_voltage_gated_eag_related_subfamily_H,_member_3_(KCNH3),_mRNA	KCNH3	Brain
GPI///LOC479379///LOC476491	Skel_muscle		XR_294873.2	3.95292	PREDICTED:_Canis_lupus_familiaris_uncharacterized_LOC102152585_(LOC102152585),_ncRNA	LOC102152585	#N/A
LOC611681///LOC611222///LOC610320///LOC609391///LOC609252///LOC608861///LOC608838///LOC608584///LOC608206///LOC607788///RPL21///LOC607619///LOC606902///LOC606833///LOC478864	Pancreas		NR_049360.1	3.94915	Canis_lupus_familiaris_microRNA_379_(MIR379),_microRNA	MIR379	#N/A
LOC609137	Pancreas		XM_014122401.1	3.93769	PREDICTED:_Canis_lupus_familiaris_calcium_channel,_voltage-dependent,_beta_2_subunit_(CACNB2),_transcript_variant_X3,_mRNA	CACNB2	Heart
ATP5B	Heart		XM_541952.2	3.93607	PREDICTED:_Canis_lupus_familiaris_nucleoredoxin-like_1_(NXNL1),_mRNA	NXNL1	Pancreas
UQCRQ	Heart		NR_049424.1	3.89109	Canis_lupus_familiaris_microRNA_10b_(MIR10B),_microRNA	MIR10B	#N/A
RAD21	Brain		XM_005617133.2	3.87226	PREDICTED:_Canis_lupus_familiaris_minichromosome_maintenance_10_replication_initiation_factor_(MCM10),_transcript_variant_X2,_mRNA	MCM10	Lymphnode
PRKCB	Brain		NR_049310.1	3.86667	Canis_lupus_familiaris_microRNA_15b_(MIR15B),_microRNA	MIR15B	#N/A
LOC610768///COX5A	Heart		XM_544526.2	3.85738	PREDICTED:_Canis_lupus_familiaris_ring_finger_protein_186_(RNF186),_mRNA	RNF186	Jejunum
RPL12	Lymphnode		NM_001103219.2	3.81842	Canis_lupus_familiaris_melanophilin_(MLPH),_mRNA	MLPH	Heart
ATP1B1	Kidney		XM_005618839.1	3.80426	PREDICTED:_Canis_lupus_familiaris_actin,_alpha_1,_skeletal_muscle_(ACTA1),_mRNA	ACTA1	Skel_muscle
SNX3	Brain		XM_005624513.1	3.79343	PREDICTED:_Canis_lupus_familiaris_keratin-associated_protein_2-4-like_(LOC608045),_mRNA	LOC608045	#N/A
LOC611681///LOC611222///LOC610320///LOC609391///LOC609252///LOC608861///LOC608838///LOC608584///LOC608206///LOC607788///RPL21///LOC607619///LOC606902///LOC606833///LOC478864	Pancreas		NR_049243.1	3.78333	Canis_lupus_familiaris_microRNA_30d_(MIR30D),_microRNA	MIR30D	#N/A
USP33	Brain		XR_001315721.1	3.76603	PREDICTED:_Canis_lupus_familiaris_uncharacterized_LOC106558544_(LOC106558544),_transcript_variant_X1,_ncRNA	LOC106558544	#N/A
LOC612675///LOC612048///LOC610824///LOC610694///LOC610634///LOC610116///LOC610059///LOC609971///LOC609952///LOC609918///LOC609735///LOC609587///LOC608824///LOC608732///LOC608425///LOC608084///LOC607989///LOC607680///LOC607645///LOC607621///LOC607453///LOC607377///LOC607334///LOC607330///LOC607312///LOC607218///LOC607167///LOC606885///LOC488587///LOC488330///LOC488054///LOC486797///LOC485484///LOC…	Lymphnode		NR_049274.1	3.75862	Canis_lupus_familiaris_microRNA_1838_(MIR1838),_microRNA	MIR1838	#N/A
PTMA	Lymphnode		NR_049309.1	3.75806	Canis_lupus_familiaris_microRNA_28_(MIR28),_microRNA	MIR28	#N/A
LOC611134	Heart		XM_014110529.1	3.75591	PREDICTED:_Canis_lupus_familiaris_inhibitor_of_DNA_binding_4,_dominant_negative_helix-loop-helix_protein_(ID4),_partial_mRNA	ID4	Brain
PJA2	Brain		XM_005633193.1	3.75049	PREDICTED:_Canis_lupus_familiaris_teratocarcinoma-derived_growth_factor_1_(TDGF1),_mRNA	TDGF1	Skel_muscle
UCHL1	Brain		XR_292261.2	3.71429	PREDICTED:_Canis_lupus_familiaris_uncharacterized_LOC102157040_(LOC102157040),_ncRNA	LOC102157040	#N/A
LOC610824///LOC608084///LOC478751///EEF1A1	Lymphnode		XR_296907.2	3.71386	PREDICTED:_Canis_lupus_familiaris_uncharacterized_LOC102155092_(LOC102155092),_ncRNA	LOC102155092	#N/A
LOC607470///HSP90AA1	Brain		XM_003431729.2	3.70347	PREDICTED:_Canis_lupus_familiaris_chromosome_12_open_reading_frame,_human_C6orf15_(C12H6orf15),_mRNA	C12H6orf15	#N/A
NDUFA13	Heart		XM_014108681.1	3.69513	PREDICTED:_Canis_lupus_familiaris_COP9_signalosome_subunit_7A_(COPS7A),_transcript_variant_X3,_mRNA	COPS7A	Heart
PCBP2	Kidney		NM_001003174.1	3.6828	Canis_lupus_familiaris_interferon,_gamma_(IFNG),_mRNA	IFNG	Jejunum
RPL10A///LOC474656	Pancreas		NM_001003210.1	3.66865	Canis_lupus_familiaris_tumor_protein_p53_(TP53),_mRNA	TP53	Lymphnode
EIF5	Brain		XR_293525.2	3.66706	PREDICTED:_Canis_lupus_familiaris_uncharacterized_LOC102154098_(LOC102154098),_transcript_variant_X1,_ncRNA	LOC102154098	#N/A
EIF1	Skel_muscle		XM_005633536.2	3.66179	PREDICTED:_Canis_lupus_familiaris_Rho_guanine_nucleotide_exchange_factor_(GEF)_17_(ARHGEF17),_mRNA	ARHGEF17	Brain
GLUL	Brain		XR_001317030.1	3.65566	PREDICTED:_Canis_lupus_familiaris_uncharacterized_LOC102151730_(LOC102151730),_transcript_variant_X1,_ncRNA	LOC102151730	#N/A
ZFAND5	Skel_muscle		XM_005639949.2	3.65089	PREDICTED:_Canis_lupus_familiaris_P2Y_purinoceptor_2-like_(LOC488130),_mRNA	LOC488130	Pancreas
RPL5	Lymphnode		XM_005630879.1	3.64877	PREDICTED:_Canis_lupus_familiaris_family_with_sequence_similarity_19_(chemokine_(C-C_motif)-like),_member_A3_(FAM19A3),_mRNA	FAM19A3	#N/A
NR2F1	Brain		XM_005631741.1	3.64491	PREDICTED:_Canis_lupus_familiaris_potassium_channel,_voltage_gated_KQT-like_subfamily_Q,_member_1_(KCNQ1),_mRNA	KCNQ1	Spleen
ATPIF1	Heart		XR_001317011.1	3.60793	PREDICTED:_Canis_lupus_familiaris_uncharacterized_LOC106559357_(LOC106559357),_ncRNA	LOC106559357	#N/A
KARS	Skel_muscle		XM_005624512.1	3.60548	PREDICTED:_Canis_lupus_familiaris_keratin-associated_protein_2-4-like_(LOC102157302),_mRNA	LOC102157302	#N/A
FTL	Liver		XM_014110511.1	3.60468	PREDICTED:_Canis_lupus_familiaris_pre-mRNA-splicing_factor_SYF2-like_(LOC478183),_mRNA	LOC478183	Pancreas
NEFM	Brain		XM_014107187.1	3.59807	PREDICTED:_Canis_lupus_familiaris_translation_initiation_factor_IF-2-like_(LOC106557718),_mRNA	LOC106557718	#N/A
LOC608750///RPL5	Lymphnode		NR_049388.1	3.57627	Canis_lupus_familiaris_microRNA_152_(MIR152),_microRNA	MIR152	#N/A
CFL1	Jejunum		NR_049347.1	3.57576	Canis_lupus_familiaris_microRNA_29b-2_(MIR29B-2),_microRNA	MIR29B-2	#N/A
ZMYND11	Brain		XM_003638769.3	3.54611	PREDICTED:_Canis_lupus_familiaris_connective_tissue_growth_factor_(CTGF),_mRNA	CTGF	Lung
YWHAQ	Brain		XM_544328.3	3.53097	PREDICTED:_Canis_lupus_familiaris_POU_class_4_homeobox_3_(POU4F3),_mRNA	POU4F3	Pancreas
LOC476309	Lung		XM_542994.5	3.51957	PREDICTED:_Canis_lupus_familiaris_solute_carrier_family_32_(GABA_vesicular_transporter),_member_1_(SLC32A1),_mRNA	SLC32A1	Brain
GNB2L1	Lymphnode		XM_014119803.1	3.50841	PREDICTED:_Canis_lupus_familiaris_translation_initiation_factor_IF-2-like_(LOC102156916),_mRNA	LOC102156916	#N/A
SPP1	Kidney		XR_296559.2	3.50769	PREDICTED:_Canis_lupus_familiaris_uncharacterized_LOC102155759_(LOC102155759),_ncRNA	LOC102155759	#N/A
DYNLRB1	Brain		XR_292092.1	3.47862	PREDICTED:_Canis_lupus_familiaris_uncharacterized_LOC102155345_(LOC102155345),_ncRNA	LOC102155345	#N/A
RPL28	Lymphnode		XM_535875.5	3.45393	PREDICTED:_Canis_lupus_familiaris_ribonuclease_P/MRP_40kDa_subunit_(RPP40),_mRNA	RPP40	Lung
ATPIF1	Skel_muscle		XR_292784.2	3.40859	PREDICTED:_Canis_lupus_familiaris_uncharacterized_LOC102153101_(LOC102153101),_ncRNA	LOC102153101	#N/A
TUBB	Lymphnode		XM_014121776.1	3.39963	PREDICTED:_Canis_lupus_familiaris_membrane_associated_guanylate_kinase,_WW_and_PDZ_domain_containing_1_(MAGI1),_mRNA	MAGI1	Brain
LOC610787	Lymphnode		XM_005626178.2	3.39279	PREDICTED:_Canis_lupus_familiaris_NFU1_iron-sulfur_cluster_scaffold_(NFU1),_transcript_variant_X2,_mRNA	NFU1	Skel_muscle
ATP5J	Heart		NR_049303.1	3.37313	Canis_lupus_familiaris_microRNA_let-7c_(MIRLET7C),_microRNA	MIRLET7C	#N/A
DDX17	Lung		XM_849191.4	3.36286	PREDICTED:_Canis_lupus_familiaris_mucolipin_1_(MCOLN1),_mRNA	MCOLN1	Liver
PFKM	Heart		XM_005623927.1	3.35984	PREDICTED:_Canis_lupus_familiaris_goosecoid_homeobox_(GSC),_partial_mRNA	GSC	#N/A
NDUFB10	Skel_muscle		XM_014113244.1	3.32205	PREDICTED:_Canis_lupus_familiaris_single_stranded_DNA_binding_protein_3_(SSBP3),_mRNA	SSBP3	Spleen
NDUFAB1	Heart		XM_545022.5	3.31305	PREDICTED:_Canis_lupus_familiaris_caspase_6,_apoptosis-related_cysteine_peptidase_(CASP6),_mRNA	CASP6	Liver
LOC612779///LOC606874///H3F3A	Lung		XM_538219.6	3.30478	PREDICTED:_Canis_lupus_familiaris_biogenesis_of_lysosomal_organelles_complex-1,_subunit_1_(BLOC1S1),_mRNA	BLOC1S1	#N/A
SEPW1	Brain		XM_847248.3	3.30278	PREDICTED:_Canis_lupus_familiaris_pannexin_3_(PANX3),_mRNA	PANX3	Pancreas
QDPR	Liver		XM_005636637.2	3.3027	PREDICTED:_Canis_lupus_familiaris_N-acylsphingosine_amidohydrolase_(non-lysosomal_ceramidase)_2_(ASAH2),_mRNA	ASAH2	Jejunum
LOC608162	Lymphnode		XM_848234.3	3.26807	PREDICTED:_Canis_lupus_familiaris_COMM_domain_containing_4_(COMMD4),_mRNA	COMMD4	Kidney
LOC610181///LOC609675///PFDN6	Jejunum		XR_294742.2	3.25854	PREDICTED:_Canis_lupus_familiaris_uncharacterized_LOC102155342_(LOC102155342),_ncRNA	LOC102155342	#N/A
NDUFA2	Heart		XM_014117372.1	3.24925	PREDICTED:_Canis_lupus_familiaris_thioredoxin_2_(TXN2),_transcript_variant_X1,_mRNA	TXN2	Heart
HSPE1	Kidney		XM_005616754.2	3.24471	PREDICTED:_Canis_lupus_familiaris_histo-blood_group_ABO_system_transferase-like_(LOC100685413),_transcript_variant_X7,_mRNA	LOC100685413	#N/A
FAU	Lymphnode		XR_001316516.1	3.24217	PREDICTED:_Canis_lupus_familiaris_uncharacterized_LOC102156787_(LOC102156787),_ncRNA	LOC102156787	#N/A
SEC62	Brain		XM_541220.5	3.23324	PREDICTED:_Canis_lupus_familiaris_solute_carrier_family_35,_member_F1_(SLC35F1),_transcript_variant_X1,_mRNA	SLC35F1	Pancreas
RAB2A	Brain		XM_005616718.2	3.22654	PREDICTED:_Canis_lupus_familiaris_lipolysis_stimulated_lipoprotein_receptor_(LSR),_partial_mRNA	LSR	Jejunum
CCK	Brain		XM_537582.5	3.22548	PREDICTED:_Canis_lupus_familiaris_calcium_channel,_voltage-dependent,_gamma_subunit_4_(CACNG4),_mRNA	CACNG4	Liver
ARL2BP	Brain		XM_541219.5	3.2249	PREDICTED:_Canis_lupus_familiaris_NUS1_dehydrodolichyl_diphosphate_synthase_subunit_(NUS1),_mRNA	NUS1	Kidney
CACYBP	Brain		XM_005623502.2	3.19367	PREDICTED:_Canis_lupus_familiaris_pleckstrin_homology_domain_containing,_family_G_(with_RhoGef_domain)_member_3_(PLEKHG3),_transcript_variant_X3,_mRNA	PLEKHG3	Kidney
UQCR11	Heart		XM_548112.4	3.184	PREDICTED:_Canis_lupus_familiaris_keratin,_type_I_cuticular_Ha1_(LOC490989),_mRNA	KRT34	#N/A
PFDN5	Kidney		XM_014119478.1	3.17188	PREDICTED:_Canis_lupus_familiaris_guanine_nucleotide_binding_protein_(G_protein),_gamma_8_(GNG8),_mRNA	GNG8	Liver
LOC609099///LOC608917///LOC607650///LOC477645///HNRNPA1L2	Lymphnode		XM_534365.5	3.16636	PREDICTED:_Canis_lupus_familiaris_mitochondrial_ribosomal_protein_S26_(MRPS26),_mRNA	MRPS26	Lymphnode
LOC487816///RPL18///RPL18	Spleen		XR_293700.2	3.16578	PREDICTED:_Canis_lupus_familiaris_uncharacterized_LOC102153134_(LOC102153134),_ncRNA	LOC102153134	#N/A
B2M	Spleen		XM_845091.3	3.15789	PREDICTED:_Canis_lupus_familiaris_insulin-like_growth_factor_binding_protein_4_(IGFBP4),_mRNA	IGFBP4	Liver
ENO1	Brain		XM_005617072.1	3.14812	PREDICTED:_Canis_lupus_familiaris_chromosome_2_open_reading_frame,_human_C10orf67_(C2H10orf67),_mRNA	C2H10orf67	Pancreas
GUCY1B3	Brain		XM_005624005.2	3.14504	PREDICTED:_Canis_lupus_familiaris_oxidoreductase-like_domain_containing_1_(OXLD1),_mRNA	OXLD1	#N/A
DDX5	Lung		XM_005624733.2	3.13609	PREDICTED:_Canis_lupus_familiaris_myotubularin_related_protein_4_(MTMR4),_transcript_variant_X3,_mRNA	MTMR4	Pancreas
PRDX2	Brain		XR_296973.1	3.12	PREDICTED:_Canis_lupus_familiaris_uncharacterized_LOC102156263_(LOC102156263),_ncRNA	LOC102156263	#N/A
GCSH	Liver		XM_005634656.1	3.10577	PREDICTED:_Canis_lupus_familiaris_Rho_guanine_nucleotide_exchange_factor_(GEF)_26_(ARHGEF26),_partial_mRNA	ARHGEF26	Lung
NDUFAB1	Heart		XM_843830.4	3.10521	PREDICTED:_Canis_lupus_familiaris_small_nuclear_ribonucleoprotein_polypeptide_A'_(SNRPA1),_mRNA	SNRPA1	Lymphnode
ITM2C	Brain		XM_014121353.1	3.08698	PREDICTED:_Canis_lupus_familiaris_Ras_association_(RalGDS/AF-6)_domain_family_(N-terminal)_member_7_(RASSF7),_mRNA	RASSF7	Kidney
PHP	Kidney		XM_543656.5	3.08293	PREDICTED:_Canis_lupus_familiaris_keratin,_type_II_cuticular_Hb6_(LOC486530),_mRNA	LOC486530	#N/A
GABARAPL1	Brain		XM_014117557.1	3.08236	PREDICTED:_Canis_lupus_familiaris_U1_small_nuclear_ribonucleoprotein_70_kDa-like_(LOC106559432),_mRNA	LOC106559432	#N/A
UQCRFS1	Heart		XM_543901.4	3.08161	PREDICTED:_Canis_lupus_familiaris_solute_carrier_family_18_(vesicular_acetylcholine_transporter),_member_3_(SLC18A3),_mRNA	SLC18A3	Skel_muscle
CNBP	Spleen		NR_049466.1	3.06977	Canis_lupus_familiaris_microRNA_141_(MIR141),_microRNA	MIR141	#N/A
TCEB2	Kidney		XM_005633595.2	3.06038	PREDICTED:_Canis_lupus_familiaris_olfactory_receptor_52D1_(LOC100685491),_mRNA	LOC100685491	#N/A
DCTN3	Brain		XM_848288.4	3.03603	PREDICTED:_Canis_lupus_familiaris_chromosome_27_open_reading_frame,_human_C12orf57_(C27H12orf57),_mRNA	C27H12orf57	Lymphnode
APOD	Brain		NR_049277.1	3.0339	Canis_lupus_familiaris_microRNA_15a_(MIR15A),_microRNA	MIR15A	#N/A
LOC481552///RPS19	Lymphnode		XR_291325.2	3.03125	PREDICTED:_Canis_lupus_familiaris_uncharacterized_LOC102156267_(LOC102156267),_ncRNA	LOC102156267	#N/A
MT3	Brain		XR_293497.2	3.01129	PREDICTED:_Canis_lupus_familiaris_uncharacterized_LOC100686682_(LOC100686682),_ncRNA	LOC100686682	#N/A
cOR2W9///RAN	Lymphnode		XR_292529.2	2.99715	PREDICTED:_Canis_lupus_familiaris_uncharacterized_LOC102153976_(LOC102153976),_ncRNA	LOC102153976	#N/A
SNAP91	Brain		XM_003639760.3	2.99352	PREDICTED:_Canis_lupus_familiaris_mesencephalic_astrocyte-derived_neurotrophic_factor_(MANF),_mRNA	MANF	Jejunum
EIF1	Spleen		XM_005635895.1	2.99234	PREDICTED:_Canis_lupus_familiaris_translation_initiation_factor_IF-2-like_(LOC102153399),_mRNA	LOC102153399	#N/A
NCKAP1	Brain		XM_005630877.1	2.9822	PREDICTED:_Canis_lupus_familiaris_nascent_polypeptide-associated_complex_subunit_alpha,_muscle-specific_form-like_(LOC102151356),_mRNA	LOC102151356	#N/A
NDUFB9	Skel_muscle		XM_005633780.1	2.97143	PREDICTED:_Canis_lupus_familiaris_collagen_alpha-1(I)_chain-like_(LOC102154018),_mRNA	LOC102154018	#N/A
LOC609918	Lymphnode		XR_294721.2	2.96304	PREDICTED:_Canis_lupus_familiaris_uncharacterized_LOC102156491_(LOC102156491),_ncRNA	LOC102156491	#N/A
CCNI	Spleen		XM_845760.4	2.94126	PREDICTED:_Canis_lupus_familiaris_phosphoribosyl_pyrophosphate_synthetase_1_(PRPS1),_mRNA	PRPS1	Skel_muscle
NPTN	Brain		XM_005639752.2	2.93478	PREDICTED:_Canis_lupus_familiaris_SRY_(sex_determining_region_Y)-box_2_(SOX2),_mRNA	SOX2	Brain
UQCR10	Heart		XM_014108781.1	2.92329	PREDICTED:_Canis_lupus_familiaris_collagen_alpha-1(I)_chain-like_(LOC106557934),_mRNA	LOC106557934	#N/A
NDUFA12	Heart		XM_014121846.1	2.90776	PREDICTED:_Canis_lupus_familiaris_ring_finger_protein_126_(RNF126),_partial_mRNA	RNF126	Lymphnode
LOC482354	Brain		XM_537484.5	2.88866	PREDICTED:_Canis_lupus_familiaris_ATPase,_H+_transporting,_lysosomal_34kDa,_V1_subunit_D_(ATP6V1D),_mRNA	ATP6V1D	Brain
PPAP2B	Lung		XR_001317056.1	2.88623	PREDICTED:_Canis_lupus_familiaris_uncharacterized_LOC102151248_(LOC102151248),_ncRNA	LOC102151248	#N/A
RPLP2	Lymphnode		XM_014110547.1	2.8787	PREDICTED:_Canis_lupus_familiaris_gamma-aminobutyric_acid_(GABA)_B_receptor,_1_(GABBR1),_partial_mRNA	GABBR1	Brain
HNRNPDL	Lymphnode		XM_005624504.2	2.87861	PREDICTED:_Canis_lupus_familiaris_keratin-associated_protein_4-11-like_(LOC100686048),_mRNA	LOC100686048	#N/A
LOC611067///PTMA	Lymphnode		XM_014119253.1	2.86747	PREDICTED:_Canis_lupus_familiaris_translation_initiation_factor_IF-2-like_(LOC106559727),_mRNA	LOC106559727	#N/A
ACO2	Heart		XM_005633200.1	2.83611	PREDICTED:_Canis_lupus_familiaris_translation_initiation_factor_IF-2_(LOC102155151),_mRNA	LOC102155151	#N/A
LOC609216///LOC608052///RPS24///LOC479257	Spleen		NR_049376.1	2.83077	Canis_lupus_familiaris_microRNA_219-2_(MIR219-2),_microRNA	MIR219-2	#N/A
ATP5G1	Heart		XM_545302.5	2.8211	PREDICTED:_Canis_lupus_familiaris_potassium_channel_subfamily_M_regulatory_beta_subunit_2_(KCNMB2),_mRNA	KCNMB2	Spleen
C9H9orf142	Brain		XM_535596.4	2.81441	PREDICTED:_Canis_lupus_familiaris_family_with_sequence_similarity_3,_member_B_(FAM3B),_mRNA	FAM3B	Pancreas
NUCKS1	Lymphnode		NM_001287052.1	2.75143	Canis_lupus_familiaris_ras_homolog_family_member_B_(RHOB),_mRNA	RHOB	Brain
G3BP2	Brain		XM_545064.3	2.74026	PREDICTED:_Canis_lupus_familiaris_olfactory_receptor_5AC1-like_(LOC487942),_mRNA	LOC487942	Pancreas
NDUFA12	Heart		XM_014115507.1	2.73971	PREDICTED:_Canis_lupus_familiaris_piezo-type_mechanosensitive_ion_channel_component_2_(PIEZO2),_mRNA	PIEZO2	Pancreas
HTRA1	Brain		NR_049339.1	2.7377	Canis_lupus_familiaris_microRNA_197_(MIR197),_microRNA	MIR197	#N/A
PPP1R9B	Brain		XR_292908.1	2.72008	PREDICTED:_Canis_lupus_familiaris_uncharacterized_LOC609486_(LOC609486),_ncRNA	LOC609486	#N/A
APC	Brain		XR_001318162.1	2.70727	PREDICTED:_Canis_lupus_familiaris_uncharacterized_LOC106559967_(LOC106559967),_ncRNA	LOC106559967	#N/A
H2AFZ	Lymphnode		XM_003435139.3	2.68615	PREDICTED:_Canis_lupus_familiaris_orthodenticle_homeobox_2_(OTX2),_transcript_variant_X3,_mRNA	OTX2	Pancreas
PKP4	Brain		XM_846455.4	2.68519	PREDICTED:_Canis_lupus_familiaris_chromosome_27_open_reading_frame,_human_C12orf54_(C27H12orf54),_transcript_variant_X1,_mRNA	C27H12orf54	#N/A
RPL36AL	Lymphnode		XM_005618215.1	2.66901	PREDICTED:_Canis_lupus_familiaris_basic_proline-rich_protein-like_(LOC102151979),_mRNA	LOC102151979	#N/A
LOC479795	Skel_muscle		XM_005621383.2	2.66146	PREDICTED:_Canis_lupus_familiaris_linker_for_activation_of_T_cells_(LAT),_partial_mRNA	LAT	Lymphnode
CHCHD2	Skel_muscle		XM_005621411.2	2.65263	PREDICTED:_Canis_lupus_familiaris_ubiquitin_family_domain_containing_1_(UBFD1),_transcript_variant_X3,_mRNA	UBFD1	Heart
EIF3K	Lymphnode		XR_291508.2	2.64114	PREDICTED:_Canis_lupus_familiaris_uncharacterized_LOC102151179_(LOC102151179),_transcript_variant_X1,_ncRNA	LOC102151179	#N/A
AHCYL1	Brain		XM_003639120.2	2.63991	PREDICTED:_Canis_lupus_familiaris_glycerophosphodiester_phosphodiesterase_domain_containing_3_(GDPD3),_mRNA	GDPD3	Jejunum
NDUFS3	Skel_muscle		XM_005627007.2	2.63912	PREDICTED:_Canis_lupus_familiaris_gelsolin_(GSN),_mRNA	GSN	Lung
EEF1D	Skel_muscle		NM_001197170.1	2.63396	Canis_lupus_familiaris_collagen,_type_IX,_alpha_2_(COL9A2),_mRNA	COL9A2	#N/A
DNM1	Brain		NR_049295.1	2.61017	Canis_lupus_familiaris_microRNA_196a-2_(MIR196A-2),_microRNA	MIR196A-2	#N/A
PSMA7	Kidney		XM_849034.3	2.59793	PREDICTED:_Canis_lupus_familiaris_retinol_dehydrogenase_13_(all-trans/9-cis)_(RDH13),_transcript_variant_X1,_mRNA	RDH13	Pancreas
RPL6	Lymphnode		XM_014121455.1	2.5908	PREDICTED:_Canis_lupus_familiaris_protocadherin_10_(PCDH10),_mRNA	PCDH10	#N/A
LOC480571	Brain		XR_001317185.1	2.58034	PREDICTED:_Canis_lupus_familiaris_uncharacterized_LOC106559437_(LOC106559437),_ncRNA	LOC106559437	#N/A
GSN	Lung		NR_049393.1	2.57143	Canis_lupus_familiaris_microRNA_652_(MIR652),_microRNA	MIR652	#N/A
TMSB10	Lung		XM_005625921.1	2.5626	PREDICTED:_Canis_lupus_familiaris_myoglobin_(MB),_mRNA	MB	Heart
S100A6	Lung		NM_001008714.1	2.55774	Canis_lupus_familiaris_xylosyltransferase_II_(XYLT2),_mRNA	XYLT2	Liver
ISCU	Heart		NR_049225.1	2.54237	Canis_lupus_familiaris_microRNA_31_(MIR31),_microRNA	MIR31	#N/A
FABP7	Brain		XM_005638708.1	2.53604	PREDICTED:_Canis_lupus_familiaris_uncharacterized_LOC102154051_(LOC102154051),_mRNA	LOC102154051	#N/A
ANK3	Heart		XR_295234.1	2.53293	PREDICTED:_Canis_lupus_familiaris_uncharacterized_LOC102152302_(LOC102152302),_ncRNA	LOC102152302	#N/A
LOC478212	Lymphnode		XM_014113107.1	2.51418	PREDICTED:_Canis_lupus_familiaris_phosphodiesterase_10A_(PDE10A),_transcript_variant_X6,_mRNA	PDE10A	Pancreas
PPP2CB	Brain		NR_128854.1	2.512	Canis_lupus_familiaris_microRNA_let-7d_(MIRLET7D),_microRNA	MIRLET7D	#N/A
SSU72	Brain		XM_845921.4	2.50941	PREDICTED:_Canis_lupus_familiaris_extracellular_matrix_protein_1_(ECM1),_mRNA	ECM1	Heart
CSRP2	Liver		XM_003639768.3	2.48134	PREDICTED:_Canis_lupus_familiaris_GDP-mannose_pyrophosphorylase_B_(GMPPB),_mRNA	GMPPB	#N/A
PPP3CA	Brain		XM_014119653.1	2.47877	PREDICTED:_Canis_lupus_familiaris_protein_Spindly-like_(LOC106559773),_mRNA	LOC106559773	#N/A
PABPC1	Lymphnode		XR_296363.2	2.47245	PREDICTED:_Canis_lupus_familiaris_uncharacterized_LOC102153818_(LOC102153818),_ncRNA	LOC102153818	#N/A
PPIB	Jejunum		XM_542150.5	2.46979	PREDICTED:_Canis_lupus_familiaris_fem-1_homolog_a_(C._elegans)_(FEM1A),_mRNA	FEM1A	Skel_muscle
RPL14	Lymphnode		XM_014111997.1	2.46863	PREDICTED:_Canis_lupus_familiaris_translation_initiation_factor_IF-2-like_(LOC106558481),_mRNA	LOC106558481	#N/A
RPL13A	Lymphnode		XR_001316018.1	2.46475	PREDICTED:_Canis_lupus_familiaris_uncharacterized_LOC102152378_(LOC102152378),_ncRNA	LOC102152378	#N/A
PTN	Brain		XR_296930.1	2.46275	PREDICTED:_Canis_lupus_familiaris_uncharacterized_LOC102151481_(LOC102151481),_ncRNA	LOC102151481	#N/A
SPTAN1	Brain		XM_005623946.1	2.45708	PREDICTED:_Canis_lupus_familiaris_chromosome_8_open_reading_frame,_human_C14orf79_(C8H14orf79),_mRNA	C8H14orf79	Brain
LOC611681///LOC611222///LOC610320///LOC609391///LOC609252///LOC608861///LOC608838///LOC608584///LOC608206///LOC607788///LOC607619///LOC606902///LOC606833///LOC478864	Pancreas		XR_295537.2	2.44539	PREDICTED:_Canis_lupus_familiaris_uncharacterized_LOC102153977_(LOC102153977),_ncRNA	LOC102153977	#N/A
LOC612156///LOC612118///LOC611333///LOC610683///LOC610309///LOC610259///LOC610211///LOC610049///LOC609929///LOC608830///LOC608479///LOC607825///LOC607078///LOC606857///LOC492077///LOC491880///LOC490340///LOC490271///LOC489985///LOC489216///LOC488702///LOC488656///LOC488591///LOC488411///LOC487581///LOC487478///LOC486803///LOC486572///LOC485733///LOC483045///LOC482010///LOC480206///LOC479206///LOC…	Skel_muscle		NR_049307.1	2.43103	Canis_lupus_familiaris_microRNA_574_(MIR574),_microRNA	MIR574	#N/A
ATP6V0C	Brain		XR_001317376.1	2.4184	PREDICTED:_Canis_lupus_familiaris_uncharacterized_LOC106559540_(LOC106559540),_ncRNA	LOC106559540	#N/A
SLC25A5	Jejunum		XM_014114661.1	2.41772	PREDICTED:_Canis_lupus_familiaris_TNF_receptor-associated_protein_1_(TRAP1),_mRNA	TRAP1	Heart
PSMB5	Skel_muscle		NR_049455.1	2.41111	Canis_lupus_familiaris_microRNA_200a_(MIR200A),_microRNA	MIR200A	#N/A
HSPA5	Pancreas		XM_005627625.2	2.40826	PREDICTED:_Canis_lupus_familiaris_gamma-aminobutyric_acid_(GABA)_A_receptor,_rho_1_(GABRR1),_mRNA	GABRR1	Pancreas
LOC607158	Lymphnode		XM_014122241.1	2.35861	PREDICTED:_Canis_lupus_familiaris_anti-Mullerian_hormone_(AMH),_mRNA	AMH	Spleen
PPAP2B	Heart		NM_001113168.2	2.35645	Canis_lupus_familiaris_protein_phosphatase_1,_regulatory_(inhibitor)_subunit_2_(PPP1R2),_mRNA	PPP1R2	Jejunum
PPP2CA	Brain		XM_005624505.1	2.35536	PREDICTED:_Canis_lupus_familiaris_keratin_associated_protein_4-12-like_(LOC490994),_mRNA	LOC490994	Pancreas
GNAS	Brain		XR_295012.1	2.35065	PREDICTED:_Canis_lupus_familiaris_uncharacterized_LOC102152358_(LOC102152358),_ncRNA	LOC102152358	#N/A
GPM6A	Brain		XM_544921.5	2.34888	PREDICTED:_Canis_lupus_familiaris_autoimmune_regulator_(AIRE),_mRNA	AIRE	Skel_muscle
GDI1	Brain		XM_005628669.2	2.34039	PREDICTED:_Canis_lupus_familiaris_translation_initiation_factor_IF-2-like_(LOC102151330),_mRNA	LOC102151330	#N/A
LOC487816///RPL18///RPL18	Lymphnode		XM_005635367.1	2.33834	PREDICTED:_Canis_lupus_familiaris_laminin,_alpha_5_(LAMA5),_mRNA	LAMA5	Brain
TSPAN7	Brain		XM_005633023.2	2.33555	PREDICTED:_Canis_lupus_familiaris_toll-like_receptor_adaptor_molecule_1_(TICAM1),_mRNA	TICAM1	#N/A
CTNNBL1	Pancreas		NM_001012617.1	2.33333	Canis_lupus_familiaris_tachykinin_receptor_2_(TACR2),_mRNA	TACR2	Jejunum
PAK1	Brain		XM_005640443.2	2.31978	PREDICTED:_Canis_lupus_familiaris_PMS1_homolog_1,_mismatch_repair_system_component_(PMS1),_transcript_variant_X4,_mRNA	PMS1	Skel_muscle
LOC611474	Liver		XM_014118520.1	2.31656	PREDICTED:_Canis_lupus_familiaris_low_density_lipoprotein_receptor-related_protein_12_(LRP12),_mRNA	LRP12	Brain
LOC607365///LOC474591	Jejunum		XM_848983.4	2.29844	PREDICTED:_Canis_lupus_familiaris_6-pyruvoyltetrahydropterin_synthase_(PTS),_transcript_variant_X2,_mRNA	PTS	Heart
S100A6	Lung		XR_292744.1	2.29177	PREDICTED:_Canis_lupus_familiaris_uncharacterized_LOC102154903_(LOC102154903),_ncRNA	LOC102154903	#N/A
PSMA3	Lymphnode		NM_001080724.1	2.28228	Canis_lupus_familiaris_melanocortin_4_receptor_(MC4R),_mRNA	MC4R	Skel_muscle
PRDX1	Kidney		XM_533826.5	2.28119	PREDICTED:_Canis_lupus_familiaris_acylaminoacyl-peptide_hydrolase_(APEH),_transcript_variant_X2,_mRNA	APEH	Kidney
NUDC	Brain		XM_005621195.2	2.26441	PREDICTED:_Canis_lupus_familiaris_chromosome_6_open_reading_frame,_human_C7orf50_(C6H7orf50),_transcript_variant_X3,_mRNA	C6H7orf50	Pancreas
PPP2R2B	Brain		XM_014108406.1	2.26254	PREDICTED:_Canis_lupus_familiaris_uncharacterized_LOC106557890_(LOC106557890),_mRNA	LOC106557890	#N/A
MYL6	Lung		XM_545270.2	2.2617	PREDICTED:_Canis_lupus_familiaris_40S_ribosomal_protein_S6-like_(LOC488146),_mRNA	LOC488146	Pancreas
NDUFB8	Heart		XM_005624511.2	2.22936	PREDICTED:_Canis_lupus_familiaris_keratin-associated_protein_2-4-like_(LOC100685322),_mRNA	LOC100685322	#N/A
TAGLN3	Brain		XM_537641.5	2.21567	PREDICTED:_Canis_lupus_familiaris_kelch-like_family_member_10_(KLHL10),_mRNA	KLHL10	Pancreas
NDUFA8	Heart		XM_858931.4	2.20824	PREDICTED:_Canis_lupus_familiaris_G_protein-coupled_receptor_kinase_interacting_ArfGAP_2_(GIT2),_transcript_variant_X15,_mRNA	GIT2	Lymphnode
ZNF706	Brain		XR_001315193.1	2.19699	PREDICTED:_Canis_lupus_familiaris_uncharacterized_LOC106558219_(LOC106558219),_ncRNA	LOC106558219	#N/A
NDUFB5	Heart		XR_001316146.1	2.19565	PREDICTED:_Canis_lupus_familiaris_uncharacterized_LOC106558780_(LOC106558780),_ncRNA	LOC106558780	#N/A
GSTA4	Brain		XM_014117920.1	2.19367	PREDICTED:_Canis_lupus_familiaris_chromosome_11_open_reading_frame,_human_C9orf84_(C11H9orf84),_mRNA	C11H9orf84	#N/A
HINT1	Kidney		XM_535685.5	2.19213	PREDICTED:_Canis_lupus_familiaris_hydroxyacyl-CoA_dehydrogenase_(HADH),_mRNA	HADH	Kidney
NDUFB4	Heart		NM_001113171.1	2.18848	Canis_lupus_familiaris_secretory_leukocyte_peptidase_inhibitor_(SLPI),_mRNA	SLPI	Spleen
TSPAN7	Brain		XM_846811.4	2.17266	PREDICTED:_Canis_lupus_familiaris_cysteine-rich_PDZ-binding_protein_(CRIPT),_transcript_variant_X2,_mRNA	CRIPT	Heart
GABARAP	Spleen		XM_003435219.3	2.16931	PREDICTED:_Canis_lupus_familiaris_keratin-associated_protein_4-6-like_(LOC100685165),_mRNA	LOC100685165	#N/A
MAP1LC3B	Brain		XM_005626901.1	2.15881	PREDICTED:_Canis_lupus_familiaris_actin-like_7A_(ACTL7A),_mRNA	ACTL7A	Jejunum
OLFM1	Brain		XM_014115965.1	2.15209	PREDICTED:_Canis_lupus_familiaris_coiled-coil_domain-containing_protein_170-like_(LOC480351),_mRNA	LOC480351	Pancreas
FGFR1OP2	Brain		NR_049248.1	2.14516	Canis_lupus_familiaris_microRNA_183_(MIR183),_microRNA	MIR183	#N/A
NARS	Brain		XR_001318220.1	2.13507	PREDICTED:_Canis_lupus_familiaris_uncharacterized_LOC102152016_(LOC102152016),_ncRNA	LOC102152016	#N/A
ENO1	Kidney		NR_128872.1	2.13402	Canis_lupus_familiaris_microRNA_8901_(MIR8901),_microRNA	MIR8901	#N/A
MRPL36	Skel_muscle		NM_001003160.1	2.13294	Canis_lupus_familiaris_dihydrodiol_dehydrogenase_(dimeric)_(DHDH),_mRNA	DHDH	Liver
WDR47	Brain		XM_003639544.3	2.13254	PREDICTED:_Canis_lupus_familiaris_engrailed_homeobox_2_(EN2),_mRNA	EN2	Spleen
RAPGEF2	Brain		XM_005622483.1	2.12914	PREDICTED:_Canis_lupus_familiaris_quinone_oxidoreductase-like_protein_2_(LOC610994),_mRNA	LOC610994	Pancreas
DNAJB6	Brain		XM_847029.4	2.11142	PREDICTED:_Canis_lupus_familiaris_SH2_domain_containing_1A_(SH2D1A),_mRNA	SH2D1A	Lymphnode
STX8	Brain		XM_014106524.1	2.11047	PREDICTED:_Canis_lupus_familiaris_retinol_binding_protein_1,_cellular_(RBP1),_mRNA	RBP1	Liver
FHL1	Skel_muscle		XM_005618155.2	2.09913	PREDICTED:_Canis_lupus_familiaris_ribosomal_protein_S23_(RPS23),_mRNA	RPS23	Lymphnode
SOD1	Liver		XM_014118576.1	2.09485	PREDICTED:_Canis_lupus_familiaris_osteoclast_associated,_immunoglobulin-like_receptor_(OSCAR),_mRNA	OSCAR	#N/A
LOC477072	Liver		XM_854584.4	2.08852	PREDICTED:_Canis_lupus_familiaris_activating_transcription_factor_4_(ATF4),_mRNA	ATF4	Skel_muscle
RPS20	Lymphnode		XM_014117785.1	2.08849	PREDICTED:_Canis_lupus_familiaris_SH3-domain_GRB2-like_2_(SH3GL2),_mRNA	SH3GL2	Brain
ADD3	Heart		XM_847492.2	2.0842	PREDICTED:_Canis_lupus_familiaris_collagen_and_calcium_binding_EGF_domains_1_(CCBE1),_mRNA	CCBE1	Lung
SELK	Heart		XM_537096.5	2.07549	PREDICTED:_Canis_lupus_familiaris_ribosome_production_factor_1_homolog_(RPF1),_mRNA	RPF1	Heart
PRKCZ	Brain		NM_001160299.1	2.06905	Canis_lupus_familiaris_F-box_protein_9_(FBXO9),_mRNA	FBXO9	Liver
SGTB	Brain		XM_537746.5	2.0663	PREDICTED:_Canis_lupus_familiaris_stromal_cell-derived_factor_2_(SDF2),_mRNA	SDF2	Lung
TPI1	Skel_muscle		XM_847920.4	2.04623	PREDICTED:_Canis_lupus_familiaris_ADP-ribosylation_factor-like_8B_(ARL8B),_mRNA	ARL8B	Skel_muscle
RPS18	Lymphnode		XR_001317237.1	2.02411	PREDICTED:_Canis_lupus_familiaris_uncharacterized_LOC102151376_(LOC102151376),_ncRNA	LOC102151376	#N/A
PPP3CA	Brain		XM_844466.4	2.02397	PREDICTED:_Canis_lupus_familiaris_MYC-associated_zinc_finger_protein_(purine-binding_transcription_factor)_(MAZ),_partial_mRNA	MAZ	Spleen
KHDRBS3	Brain		NM_001012619.1	2.02206	Canis_lupus_familiaris_tachykinin_receptor_1_(TACR1),_mRNA	TACR1	Pancreas
UBE4A	Heart		XM_014117292.1	2.02203	PREDICTED:_Canis_lupus_familiaris_PHD_finger_protein_21B_(PHF21B),_mRNA	PHF21B	Spleen
NDUFB6	Heart		NM_001003392.1	2.00914	Canis_lupus_familiaris_keratin_1,_type_II_(KRT1),_mRNA	KRT1	Pancreas
LOC480059	Lymphnode		XM_005615570.2	2.00498	PREDICTED:_Canis_lupus_familiaris_ribonuclease_T2_(RNASET2),_transcript_variant_X2,_mRNA	RNASET2	Spleen
GAD1	Brain		XM_003639821.3	2.00119	PREDICTED:_Canis_lupus_familiaris_cystatin-C-like_(LOC607874),_mRNA	LOC607874	Liver
LOC608150///DBI	Liver		XM_005620822.2	1.99714	PREDICTED:_Canis_lupus_familiaris_hydroxysteroid_(11-beta)_dehydrogenase_2_(HSD11B2),_mRNA	HSD11B2	Kidney
MAP1LC3A	Heart		NM_001003170.1	1.99211	Canis_lupus_familiaris_prostaglandin_E_receptor_2_(subtype_EP2),_53kDa_(PTGER2),_mRNA	PTGER2	Jejunum
CYCS	Heart		XM_534994.5	1.98969	PREDICTED:_Canis_lupus_familiaris_deleted_in_primary_ciliary_dyskinesia_homolog_(mouse)_(DPCD),_transcript_variant_X1,_mRNA	DPCD	Brain
LOC475912	Heart		XR_001315512.1	1.96797	PREDICTED:_Canis_lupus_familiaris_uncharacterized_LOC106558366_(LOC106558366),_ncRNA	LOC106558366	#N/A
OCIAD1	Brain		XM_005641806.2	1.96604	PREDICTED:_Canis_lupus_familiaris_RNA_binding_motif_protein,_X-linked_2_(RBMX2),_mRNA	RBMX2	Spleen
HSPD1	Kidney		XM_846185.3	1.95833	PREDICTED:_Canis_lupus_familiaris_transmembrane_protein_89_(TMEM89),_mRNA	TMEM89	Pancreas
LOC612591	Lymphnode		XM_536954.5	1.95301	PREDICTED:_Canis_lupus_familiaris_glycerophosphodiester_phosphodiesterase_1_(GDE1),_mRNA	GDE1	Brain
NRXN1	Brain		XM_539064.5	1.95234	PREDICTED:_Canis_lupus_familiaris_lin-28_homolog_B_(C._elegans)_(LIN28B),_mRNA	LIN28B	Pancreas
LOC609853///LCP1	Lymphnode		XM_005630146.2	1.94799	PREDICTED:_Canis_lupus_familiaris_v-myc_avian_myelocytomatosis_viral_oncogene_neuroblastoma_derived_homolog_(MYCN),_mRNA	MYCN	Spleen
UQCRFS1	Heart		XM_014116474.1	1.94129	PREDICTED:_Canis_lupus_familiaris_60S_ribosomal_protein_L27a-like_(LOC106559265),_mRNA	LOC106559265	#N/A
RPS27L	Pancreas		XM_533197.4	1.91054	PREDICTED:_Canis_lupus_familiaris_ribosomal_protein,_large,_P2_(RPLP2),_mRNA	RPLP2	Lymphnode
C35H6orf62	Lymphnode		XM_531633.4	1.90828	PREDICTED:_Canis_lupus_familiaris_coenzyme_Q10A_(COQ10A),_mRNA	COQ10A	Skel_muscle
MLF2	Brain		NR_049434.1	1.90816	Canis_lupus_familiaris_microRNA_210_(MIR210),_microRNA	MIR210	#N/A
APOD	Brain		XM_014117168.1	1.90739	PREDICTED:_Canis_lupus_familiaris_uncharacterized_LOC106559350_(LOC106559350),_mRNA	LOC106559350	#N/A
PPIAP5///PPIA///LOC403581	Brain		XM_003432365.1	1.88784	PREDICTED:_Canis_lupus_familiaris_olfactory_receptor_5AP2_(LOC100683182),_mRNA	LOC100683182	#N/A
PHYHIPL	Brain		XM_539327.4	1.87832	PREDICTED:_Canis_lupus_familiaris_wingless-type_MMTV_integration_site_family,_member_3A_(WNT3A),_mRNA	WNT3A	Pancreas
LOC609205///LOC608270///LOC487822///LDHB///LOC476213///LOC475101	Heart		XR_001316823.1	1.87559	PREDICTED:_Canis_lupus_familiaris_uncharacterized_LOC100855449_(LOC100855449),_misc_RNA	LOC100855449	#N/A
DST	Heart		XM_544308.5	1.86733	PREDICTED:_Canis_lupus_familiaris_TAF7_RNA_polymerase_II,_TATA_box_binding_protein_(TBP)-associated_factor,_55kDa_(TAF7),_mRNA	TAF7	Lung
ENO2	Brain		XM_542531.4	1.85249	PREDICTED:_Canis_lupus_familiaris_developing_brain_homeobox_1_(DBX1),_mRNA	DBX1	Pancreas
FEZ1	Brain		XM_537938.4	1.85196	PREDICTED:_Canis_lupus_familiaris_kallikrein-related_peptidase_15_(KLK15),_mRNA	KLK15	Pancreas
ATG3	Spleen		XM_014121839.1	1.85062	PREDICTED:_Canis_lupus_familiaris_Kruppel-like_factor_16_(KLF16),_mRNA	KLF16	#N/A
LOC474739	Brain		XM_847192.4	1.84756	PREDICTED:_Canis_lupus_familiaris_jun_D_proto-oncogene_(JUND),_mRNA	JUND	#N/A
PRPF8	Brain		XM_845909.4	1.84261	PREDICTED:_Canis_lupus_familiaris_arginine_vasopressin-induced_1_(AVPI1),_transcript_variant_X2,_mRNA	AVPI1	Skel_muscle
RPL7A	Lymphnode		XR_296653.2	1.84237	PREDICTED:_Canis_lupus_familiaris_uncharacterized_LOC102153619_(LOC102153619),_transcript_variant_X2,_ncRNA	LOC102153619	#N/A
TST	Brain		XM_003640256.1	1.84183	PREDICTED:_Canis_lupus_familiaris_inter-alpha-trypsin_inhibitor_heavy_chain_family,_member_6_(ITIH6),_partial_mRNA	ITIH6	#N/A
RPS27///LOC490449	Lymphnode		NM_001002992.1	1.8241	Canis_lupus_familiaris_trefoil_factor_1_(TFF1),_mRNA	TFF1	Pancreas
POMP	Heart		XM_005641957.2	1.82306	PREDICTED:_Canis_lupus_familiaris_cyclic_nucleotide_gated_channel_alpha_2_(CNGA2),_mRNA	CNGA2	Pancreas
PRDX2	Skel_muscle		XM_005624351.2	1.82248	PREDICTED:_Canis_lupus_familiaris_spermatogenesis_associated_22_(SPATA22),_transcript_variant_X2,_mRNA	SPATA22	Pancreas
PTN	Brain		XM_003434001.4	1.82236	PREDICTED:_Canis_lupus_familiaris_collagen,_type_VI,_alpha_1_(COL6A1),_mRNA	COL6A1	Lung
HSP90AB1///LOC474634	Lymphnode		XM_005624514.2	1.81901	PREDICTED:_Canis_lupus_familiaris_keratin-associated_protein_2-4-like_(LOC100685403),_mRNA	LOC100685403	#N/A
SPP1	Kidney		NR_049298.1	1.81667	Canis_lupus_familiaris_microRNA_1307_(MIR1307),_microRNA	MIR1307	#N/A
SCP2	Liver		XM_014121009.1	1.81231	PREDICTED:_Canis_lupus_familiaris_mitogen-activated_protein_kinase_kinase_kinase_11_(MAP3K11),_transcript_variant_X3,_mRNA	MAP3K11	Pancreas
MMD	Brain		NR_049403.1	1.80952	Canis_lupus_familiaris_microRNA_361_(MIR361),_microRNA	MIR361	#N/A
LOC608876///LOC477105///RPSA	Lymphnode		NM_001242320.1	1.80469	Canis_lupus_familiaris_transmembrane_protein_185B_(TMEM185B),_mRNA	TMEM185B	Lymphnode
LOC478277	Jejunum		XM_005619855.2	1.79666	PREDICTED:_Canis_lupus_familiaris_platelet_derived_growth_factor_D_(PDGFD),_mRNA	PDGFD	Lung
SCN1B	Brain		XM_014116545.1	1.79572	PREDICTED:_Canis_lupus_familiaris_protein_tyrosine_phosphatase,_receptor_type,_f_polypeptide_(PTPRF),_interacting_protein_(liprin),_alpha_3_(PPFIA3),_mRNA	PPFIA3	Brain
KLHDC3	Brain		NR_128810.1	1.78992	Canis_lupus_familiaris_microRNA_8859a_(MIR8859A),_microRNA	MIR8859A	#N/A
ITGAV	Kidney		XM_014122676.1	1.7881	PREDICTED:_Canis_lupus_familiaris_collagen_alpha-2(I)_chain-like_(LOC106560194),_mRNA	LOC106560194	#N/A
LOC611779///LOC611380///LOC492214///LOC491789///LOC479542///RPL29///LOC476328	Lymphnode		XM_548733.5	1.78263	PREDICTED:_Canis_lupus_familiaris_lanosterol_synthase_(2,3-oxidosqualene-lanosterol_cyclase)_(LSS),_mRNA	LSS	Liver
GNAI1	Brain		XM_548736.3	1.77872	PREDICTED:_Canis_lupus_familiaris_disco-interacting_protein_2_homolog_A_(DIP2A),_mRNA	DIP2A	Skel_muscle
ARPC3	Lymphnode		XM_003434207.3	1.76738	PREDICTED:_Canis_lupus_familiaris_NFKB_activating_protein-like_(NKAPL),_mRNA	NKAPL	#N/A
DSTN	Lung		XM_005620674.2	1.75768	PREDICTED:_Canis_lupus_familiaris_GABA(A)_receptor-associated_protein_like_2_(GABARAPL2),_mRNA	GABARAPL2	Brain
PRKCZ	Pancreas		XM_844389.4	1.75742	PREDICTED:_Canis_lupus_familiaris_DnaJ_(Hsp40)_homolog,_subfamily_C,_member_1_(DNAJC1),_mRNA	DNAJC1	Pancreas
UQCRQ	Heart		XM_005624493.2	1.75566	PREDICTED:_Canis_lupus_familiaris_keratin-associated_protein_17-1_(LOC100685893),_mRNA	LOC100685893	#N/A
SNURF///SNRPN	Brain		XR_294824.2	1.75461	PREDICTED:_Canis_lupus_familiaris_uncharacterized_LOC102153237_(LOC102153237),_ncRNA	LOC102153237	#N/A
PGAM1	Brain		XR_296260.1	1.73553	PREDICTED:_Canis_lupus_familiaris_uncharacterized_LOC102152343_(LOC102152343),_ncRNA	LOC102152343	#N/A
NDUFB3	Heart		XM_005619252.1	1.73215	PREDICTED:_Canis_lupus_familiaris_NIPA-like_domain_containing_4_(NIPAL4),_mRNA	NIPAL4	Pancreas
MAPK1	Brain		XM_533905.5	1.72936	PREDICTED:_Canis_lupus_familiaris_chromosome_20_open_reading_frame,_human_C19orf43_(C20H19orf43),_mRNA	C20H19orf43	Lymphnode
C3H5orf13	Brain		XM_014116355.1	1.72884	PREDICTED:_Canis_lupus_familiaris_bromodomain_PHD_finger_transcription_factor_(BPTF),_mRNA	BPTF	Lymphnode
ATP6V1E1	Brain		XR_001314834.1	1.72742	PREDICTED:_Canis_lupus_familiaris_uncharacterized_LOC106557988_(LOC106557988),_ncRNA	LOC106557988	#N/A
VAMP2	Brain		XM_540029.5	1.7273	PREDICTED:_Canis_lupus_familiaris_trafficking_protein_particle_complex_11_(TRAPPC11),_mRNA	TRAPPC11	Kidney
H3F3A	Jejunum		XM_536512.5	1.7251	PREDICTED:_Canis_lupus_familiaris_PDZ_domain_containing_2_(PDZD2),_mRNA	PDZD2	Heart
SEC62///LOC485507	Brain		XR_295963.2	1.72269	PREDICTED:_Canis_lupus_familiaris_uncharacterized_LOC102155182_(LOC102155182),_ncRNA	LOC102155182	#N/A
MYCBP2	Lymphnode		XM_005624044.2	1.72204	PREDICTED:_Canis_lupus_familiaris_cytohesin_1_(CYTH1),_transcript_variant_X5,_mRNA	CYTH1	Lymphnode
SMYD2	Heart		XM_845969.4	1.72021	PREDICTED:_Canis_lupus_familiaris_complement_component_1,_q_subcomponent-like_4_(C1QL4),_mRNA	C1QL4	Skel_muscle
AMZ2	Brain		XM_014115085.1	1.71781	PREDICTED:_Canis_lupus_familiaris_family_with_sequence_similarity_71,_member_A_(FAM71A),_transcript_variant_X1,_mRNA	FAM71A	#N/A
NDUFS4	Heart		NR_049349.1	1.71667	Canis_lupus_familiaris_microRNA_1843_(MIR1843),_microRNA	MIR1843	#N/A
RHEB	Pancreas		XM_005634682.2	1.71332	PREDICTED:_Canis_lupus_familiaris_small_nuclear_ribonucleoprotein_polypeptide_B_(SNRPB2),_transcript_variant_X2,_mRNA	SNRPB2	Lymphnode
LOC606860	Heart		XR_001315917.1	1.7122	PREDICTED:_Canis_lupus_familiaris_uncharacterized_LOC106558651_(LOC106558651),_ncRNA	LOC106558651	#N/A
EMC4	Heart		XM_857300.4	1.71185	PREDICTED:_Canis_lupus_familiaris_protein_phosphatase_2,_regulatory_subunit_A,_beta_(PPP2R1B),_transcript_variant_X4,_mRNA	PPP2R1B	Lymphnode
FAM213A	Liver		XM_005624520.2	1.71133	PREDICTED:_Canis_lupus_familiaris_keratin-associated_protein_9-3-like_(LOC102151604),_mRNA	LOC102151604	#N/A
SCOC	Brain		XM_014109153.1	1.70061	PREDICTED:_Canis_lupus_familiaris_kinase_non-catalytic_C-lobe_domain_(KIND)_containing_1_(KNDC1),_mRNA	KNDC1	#N/A
NDUFS5	Heart		XM_014112335.1	1.69308	PREDICTED:_Canis_lupus_familiaris_RCC1_domain_containing_1_(RCCD1),_mRNA	RCCD1	#N/A
MRFAP1	Brain		NM_001286939.1	1.69037	Canis_lupus_familiaris_ribosomal_protein_L7a_(RPL7A),_mRNA	RPL7A	Lymphnode
PNMA1	Brain		XM_014116099.1	1.68297	PREDICTED:_Canis_lupus_familiaris_signal-induced_proliferation-associated_1_like_3_(SIPA1L3),_mRNA	SIPA1L3	Skel_muscle
GDI2	Jejunum		XM_545329.5	1.68295	PREDICTED:_Canis_lupus_familiaris_desmoplakin_(DSP),_mRNA	DSP	Heart
LOC490297///SUMO2	Lymphnode		XR_001318250.1	1.68216	PREDICTED:_Canis_lupus_familiaris_uncharacterized_LOC106560019_(LOC106560019),_ncRNA	LOC106560019	#N/A
NDUFC1	Skel_muscle		XM_003433650.1	1.68211	PREDICTED:_Canis_lupus_familiaris_VENT_homeobox_(VENTX),_mRNA	VENTX	Pancreas
LOC487880///RPS17	Pancreas		XM_014120566.1	1.67689	PREDICTED:_Canis_lupus_familiaris_translation_initiation_factor_IF-2-like_(LOC106559918),_mRNA	LOC106559918	#N/A
DBNDD2	Brain		XM_014107578.1	1.66711	PREDICTED:_Canis_lupus_familiaris_cysteine-rich_transmembrane_module_containing_1_(CYSTM1),_mRNA	CYSTM1	#N/A
CHP1	Brain		XM_005633843.2	1.66468	PREDICTED:_Canis_lupus_familiaris_serpin_peptidase_inhibitor,_clade_E_(nexin,_plasminogen_activator_inhibitor_type_1),_member_3_(SERPINE3),_mRNA	SERPINE3	#N/A
DYNLRB1	Brain		XM_534432.5	1.65954	PREDICTED:_Canis_lupus_familiaris_serine/threonine_kinase_4_(STK4),_mRNA	STK4	Lymphnode
SET	Lymphnode		XR_134400.2	1.65827	PREDICTED:_Canis_lupus_familiaris_uncharacterized_LOC100686845_(LOC100686845),_ncRNA	LOC100686845	#N/A
RPS20	Lymphnode		XM_014122511.1	1.65063	PREDICTED:_Canis_lupus_familiaris_autophagy_related_16-like_2_(ATG16L2),_transcript_variant_X2,_mRNA	ATG16L2	Lymphnode
RRAGA	Brain		XM_845498.4	1.64894	PREDICTED:_Canis_lupus_familiaris_eva-1_homolog_B_(C._elegans)_(EVA1B),_mRNA	EVA1B	#N/A
RPL36AL	Lymphnode		XM_847903.3	1.64592	PREDICTED:_Canis_lupus_familiaris_solute_carrier_family_35_(GDP-fucose_transporter),_member_C2_(SLC35C2),_mRNA	SLC35C2	Jejunum
PGK1	Skel_muscle		XM_544701.4	1.64146	PREDICTED:_Canis_lupus_familiaris_aquaporin_9_(AQP9),_mRNA	AQP9	Liver
EEF1G	Lymphnode		XM_003431802.3	1.63739	PREDICTED:_Canis_lupus_familiaris_BEN_domain_containing_4_(BEND4),_mRNA	BEND4	Pancreas
PLD3	Brain		XM_544119.5	1.63605	PREDICTED:_Canis_lupus_familiaris_lactamase,_beta_2_(LACTB2),_mRNA	LACTB2	Kidney
UQCR10	Heart		XM_014112773.1	1.63574	PREDICTED:_Canis_lupus_familiaris_trypsin_domain_containing_1_(TYSND1),_mRNA	TYSND1	#N/A
38596	Brain		XM_014111178.1	1.62842	PREDICTED:_Canis_lupus_familiaris_basic_proline-rich_protein-like_(LOC106558357),_mRNA	LOC106558357	#N/A
TMEM9B	Brain		XM_005635937.1	1.62832	PREDICTED:_Canis_lupus_familiaris_leucine_rich_repeat_(in_FLII)_interacting_protein_1_(LRRFIP1),_mRNA	LRRFIP1	Skel_muscle
OXR1	Brain		XM_005640588.1	1.62693	PREDICTED:_Canis_lupus_familiaris_carboxypeptidase_O_(CPO),_mRNA	CPO	Jejunum
LOC611681///LOC609252///LOC608861///LOC608838///LOC608584///LOC607788///RPL21///LOC478864	Lymphnode		XM_005631156.2	1.62127	PREDICTED:_Canis_lupus_familiaris_DnaJ_(Hsp40)_homolog,_subfamily_C,_member_24_(DNAJC24),_transcript_variant_X4,_mRNA	DNAJC24	#N/A
RUFY3	Brain		XM_536549.4	1.62082	PREDICTED:_Canis_lupus_familiaris_ribosomal_protein_S25_(RPS25),_mRNA	RPS25	#N/A
CCT5	Lymphnode		XR_001318249.1	1.61111	PREDICTED:_Canis_lupus_familiaris_uncharacterized_LOC102152134_(LOC102152134),_ncRNA	LOC102152134	#N/A
GABARAPL2	Brain		XM_014116492.1	1.60596	PREDICTED:_Canis_lupus_familiaris_neurofibromin_1_(NF1),_mRNA	NF1	Brain
UBE2E3	Brain		NM_001003166.1	1.60203	Canis_lupus_familiaris_lymphocyte_antigen_6_complex,_locus_G5C_(LY6G5C),_mRNA	LY6G5C	Pancreas
CTTN	Jejunum		XM_003434617.3	1.59573	PREDICTED:_Canis_lupus_familiaris_transmembrane_protein_107_(TMEM107),_mRNA	TMEM107	Lung
LOC612667///LOC611971///LOC610188///LOC608388///PSMA1	Lymphnode		XM_014113996.1	1.59572	PREDICTED:_Canis_lupus_familiaris_v-maf_avian_musculoaponeurotic_fibrosarcoma_oncogene_homolog_(MAF),_mRNA	MAF	#N/A
FLOT1	Brain		XM_536282.5	1.59235	PREDICTED:_Canis_lupus_familiaris_phosphatidylinositol_glycan_anchor_biosynthesis,_class_G_(PIGG),_transcript_variant_X1,_mRNA	PIGG	Kidney
MPC2	Heart		XR_001315710.1	1.59209	PREDICTED:_Canis_lupus_familiaris_uncharacterized_LOC106558533_(LOC106558533),_ncRNA	LOC106558533	#N/A
SIRT5	Heart		XM_537821.5	1.59204	PREDICTED:_Canis_lupus_familiaris_TBC1_domain_family,_member_13_(TBC1D13),_mRNA	TBC1D13	Kidney
ANXA5	Lung		XR_292059.2	1.59193	PREDICTED:_Canis_lupus_familiaris_uncharacterized_LOC102155911_(LOC102155911),_ncRNA	LOC102155911	#N/A
RNASEK	Lung		XM_850012.3	1.59157	PREDICTED:_Canis_lupus_familiaris_interleukin_6_receptor_(IL6R),_transcript_variant_X1,_mRNA	IL6R	Liver
COX17	Heart		XR_293755.2	1.58311	PREDICTED:_Canis_lupus_familiaris_uncharacterized_LOC100855573_(LOC100855573),_ncRNA	LOC100855573	#N/A
FUS	Lymphnode		XM_537871.5	1.58226	PREDICTED:_Canis_lupus_familiaris_ribosomal_protein_L30_(RPL30),_mRNA	RPL30	#N/A
NELL2	Brain		NR_049254.1	1.57812	Canis_lupus_familiaris_microRNA_30e_(MIR30E),_microRNA	MIR30E	#N/A
HSP90B1	Lymphnode		XM_545768.5	1.57271	PREDICTED:_Canis_lupus_familiaris_ADAM_metallopeptidase_with_thrombospondin_type_1_motif,_4_(ADAMTS4),_mRNA	ADAMTS4	Brain
PSMB4	Lymphnode		XM_005629563.2	1.56733	PREDICTED:_Canis_lupus_familiaris_zinc_finger_CCCH-type,_antiviral_1_(ZC3HAV1),_mRNA	ZC3HAV1	#N/A
LOC607644///SRP19	Lymphnode		XR_001314467.1	1.56617	PREDICTED:_Canis_lupus_familiaris_uncharacterized_LOC106557754_(LOC106557754),_ncRNA	LOC106557754	#N/A
TPRG1L	Kidney		XM_547215.5	1.56396	PREDICTED:_Canis_lupus_familiaris_WAP,_follistatin/kazal,_immunoglobulin,_kunitz_and_netrin_domain_containing_1_(WFIKKN1),_mRNA	WFIKKN1	Skel_muscle
CHMP4B	Brain		XM_014110328.1	1.56312	PREDICTED:_Canis_lupus_familiaris_5-methyltetrahydrofolate-homocysteine_methyltransferase_reductase_(MTRR),_transcript_variant_X4,_mRNA	MTRR	Lymphnode
AKT3	Brain		XM_005620019.2	1.55704	PREDICTED:_Canis_lupus_familiaris_aurora_kinase_B_(AURKB),_transcript_variant_X10,_mRNA	AURKB	Lymphnode
NELL2	Brain		XM_544680.3	1.55518	PREDICTED:_Canis_lupus_familiaris_myosin_VC_(MYO5C),_mRNA	MYO5C	Pancreas
GLO1	Jejunum		XM_005623944.1	1.55191	PREDICTED:_Canis_lupus_familiaris_zinc_finger_and_BTB_domain_containing_42_(ZBTB42),_mRNA	ZBTB42	#N/A
ARMCX3	Brain		NR_049435.1	1.54545	Canis_lupus_familiaris_microRNA_214_(MIR214),_microRNA	MIR214	#N/A
LOC488109	Brain		XM_847465.2	1.54497	PREDICTED:_Canis_lupus_familiaris_olfactory_receptor_9I1-like_(LOC483485),_mRNA	LOC483485	Pancreas
HNRNPD	Lymphnode		XM_005633162.1	1.54495	PREDICTED:_Canis_lupus_familiaris_mediator_complex_subunit_16_(MED16),_mRNA	MED16	Kidney
CCT8	Lymphnode		XM_544275.5	1.53912	PREDICTED:_Canis_lupus_familiaris_neuroepithelial_cell_transforming_1_(NET1),_mRNA	NET1	Pancreas
EPB41L1	Brain		XM_005617982.2	1.53893	PREDICTED:_Canis_lupus_familiaris_tumor_necrosis_factor_receptor_superfamily,_member_1B_(TNFRSF1B),_mRNA	TNFRSF1B	Pancreas
CPD	Lung		XM_003639457.3	1.53875	PREDICTED:_Canis_lupus_familiaris_RAS-like,_family_11,_member_B_(RASL11B),_mRNA	RASL11B	Pancreas
PLP1	Brain		XM_843309.4	1.53758	PREDICTED:_Canis_lupus_familiaris_cullin_1_(CUL1),_mRNA	CUL1	Brain
PSMC3	Brain		XM_548333.3	1.53692	PREDICTED:_Canis_lupus_familiaris_olfactory_receptor_(OR01E11),_mRNA	OR01E11	#N/A
HNRNPA2B1	Lymphnode		XM_014118632.1	1.53386	PREDICTED:_Canis_lupus_familiaris_60S_acidic_ribosomal_protein_P1-like_(LOC100856037),_mRNA	LOC100856037	#N/A
LOC612098///LOC611252///HSP90AB1	Lymphnode		XR_296018.2	1.5311	PREDICTED:_Canis_lupus_familiaris_uncharacterized_LOC102152773_(LOC102152773),_ncRNA	LOC102152773	#N/A
SMDT1	Skel_muscle		XM_014121810.1	1.52787	PREDICTED:_Canis_lupus_familiaris_olfactory_receptor_18-like_(LOC106560100),_mRNA	LOC106560100	#N/A
MZT2B	Brain		XM_849543.1	1.52766	PREDICTED:_Canis_lupus_familiaris_G_protein-coupled_receptor_152_(GPR152),_mRNA	GPR152	Lymphnode
HSPH1	Brain		NR_049514.1	1.52703	Canis_lupus_familiaris_microRNA_671_(MIR671),_microRNA	MIR671	#N/A
LOC475009///RPL3	Lymphnode		NR_049236.1	1.51667	Canis_lupus_familiaris_microRNA_125a_(MIR125A),_microRNA	MIR125A	#N/A
BEX4	Brain		XM_005635891.2	1.51588	PREDICTED:_Canis_lupus_familiaris_sorbin_and_SH3_domain_containing_3_(SORBS3),_mRNA	SORBS3	Kidney
MICAL2	Brain		XM_005617684.2	1.51306	PREDICTED:_Canis_lupus_familiaris_lysosomal_protein_transmembrane_5_(LAPTM5),_mRNA	LAPTM5	Lymphnode
SPCS2	Pancreas		XM_005626216.2	1.50779	PREDICTED:_Canis_lupus_familiaris_neuronal_pentraxin_receptor_(NPTXR),_mRNA	NPTXR	#N/A
STMN2	Brain		XM_005629390.2	1.5067	PREDICTED:_Canis_lupus_familiaris_translation_machinery_associated_16_homolog_(S._cerevisiae)_(TMA16),_mRNA	TMA16	Lymphnode
CSNK1A1	Jejunum		XR_295861.2	1.50638	PREDICTED:_Canis_lupus_familiaris_uncharacterized_LOC102153146_(LOC102153146),_ncRNA	LOC102153146	#N/A
GDPD2	Brain		XM_005635734.2	1.50138	PREDICTED:_Canis_lupus_familiaris_lipoprotein_lipase_(LPL),_mRNA	LPL	Heart
RPL10	Lymphnode		XM_005626996.1	1.49413	PREDICTED:_Canis_lupus_familiaris_Kruppel-like_factor_4_(gut)_(KLF4),_mRNA	KLF4	Jejunum
LOC478678	Heart		XR_001316715.1	1.4872	PREDICTED:_Canis_lupus_familiaris_uncharacterized_LOC106559173_(LOC106559173),_ncRNA	LOC106559173	#N/A
LOC480923	Brain		XM_014116854.1	1.47528	PREDICTED:_Canis_lupus_familiaris_integrin,_alpha_E_(antigen_CD103,_human_mucosal_lymphocyte_antigen_1;_alpha_polypeptide)_(ITGAE),_mRNA	ITGAE	Skel_muscle
PSMC5	Brain		XM_848691.3	1.46228	PREDICTED:_Canis_lupus_familiaris_ring_finger_and_FYVE-like_domain_containing_E3_ubiquitin_protein_ligase_(RFFL),_transcript_variant_X3,_mRNA	RFFL	Kidney
LOC474798	Jejunum		XR_296541.2	1.46202	PREDICTED:_Canis_lupus_familiaris_uncharacterized_LOC102154953_(LOC102154953),_ncRNA	LOC102154953	#N/A
MAP1A	Brain		XR_292179.2	1.4596	PREDICTED:_Canis_lupus_familiaris_uncharacterized_LOC102151393_(LOC102151393),_ncRNA	LOC102151393	#N/A
EID1	Brain		XM_003639878.3	1.45934	PREDICTED:_Canis_lupus_familiaris_chromosome_25_open_reading_frame,_human_C2orf82_(C25H2orf82),_mRNA	C25H2orf82	#N/A
TMEM126A	Heart		XM_540927.3	1.45574	PREDICTED:_Canis_lupus_familiaris_coiled-coil_domain_containing_86_(CCDC86),_mRNA	CCDC86	Skel_muscle
RPS27	Lymphnode		XM_548544.2	1.44612	PREDICTED:_Canis_lupus_familiaris_protein_NRT1/_PTR_FAMILY_6.1-like_(LOC491423),_mRNA	LOC491423	#N/A
NME1///NME1	Brain		XM_003639968.3	1.44329	PREDICTED:_Canis_lupus_familiaris_PDZ_domain_containing_ring_finger_4_(PDZRN4),_mRNA	PDZRN4	Jejunum
HNRNPH3	Lung		XM_005616406.2	1.44283	PREDICTED:_Canis_lupus_familiaris_zinc_finger_CCCH-type_containing_4_(ZC3H4),_mRNA	ZC3H4	#N/A
SMARCA2	Brain		XR_001317308.1	1.43882	PREDICTED:_Canis_lupus_familiaris_uncharacterized_LOC106559487_(LOC106559487),_ncRNA	LOC106559487	#N/A
LOC607191	Lymphnode		XM_003435341.3	1.43746	PREDICTED:_Canis_lupus_familiaris_spermatid_perinuclear_RNA_binding_protein_(STRBP),_transcript_variant_X4,_mRNA	STRBP	Brain
KIF1A	Brain		XM_014119545.1	1.42611	PREDICTED:_Canis_lupus_familiaris_polypeptide_N-acetylgalactosaminyltransferase_4_(GALNT4),_mRNA	GALNT4	#N/A
PSAT1	Pancreas		XM_532008.6	1.42573	PREDICTED:_Canis_lupus_familiaris_polypeptide_N-acetylgalactosaminyltransferase_12_(GALNT12),_mRNA	GALNT12	Jejunum
LOC476882	Skel_muscle		XM_014111416.1	1.42112	PREDICTED:_Canis_lupus_familiaris_CD99_molecule-like_2_(CD99L2),_mRNA	CD99L2	#N/A
PARK7	Kidney		XM_005621593.2	1.41902	PREDICTED:_Canis_lupus_familiaris_zinc_finger_protein_500_(ZNF500),_transcript_variant_X4,_mRNA	ZNF500	Pancreas
PPT1	Brain		XM_005631747.1	1.41805	PREDICTED:_Canis_lupus_familiaris_squamous_cell_carcinoma_antigen_recognized_by_T_cells_1_(SART1),_partial_mRNA	SART1	Heart
SLC22A17	Brain		XM_005633587.1	1.41325	PREDICTED:_Canis_lupus_familiaris_olfactory_receptor_51G2_(LOC100687729),_mRNA	LOC100687729	#N/A
TMEM178A	Brain		NR_049489.1	1.41176	Canis_lupus_familiaris_microRNA_452_(MIR452),_microRNA	MIR452	#N/A
SCG3	Brain		XM_014116886.1	1.41007	PREDICTED:_Canis_lupus_familiaris_mitochondrial_ribosomal_protein_L41_(MRPL41),_mRNA	MRPL41	Kidney
LOC611984///NME1///NME1	Brain		XM_544403.5	1.40957	PREDICTED:_Canis_lupus_familiaris_iroquois_homeobox_3_(IRX3),_mRNA	IRX3	Lung
GOT1	Heart		XR_001315058.1	1.40957	PREDICTED:_Canis_lupus_familiaris_uncharacterized_LOC609229_(LOC609229),_ncRNA	LOC609229	#N/A
LOC611779///LOC611380///LOC491789///LOC481990///RPL29///LOC476328///LOC476217	Lymphnode		XM_005621293.2	1.40914	PREDICTED:_Canis_lupus_familiaris_Snf2-related_CREBBP_activator_protein_(SRCAP),_mRNA	SRCAP	Skel_muscle
MAP2	Brain		XM_535817.5	1.40744	PREDICTED:_Canis_lupus_familiaris_methylcrotonoyl-CoA_carboxylase_1_(alpha)_(MCCC1),_mRNA	MCCC1	Lung
CD81	Lung		XM_849906.3	1.40011	PREDICTED:_Canis_lupus_familiaris_leucine_rich_repeat_and_Ig_domain_containing_3_(LINGO3),_mRNA	LINGO3	Pancreas
MTURN	Brain		XR_001315314.1	1.4	PREDICTED:_Canis_lupus_familiaris_uncharacterized_LOC102157027_(LOC102157027),_ncRNA	LOC102157027	#N/A
UGP2	Liver		XM_005618722.1	1.375	PREDICTED:_Canis_lupus_familiaris_CDGSH_iron-sulfur_domain-containing_protein_1_(LOC102154780),_mRNA	LOC102154780	#N/A
CCT2	Kidney		XM_014109166.1	1.37046	PREDICTED:_Canis_lupus_familiaris_translocation_associated_membrane_protein_1_(TRAM1),_transcript_variant_X1,_mRNA	TRAM1	Pancreas
HMGB1	Lymphnode		XM_014110354.1	1.37009	PREDICTED:_Canis_lupus_familiaris_DnaJ_(Hsp40)_homolog,_subfamily_B,_member_11_(DNAJB11),_mRNA	DNAJB11	Pancreas
EMC4	Brain		XM_005633903.1	1.36522	PREDICTED:_Canis_lupus_familiaris_tumor_protein,_translationally-controlled_1_(TPT1),_mRNA	TPT1	Pancreas
CDK14	Brain		XM_014115490.1	1.36369	PREDICTED:_Canis_lupus_familiaris_potassium_channel_tetramerization_domain_containing_1_(KCTD1),_transcript_variant_X1,_mRNA	KCTD1	Brain
37500	Lung		XM_005633239.1	1.36293	PREDICTED:_Canis_lupus_familiaris_DOT1-like_histone_H3K79_methyltransferase_(DOT1L),_mRNA	DOT1L	Skel_muscle
LOC609811///LOC608625///LOC479746///LOC477783///FTL	Liver		XM_846387.3	1.36177	PREDICTED:_Canis_lupus_familiaris_family_with_sequence_similarity_117,_member_A_(FAM117A),_transcript_variant_X1,_mRNA	FAM117A	Lymphnode
MPP6	Brain		XM_848195.3	1.36125	PREDICTED:_Canis_lupus_familiaris_HCLS1_binding_protein_3_(HS1BP3),_mRNA	HS1BP3	Pancreas
NDUFS2	Heart		XM_014122540.1	1.35767	PREDICTED:_Canis_lupus_familiaris_olfactory_receptor_52E4-like_(LOC100685985),_mRNA	LOC100685985	#N/A
SLC22A17	Brain		XM_536080.5	1.35726	PREDICTED:_Canis_lupus_familiaris_protein_tyrosine_phosphatase,_receptor_type,_N_(PTPRN),_mRNA	PTPRN	Brain
HIGD1A	Brain		XM_003638985.3	1.3555	PREDICTED:_Canis_lupus_familiaris_F-box_protein_4_(FBXO4),_mRNA	FBXO4	Lymphnode
CSDE1	Skel_muscle		XM_546637.4	1.34988	PREDICTED:_Canis_lupus_familiaris_tripartite_motif_containing_16_(TRIM16),_mRNA	TRIM16	Pancreas
KIF5A	Brain		XM_014109936.1	1.34971	PREDICTED:_Canis_lupus_familiaris_CDGSH_iron_sulfur_domain_2_(CISD2),_mRNA	CISD2	Spleen
ACTR3	Lymphnode		XR_001314567.1	1.34286	PREDICTED:_Canis_lupus_familiaris_uncharacterized_LOC106557825_(LOC106557825),_ncRNA	LOC106557825	#N/A
LOC475937	Jejunum		XR_293838.2	1.34272	PREDICTED:_Canis_lupus_familiaris_uncharacterized_LOC102154353_(LOC102154353),_ncRNA	LOC102154353	#N/A
RAB14	Brain		XM_005621334.1	1.34193	PREDICTED:_Canis_lupus_familiaris_sialophorin_(SPN),_mRNA	SPN	#N/A
ENPP2	Jejunum		XM_005615701.1	1.34043	PREDICTED:_Canis_lupus_familiaris_uncharacterized_LOC484082_(LOC484082),_mRNA	LOC484082	Pancreas
RAB6A	Brain		XR_295334.1	1.33888	PREDICTED:_Canis_lupus_familiaris_uncharacterized_LOC102154195_(LOC102154195),_ncRNA	LOC102154195	#N/A
SARAF	Brain		XM_005616782.2	1.33875	PREDICTED:_Canis_lupus_familiaris_uncharacterized_LOC102152485_(LOC102152485),_mRNA	LOC102152485	#N/A
LOC479901	Heart		XM_844616.4	1.33686	PREDICTED:_Canis_lupus_familiaris_homer_scaffolding_protein_1_(HOMER1),_mRNA	HOMER1	Brain
CD81	Lung		XR_294219.2	1.33496	PREDICTED:_Canis_lupus_familiaris_uncharacterized_LOC102156857_(LOC102156857),_ncRNA	LOC102156857	#N/A
CHCHD10	Heart		XM_003639617.3	1.33092	PREDICTED:_Canis_lupus_familiaris_histone_H2A_type_2-B_(LOC100855609),_mRNA	LOC100855609	#N/A
LAMP1	Kidney		XM_003431495.4	1.32907	PREDICTED:_Canis_lupus_familiaris_major_facilitator_superfamily_domain_containing_9_(MFSD9),_mRNA	MFSD9	#N/A
LOC475912///LOC475273	Heart		XM_537935.5	1.32841	PREDICTED:_Canis_lupus_familiaris_nuclear_prelamin_A_recognition_factor_(NARF),_mRNA	NARF	Jejunum
SULT4A1	Brain		XM_005638678.1	1.32752	PREDICTED:_Canis_lupus_familiaris_ChaC_glutathione-specific_gamma-glutamylcyclotransferase_1_(CHAC1),_mRNA	CHAC1	Skel_muscle
RPRD1A	Brain		XM_014112352.1	1.32341	PREDICTED:_Canis_lupus_familiaris_translation_initiation_factor_IF-2-like_(LOC102153630),_mRNA	LOC102153630	#N/A
GAP43	Brain		XM_543650.4	1.32038	PREDICTED:_Canis_lupus_familiaris_keratin_75-like_(LOC486524),_mRNA	LOC486524	Brain
SUB1	Lymphnode		XM_005628714.2	1.3196	PREDICTED:_Canis_lupus_familiaris_Bardet-Biedl_syndrome_9_(BBS9),_transcript_variant_X3,_mRNA	BBS9	Jejunum
KLHL2	Brain		XM_005633768.1	1.31543	PREDICTED:_Canis_lupus_familiaris_membrane-spanning_4-domains_subfamily_A_member_4A-like_(LOC102155749),_mRNA	LOC102155749	#N/A
ATP2B1	Brain		XR_001316228.1	1.30597	PREDICTED:_Canis_lupus_familiaris_uncharacterized_LOC106558818_(LOC106558818),_ncRNA	LOC106558818	#N/A
OMG	Brain		XM_005625835.2	1.30245	PREDICTED:_Canis_lupus_familiaris_chondroadherin-like_(CHADL),_transcript_variant_X1,_mRNA	CHADL	#N/A
GPRC5B	Brain		NM_001003127.1	1.30167	Canis_lupus_familiaris_Y_box_binding_protein_3_(YBX3),_mRNA	YBX3	Skel_muscle
RAB14	Brain		NR_049244.1	1.3	Canis_lupus_familiaris_microRNA_30b_(MIR30B),_microRNA	MIR30B	#N/A
PAM	Heart		XM_014112053.1	1.29549	PREDICTED:_Canis_lupus_familiaris_whey_acidic_protein-like_(LOC609733),_mRNA	LOC609733	Pancreas
LOC612675///LOC612048///LOC611007///LOC610824///LOC610818///LOC610694///LOC610634///LOC610116///LOC610059///LOC609971///LOC609952///LOC609918///LOC609735///LOC609587///LOC608824///LOC608732///LOC608425///LOC608084///LOC607989///LOC607733///LOC607680///LOC607645///LOC607621///LOC607453///LOC607377///LOC607334///LOC607330///LOC607312///LOC607218///LOC607167///LOC606885///LOC606825///LOC491822///LOC…	Pancreas		NM_001313782.1	1.29352	Canis_lupus_familiaris_ribosomal_protein_L19_(RPL19),_mRNA	RPL19	Lymphnode
CLTA	Kidney		XM_014115063.1	1.29337	PREDICTED:_Canis_lupus_familiaris_beta-1,4-galactosyltransferase_3-like_(LOC476397),_mRNA	LOC476397	Pancreas
MORF4L2	Pancreas		XM_844073.4	1.29195	PREDICTED:_Canis_lupus_familiaris_aconitase_2,_mitochondrial_(ACO2),_mRNA	ACO2	Heart
LOC612408///ATP5J2	Heart		XM_005635874.1	1.29118	PREDICTED:_Canis_lupus_familiaris_DnaJ_(Hsp40)_homolog,_subfamily_B,_member_3_(DNAJB3),_mRNA	DNAJB3	Skel_muscle
ZFP91	Brain		XM_005642001.2	1.29074	PREDICTED:_Canis_lupus_familiaris_Rho_GTPase_activating_protein_4_(ARHGAP4),_transcript_variant_X3,_mRNA	ARHGAP4	Lymphnode
DYNC1H1	Brain		XR_001314969.1	1.28898	PREDICTED:_Canis_lupus_familiaris_uncharacterized_LOC102151136_(LOC102151136),_transcript_variant_X1,_ncRNA	LOC102151136	#N/A
UBE4A	Heart		XM_005629574.2	1.28727	PREDICTED:_Canis_lupus_familiaris_ral_guanine_nucleotide_dissociation_stimulator-like_(LOC102155399),_mRNA	LOC102155399	#N/A
LOC609990	Heart		XR_001315360.1	1.2849	PREDICTED:_Canis_lupus_familiaris_uncharacterized_LOC106558298_(LOC106558298),_ncRNA	LOC106558298	#N/A
KIF5B	Heart		XM_541148.5	1.28383	PREDICTED:_Canis_lupus_familiaris_nucleoporin_43kDa_(NUP43),_mRNA	NUP43	Lymphnode
LOC611797///LOC608035///LOC607650///LOC607135///LOC607099///LOC607098///LOC487696///LOC477765///HNRNPA1L2	Lymphnode		XM_005637107.2	1.28379	PREDICTED:_Canis_lupus_familiaris_deoxyribose-phosphate_aldolase_(putative)_(DERA),_mRNA	DERA	Jejunum
LAMTOR2	Brain		NR_049518.1	1.28205	Canis_lupus_familiaris_microRNA_874_(MIR874),_microRNA	MIR874	#N/A
COX8A	Kidney		XR_292626.2	1.28135	PREDICTED:_Canis_lupus_familiaris_uncharacterized_LOC102151294_(LOC102151294),_ncRNA	LOC102151294	#N/A
COX8A	Kidney		XM_005625732.2	1.27865	PREDICTED:_Canis_lupus_familiaris_ALG12,_alpha-1,6-mannosyltransferase_(ALG12),_mRNA	ALG12	Liver
HMGB1	Lymphnode		XM_538379.5	1.27842	PREDICTED:_Canis_lupus_familiaris_SRY_(sex_determining_region_Y)-box_10_(SOX10),_mRNA	SOX10	Spleen
SORL1	Brain		XM_538001.5	1.27406	PREDICTED:_Canis_lupus_familiaris_mediator_complex_subunit_14_(MED14),_transcript_variant_X1,_mRNA	MED14	Lymphnode
AP3D1	Brain		XM_014121771.1	1.27356	PREDICTED:_Canis_lupus_familiaris_Fc_fragment_of_IgE,_low_affinity_II,_receptor_for_(CD23)_(FCER2),_mRNA	FCER2	Spleen
ATP1A1	Kidney		XM_003434772.2	1.27308	PREDICTED:_Canis_lupus_familiaris_TBC1_domain_family_member_10B_(LOC100687825),_mRNA	LOC100687825	#N/A
HTRA1	Brain		XM_539002.5	1.2709	PREDICTED:_Canis_lupus_familiaris_collagen,_type_XII,_alpha_1_(COL12A1),_transcript_variant_X4,_mRNA	COL12A1	Spleen
GBAS	Skel_muscle		XR_001314838.1	1.26935	PREDICTED:_Canis_lupus_familiaris_chromosome_28_open_reading_frame,_human_C10orf128_(C28H10orf128),_transcript_variant_X2,_misc_RNA	C28H10orf128	#N/A
MPC1	Heart		XM_014111617.1	1.26604	PREDICTED:_Canis_lupus_familiaris_collagen_alpha-1(I)_chain-like_(LOC102155195),_mRNA	LOC102155195	#N/A
ATP6V1H	Kidney		NR_049261.1	1.26154	Canis_lupus_familiaris_microRNA_192_(MIR192),_microRNA	MIR192	#N/A
CXCL14	Brain		XM_003639101.2	1.26008	PREDICTED:_Canis_lupus_familiaris_growth_arrest_and_DNA-damage-inducible,_alpha_(GADD45A),_mRNA	GADD45A	#N/A
TBCA	Spleen		XM_005624164.1	1.25895	PREDICTED:_Canis_lupus_familiaris_solute_carrier_family_16_(monocarboxylate_transporter),_member_5_(SLC16A5),_mRNA	SLC16A5	Kidney
KIF5C	Brain		XM_014119932.1	1.25591	PREDICTED:_Canis_lupus_familiaris_translation_initiation_factor_IF-2-like_(LOC106559832),_mRNA	LOC106559832	#N/A
ENSA	Brain		NR_049235.1	1.25373	Canis_lupus_familiaris_microRNA_let-7e_(MIRLET7E),_microRNA	MIRLET7E	#N/A
MINOS1	Heart		XM_014119708.1	1.24721	PREDICTED:_Canis_lupus_familiaris_collagen_alpha-1(X)_chain-like_(LOC106559783),_mRNA	LOC106559783	#N/A
SNRNP27	Brain		NM_001006650.1	1.24263	Canis_lupus_familiaris_polycystic_kidney_disease_1_(autosomal_dominant)_(PKD1),_mRNA	PKD1	Lung
ATG3	Spleen		XM_547188.5	1.24227	PREDICTED:_Canis_lupus_familiaris_fumarylacetoacetate_hydrolase_domain_containing_1_(FAHD1),_mRNA	FAHD1	Kidney
PSMA3	Lymphnode		XR_291352.1	1.24012	PREDICTED:_Canis_lupus_familiaris_uncharacterized_LOC100688720_(LOC100688720),_ncRNA	LOC100688720	#N/A
LOC612507///LOC608929///LOC607743///LOC607704///LOC486061///LOC481023///LOC479350	Lymphnode		XM_014118802.1	1.23696	PREDICTED:_Canis_lupus_familiaris_ubiquitin_specific_peptidase_46_(USP46),_mRNA	USP46	Pancreas
NDUFA2	Heart		XM_005632012.2	1.23674	PREDICTED:_Canis_lupus_familiaris_peroxisome_proliferator-activated_receptor_gamma_(PPARG),_transcript_variant_X2,_mRNA	PPARG	Spleen
SH3GL3	Brain		XR_294500.1	1.23663	PREDICTED:_Canis_lupus_familiaris_uncharacterized_LOC102155722_(LOC102155722),_ncRNA	LOC102155722	#N/A
CCT8	Lymphnode		XM_535079.4	1.23604	PREDICTED:_Canis_lupus_familiaris_ribosomal_protein_S20_(RPS20),_mRNA	RPS20	Lymphnode
CRYAB	Heart		XM_531679.5	1.23571	PREDICTED:_Canis_lupus_familiaris_zinc_finger,_C3H1-type_containing_(ZFC3H1),_mRNA	ZFC3H1	Lymphnode
ERH	Lymphnode		XM_544039.5	1.23506	PREDICTED:_Canis_lupus_familiaris_PDZ_domain_containing_8_(PDZD8),_mRNA	PDZD8	Lung
GLRX	Jejunum		XM_543442.5	1.23494	PREDICTED:_Canis_lupus_familiaris_SV2_related_protein_(SVOP),_mRNA	SVOP	Brain
DCTN3	Brain		XM_005639645.2	1.23466	PREDICTED:_Canis_lupus_familiaris_translation_initiation_factor_IF-2-like_(LOC102151532),_mRNA	LOC102151532	#N/A
NDFIP2	Jejunum		XR_001314420.1	1.23379	PREDICTED:_Canis_lupus_familiaris_uncharacterized_LOC106557719_(LOC106557719),_ncRNA	LOC106557719	#N/A
LOC474798	Jejunum		XM_014106410.1	1.23361	PREDICTED:_Canis_lupus_familiaris_succinate-CoA_ligase,_ADP-forming,_beta_subunit_(SUCLA2),_transcript_variant_X1,_mRNA	SUCLA2	Heart
SOCS5	Brain		XM_542452.4	1.23268	PREDICTED:_Canis_lupus_familiaris_sphingomyelin_phosphodiesterase_1,_acid_lysosomal_(SMPD1),_mRNA	SMPD1	Kidney
LOC478990	Kidney		XR_292246.2	1.23218	PREDICTED:_Canis_lupus_familiaris_uncharacterized_LOC102156392_(LOC102156392),_ncRNA	LOC102156392	#N/A
GLO1	Jejunum		XM_014119280.1	1.23193	PREDICTED:_Canis_lupus_familiaris_vegetative_cell_wall_protein_gp1-like_(LOC102153627),_mRNA	LOC102153627	#N/A
GUCY1A2	Lung		NM_001012397.1	1.23035	Canis_lupus_familiaris_5-hydroxytryptamine_(serotonin)_receptor_1A,_G_protein-coupled_(HTR1A),_mRNA	HTR1A	Skel_muscle
FRZB	Brain		XM_014114443.1	1.22989	PREDICTED:_Canis_lupus_familiaris_mitogen-activated_protein_kinase_8_interacting_protein_3_(MAPK8IP3),_partial_mRNA	MAPK8IP3	#N/A
DOCK9	Lung		XR_001314840.1	1.22492	PREDICTED:_Canis_lupus_familiaris_uncharacterized_LOC106557991_(LOC106557991),_ncRNA	LOC106557991	#N/A
TCEA1	Lymphnode		XM_014122838.1	1.22331	PREDICTED:_Canis_lupus_familiaris_inscuteable_homolog_(Drosophila)_(INSC),_mRNA	INSC	Jejunum
TCP1	Lymphnode		XM_848263.4	1.22183	PREDICTED:_Canis_lupus_familiaris_SLAIN_motif_family,_member_1_(SLAIN1),_transcript_variant_X1,_mRNA	SLAIN1	Brain
BRINP1	Brain		NM_001007263.1	1.21954	Canis_lupus_familiaris_agouti_signaling_protein_(ASIP),_mRNA	ASIP	Pancreas
WASF1	Brain		XM_542274.5	1.21891	PREDICTED:_Canis_lupus_familiaris_transmembrane_protein_126B_(TMEM126B),_mRNA	TMEM126B	Skel_muscle
LOC612156///LOC612118///LOC611333///LOC610683///LOC610259///LOC610211///LOC610049///LOC609929///LOC608830///LOC608479///LOC607825///LOC607078///LOC606857///LOC492077///LOC491880///LOC490340///LOC490271///LOC489985///LOC489216///LOC488702///LOC488656///LOC488591///LOC488411///LOC487581///LOC487478///LOC486803///LOC486572///LOC485733///LOC483045///LOC482010///LOC480206///LOC479206///LOC478030///LOC…	Heart		XM_548958.4	1.21792	PREDICTED:_Canis_lupus_familiaris_type-1_protein_phosphatase_inhibitor_4-like_(LOC491839),_mRNA	LOC491839	Pancreas
ASNSD1	Lung		XR_001315716.1	1.21413	PREDICTED:_Canis_lupus_familiaris_uncharacterized_LOC607058_(LOC607058),_ncRNA	LOC607058	#N/A
TMEM147	Kidney		XM_014121835.1	1.21069	PREDICTED:_Canis_lupus_familiaris_junctional_sarcoplasmic_reticulum_protein_1_(JSRP1),_mRNA	JSRP1	#N/A
NDUFV2	Heart		XM_532552.5	1.20739	PREDICTED:_Canis_lupus_familiaris_UTP11-like,_U3_small_nucleolar_ribonucleoprotein_(yeast)_(UTP11L),_mRNA	UTP11L	Skel_muscle
COX8A	Kidney		XM_014119259.1	1.20675	PREDICTED:_Canis_lupus_familiaris_kelch-like_family_member_33_(KLHL33),_mRNA	KLHL33	Lung
LOC485640	Lymphnode		XM_005636725.1	1.20588	PREDICTED:_Canis_lupus_familiaris_lysine-rich_arabinogalactan_protein_19-like_(LOC607095),_mRNA	LOC607095	#N/A
GABRB3	Brain		XR_295650.2	1.2058	PREDICTED:_Canis_lupus_familiaris_uncharacterized_LOC102157358_(LOC102157358),_ncRNA	LOC102157358	#N/A
UCHL5	Brain		XR_001317988.1	1.20423	PREDICTED:_Canis_lupus_familiaris_uncharacterized_LOC102153465_(LOC102153465),_transcript_variant_X2,_ncRNA	LOC102153465	#N/A
MAPK6	Skel_muscle		XM_855575.3	1.20378	PREDICTED:_Canis_lupus_familiaris_DEAD_(Asp-Glu-Ala-Asp)_box_helicase_17_(DDX17),_mRNA	DDX17	Lung
LAPTM4A	Lung		XM_850141.4	1.20076	PREDICTED:_Canis_lupus_familiaris_SERTA_domain_containing_2_(SERTAD2),_mRNA	SERTAD2	#N/A
H2AFZ///LOC478215	Lymphnode		XM_844813.4	1.19765	PREDICTED:_Canis_lupus_familiaris_aurora_kinase_B_(AURKB),_transcript_variant_X7,_mRNA	AURKB	Lymphnode
NCKAP1	Brain		NM_001130830.1	1.19724	Canis_lupus_familiaris_CD1b_molecule_(CD1B),_mRNA	CD1B	Pancreas
ADD1	Brain		XM_014122778.1	1.19507	PREDICTED:_Canis_lupus_familiaris_solute_carrier_family_36_(proton/amino_acid_symporter),_member_4_(SLC36A4),_mRNA	SLC36A4	Skel_muscle
HIF1A	Lymphnode		XR_296390.1	1.19153	PREDICTED:_Canis_lupus_familiaris_uncharacterized_LOC102155985_(LOC102155985),_ncRNA	LOC102155985	#N/A
LOC611805	Lymphnode		XM_014106327.1	1.18834	PREDICTED:_Canis_lupus_familiaris_uncharacterized_LOC106557565_(LOC106557565),_mRNA	LOC106557565	#N/A
DUSP12	Spleen		XM_014112067.1	1.18322	PREDICTED:_Canis_lupus_familiaris_translation_initiation_factor_IF-2-like_(LOC106558506),_mRNA	LOC106558506	#N/A
LDOC1	Brain		XM_005615692.2	1.18292	PREDICTED:_Canis_lupus_familiaris_retinoic_acid_early_transcript_1E_(RAET1E),_mRNA	RAET1E	#N/A
LOC477944	Heart		XM_003640005.2	1.18245	PREDICTED:_Canis_lupus_familiaris_NK6_homeobox_2_(NKX6-2),_mRNA	NKX6-2	#N/A
LOC482687	Brain		XR_001316842.1	1.18242	PREDICTED:_Canis_lupus_familiaris_uncharacterized_LOC102154925_(LOC102154925),_ncRNA	LOC102154925	#N/A
NAPG	Brain		XM_014113798.1	1.18238	PREDICTED:_Canis_lupus_familiaris_tubulin_tyrosine_ligase-like_family_member_10_(TTLL10),_transcript_variant_X2,_mRNA	TTLL10	Pancreas
PRDX6	Kidney		XR_295386.2	1.17897	PREDICTED:_Canis_lupus_familiaris_uncharacterized_LOC102151713_(LOC102151713),_ncRNA	LOC102151713	#N/A
SNCA	Brain		XM_005642159.2	1.17647	PREDICTED:_Canis_lupus_familiaris_translation_initiation_factor_IF-2-like_(LOC102152960),_mRNA	LOC102152960	#N/A
STRBP	Brain		XR_001314142.1	1.17424	PREDICTED:_Canis_lupus_familiaris_uncharacterized_LOC106557560_(LOC106557560),_ncRNA	LOC106557560	#N/A
ABLIM1	Heart		XR_001317069.1	1.1661	PREDICTED:_Canis_lupus_familiaris_uncharacterized_LOC102152031_(LOC102152031),_ncRNA	LOC102152031	#N/A
UQCRH	Heart		NM_001003247.1	1.16557	Canis_lupus_familiaris_potassium_channel,_voltage_gated_Shab_related_subfamily_B,_member_2_(KCNB2),_mRNA	KCNB2	Skel_muscle
PSMC3	Brain		NM_001002993.2	1.16504	Canis_lupus_familiaris_glucose-6-phosphatase,_catalytic_subunit_(G6PC),_mRNA	G6PC	Kidney
EIF2S3	Lymphnode		XM_005625826.2	1.16464	PREDICTED:_Canis_lupus_familiaris_desumoylating_isopeptidase_1_(DESI1),_transcript_variant_X1,_mRNA	DESI1	Lymphnode
ARL6IP1	Kidney		XM_538746.5	1.1646	PREDICTED:_Canis_lupus_familiaris_N-acetylneuraminic_acid_synthase_(NANS),_mRNA	NANS	Jejunum
DYNC1I2	Lung		XM_014114268.1	1.16333	PREDICTED:_Canis_lupus_familiaris_zinc_finger_protein_789_(ZNF789),_transcript_variant_X1,_mRNA	ZNF789	#N/A
LOC479765///LOC478212	Lymphnode		XM_014113507.1	1.16259	PREDICTED:_Canis_lupus_familiaris_arrestin,_beta_2_(ARRB2),_mRNA	ARRB2	Lymphnode
MTPN	Spleen		XM_005616903.1	1.16227	PREDICTED:_Canis_lupus_familiaris_POP4_homolog,_ribonuclease_P/MRP_subunit_(POP4),_partial_mRNA	POP4	Skel_muscle
GABARAP	Spleen		NR_128826.1	1.16084	Canis_lupus_familiaris_microRNA_2387_(MIR2387),_microRNA	MIR2387	#N/A
NDUFA1	Heart		XR_292355.2	1.1564	PREDICTED:_Canis_lupus_familiaris_uncharacterized_LOC102152359_(LOC102152359),_ncRNA	LOC102152359	#N/A
VDAC2	Heart		XR_293832.2	1.15613	PREDICTED:_Canis_lupus_familiaris_uncharacterized_LOC100687744_(LOC100687744),_ncRNA	LOC100687744	#N/A
ATXN10	Heart		XM_003433242.3	1.15516	PREDICTED:_Canis_lupus_familiaris_forkhead_box_S1_(FOXS1),_mRNA	FOXS1	Brain
SLC25A6	Kidney		XM_014114432.1	1.1545	PREDICTED:_Canis_lupus_familiaris_SLX4_structure-specific_endonuclease_subunit_(SLX4),_mRNA	SLX4	Pancreas
TERF2IP	Brain		XM_005628933.2	1.15381	PREDICTED:_Canis_lupus_familiaris_zinc_finger_CCCH-type_containing_12A_(ZC3H12A),_mRNA	ZC3H12A	Lymphnode
CCT3	Lymphnode		XM_539936.4	1.14974	PREDICTED:_Canis_lupus_familiaris_motor_neuron_and_pancreas_homeobox_1_(MNX1),_mRNA	MNX1	Jejunum
NBEA	Brain		XM_014114900.1	1.14714	PREDICTED:_Canis_lupus_familiaris_serine/arginine-rich_splicing_factor_11_(SRSF11),_partial_mRNA	SRSF11	Lymphnode
H2AFV	Jejunum		NM_001003183.1	1.14598	Canis_lupus_familiaris_adrenomedullin_(ADM),_mRNA	ADM	Kidney
LOC100855558	Spleen		XM_005623128.2	1.14509	PREDICTED:_Canis_lupus_familiaris_60S_ribosomal_protein_L17_(LOC480221),_transcript_variant_X1,_mRNA	LOC480221	Kidney
TSFM	Heart		XR_292469.2	1.14394	PREDICTED:_Canis_lupus_familiaris_uncharacterized_LOC102154712_(LOC102154712),_ncRNA	LOC102154712	#N/A
NDUFA11	Heart		NM_001003041.1	1.14336	Canis_lupus_familiaris_troponin_I_type_3_(cardiac)_(TNNI3),_mRNA	TNNI3	Heart
B2M	Spleen		XM_005624491.1	1.1425	PREDICTED:_Canis_lupus_familiaris_keratin,_type_I_cuticular_Ha3-II_(LOC607876),_mRNA	LOC607876	Brain
IGFBP7	Kidney		NM_001003295.2	1.1412	Canis_lupus_familiaris_heat_shock_27kDa_protein_1_(HSPB1),_mRNA	HSPB1	Heart
GLRX3	Skel_muscle		XM_005629419.2	1.13988	PREDICTED:_Canis_lupus_familiaris_ST3_beta-galactoside_alpha-2,3-sialyltransferase_3_(ST3GAL3),_mRNA	ST3GAL3	Brain
EIF3H	Lymphnode		XM_005640161.2	1.13969	PREDICTED:_Canis_lupus_familiaris_SRY_(sex_determining_region_Y)-box_4_(SOX4),_mRNA	SOX4	#N/A
SUB1	Lymphnode		XM_003638978.2	1.13786	PREDICTED:_Canis_lupus_familiaris_NK1_homeobox_1_(NKX1-1),_mRNA	NKX1-1	#N/A
NDRG2	Liver		XM_847260.3	1.13767	PREDICTED:_Canis_lupus_familiaris_even-skipped_homeobox_2_(EVX2),_mRNA	EVX2	Heart
NDUFA6	Heart		XM_542667.4	1.13064	PREDICTED:_Canis_lupus_familiaris_insulin_receptor_substrate_2_(IRS2),_mRNA	IRS2	Heart
USP14	Heart		NR_049373.1	1.12963	Canis_lupus_familiaris_microRNA_409_(MIR409),_microRNA	MIR409	#N/A
CBX3	Lymphnode		XM_014109040.1	1.1278	PREDICTED:_Canis_lupus_familiaris_cutC_copper_transporter_(CUTC),_transcript_variant_X3,_mRNA	CUTC	Skel_muscle
WBP2	Brain		XM_005639099.2	1.12662	PREDICTED:_Canis_lupus_familiaris_mitochondrial_ribosomal_protein_L1_(MRPL1),_transcript_variant_X4,_mRNA	MRPL1	Heart
ENO2	Brain		XM_532683.5	1.12636	PREDICTED:_Canis_lupus_familiaris_transmembrane_protein_184C_(TMEM184C),_mRNA	TMEM184C	Pancreas
SORL1	Brain		XM_014108787.1	1.12531	PREDICTED:_Canis_lupus_familiaris_antigen_KI-67-like_(LOC102152056),_partial_mRNA	LOC102152056	#N/A
MBNL1	Lymphnode		XR_293441.2	1.12371	PREDICTED:_Canis_lupus_familiaris_uncharacterized_LOC102154028_(LOC102154028),_ncRNA	LOC102154028	#N/A
RAB11FIP2	Brain		XM_539362.3	1.1215	PREDICTED:_Canis_lupus_familiaris_olfactory_receptor_2T29-like_(LOC482243),_mRNA	LOC482243	Skel_muscle
JKAMP	Brain		XM_014117975.1	1.1199	PREDICTED:_Canis_lupus_familiaris_ADAM_metallopeptidase_with_thrombospondin_type_1_motif,_19_(ADAMTS19),_mRNA	ADAMTS19	#N/A
LOC608609///LOC477992///SKP1	Brain		XR_294929.2	1.11939	PREDICTED:_Canis_lupus_familiaris_uncharacterized_LOC102157163_(LOC102157163),_ncRNA	LOC102157163	#N/A
SDHC	Heart		XR_001314971.1	1.11742	PREDICTED:_Canis_lupus_familiaris_uncharacterized_LOC102153913_(LOC102153913),_transcript_variant_X3,_ncRNA	LOC102153913	#N/A
TMEM55A	Brain		XM_014110674.1	1.11372	PREDICTED:_Canis_lupus_familiaris_translation_initiation_factor_IF-2-like_(LOC102153593),_mRNA	LOC102153593	#N/A
ARPC5L	Lymphnode		XM_537996.5	1.11359	PREDICTED:_Canis_lupus_familiaris_tetraspanin_7_(TSPAN7),_mRNA	TSPAN7	Brain
MDH2///LOC482601	Heart		XR_001316967.1	1.11285	PREDICTED:_Canis_lupus_familiaris_uncharacterized_LOC102152595_(LOC102152595),_ncRNA	LOC102152595	#N/A
GABBR2	Brain		XR_001317171.1	1.11062	PREDICTED:_Canis_lupus_familiaris_uncharacterized_LOC106559431_(LOC106559431),_ncRNA	LOC106559431	#N/A
DAD1	Pancreas		XM_847039.5	1.10817	PREDICTED:_Canis_lupus_familiaris_CKLF-like_MARVEL_transmembrane_domain_containing_6_(CMTM6),_mRNA	CMTM6	Liver
LOC478405	Lung		XM_014116062.1	1.10652	PREDICTED:_Canis_lupus_familiaris_eukaryotic_translation_initiation_factor_2B,_subunit_2_beta,_39kDa_(EIF2B2),_mRNA	EIF2B2	Skel_muscle
CISD1	Kidney		XM_005631491.2	1.09894	PREDICTED:_Canis_lupus_familiaris_Finkel-Biskis-Reilly_murine_sarcoma_virus_(FBR-MuSV)_ubiquitously_expressed_(FAU),_mRNA	FAU	Lymphnode
CTNNB1	Lung		XM_005640959.2	1.09769	PREDICTED:_Canis_lupus_familiaris_coiled-coil_domain_containing_185_(CCDC185),_mRNA	CCDC185	#N/A
CD63	Lung		XR_001316893.1	1.0967	PREDICTED:_Canis_lupus_familiaris_uncharacterized_LOC106559296_(LOC106559296),_ncRNA	LOC106559296	#N/A
CCT7///LOC606887	Skel_muscle		XM_005616492.1	1.09651	PREDICTED:_Canis_lupus_familiaris_uncharacterized_LOC102153805_(LOC102153805),_mRNA	LOC102153805	#N/A
VDAC3	Heart		XM_014111700.1	1.09475	PREDICTED:_Canis_lupus_familiaris_translation_initiation_factor_IF-2-like_(LOC102153373),_mRNA	LOC102153373	#N/A
TRAPPC2L	Heart		XR_001316090.1	1.09353	PREDICTED:_Canis_lupus_familiaris_uncharacterized_LOC106558739_(LOC106558739),_ncRNA	LOC106558739	#N/A
RPS11	Lymphnode		XM_005640083.1	1.09124	PREDICTED:_Canis_lupus_familiaris_chromosome_35_open_reading_frame,_human_C6orf229_(C35H6orf229),_mRNA	C35H6orf229	#N/A
AP2A2	Brain		XM_014119799.1	1.09041	PREDICTED:_Canis_lupus_familiaris_uncharacterized_LOC100856183_(LOC100856183),_mRNA	LOC100856183	#N/A
LMO4	Brain		NR_049517.1	1.08974	Canis_lupus_familiaris_microRNA_300_(MIR300),_microRNA	MIR300	#N/A
UQCR11	Heart		XR_295631.1	1.08911	PREDICTED:_Canis_lupus_familiaris_uncharacterized_LOC102156844_(LOC102156844),_ncRNA	LOC102156844	#N/A
CCK	Brain		XM_541696.5	1.0865	PREDICTED:_Canis_lupus_familiaris_leucine-rich_repeat_LGI_family,_member_4_(LGI4),_mRNA	LGI4	Brain
SCG5	Brain		XM_014119891.1	1.08358	PREDICTED:_Canis_lupus_familiaris_ubinuclein_2_(UBN2),_mRNA	UBN2	Pancreas
ATF4	Skel_muscle		XM_005633213.2	1.07847	PREDICTED:_Canis_lupus_familiaris_complement_C3_(LOC484960),_mRNA	LOC484960	Lymphnode
ACAA1	Liver		XR_293068.2	1.07676	PREDICTED:_Canis_lupus_familiaris_uncharacterized_LOC102157361_(LOC102157361),_ncRNA	LOC102157361	#N/A
LOC487739	Jejunum		XR_292140.2	1.07603	PREDICTED:_Canis_lupus_familiaris_uncharacterized_LOC102154572_(LOC102154572),_transcript_variant_X2,_ncRNA	LOC102154572	#N/A
USP12	Brain		XM_548231.4	1.07499	PREDICTED:_Canis_lupus_familiaris_lactoperoxidase_(LPO),_mRNA	LPO	Pancreas
CDIP1	Brain		XM_014116121.1	1.07026	PREDICTED:_Canis_lupus_familiaris_EF-hand_calcium_binding_domain_11_(EFCAB11),_transcript_variant_X5,_mRNA	EFCAB11	Kidney
VAPA	Skel_muscle		XM_005620251.2	1.06766	PREDICTED:_Canis_lupus_familiaris_barttin_CLCNK-type_chloride_channel_accessory_beta_subunit_(BSND),_mRNA	BSND	#N/A
EIF3F	Skel_muscle		XM_861432.4	1.06726	PREDICTED:_Canis_lupus_familiaris_hepatic_leukemia_factor_(HLF),_transcript_variant_X1,_mRNA	HLF	Kidney
MT3	Brain		NR_049480.1	1.06667	Canis_lupus_familiaris_microRNA_381_(MIR381),_microRNA	MIR381	#N/A
EPB41L3	Jejunum		NM_001048084.1	1.06403	Canis_lupus_familiaris_cytochrome_b5_reductase_3_(CYB5R3),_mRNA	CYB5R3	Lung
ARPC1A	Jejunum		XM_014118400.1	1.06392	PREDICTED:_Canis_lupus_familiaris_copine_V_(CPNE5),_transcript_variant_X1,_mRNA	CPNE5	Pancreas
SH3BGRL2	Kidney		XM_542644.5	1.06099	PREDICTED:_Canis_lupus_familiaris_UDP-glucose_glycoprotein_glucosyltransferase_2_(UGGT2),_transcript_variant_X1,_mRNA	UGGT2	Pancreas
ATP6V1C1	Brain		XM_005616720.2	1.06071	PREDICTED:_Canis_lupus_familiaris_family_with_sequence_similarity_187,_member_B_(FAM187B),_transcript_variant_X2,_mRNA	FAM187B	Liver
NRN1	Brain		NM_001003280.1	1.05875	Canis_lupus_familiaris_5-hydroxytryptamine_(serotonin)_receptor_1D,_G_protein-coupled_(HTR1D),_mRNA	HTR1D	Spleen
TPI1	Skel_muscle		XM_849018.4	1.05589	PREDICTED:_Canis_lupus_familiaris_heat_shock_27kDa_protein_2_(HSPB2),_mRNA	HSPB2	Heart
PRMT1	Skel_muscle		XM_014120946.1	1.05193	PREDICTED:_Canis_lupus_familiaris_chromosome_18_open_reading_frame,_human_C11orf95_(C18H11orf95),_partial_mRNA	C18H11orf95	Pancreas
SDHA	Heart		XM_536143.5	1.05191	PREDICTED:_Canis_lupus_familiaris_U2AF_homology_motif_(UHM)_kinase_1_(UHMK1),_transcript_variant_X1,_mRNA	UHMK1	Liver
GPX1	Spleen		XR_291522.2	1.04959	PREDICTED:_Canis_lupus_familiaris_uncharacterized_LOC102156435_(LOC102156435),_ncRNA	LOC102156435	#N/A
PKP4	Brain		XR_296210.2	1.04839	PREDICTED:_Canis_lupus_familiaris_uncharacterized_LOC102152058_(LOC102152058),_ncRNA	LOC102152058	#N/A
GLRX5	Spleen		XM_541491.5	1.04827	PREDICTED:_Canis_lupus_familiaris_SR-related_CTD-associated_factor_1_(SCAF1),_mRNA	SCAF1	Brain
WDR61	Pancreas		XM_549294.5	1.04394	PREDICTED:_Canis_lupus_familiaris_fibroblast_growth_factor_13_(FGF13),_transcript_variant_X2,_mRNA	FGF13	Brain
MAP2K4	Brain		XM_014116196.1	1.04345	PREDICTED:_Canis_lupus_familiaris_hepatocyte_growth_factor-regulated_tyrosine_kinase_substrate_(HGS),_transcript_variant_X1,_mRNA	HGS	Brain
UBE2D3	Spleen		XR_293438.2	1.04317	PREDICTED:_Canis_lupus_familiaris_uncharacterized_LOC102152412_(LOC102152412),_ncRNA	LOC102152412	#N/A
LAMTOR5	Kidney		XM_544336.4	1.04276	PREDICTED:_Canis_lupus_familiaris_cyclin_O_(CCNO),_transcript_variant_X1,_mRNA	CCNO	Pancreas
SLC25A4	Heart		XM_003431707.2	1.0384	PREDICTED:_Canis_lupus_familiaris_chromosome_12_open_reading_frame,_human_C6orf106_(C12H6orf106),_mRNA	C12H6orf106	#N/A
PSMC2	Heart		XM_845916.4	1.0363	PREDICTED:_Canis_lupus_familiaris_collagen,_type_III,_alpha_1_(COL3A1),_mRNA	COL3A1	Lung
PITHD1	Brain		XM_544679.5	1.03599	PREDICTED:_Canis_lupus_familiaris_tropomodulin_3_(ubiquitous)_(TMOD3),_mRNA	TMOD3	Lung
BANF1	Skel_muscle		XM_005628297.2	1.03598	PREDICTED:_Canis_lupus_familiaris_scleraxis_bHLH_transcription_factor_(SCX),_mRNA	SCX	#N/A
USP11	Brain		NM_001252164.1	1.03541	Canis_lupus_familiaris_lactate_dehydrogenase_B_(LDHB),_mRNA	LDHB	#N/A
ACLY	Kidney		XM_005624991.1	1.03478	PREDICTED:_Canis_lupus_familiaris_mediator_complex_subunit_13_(MED13),_mRNA	MED13	Skel_muscle
LOC482354	Heart		NR_049318.1	1.03448	Canis_lupus_familiaris_microRNA_194_(MIR194),_microRNA	MIR194	#N/A
LOC609402///LOC476825	Spleen		XM_005638426.2	1.03444	PREDICTED:_Canis_lupus_familiaris_family_with_sequence_similarity_214,_member_A_(FAM214A),_transcript_variant_X5,_mRNA	FAM214A	Lymphnode
ATL1	Brain		XM_003433244.3	1.03436	PREDICTED:_Canis_lupus_familiaris_transmembrane_9_superfamily_protein_member_4_(TM9SF4),_mRNA	TM9SF4	Liver
OLA1	Skel_muscle		XM_005638816.2	1.03337	PREDICTED:_Canis_lupus_familiaris_keratin-associated_protein_14-like_(LOC100686522),_mRNA	LOC100686522	#N/A
PSMA4	Kidney		XM_005622548.2	1.03103	PREDICTED:_Canis_lupus_familiaris_coagulation_factor_V_(proaccelerin,_labile_factor)_(F5),_mRNA	F5	#N/A
CAMK2G	Brain		XM_005630442.2	1.03092	PREDICTED:_Canis_lupus_familiaris_zinc_finger_CCCH-type_containing_6_(ZC3H6),_mRNA	ZC3H6	Lung
STMN3	Brain		XM_005629259.2	1.02982	PREDICTED:_Canis_lupus_familiaris_IKBKB_interacting_protein_(IKBIP),_transcript_variant_X2,_mRNA	IKBIP	Pancreas
ALDOA	Skel_muscle		NR_049394.1	1.02899	Canis_lupus_familiaris_microRNA_224_(MIR224),_microRNA	MIR224	#N/A
C22H13orf15	Lung		XR_001316613.1	1.02793	PREDICTED:_Canis_lupus_familiaris_uncharacterized_LOC106559053_(LOC106559053),_ncRNA	LOC106559053	#N/A
PNPO	Kidney		XM_014121199.1	1.027	PREDICTED:_Canis_lupus_familiaris_exostosin_glycosyltransferase_2_(EXT2),_mRNA	EXT2	Lung
DDX3X	Lung		NM_001253744.1	1.02649	Canis_lupus_familiaris_keratin_15,_type_I_(KRT15),_mRNA	KRT15	#N/A
C6H16orf45	Brain		XM_005619116.2	1.02632	PREDICTED:_Canis_lupus_familiaris_adipogenesis_regulatory_factor_(ADIRF),_mRNA	ADIRF	#N/A
KIAA1191	Kidney		XR_293013.2	1.02513	PREDICTED:_Canis_lupus_familiaris_uncharacterized_LOC102154577_(LOC102154577),_ncRNA	LOC102154577	#N/A
ATP6V1D	Brain		XM_005642389.1	1.02453	PREDICTED:_Canis_lupus_familiaris_uncharacterized_LOC102151389_(LOC102151389),_mRNA	LOC102151389	#N/A
ANP32B	Lymphnode		XR_001317058.1	1.02394	PREDICTED:_Canis_lupus_familiaris_uncharacterized_LOC106559370_(LOC106559370),_ncRNA	LOC106559370	#N/A
LOC612499///LOC612480///LOC609171///LOC609099///LOC608933///LOC608917///LOC608729///LOC608117///LOC608035///LOC607650///LOC607525///LOC607135///LOC607099///LOC607098///LOC490392///LOC488418///LOC488116///LOC487696///LOC487279///LOC484708///LOC484696///LOC482001///LOC481926///LOC477765///LOC477645///HNRNPA1L2///LOC476099	Pancreas		XM_014106385.1	1.0229	PREDICTED:_Canis_lupus_familiaris_UBA_domain_containing_2_(UBAC2),_mRNA	UBAC2	Liver
SH3GL3	Brain		XR_001317093.1	1.0188	PREDICTED:_Canis_lupus_familiaris_uncharacterized_LOC106559387_(LOC106559387),_ncRNA	LOC106559387	#N/A
CD59	Lung		XM_005635509.2	1.01862	PREDICTED:_Canis_lupus_familiaris_translation_initiation_factor_IF-2-like_(LOC102151800),_mRNA	LOC102151800	#N/A
EIF3H	Spleen		XR_001317619.1	1.01814	PREDICTED:_Canis_lupus_familiaris_uncharacterized_LOC106559657_(LOC106559657),_ncRNA	LOC106559657	#N/A
RNASEK	Lung		XR_001317337.1	1.01727	PREDICTED:_Canis_lupus_familiaris_uncharacterized_LOC106559502_(LOC106559502),_ncRNA	LOC106559502	#N/A
PCMT1	Brain		XR_295342.2	1.01655	PREDICTED:_Canis_lupus_familiaris_uncharacterized_LOC102155470_(LOC102155470),_transcript_variant_X2,_ncRNA	LOC102155470	#N/A
BRK1	Lymphnode		XM_005630178.2	1.01627	PREDICTED:_Canis_lupus_familiaris_major_facilitator_superfamily_domain_containing_2B_(MFSD2B),_mRNA	MFSD2B	Spleen
TOMM6	Lymphnode		XM_545653.5	1.0148	PREDICTED:_Canis_lupus_familiaris_indian_hedgehog_(IHH),_mRNA	IHH	Jejunum
SNX14	Brain		XM_548060.4	1.01407	PREDICTED:_Canis_lupus_familiaris_frizzled_class_receptor_2_(FZD2),_mRNA	FZD2	Lung
OAT	Kidney		XM_534706.5	1.01384	PREDICTED:_Canis_lupus_familiaris_serine/arginine-rich_splicing_factor_9_(SRSF9),_mRNA	SRSF9	Lymphnode
OGT	Lymphnode		XR_294324.2	1.0122	PREDICTED:_Canis_lupus_familiaris_cholinergic_receptor,_muscarinic_2_(CHRM2),_transcript_variant_X2,_misc_RNA	CHRM2	Pancreas
PCP4	Brain		XM_014114431.1	1.01118	PREDICTED:_Canis_lupus_familiaris_chromosome_6_open_reading_frame,_human_C16orf72_(C6H16orf72),_mRNA	C6H16orf72	#N/A
ARPP21	Brain		XM_014106898.1	1.01029	PREDICTED:_Canis_lupus_familiaris_CMP-N-acetylneuraminate-beta-galactosamide-alpha-2,3-sialyltransferase_2-like_(LOC102156298),_transcript_variant_X1,_mRNA	LOC102156298	#N/A
ATP6V1G2	Brain		XM_844661.3	1.0084	PREDICTED:_Canis_lupus_familiaris_regulator_of_G-protein_signaling_21_(RGS21),_mRNA	RGS21	#N/A
ATP2B1	Brain		XM_005616878.2	1.00812	PREDICTED:_Canis_lupus_familiaris_CD177_molecule_(CD177),_mRNA	CD177	Pancreas
IK	Spleen		XM_005618366.2	1.00784	PREDICTED:_Canis_lupus_familiaris_GDP-D-glucose_phosphorylase_1_(GDPGP1),_transcript_variant_X3,_mRNA	GDPGP1	Heart
UBE2E1	Lymphnode		XM_005625735.2	1.00726	PREDICTED:_Canis_lupus_familiaris_zinc_finger,_BED-type_containing_4_(ZBED4),_transcript_variant_X1,_mRNA	ZBED4	Lymphnode
AP2A2	Brain		XM_540380.5	1.00676	PREDICTED:_Canis_lupus_familiaris_solute_carrier_family_26_(anion_exchanger),_member_3_(SLC26A3),_mRNA	SLC26A3	Jejunum
USO1	Pancreas		XM_533879.5	1.00649	PREDICTED:_Canis_lupus_familiaris_multivesicular_body_subunit_12A_(MVB12A),_mRNA	MVB12A	Jejunum
CHMP5	Brain		XM_005638596.2	1.00174	PREDICTED:_Canis_lupus_familiaris_immunoglobulin_superfamily_containing_leucine-rich_repeat_2_(ISLR2),_transcript_variant_X4,_mRNA	ISLR2	Pancreas
ACYP2	Skel_muscle		XM_005625060.2	1.00127	PREDICTED:_Canis_lupus_familiaris_tubulin,_beta_4B_class_IVb_(TUBB4B),_mRNA	TUBB4B	#N/A
MBNL1	Lymphnode		NR_049231.1	1	Canis_lupus_familiaris_microRNA_30a_(MIR30A),_microRNA	MIR30A	#N/A
C32H4orf3	Heart		NR_049335.1	1	Canis_lupus_familiaris_microRNA_186_(MIR186),_microRNA	MIR186	#N/A
YBX1///LOC479011///LOC474472	Heart		XM_005622226.2	0.996396	PREDICTED:_Canis_lupus_familiaris_S100_calcium_binding_protein_A4_(S100A4),_transcript_variant_X1,_mRNA	S100A4	Spleen
LOC609886///SNU13	Brain		XM_847558.4	0.996001	PREDICTED:_Canis_lupus_familiaris_poliovirus_receptor-related_2_(herpesvirus_entry_mediator_B)_(PVRL2),_transcript_variant_X1,_mRNA	PVRL2	Lung
TRIP12	Skel_muscle		XM_544625.4	0.99375	PREDICTED:_Canis_lupus_familiaris_serine_peptidase_inhibitor,_Kunitz_type_1_(SPINT1),_mRNA	SPINT1	Jejunum
UBE2V1	Brain		XM_014115905.1	0.993526	PREDICTED:_Canis_lupus_familiaris_nidogen_2_(osteonidogen)_(NID2),_mRNA	NID2	Skel_muscle
ZC3H15	Skel_muscle		XM_014116491.1	0.992643	PREDICTED:_Canis_lupus_familiaris_transmembrane_protein_132E_(TMEM132E),_mRNA	TMEM132E	Skel_muscle
NDUFA7	Heart		NM_001003336.1	0.992386	Canis_lupus_familiaris_fibroblast_growth_factor_receptor_2_(FGFR2),_mRNA	FGFR2	Lung
GRIK2	Brain		XM_014112349.1	0.989585	PREDICTED:_Canis_lupus_familiaris_biorientation_of_chromosomes_in_cell_division_1-like_1_(BOD1L1),_mRNA	BOD1L1	Lymphnode
PSMG2	Kidney		NM_001313776.1	0.988439	Canis_lupus_familiaris_creatine_kinase,_muscle_(CKM),_mRNA	CKM	#N/A
IDH2	Heart		XM_014118656.1	0.986989	PREDICTED:_Canis_lupus_familiaris_maestro_heat-like_repeat_family_member_1_(MROH1),_mRNA	MROH1	Lymphnode
CMAS	Brain		NR_128809.1	0.978417	Canis_lupus_familiaris_microRNA_8858_(MIR8858),_microRNA	MIR8858	#N/A
CNBP	Spleen		XM_003434095.2	0.977273	PREDICTED:_Canis_lupus_familiaris_transmembrane_protease,_serine_7_(TMPRSS7),_mRNA	TMPRSS7	Lymphnode
LOC478124	Lymphnode		NM_001003207.1	0.977244	Canis_lupus_familiaris_guanylate_cyclase_2D,_membrane_(retina-specific)_(GUCY2D),_mRNA	GUCY2D	Pancreas
AKT3	Brain		XR_001318018.1	0.977099	PREDICTED:_Canis_lupus_familiaris_uncharacterized_LOC106559902_(LOC106559902),_transcript_variant_X1,_ncRNA	LOC106559902	#N/A
PSMA5	Jejunum		XM_850393.3	0.97561	PREDICTED:_Canis_lupus_familiaris_free_fatty_acid_receptor_1_(FFAR1),_mRNA	FFAR1	Pancreas
NEDD8	Brain		XM_005623209.2	0.973921	PREDICTED:_Canis_lupus_familiaris_mitochondrial_inner_membrane_protein_OXA1L_(LOC480239),_mRNA	LOC480239	Heart
PRDX5	Heart		XR_001317470.1	0.973428	PREDICTED:_Canis_lupus_familiaris_uncharacterized_LOC102156311_(LOC102156311),_ncRNA	LOC102156311	#N/A
RAB1A	Jejunum		XM_005639618.2	0.971693	PREDICTED:_Canis_lupus_familiaris_collagen_alpha-1(I)_chain-like_(LOC102153772),_mRNA	LOC102153772	#N/A
LOC477072	Liver		XM_535279.6	0.971405	PREDICTED:_Canis_lupus_familiaris_CCR4-NOT_transcription_complex,_subunit_1_(CNOT1),_mRNA	CNOT1	#N/A
LOC608456	Skel_muscle		XM_014120099.1	0.97056	PREDICTED:_Canis_lupus_familiaris_CUB_and_Sushi_multiple_domains_1_(CSMD1),_mRNA	CSMD1	#N/A
SSR3	Pancreas		XR_295663.2	0.967089	PREDICTED:_Canis_lupus_familiaris_uncharacterized_LOC102155115_(LOC102155115),_ncRNA	LOC102155115	#N/A
NDUFB10	Heart		XM_005625614.2	0.966679	PREDICTED:_Canis_lupus_familiaris_leucine_rich_repeat_containing_10_(LRRC10),_mRNA	LRRC10	Heart
LAMTOR2	Brain		XM_005632626.2	0.964586	PREDICTED:_Canis_lupus_familiaris_receptor_(chemosensory)_transporter_protein_3_(RTP3),_mRNA	RTP3	Liver
MRPS26	Lymphnode		XM_005629440.1	0.960784	PREDICTED:_Canis_lupus_familiaris_DEP_domain_containing_4_(DEPDC4),_mRNA	DEPDC4	#N/A
WLS	Lung		XM_005616875.2	0.959265	PREDICTED:_Canis_lupus_familiaris_immunoglobulin_superfamily,_member_23_(IGSF23),_mRNA	IGSF23	Jejunum
COX8A	Kidney		XR_295018.2	0.956449	PREDICTED:_Canis_lupus_familiaris_uncharacterized_LOC102157235_(LOC102157235),_ncRNA	LOC102157235	#N/A
EBNA1BP2	Spleen		XM_853380.4	0.955926	PREDICTED:_Canis_lupus_familiaris_insulin-like_growth_factor_binding_protein_6_(IGFBP6),_mRNA	IGFBP6	Lung
SAT1	Spleen		XR_293201.1	0.955381	PREDICTED:_Canis_lupus_familiaris_uncharacterized_LOC102154948_(LOC102154948),_ncRNA	LOC102154948	#N/A
DYNLL1///LOC476571	Lung		XM_542033.5	0.954851	PREDICTED:_Canis_lupus_familiaris_immediate_early_response_2_(IER2),_mRNA	IER2	Lymphnode
PDCD6	Lung		XM_540228.5	0.951598	PREDICTED:_Canis_lupus_familiaris_early_growth_response_4_(EGR4),_mRNA	EGR4	Brain
SERPINE2	Brain		XM_548412.4	0.949938	PREDICTED:_Canis_lupus_familiaris_fibrinogen_C_domain_containing_1_(FIBCD1),_mRNA	FIBCD1	Skel_muscle
TCF4	Brain		XM_005623932.1	0.949571	PREDICTED:_Canis_lupus_familiaris_HHIP-like_1_(HHIPL1),_mRNA	HHIPL1	Pancreas
EIF1B	Brain		XR_001316261.1	0.949115	PREDICTED:_Canis_lupus_familiaris_uncharacterized_LOC102156624_(LOC102156624),_ncRNA	LOC102156624	#N/A
DYNC1H1	Brain		XM_005632809.2	0.947887	PREDICTED:_Canis_lupus_familiaris_coiled-coil_domain_containing_130_(CCDC130),_transcript_variant_X2,_mRNA	CCDC130	Heart
LOC608196	Lymphnode		NR_049214.1	0.945946	Canis_lupus_familiaris_microRNA_365-2_(MIR365-2),_microRNA	MIR365-2	#N/A
ZFP91	Skel_muscle		XM_014114953.1	0.94573	PREDICTED:_Canis_lupus_familiaris_troponin_I_type_1_(skeletal,_slow)_(TNNI1),_mRNA	TNNI1	#N/A
SNRNP200	Lymphnode		XM_005636173.2	0.94205	PREDICTED:_Canis_lupus_familiaris_UDP-GlcNAc:betaGal_beta-1,3-N-acetylglucosaminyltransferase_4_(B3GNT4),_mRNA	B3GNT4	Kidney
PUF60	Heart		XM_543350.3	0.93772	PREDICTED:_Canis_lupus_familiaris_nucleolar_complex_associated_4_homolog_(NOC4L),_mRNA	NOC4L	Skel_muscle
TTC3	Brain		XM_543409.4	0.935189	PREDICTED:_Canis_lupus_familiaris_LIM_homeobox_5_(LHX5),_mRNA	LHX5	Jejunum
SNRNP27	Brain		XM_859347.3	0.934959	PREDICTED:_Canis_lupus_familiaris_loricrin_(LOR),_mRNA	LOR	#N/A
S100A10	Lung		XR_295500.1	0.933227	PREDICTED:_Canis_lupus_familiaris_uncharacterized_LOC102156098_(LOC102156098),_ncRNA	LOC102156098	#N/A
GLRB	Brain		XM_846951.4	0.933225	PREDICTED:_Canis_lupus_familiaris_potassium_channel_tetramerization_domain_containing_2_(KCTD2),_mRNA	KCTD2	Kidney
UQCRH	Heart		XM_005627791.2	0.931181	PREDICTED:_Canis_lupus_familiaris_TSPY-like_1_(TSPYL1),_mRNA	TSPYL1	#N/A
CD63	Lung		XR_001314905.1	0.92654	PREDICTED:_Canis_lupus_familiaris_uncharacterized_LOC106558052_(LOC106558052),_ncRNA	LOC106558052	#N/A
VPS13A	Skel_muscle		XM_005627365.1	0.925328	PREDICTED:_Canis_lupus_familiaris_pre_T-cell_antigen_receptor_alpha_(PTCRA),_mRNA	PTCRA	#N/A
EPDR1	Skel_muscle		XM_848537.4	0.923683	PREDICTED:_Canis_lupus_familiaris_cytochrome_b5_type_B_(outer_mitochondrial_membrane)_(CYB5B),_mRNA	CYB5B	Jejunum
CUTA	Kidney		XM_014106535.1	0.922103	PREDICTED:_Canis_lupus_familiaris_heterogeneous_nuclear_ribonucleoprotein_A1-like_(LOC100683228),_mRNA	LOC100683228	#N/A
FAM49B	Lymphnode		XM_535681.5	0.921569	PREDICTED:_Canis_lupus_familiaris_dickkopf_WNT_signaling_pathway_inhibitor_2_(DKK2),_mRNA	DKK2	Spleen
UBE3A	Lymphnode		XM_005642455.1	0.920113	PREDICTED:_Canis_lupus_familiaris_POM121_transmembrane_nucleoporin-like_2_(POM121L2),_mRNA	POM121L2	Pancreas
NEDD8	Brain		XM_005638511.1	0.919472	PREDICTED:_Canis_lupus_familiaris_thyroid_hormone_receptor_interactor_4_(TRIP4),_transcript_variant_X2,_mRNA	TRIP4	Lung
CCT4	Lymphnode		XR_001317179.1	0.919293	PREDICTED:_Canis_lupus_familiaris_uncharacterized_LOC106559435_(LOC106559435),_ncRNA	LOC106559435	#N/A
KMT2E	Lymphnode		XM_846618.4	0.918951	PREDICTED:_Canis_lupus_familiaris_nudix_(nucleoside_diphosphate_linked_moiety_X)-type_motif_8_(NUDT8),_mRNA	NUDT8	Heart
LOC608455	Heart		NR_128855.1	0.918519	Canis_lupus_familiaris_microRNA_8890_(MIR8890),_microRNA	MIR8890	#N/A
LOC480934	Brain		XM_845109.4	0.917745	PREDICTED:_Canis_lupus_familiaris_chromosome_15_open_reading_frame,_human_C1orf109_(C15H1orf109),_mRNA	C15H1orf109	Pancreas
TTC3	Brain		XM_843990.4	0.914603	PREDICTED:_Canis_lupus_familiaris_Sin3A-associated_protein,_30kDa_(SAP30),_mRNA	SAP30	Lymphnode
C8H14orf166	Spleen		XR_293707.2	0.914286	PREDICTED:_Canis_lupus_familiaris_uncharacterized_LOC102153718_(LOC102153718),_ncRNA	LOC102153718	#N/A
VCP	Skel_muscle		XM_541681.5	0.911765	PREDICTED:_Canis_lupus_familiaris_succinate_dehydrogenase_complex_assembly_factor_1_(SDHAF1),_mRNA	SDHAF1	Skel_muscle
RNF141	Brain		XM_014116148.1	0.911688	PREDICTED:_Canis_lupus_familiaris_GSK3B_interacting_protein_(GSKIP),_transcript_variant_X4,_mRNA	GSKIP	Spleen
TMEM178A	Brain		XM_548098.5	0.909525	PREDICTED:_Canis_lupus_familiaris_FK506_binding_protein_10,_65_kDa_(FKBP10),_mRNA	FKBP10	Skel_muscle
GSTA4	Brain		NM_001313874.1	0.906921	Canis_lupus_familiaris_neurotensin_(NTS),_mRNA	NTS	Jejunum
DLA-12///DLA-64///DLA88	Lymphnode		NM_001252286.1	0.906417	Canis_lupus_familiaris_ribosomal_protein_S27_(RPS27),_mRNA	RPS27	Lymphnode
WLS	Lung		XM_539771.4	0.90621	PREDICTED:_Canis_lupus_familiaris_meiotic_nuclear_divisions_1_(MND1),_transcript_variant_X2,_mRNA	MND1	Lymphnode
LOC612523	Brain		XM_014115057.1	0.904738	PREDICTED:_Canis_lupus_familiaris_crumbs_family_member_1,_photoreceptor_morphogenesis_associated_(CRB1),_transcript_variant_X3,_mRNA	CRB1	Brain
ANKRA2	Brain		XM_003432577.3	0.902742	PREDICTED:_Canis_lupus_familiaris_Ets2_repressor_factor_(ERF),_mRNA	ERF	#N/A
ARL6IP5	Heart		XM_014118857.1	0.89973	PREDICTED:_Canis_lupus_familiaris_maestro_heat-like_repeat_family_member_5_(LOC475111),_transcript_variant_X2,_mRNA	LOC475111	Kidney
EIF4G3	Brain		XM_846661.4	0.898749	PREDICTED:_Canis_lupus_familiaris_nicotinate_phosphoribosyltransferase_(NAPRT),_mRNA	NAPRT	Jejunum
RBFOX2	Brain		XM_542080.5	0.898188	PREDICTED:_Canis_lupus_familiaris_peptidylprolyl_cis/trans_isomerase,_NIMA-interacting_1_(PIN1),_mRNA	PIN1	Brain
RPS27L	Pancreas		XR_001315642.1	0.898008	PREDICTED:_Canis_lupus_familiaris_uncharacterized_LOC102156240_(LOC102156240),_transcript_variant_X3,_ncRNA	LOC102156240	#N/A
RNASEH2B	Spleen		XR_292074.2	0.897755	PREDICTED:_Canis_lupus_familiaris_uncharacterized_LOC102155584_(LOC102155584),_transcript_variant_X2,_ncRNA	LOC102155584	#N/A
SUMO1	Spleen		XR_291212.2	0.897338	PREDICTED:_Canis_lupus_familiaris_uncharacterized_LOC102153337_(LOC102153337),_transcript_variant_X1,_ncRNA	LOC102153337	#N/A
VEGFB	Heart		XM_005621177.2	0.896666	PREDICTED:_Canis_lupus_familiaris_SMAD_specific_E3_ubiquitin_protein_ligase_1_(SMURF1),_partial_mRNA	SMURF1	Heart
GNL3L	Brain		XM_845993.4	0.895929	PREDICTED:_Canis_lupus_familiaris_G-2_and_S-phase_expressed_1_(GTSE1),_mRNA	GTSE1	Lymphnode
CAPNS1	Lung		XM_005640595.2	0.895069	PREDICTED:_Canis_lupus_familiaris_parathyroid_hormone_2_receptor_(PTH2R),_mRNA	PTH2R	Skel_muscle
NDUFS5	Skel_muscle		XM_014115083.1	0.893032	PREDICTED:_Canis_lupus_familiaris_activating_transcription_factor_3_(ATF3),_transcript_variant_X3,_mRNA	ATF3	Skel_muscle
PRPF19	Brain		XM_541188.5	0.889034	PREDICTED:_Canis_lupus_familiaris_PARK2_co-regulated_(PACRG),_mRNA	PACRG	Brain
MAP2K1	Brain		XM_005624204.2	0.888717	PREDICTED:_Canis_lupus_familiaris_reprimo-like_(RPRML),_mRNA	RPRML	#N/A
NDUFS4	Heart		XM_543478.5	0.888609	PREDICTED:_Canis_lupus_familiaris_mitochondrial_fission_process_1_(MTFP1),_mRNA	MTFP1	Liver
PSMB1	Heart		XM_003433511.2	0.887809	PREDICTED:_Canis_lupus_familiaris_keratin_5,_type_II_(KRT5),_mRNA	KRT5	#N/A
TKT	Lymphnode		XM_847563.4	0.887006	PREDICTED:_Canis_lupus_familiaris_mediator_complex_subunit_19_(MED19),_mRNA	MED19	Lymphnode
TPM1	Jejunum		XR_293844.2	0.88668	PREDICTED:_Canis_lupus_familiaris_uncharacterized_LOC102157314_(LOC102157314),_ncRNA	LOC102157314	#N/A
NISCH	Brain		XM_014121780.1	0.885818	PREDICTED:_Canis_lupus_familiaris_N-acetyltransferase_6_(GCN5-related)_(NAT6),_mRNA	NAT6	Spleen
S100A10	Lung		XM_005624517.2	0.885522	PREDICTED:_Canis_lupus_familiaris_keratin-associated_protein_1-3-like_(LOC102151404),_mRNA	LOC102151404	#N/A
UBXN1	Skel_muscle		XM_014119272.1	0.884553	PREDICTED:_Canis_lupus_familiaris_uncharacterized_LOC106559735_(LOC106559735),_mRNA	LOC106559735	#N/A
ARPC1A	Jejunum		XR_293189.2	0.883838	PREDICTED:_Canis_lupus_familiaris_uncharacterized_LOC102152320_(LOC102152320),_ncRNA	LOC102152320	#N/A
PRDX3	Heart		XM_005641276.1	0.883214	PREDICTED:_Canis_lupus_familiaris_cyclin-dependent_kinase_16_(CDK16),_transcript_variant_X4,_mRNA	CDK16	Heart
ABLIM1	Heart		XM_005620176.2	0.882679	PREDICTED:_Canis_lupus_familiaris_myosin_phosphatase_Rho_interacting_protein_(MPRIP),_mRNA	MPRIP	Heart
LOC607890///LOC607327///LOC475815	Kidney		XM_534355.5	0.882181	PREDICTED:_Canis_lupus_familiaris_proliferating_cell_nuclear_antigen_(PCNA),_mRNA	PCNA	Lymphnode
PSMB5	Liver		XM_005626527.2	0.881351	PREDICTED:_Canis_lupus_familiaris_sosondowah_ankyrin_repeat_domain_family_member_A_(SOWAHA),_mRNA	SOWAHA	#N/A
FBXW11	Brain		XM_547000.5	0.877712	PREDICTED:_Canis_lupus_familiaris_trinucleotide_repeat_containing_18_(TNRC18),_mRNA	TNRC18	Kidney
SYBU	Brain		XM_005621692.2	0.877637	PREDICTED:_Canis_lupus_familiaris_NME/NM23_nucleoside_diphosphate_kinase_3_(NME3),_mRNA	NME3	Kidney
TAX1BP1	Lung		XM_005631145.1	0.877535	PREDICTED:_Canis_lupus_familiaris_eukaryotic_translation_initiation_factor_3,_subunit_M_(EIF3M),_transcript_variant_X1,_mRNA	EIF3M	Lymphnode
DYNC1I1	Brain		XM_005621660.2	0.877398	PREDICTED:_Canis_lupus_familiaris_kringle_containing_transmembrane_protein_2_(KREMEN2),_mRNA	KREMEN2	Skel_muscle
GPR37	Brain		XR_296752.2	0.877047	PREDICTED:_Canis_lupus_familiaris_uncharacterized_LOC102157126_(LOC102157126),_ncRNA	LOC102157126	#N/A
TRMT112	Lymphnode		XM_536986.5	0.876636	PREDICTED:_Canis_lupus_familiaris_rogdi_homolog_(ROGDI),_mRNA	ROGDI	Kidney
ACSL3	Brain		XR_292315.2	0.876443	PREDICTED:_Canis_lupus_familiaris_uncharacterized_LOC102151742_(LOC102151742),_ncRNA	LOC102151742	#N/A
EIF3A	Pancreas		XR_001316477.1	0.875	PREDICTED:_Canis_lupus_familiaris_uncharacterized_LOC106558975_(LOC106558975),_ncRNA	LOC106558975	#N/A
SSR4	Pancreas		XM_548443.5	0.874751	PREDICTED:_Canis_lupus_familiaris_nuclear_apoptosis_inducing_factor_1_(NAIF1),_mRNA	NAIF1	Skel_muscle
CCND2	Brain		XM_549379.3	0.873313	PREDICTED:_Canis_lupus_familiaris_cOR7R1_olfactory_receptor_family_7_subfamily_R-like_(COR7R1),_mRNA	COR7R1	Skel_muscle
TMBIM4	Kidney		XM_003639141.2	0.873129	PREDICTED:_Canis_lupus_familiaris_RAB_interacting_factor_(RABIF),_mRNA	RABIF	Pancreas
CAPRIN1	Brain		XM_543524.5	0.872913	PREDICTED:_Canis_lupus_familiaris_ureidopropionase,_beta_(UPB1),_mRNA	UPB1	Liver
MSMO1	Liver		NM_001313783.1	0.870634	Canis_lupus_familiaris_ribosomal_protein_S11_(RPS11),_mRNA	RPS11	Lymphnode
PPP2R1A	Brain		XM_538149.4	0.870251	PREDICTED:_Canis_lupus_familiaris_WD_repeat_domain_44_(WDR44),_mRNA	WDR44	Skel_muscle
PSMD14	Brain		XM_014111220.1	0.868579	PREDICTED:_Canis_lupus_familiaris_ELK4,_ETS-domain_protein_(SRF_accessory_protein_1)_(ELK4),_mRNA	ELK4	Jejunum
NDUFC1	Skel_muscle		XM_541736.5	0.86779	PREDICTED:_Canis_lupus_familiaris_minichromosome_maintenance_complex_component_2_(MCM2),_mRNA	MCM2	Lymphnode
VPS35	Brain		XM_847763.4	0.867769	PREDICTED:_Canis_lupus_familiaris_S100_calcium_binding_protein_P_(S100P),_mRNA	S100P	Lung
CHCHD2	Kidney		XM_014110456.1	0.866684	PREDICTED:_Canis_lupus_familiaris_WD_repeat_domain_49_(WDR49),_mRNA	WDR49	Skel_muscle
SDHB	Heart		XR_295314.2	0.866463	PREDICTED:_Canis_lupus_familiaris_uncharacterized_LOC102154000_(LOC102154000),_ncRNA	LOC102154000	#N/A
EEF2	Pancreas		XM_005631620.2	0.865903	PREDICTED:_Canis_lupus_familiaris_metastasis_associated_1_family,_member_2_(MTA2),_transcript_variant_X2,_mRNA	MTA2	Lymphnode
PTP4A1	Liver		XM_005621297.1	0.865632	PREDICTED:_Canis_lupus_familiaris_nudE_neurodevelopment_protein_1_(NDE1),_transcript_variant_X1,_mRNA	NDE1	Lymphnode
LYSMD2	Brain		XR_293517.2	0.861979	PREDICTED:_Canis_lupus_familiaris_Rho_guanine_nucleotide_exchange_factor_(GEF)_39_(ARHGEF39),_transcript_variant_X2,_misc_RNA	ARHGEF39	Lymphnode
LOC606868///SSR3	Pancreas		XR_295251.2	0.861749	PREDICTED:_Canis_lupus_familiaris_uncharacterized_LOC102151658_(LOC102151658),_ncRNA	LOC102151658	#N/A
SNRPB	Lymphnode		XM_003639357.3	0.85743	PREDICTED:_Canis_lupus_familiaris_Ras-related_GTP_binding_A_(RRAGA),_mRNA	RRAGA	Brain
LOC608667///ATP5G2	Skel_muscle		XR_001317188.1	0.856838	PREDICTED:_Canis_lupus_familiaris_uncharacterized_LOC106559438_(LOC106559438),_ncRNA	LOC106559438	#N/A
ATP6V0A1	Brain		XM_005619256.1	0.856345	PREDICTED:_Canis_lupus_familiaris_T-cell_immunoglobulin_and_mucin_domain_containing_4_(TIMD4),_mRNA	TIMD4	Spleen
STK39	Brain		XM_844430.3	0.856069	PREDICTED:_Canis_lupus_familiaris_chromosome_2_open_reading_frame,_human_C1orf158_(C2H1orf158),_mRNA	C2H1orf158	Pancreas
ASAH1	Lung		XM_014111149.1	0.854851	PREDICTED:_Canis_lupus_familiaris_solute_carrier_family_30,_member_10_(SLC30A10),_mRNA	SLC30A10	Liver
NDEL1	Brain		XR_296270.1	0.851824	PREDICTED:_Canis_lupus_familiaris_uncharacterized_LOC102154454_(LOC102154454),_ncRNA	LOC102154454	#N/A
JAK1	Lymphnode		XM_005640394.1	0.850157	PREDICTED:_Canis_lupus_familiaris_basic_proline-rich_protein-like_(LOC102151535),_mRNA	LOC102151535	#N/A
LOC481991	Lymphnode		XM_532256.5	0.849087	PREDICTED:_Canis_lupus_familiaris_CD164_molecule,_sialomucin_(CD164),_transcript_variant_X1,_mRNA	CD164	Pancreas
UBE2N	Lymphnode		XM_534236.5	0.847431	PREDICTED:_Canis_lupus_familiaris_dynein,_cytoplasmic_1,_light_intermediate_chain_1_(DYNC1LI1),_mRNA	DYNC1LI1	Jejunum
LGALS8	Liver		XM_541872.4	0.844398	PREDICTED:_Canis_lupus_familiaris_mitogen-activated_protein_kinase-activated_protein_kinase_3_(MAPKAPK3),_mRNA	MAPKAPK3	Skel_muscle
MRPL3	Skel_muscle		XM_536063.5	0.8437	PREDICTED:_Canis_lupus_familiaris_ribosomal_protein_L37a_(RPL37A),_partial_mRNA	RPL37A	#N/A
CCT4	Lymphnode		XR_295481.2	0.842795	PREDICTED:_Canis_lupus_familiaris_uncharacterized_LOC102152517_(LOC102152517),_ncRNA	LOC102152517	#N/A
RHOA	Lung		XR_292782.1	0.842451	PREDICTED:_Canis_lupus_familiaris_uncharacterized_LOC102152974_(LOC102152974),_transcript_variant_X1,_ncRNA	LOC102152974	#N/A
ANXA11	Heart		XM_014122791.1	0.841556	PREDICTED:_Canis_lupus_familiaris_dynein_heavy_chain_domain_1_(DNHD1),_mRNA	DNHD1	Jejunum
SON	Lung		XM_014121327.1	0.840523	PREDICTED:_Canis_lupus_familiaris_solute_carrier_family_43,_member_3_(SLC43A3),_mRNA	SLC43A3	Lung
HNRNPR	Lymphnode		XM_014116912.1	0.838124	PREDICTED:_Canis_lupus_familiaris_cysteine-rich_tail_protein_1_(CYSRT1),_mRNA	CYSRT1	Skel_muscle
MRPL18	Brain		XM_005626217.1	0.836683	PREDICTED:_Canis_lupus_familiaris_v-maf_avian_musculoaponeurotic_fibrosarcoma_oncogene_homolog_F_(MAFF),_mRNA	MAFF	Pancreas
UBXN4	Kidney		NM_001002940.1	0.833148	Canis_lupus_familiaris_phospholipase_A2,_group_XV_(PLA2G15),_mRNA	PLA2G15	Skel_muscle
ZFR	Brain		XM_005636540.2	0.832936	PREDICTED:_Canis_lupus_familiaris_zinc_finger,_DHHC-type_containing_8_(ZDHHC8),_transcript_variant_X1,_mRNA	ZDHHC8	Pancreas
MCEE	Kidney		XM_005620597.2	0.832608	PREDICTED:_Canis_lupus_familiaris_nucleolar_protein_9_(NOL9),_mRNA	NOL9	Lymphnode
PRKCB	Brain		XM_539246.5	0.831694	PREDICTED:_Canis_lupus_familiaris_GUF1_homolog,_GTPase_(GUF1),_mRNA	GUF1	Skel_muscle
NDUFA7	Heart		XM_005638820.1	0.831169	PREDICTED:_Canis_lupus_familiaris_keratin_associated_protein_11-1_(KRTAP11-1),_mRNA	KRTAP11-1	#N/A
RNF146	Brain		XM_535051.5	0.827943	PREDICTED:_Canis_lupus_familiaris_family_with_sequence_similarity_175,_member_B_(FAM175B),_mRNA	FAM175B	Skel_muscle
CD47	Lymphnode		XM_845305.4	0.827097	PREDICTED:_Canis_lupus_familiaris_cyclin_B1_(CCNB1),_mRNA	CCNB1	#N/A
VPS35	Brain		XM_005642446.1	0.826055	PREDICTED:_Canis_lupus_familiaris_T-complex_protein_11_X-linked_protein_2_(LOC609833),_mRNA	LOC609833	Pancreas
YWHAE	Brain		XM_005629089.2	0.825697	PREDICTED:_Canis_lupus_familiaris_transmembrane_protein_53_(TMEM53),_mRNA	TMEM53	Liver
CNOT7	Brain		XM_005633958.2	0.823111	PREDICTED:_Canis_lupus_familiaris_dachshund_family_transcription_factor_1_(DACH1),_mRNA	DACH1	Kidney
MAT2A	Pancreas		NR_049352.1	0.822581	Canis_lupus_familiaris_microRNA_181a-1_(MIR181A-1),_microRNA	MIR181A-1	#N/A
SCG2	Brain		XM_549371.6	0.822362	PREDICTED:_Canis_lupus_familiaris_plexin_A3_(PLXNA3),_mRNA	PLXNA3	Skel_muscle
NRGN	Brain		XR_001315652.1	0.82183	PREDICTED:_Canis_lupus_familiaris_uncharacterized_LOC102155240_(LOC102155240),_ncRNA	LOC102155240	#N/A
PPAP2B	Heart		XM_014117951.1	0.821633	PREDICTED:_Canis_lupus_familiaris_uncharacterized_LOC106559507_(LOC106559507),_transcript_variant_X1,_mRNA	LOC106559507	#N/A
UBAC1	Skel_muscle		XM_548989.5	0.819945	PREDICTED:_Canis_lupus_familiaris_proprotein_convertase_subtilisin/kexin_type_1_inhibitor_(PCSK1N),_mRNA	PCSK1N	Brain
FAM107A	Brain		XR_001315548.1	0.819512	PREDICTED:_Canis_lupus_familiaris_uncharacterized_LOC106558426_(LOC106558426),_ncRNA	LOC106558426	#N/A
RPS13///LOC480235	Lymphnode		XR_292130.1	0.818136	PREDICTED:_Canis_lupus_familiaris_uncharacterized_LOC102151185_(LOC102151185),_ncRNA	LOC102151185	#N/A
LOC607429///CDC42	Lymphnode		XM_003432258.2	0.818004	PREDICTED:_Canis_lupus_familiaris_trichohyalin-like_1_(TCHHL1),_mRNA	TCHHL1	#N/A
COPS4	Heart		NM_001313773.1	0.815848	Canis_lupus_familiaris_retinitis_pigmentosa_GTPase_regulator_interacting_protein_1_(RPGRIP1),_mRNA	RPGRIP1	Spleen
GARS	Pancreas		XM_003639909.3	0.815488	PREDICTED:_Canis_lupus_familiaris_actin_related_protein_2/3_complex,_subunit_3,_21kDa_(ARPC3),_transcript_variant_X2,_mRNA	ARPC3	Lymphnode
SARS	Brain		XM_005630074.1	0.813893	PREDICTED:_Canis_lupus_familiaris_interleukin_1,_beta_(IL1B),_transcript_variant_X1,_mRNA	IL1B	Pancreas
TBCB	Brain		XR_001315639.1	0.813333	PREDICTED:_Canis_lupus_familiaris_uncharacterized_LOC106558480_(LOC106558480),_ncRNA	LOC106558480	#N/A
NTRK2	Brain		XM_844845.4	0.810923	PREDICTED:_Canis_lupus_familiaris_fibroblast_growth_factor_9_(FGF9),_mRNA	FGF9	Kidney
HIBADH	Kidney		XM_548361.5	0.810357	PREDICTED:_Canis_lupus_familiaris_suppressor_APC_domain_containing_2_(SAPCD2),_transcript_variant_X1,_mRNA	SAPCD2	Spleen
SH3BGRL3	Spleen		XM_005639814.2	0.808335	PREDICTED:_Canis_lupus_familiaris_mannan-binding_lectin_serine_peptidase_1_(C4/C2_activating_component_of_Ra-reactive_factor)_(MASP1),_transcript_variant_X1,_mRNA	MASP1	Liver
PRDX1///LOC475156	Liver		NM_001293060.1	0.807194	Canis_lupus_familiaris_neuropeptide_VF_precursor_(NPVF),_mRNA	NPVF	#N/A
DLD	Heart		XM_544407.5	0.806969	PREDICTED:_Canis_lupus_familiaris_TOX_high_mobility_group_box_family_member_3_(TOX3),_mRNA	TOX3	Kidney
PAM	Heart		XM_014106895.1	0.805812	PREDICTED:_Canis_lupus_familiaris_uncharacterized_LOC100683453_(LOC100683453),_mRNA	LOC100683453	#N/A
AARS	Brain		XM_014109849.1	0.805288	PREDICTED:_Canis_lupus_familiaris_actin_cytoskeleton-regulatory_complex_protein_pan1-like_(LOC106558105),_mRNA	LOC106558105	#N/A
PSMA4	Kidney		XM_014121825.1	0.804749	PREDICTED:_Canis_lupus_familiaris_ribosomal_protein_L36_(RPL36),_mRNA	RPL36	Lymphnode
UBA1	Brain		XM_014115675.1	0.804012	PREDICTED:_Canis_lupus_familiaris_60S_ribosomal_protein_L3-like_(LOC100687714),_mRNA	LOC100687714	#N/A
PGRMC1	Kidney		XM_005622593.1	0.803995	PREDICTED:_Canis_lupus_familiaris_v-akt_murine_thymoma_viral_oncogene_homolog_3_(AKT3),_transcript_variant_X4,_mRNA	AKT3	Brain
MACF1	Lung		XR_296988.2	0.802817	PREDICTED:_Canis_lupus_familiaris_uncharacterized_LOC102153596_(LOC102153596),_ncRNA	LOC102153596	#N/A
C24H20orf24	Brain		XM_539128.5	0.800642	PREDICTED:_Canis_lupus_familiaris_thyrotropin-releasing_hormone_receptor_(TRHR),_mRNA	TRHR	Lung
DNAJC19	Heart		XM_014116608.1	0.79994	PREDICTED:_Canis_lupus_familiaris_chromosome_9_open_reading_frame,_human_C17orf96_(C9H17orf96),_mRNA	C9H17orf96	Liver
ARID4B	Lymphnode		XR_001314318.1	0.798619	PREDICTED:_Canis_lupus_familiaris_uncharacterized_LOC106557651_(LOC106557651),_ncRNA	LOC106557651	#N/A
TBCB	Brain		XR_001317375.1	0.798236	PREDICTED:_Canis_lupus_familiaris_uncharacterized_LOC106559539_(LOC106559539),_ncRNA	LOC106559539	#N/A
MOBP	Brain		NM_001003009.2	0.79755	Canis_lupus_familiaris_thyroid_peroxidase_(TPO),_mRNA	TPO	Pancreas
FYN	Brain		XM_533665.5	0.797512	PREDICTED:_Canis_lupus_familiaris_SH3KBP1_binding_protein_1_(SHKBP1),_mRNA	SHKBP1	Lymphnode
DAD1	Pancreas		XR_001315726.1	0.797395	PREDICTED:_Canis_lupus_familiaris_uncharacterized_LOC102157106_(LOC102157106),_ncRNA	LOC102157106	#N/A
MMADHC	Pancreas		XM_005616443.2	0.796231	PREDICTED:_Canis_lupus_familiaris_protein_phosphatase,_Mg2+/Mn2+_dependent,_1N_(putative)_(PPM1N),_mRNA	PPM1N	Pancreas
HNRNPU	Brain		XR_001314864.1	0.795384	PREDICTED:_Canis_lupus_familiaris_phosphatidylserine_synthase_1_(PTDSS1),_transcript_variant_X3,_misc_RNA	PTDSS1	Heart
NDUFS7	Heart		XM_533666.5	0.79521	PREDICTED:_Canis_lupus_familiaris_biliverdin_reductase_B_(BLVRB),_mRNA	BLVRB	Spleen
LOC607207///LOC485516///LOC481024///LOC480193///LOC475164	Lung		XM_014120000.1	0.794702	PREDICTED:_Canis_lupus_familiaris_sarcoglycan,_zeta_(SGCZ),_mRNA	SGCZ	Brain
SLIRP	Heart		XM_005639670.2	0.792875	PREDICTED:_Canis_lupus_familiaris_carboxymethylenebutenolidase_homolog_(Pseudomonas)_(CMBL),_transcript_variant_X3,_mRNA	CMBL	Liver
GPX1	Spleen		XM_544457.2	0.791971	PREDICTED:_Canis_lupus_familiaris_RAB42,_member_RAS_oncogene_family_(RAB42),_mRNA	RAB42	Skel_muscle
LOC476882	Skel_muscle		XR_292080.2	0.791429	PREDICTED:_Canis_lupus_familiaris_uncharacterized_LOC102152044_(LOC102152044),_ncRNA	LOC102152044	#N/A
TMEM70	Heart		XR_001317124.1	0.790541	PREDICTED:_Canis_lupus_familiaris_uncharacterized_LOC106559407_(LOC106559407),_ncRNA	LOC106559407	#N/A
ADH5///LOC474946	Kidney		NR_128781.1	0.79021	Canis_lupus_familiaris_microRNA_8835_(MIR8835),_microRNA	MIR8835	#N/A
DMXL2	Brain		XM_014113309.1	0.789702	PREDICTED:_Canis_lupus_familiaris_pseudouridylate_synthase_3_(PUS3),_transcript_variant_X1,_mRNA	PUS3	Lymphnode
TECR	Skel_muscle		XM_534044.5	0.786802	PREDICTED:_Canis_lupus_familiaris_eukaryotic_translation_initiation_factor_3,_subunit_F_(EIF3F),_mRNA	EIF3F	Skel_muscle
ATP5J	Heart		NM_001251949.1	0.785827	Canis_lupus_familiaris_prefoldin_subunit_5_(PFDN5),_mRNA	PFDN5	Kidney
SCARB2	Pancreas		XR_001316579.1	0.784466	PREDICTED:_Canis_lupus_familiaris_uncharacterized_LOC102152496_(LOC102152496),_ncRNA	LOC102152496	#N/A
ATP6V0D1	Brain		XM_849485.4	0.783537	PREDICTED:_Canis_lupus_familiaris_family_with_sequence_similarity_209,_member_B_(FAM209B),_mRNA	FAM209B	Jejunum
CAP2	Skel_muscle		XM_536899.5	0.78318	PREDICTED:_Canis_lupus_familiaris_myosin_light_chain,_phosphorylatable,_fast_skeletal_muscle_(MYLPF),_mRNA	MYLPF	Skel_muscle
PPA1	Jejunum		XR_294430.1	0.782092	PREDICTED:_Canis_lupus_familiaris_uncharacterized_LOC102154309_(LOC102154309),_ncRNA	LOC102154309	#N/A
LSM6	Lymphnode		XM_534866.5	0.781301	PREDICTED:_Canis_lupus_familiaris_cytidine_monophosphate_N-acetylneuraminic_acid_synthetase_(CMAS),_mRNA	CMAS	Brain
LOC612146///LOC480276///LOC479033///LOC477935///RPS4X	Pancreas		XM_532876.4	0.781058	PREDICTED:_Canis_lupus_familiaris_protein_disulfide_isomerase_family_A,_member_6_(PDIA6),_mRNA	PDIA6	Pancreas
MCEE	Kidney		XM_014117114.1	0.780461	PREDICTED:_Canis_lupus_familiaris_LEM_domain_containing_3_(LEMD3),_mRNA	LEMD3	Brain
NCL	Lymphnode		NR_049279.1	0.779661	Canis_lupus_familiaris_microRNA_17_(MIR17),_microRNA	MIR17	#N/A
ZMAT2	Brain		XM_848757.4	0.779487	PREDICTED:_Canis_lupus_familiaris_mitochondrial_assembly_of_ribosomal_large_subunit_1_(MALSU1),_mRNA	MALSU1	Skel_muscle
NDUFA9	Heart		XM_005630391.1	0.778454	PREDICTED:_Canis_lupus_familiaris_dual_specificity_phosphatase_2_(DUSP2),_mRNA	DUSP2	#N/A
LOC480193	Jejunum		XR_292296.2	0.777339	PREDICTED:_Canis_lupus_familiaris_uncharacterized_LOC102154996_(LOC102154996),_ncRNA	LOC102154996	#N/A
PIK3R1	Brain		XM_536465.5	0.777262	PREDICTED:_Canis_lupus_familiaris_synaptopodin_(SYNPO),_mRNA	SYNPO	Skel_muscle
TXNDC15	Brain		XR_001317645.1	0.775808	PREDICTED:_Canis_lupus_familiaris_uncharacterized_LOC106559681_(LOC106559681),_ncRNA	LOC106559681	#N/A
MICU2	Kidney		XM_005624380.2	0.7756	PREDICTED:_Canis_lupus_familiaris_coiled-coil_domain_containing_103_(CCDC103),_transcript_variant_X3,_mRNA	CCDC103	Lung
CXCL14	Brain		XM_003433530.3	0.772384	PREDICTED:_Canis_lupus_familiaris_olfactory_receptor_6C3-like_(LOC100682606),_partial_mRNA	LOC100682606	#N/A
ZCRB1	Brain		NR_049275.1	0.77193	Canis_lupus_familiaris_microRNA_139_(MIR139),_microRNA	MIR139	#N/A
RPS20	Lymphnode		XM_014116549.1	0.771462	PREDICTED:_Canis_lupus_familiaris_chromosome_1_open_reading_frame,_human_C19orf73_(C1H19orf73),_mRNA	C1H19orf73	#N/A
BECN1	Brain		XR_001314503.1	0.770601	PREDICTED:_Canis_lupus_familiaris_uncharacterized_LOC106557775_(LOC106557775),_ncRNA	LOC106557775	#N/A
EIF3G	Lymphnode		XM_849186.3	0.769196	PREDICTED:_Canis_lupus_familiaris_dual_specificity_phosphatase_8_(DUSP8),_mRNA	DUSP8	Brain
DYNC1LI2	Brain		XM_005632466.2	0.766887	PREDICTED:_Canis_lupus_familiaris_ribosomal_protein_L29_(RPL29),_mRNA	RPL29	#N/A
SST	Brain		XM_539574.5	0.766642	PREDICTED:_Canis_lupus_familiaris_ZFP69_zinc_finger_protein_B_(ZFP69B),_mRNA	ZFP69B	Brain
LOC480221	Kidney		XM_014117619.1	0.766514	PREDICTED:_Canis_lupus_familiaris_zinc_finger_protein_354B_(ZNF354B),_transcript_variant_X12,_mRNA	ZNF354B	Skel_muscle
EIF3F	Skel_muscle		XM_014121827.1	0.766249	PREDICTED:_Canis_lupus_familiaris_protein_tyrosine_phosphatase,_receptor_type,_S_(PTPRS),_mRNA	PTPRS	Brain
GDE1	Brain		XM_546756.5	0.766209	PREDICTED:_Canis_lupus_familiaris_ERBB_receptor_feedback_inhibitor_1_(ERRFI1),_mRNA	ERRFI1	Kidney
TMEM59L	Brain		XR_001315345.1	0.764415	PREDICTED:_Canis_lupus_familiaris_uncharacterized_LOC102155817_(LOC102155817),_transcript_variant_X3,_ncRNA	LOC102155817	#N/A
NDUFA4	Heart		XR_291957.1	0.763214	PREDICTED:_Canis_lupus_familiaris_uncharacterized_LOC102151819_(LOC102151819),_transcript_variant_X1,_ncRNA	LOC102151819	#N/A
RBBP7	Lymphnode		XM_005637221.2	0.762733	PREDICTED:_Canis_lupus_familiaris_parathymosin_(PTMS),_mRNA	PTMS	Liver
GOT2	Skel_muscle		XM_014121545.1	0.762715	PREDICTED:_Canis_lupus_familiaris_PDZ_domain_containing_ring_finger_3_(PDZRN3),_mRNA	PDZRN3	#N/A
CTSF	Kidney		XM_014109397.1	0.762472	PREDICTED:_Canis_lupus_familiaris_basic_proline-rich_protein-like_(LOC102155556),_mRNA	LOC102155556	#N/A
NUTF2	Skel_muscle		NR_049354.1	0.761905	Canis_lupus_familiaris_microRNA_342_(MIR342),_microRNA	MIR342	#N/A
ELAVL4	Brain		XM_005625760.2	0.759913	PREDICTED:_Canis_lupus_familiaris_leucine_zipper,_down-regulated_in_cancer_1-like_(LDOC1L),_mRNA	LDOC1L	Pancreas
U2AF1	Lymphnode		NR_049280.1	0.758621	Canis_lupus_familiaris_microRNA_19a_(MIR19A),_microRNA	MIR19A	#N/A
TAGLN3	Brain		XM_539055.5	0.756637	PREDICTED:_Canis_lupus_familiaris_PR_domain_containing_13_(PRDM13),_mRNA	PRDM13	#N/A
LOC612779///H3F3A	Lung		XM_014118255.1	0.75508	PREDICTED:_Canis_lupus_familiaris_collagen,_type_IX,_alpha_1_(COL9A1),_mRNA	COL9A1	Pancreas
LOC612644	Heart		XM_014108783.1	0.753846	PREDICTED:_Canis_lupus_familiaris_phosphatidic_acid_phosphatase_type_2_domain_containing_1A_(PPAPDC1A),_mRNA	PPAPDC1A	Brain
NDUFS3	Skel_muscle		XM_543652.2	0.753769	PREDICTED:_Canis_lupus_familiaris_keratin_84,_type_II_(KRT84),_mRNA	KRT84	#N/A
SORL1	Brain		NM_001253741.1	0.753123	Canis_lupus_familiaris_keratin_14_(KRT14),_mRNA	KRT14	#N/A
WBSCR22	Jejunum		XM_003639053.3	0.752852	PREDICTED:_Canis_lupus_familiaris_ISG15_ubiquitin-like_modifier_(ISG15),_mRNA	ISG15	Jejunum
PRPF8	Lymphnode		XM_545973.5	0.75253	PREDICTED:_Canis_lupus_familiaris_superoxide_dismutase_3,_extracellular_(SOD3),_mRNA	SOD3	Liver
PRDX5	Heart		XM_005638837.2	0.750959	PREDICTED:_Canis_lupus_familiaris_oligodendrocyte_lineage_transcription_factor_2_(OLIG2),_mRNA	OLIG2	#N/A
LOC609041///LOC608960///SERF2	Skel_muscle		XM_847707.3	0.750725	PREDICTED:_Canis_lupus_familiaris_forkhead_box_D2_(FOXD2),_mRNA	FOXD2	Pancreas
LOC612942	Brain		XM_005618017.1	0.750637	PREDICTED:_Canis_lupus_familiaris_leucine_rich_repeat_containing_38_(LRRC38),_mRNA	LRRC38	Skel_muscle
PPP3CA	Brain		XM_014118252.1	0.749815	PREDICTED:_Canis_lupus_familiaris_runt-related_transcription_factor_2_(RUNX2),_mRNA	RUNX2	Pancreas
SPATS2L	Lung		XM_546595.5	0.749477	PREDICTED:_Canis_lupus_familiaris_mannose-P-dolichol_utilization_defect_1_(MPDU1),_mRNA	MPDU1	Jejunum
TP53RK	Skel_muscle		XM_546565.4	0.748804	PREDICTED:_Canis_lupus_familiaris_aryl_hydrocarbon_receptor_interacting_protein-like_1_(AIPL1),_mRNA	AIPL1	Pancreas
MARCKSL1	Brain		XM_005626989.2	0.747122	PREDICTED:_Canis_lupus_familiaris_testis-specific_kinase_1_(TESK1),_mRNA	TESK1	#N/A
LOC612156///LOC612118///LOC611333///LOC610683///LOC610309///LOC610259///LOC610211///LOC610049///LOC609929///LOC608830///LOC608479///LOC607825///LOC607078///LOC606857///LOC492077///LOC491880///LOC490340///LOC490271///LOC489985///LOC489216///LOC488702///LOC488656///LOC488591///LOC488411///LOC487581///LOC487478///LOC486803///LOC486572///LOC485733///LOC483045///LOC482010///LOC480206///LOC479206///LOC…	Skel_muscle		XM_005642062.1	0.746371	PREDICTED:_Canis_lupus_familiaris_solute_carrier_family_25_(mitochondrial_carrier;_adenine_nucleotide_translocator),_member_6_(SLC25A6),_mRNA	SLC25A6	Kidney
PPP2CA	Brain		XM_005637956.2	0.746111	PREDICTED:_Canis_lupus_familiaris_EF-hand_calcium_binding_domain_1_(EFCAB1),_transcript_variant_X2,_mRNA	EFCAB1	Pancreas
ATP6V0B	Brain		XM_533711.5	0.745951	PREDICTED:_Canis_lupus_familiaris_ubiquinol-cytochrome_c_reductase,_Rieske_iron-sulfur_polypeptide_1_(UQCRFS1),_mRNA	UQCRFS1	Heart
RTN3	Liver		NR_049410.1	0.745763	Canis_lupus_familiaris_microRNA_532_(MIR532),_microRNA	MIR532	#N/A
EIF4G3	Brain		XR_001316076.1	0.745218	PREDICTED:_Canis_lupus_familiaris_uncharacterized_LOC106558733_(LOC106558733),_ncRNA	LOC106558733	#N/A
REXO2	Pancreas		XM_014115502.1	0.744295	PREDICTED:_Canis_lupus_familiaris_GATA_binding_protein_6_(GATA6),_mRNA	GATA6	Heart
UBL5	Kidney		XM_546720.4	0.742424	PREDICTED:_Canis_lupus_familiaris_tumor_necrosis_factor_receptor_superfamily,_member_4_(TNFRSF4),_mRNA	TNFRSF4	Lymphnode
ATP6AP1	Brain		XR_293399.2	0.741794	PREDICTED:_Canis_lupus_familiaris_uncharacterized_LOC102151531_(LOC102151531),_transcript_variant_X1,_ncRNA	LOC102151531	#N/A
METTL9	Lung		XM_005640343.1	0.740917	PREDICTED:_Canis_lupus_familiaris_homeobox_D10_(HOXD10),_mRNA	HOXD10	Kidney
TOP2B	Heart		XM_014117061.1	0.740423	PREDICTED:_Canis_lupus_familiaris_zinc_finger_protein_658_(LOC491382),_mRNA	LOC491382	Pancreas
SPARC	Lung		XM_014106267.1	0.740036	PREDICTED:_Canis_lupus_familiaris_deleted_in_lymphocytic_leukemia,_7_(DLEU7),_mRNA	DLEU7	#N/A
KLHDC3	Brain		XM_014116271.1	0.738327	PREDICTED:_Canis_lupus_familiaris_ubiquitin-conjugating_enzyme_E2O_(UBE2O),_mRNA	UBE2O	Spleen
EDF1	Brain		XM_005618526.2	0.738159	PREDICTED:_Canis_lupus_familiaris_leucine_zipper-EF-hand_containing_transmembrane_protein_1_(LETM1),_mRNA	LETM1	Jejunum
LOC480883	Brain		XM_005618035.1	0.737731	PREDICTED:_Canis_lupus_familiaris_erythrocyte_membrane_protein_band_4.1_like_4A_(EPB41L4A),_mRNA	EPB41L4A	#N/A
TMEFF2	Brain		XM_543386.5	0.737651	PREDICTED:_Canis_lupus_familiaris_ORAI_calcium_release-activated_calcium_modulator_1_(ORAI1),_mRNA	ORAI1	Skel_muscle
LOC490297	Lymphnode		XM_014109710.1	0.737647	PREDICTED:_Canis_lupus_familiaris_thrombospondin-type_laminin_G_domain_and_EAR_repeat-containing_protein_(LOC611461),_mRNA	LOC611461	Skel_muscle
LOC479795	Heart		XM_014110071.1	0.737548	PREDICTED:_Canis_lupus_familiaris_collagen_alpha-1(I)_chain-like_(LOC100683502),_mRNA	LOC100683502	#N/A
TERF2IP	Brain		XR_001315002.1	0.737069	PREDICTED:_Canis_lupus_familiaris_uncharacterized_LOC102151271_(LOC102151271),_transcript_variant_X1,_ncRNA	LOC102151271	#N/A
SOD1	Liver		XR_291542.2	0.736788	PREDICTED:_Canis_lupus_familiaris_uncharacterized_LOC102156268_(LOC102156268),_transcript_variant_X1,_ncRNA	LOC102156268	#N/A
KRAS	Brain		XM_014112808.1	0.73676	PREDICTED:_Canis_lupus_familiaris_spectrin_repeat_containing,_nuclear_envelope_1_(SYNE1),_mRNA	SYNE1	Brain
TOMM22	Kidney		XM_014118721.1	0.736194	PREDICTED:_Canis_lupus_familiaris_t-SNARE_domain_containing_1_(TSNARE1),_transcript_variant_X12,_mRNA	TSNARE1	Spleen
DIP2B	Brain		NM_001287023.1	0.735404	Canis_lupus_familiaris_vimentin_(VIM),_mRNA	VIM	Lung
TSC22D3	Lung		XM_014114446.1	0.7354	PREDICTED:_Canis_lupus_familiaris_mesothelin-like_(MSLNL),_mRNA	MSLNL	#N/A
NDUFS2	Heart		XM_014116875.1	0.734392	PREDICTED:_Canis_lupus_familiaris_basic_proline-rich_protein-like_(LOC106559321),_mRNA	LOC106559321	#N/A
SRSF5	Brain		XM_532925.5	0.734166	PREDICTED:_Canis_lupus_familiaris_Yip1_domain_family,_member_4_(YIPF4),_mRNA	YIPF4	Skel_muscle
VIMP	Pancreas		XM_005632866.2	0.733813	PREDICTED:_Canis_lupus_familiaris_chromosome_20_open_reading_frame,_human_C19orf80_(C20H19orf80),_mRNA	C20H19orf80	#N/A
FGF13	Brain		XM_005633246.2	0.732722	PREDICTED:_Canis_lupus_familiaris_serine/arginine_repetitive_matrix_protein_1_(LOC612290),_mRNA	LOC612290	#N/A
CHGB	Brain		XM_014112406.1	0.729711	PREDICTED:_Canis_lupus_familiaris_neuromedin_B_receptor_(NMBR),_mRNA	NMBR	Pancreas
POLE4	Skel_muscle		XM_534405.5	0.728219	PREDICTED:_Canis_lupus_familiaris_NFS1_cysteine_desulfurase_(NFS1),_mRNA	NFS1	Kidney
PDIA6	Pancreas		XM_850014.3	0.727138	PREDICTED:_Canis_lupus_familiaris_solute_carrier_family_26_(anion_exchanger),_member_2_(SLC26A2),_mRNA	SLC26A2	Kidney
FNTA	Kidney		XM_851615.4	0.726871	PREDICTED:_Canis_lupus_familiaris_poly(A)_binding_protein,_cytoplasmic_1_(PABPC1),_mRNA	PABPC1	Lymphnode
LOC607890///LOC475815	Brain		XM_850110.4	0.72657	PREDICTED:_Canis_lupus_familiaris_immediate_early_response_3_interacting_protein_1_(IER3IP1),_mRNA	IER3IP1	Kidney
GDE1	Brain		XM_014107060.1	0.726292	PREDICTED:_Canis_lupus_familiaris_transcription_elongation_factor_B_(SIII),_polypeptide_3_(110kDa,_elongin_A)_(TCEB3),_mRNA	TCEB3	Lymphnode
BCAS2	Heart		XM_546271.5	0.726272	PREDICTED:_Canis_lupus_familiaris_ubiquitin-like_domain_containing_CTD_phosphatase_1_(UBLCP1),_mRNA	UBLCP1	Lymphnode
LONP2	Liver		XM_014110680.1	0.725826	PREDICTED:_Canis_lupus_familiaris_Sp9_transcription_factor_(SP9),_mRNA	SP9	#N/A
DCTN4	Brain		XR_292187.2	0.725562	PREDICTED:_Canis_lupus_familiaris_uncharacterized_LOC102151125_(LOC102151125),_ncRNA	LOC102151125	#N/A
SMARCA5	Brain		XM_546042.4	0.722814	PREDICTED:_Canis_lupus_familiaris_acyl-CoA_thioesterase_12_(ACOT12),_mRNA	ACOT12	Pancreas
ATP6V1F	Brain		XR_296309.1	0.722467	PREDICTED:_Canis_lupus_familiaris_uncharacterized_LOC102155158_(LOC102155158),_ncRNA	LOC102155158	#N/A
HSPB1	Heart		NM_001286963.1	0.722294	Canis_lupus_familiaris_serine_peptidase_inhibitor,_Kunitz_type,_2_(SPINT2),_mRNA	SPINT2	Jejunum
MEF2C	Brain		XM_005620429.2	0.721947	PREDICTED:_Canis_lupus_familiaris_membrane_metallo-endopeptidase-like_1_(MMEL1),_mRNA	MMEL1	Heart
CRYZ	Liver		XM_003435016.4	0.721467	PREDICTED:_Canis_lupus_familiaris_Cdk5_and_Abl_enzyme_substrate_1_(CABLES1),_mRNA	CABLES1	#N/A
CTSB	Kidney		XR_292207.2	0.721286	PREDICTED:_Canis_lupus_familiaris_uncharacterized_LOC102154262_(LOC102154262),_ncRNA	LOC102154262	#N/A
LOC475912///LOC475273	Heart		XR_291923.2	0.721217	PREDICTED:_Canis_lupus_familiaris_syntaxin_18_(STX18),_transcript_variant_X3,_misc_RNA	STX18	Kidney
DST	Heart		XM_005636114.1	0.72089	PREDICTED:_Canis_lupus_familiaris_eukaryotic_translation_initiation_factor_2B,_subunit_1_alpha,_26kDa_(EIF2B1),_mRNA	EIF2B1	Skel_muscle
LOC480059	Lymphnode		XM_005618163.2	0.719078	PREDICTED:_Canis_lupus_familiaris_mutS_homolog_3_(MSH3),_mRNA	MSH3	Lymphnode
GNAS	Brain		XM_531628.5	0.718101	PREDICTED:_Canis_lupus_familiaris_ribosomal_protein_S26_(RPS26),_mRNA	RPS26	Lymphnode
RASA1	Brain		XM_546402.5	0.715779	PREDICTED:_Canis_lupus_familiaris_potassium_channel,_inwardly_rectifying_subfamily_J,_member_5_(KCNJ5),_mRNA	KCNJ5	Pancreas
TUBA4A	Brain		XM_844165.4	0.715269	PREDICTED:_Canis_lupus_familiaris_coiled-coil_domain_containing_83_(CCDC83),_transcript_variant_X1,_mRNA	CCDC83	Pancreas
ARL3	Kidney		XR_001317635.1	0.715136	PREDICTED:_Canis_lupus_familiaris_maturin,_neural_progenitor_differentiation_regulator_homolog_(Xenopus)_(MTURN),_misc_RNA	MTURN	Brain
PAIP2	Kidney		XM_003639409.3	0.71453	PREDICTED:_Canis_lupus_familiaris_serine/threonine_kinase_19_(STK19),_partial_mRNA	STK19	Liver
CFL2	Skel_muscle		XM_005624676.1	0.714414	PREDICTED:_Canis_lupus_familiaris_transducer_of_ERBB2,_1_(TOB1),_mRNA	TOB1	#N/A
GDE1	Heart		XM_014114679.1	0.712846	PREDICTED:_Canis_lupus_familiaris_transcription_elongation_factor_B_(SIII),_polypeptide_2_(18kDa,_elongin_B)_(TCEB2),_mRNA	ELOB	#N/A
COPS5	Heart		XM_005623645.2	0.712311	PREDICTED:_Canis_lupus_familiaris_family_with_sequence_similarity_161,_member_B_(FAM161B),_mRNA	FAM161B	Kidney
CHMP2A	Jejunum		XM_005625130.2	0.712141	PREDICTED:_Canis_lupus_familiaris_chromosome_9_open_reading_frame,_human_C9orf69_(C9H9orf69),_mRNA	C9H9orf69	#N/A
LOC608169	Jejunum		XM_854531.4	0.711785	PREDICTED:_Canis_lupus_familiaris_WD_repeat_domain_82_(WDR82),_mRNA	WDR82	Skel_muscle
ATL1	Brain		XM_014112432.1	0.710755	PREDICTED:_Canis_lupus_familiaris_isocitrate_dehydrogenase_2_(NADP+),_mitochondrial_(IDH2),_mRNA	IDH2	Heart
DDX1	Brain		XR_001314615.1	0.710084	PREDICTED:_Canis_lupus_familiaris_uncharacterized_LOC106557860_(LOC106557860),_ncRNA	LOC106557860	#N/A
PTP4A2	Lymphnode		XM_014120519.1	0.709255	PREDICTED:_Canis_lupus_familiaris_BCL2-like_11_(apoptosis_facilitator)_(BCL2L11),_transcript_variant_X2,_mRNA	BCL2L11	Pancreas
CAPZA1	Lymphnode		XM_003433867.1	0.708068	PREDICTED:_Canis_lupus_familiaris_olfactory_receptor_4F3/4F16/4F29-like_(LOC100686102),_mRNA	LOC100686102	#N/A
TOMM6	Lymphnode		NM_001204338.1	0.708046	Canis_lupus_familiaris_transmembrane_p24_trafficking_protein_7_(TMED7),_mRNA	TMED7	Pancreas
APIP	Skel_muscle		NR_049278.1	0.707692	Canis_lupus_familiaris_microRNA_16-1_(MIR16-1),_microRNA	MIR16-1	#N/A
COQ2	Heart		XM_014116318.1	0.706921	PREDICTED:_Canis_lupus_familiaris_CD300a_molecule_(CD300A),_transcript_variant_X2,_mRNA	CD300A	Spleen
ADCY2	Brain		XR_296832.2	0.706897	PREDICTED:_Canis_lupus_familiaris_uncharacterized_LOC102151727_(LOC102151727),_ncRNA	LOC102151727	#N/A
UFC1	Pancreas		XR_001318266.1	0.706473	PREDICTED:_Canis_lupus_familiaris_uncharacterized_LOC106560030_(LOC106560030),_ncRNA	LOC106560030	#N/A
PDHA1	Skel_muscle		XM_014120569.1	0.706337	PREDICTED:_Canis_lupus_familiaris_prostaglandin_F2_receptor_inhibitor_(PTGFRN),_mRNA	PTGFRN	Jejunum
RPA3	Lymphnode		XM_005615484.2	0.706062	PREDICTED:_Canis_lupus_familiaris_epilepsy,_progressive_myoclonus_type_2A,_Lafora_disease_(laforin)_(EPM2A),_mRNA	EPM2A	Skel_muscle
SRP14	Pancreas		XM_014120329.1	0.704925	PREDICTED:_Canis_lupus_familiaris_cytochrome_P450_2F5_(LOC612477),_transcript_variant_X2,_mRNA	LOC612477	Lung
ELAVL2	Brain		XM_005617649.2	0.70304	PREDICTED:_Canis_lupus_familiaris_doublecortin_domain_containing_2B_(DCDC2B),_transcript_variant_X2,_mRNA	DCDC2B	#N/A
TMEM9B	Lung		XM_005625657.1	0.702055	PREDICTED:_Canis_lupus_familiaris_interleukin-1_receptor-associated_kinase_3_(IRAK3),_mRNA	IRAK3	Spleen
COA5	Skel_muscle		XM_546577.3	0.702055	PREDICTED:_Canis_lupus_familiaris_B-cell_CLL/lymphoma_6,_member_B_(BCL6B),_mRNA	BCL6B	Lung
IDH3A	Heart		XM_005622132.2	0.701826	PREDICTED:_Canis_lupus_familiaris_glutamate-rich_3_(ERICH3),_mRNA	ERICH3	Spleen
NPY	Brain		XR_295825.2	0.700901	PREDICTED:_Canis_lupus_familiaris_uncharacterized_LOC102156147_(LOC102156147),_ncRNA	LOC102156147	#N/A
INPP5F	Brain		XM_014120574.1	0.699422	PREDICTED:_Canis_lupus_familiaris_serine/arginine_repetitive_matrix_protein_1-like_(LOC106559920),_mRNA	LOC106559920	#N/A
COX7A1	Heart		XM_543011.4	0.697723	PREDICTED:_Canis_lupus_familiaris_potassium_channel,_two_pore_domain_subfamily_K,_member_15_(KCNK15),_mRNA	KCNK15	Pancreas
LOC474739	Kidney		XM_005630782.1	0.697337	PREDICTED:_Canis_lupus_familiaris_NADH_dehydrogenase_(ubiquinone)_1_alpha_subcomplex,_1,_7.5kDa_(NDUFA1),_mRNA	NDUFA1	Heart
NEFH	Brain		XM_014112736.1	0.694471	PREDICTED:_Canis_lupus_familiaris_solute_carrier_family_35,_member_F3_(SLC35F3),_transcript_variant_X2,_mRNA	SLC35F3	Pancreas
HDLBP	Pancreas		XM_005621994.2	0.693124	PREDICTED:_Canis_lupus_familiaris_mucolipin_2_(MCOLN2),_transcript_variant_X3,_mRNA	MCOLN2	Jejunum
GRIA2	Brain		XM_005633240.2	0.69306	PREDICTED:_Canis_lupus_familiaris_MAP_kinase_interacting_serine/threonine_kinase_2_(MKNK2),_mRNA	MKNK2	Kidney
EIF4H	Lymphnode		XM_003639776.2	0.693052	PREDICTED:_Canis_lupus_familiaris_ilvB_(bacterial_acetolactate_synthase)-like_(ILVBL),_mRNA	ILVBL	Jejunum
NENF	Kidney		XR_295463.1	0.693032	PREDICTED:_Canis_lupus_familiaris_uncharacterized_LOC102152875_(LOC102152875),_transcript_variant_X4,_ncRNA	LOC102152875	#N/A
RNF13	Brain		XM_546651.5	0.692178	PREDICTED:_Canis_lupus_familiaris_mitogen-activated_protein_kinase_7_(MAPK7),_mRNA	MAPK7	Lung
LOC474739	Lymphnode		XM_548287.5	0.691084	PREDICTED:_Canis_lupus_familiaris_solute_carrier_family_13_(sodium-dependent_dicarboxylate_transporter),_member_2_(SLC13A2),_mRNA	SLC13A2	Kidney
CAT	Liver		XR_296558.1	0.690813	PREDICTED:_Canis_lupus_familiaris_uncharacterized_LOC102154955_(LOC102154955),_ncRNA	LOC102154955	#N/A
DNM1	Brain		XR_001317059.1	0.689655	PREDICTED:_Canis_lupus_familiaris_uncharacterized_LOC102153105_(LOC102153105),_ncRNA	LOC102153105	#N/A
DCTN2	Brain		XM_014114616.1	0.689396	PREDICTED:_Canis_lupus_familiaris_zinc_finger_protein_582_(ZNF582),_mRNA	ZNF582	#N/A
PSMB6	Heart		NR_049304.1	0.688525	Canis_lupus_familiaris_microRNA_125b-2_(MIR125B-2),_microRNA	MIR125B-2	#N/A
LOC479765///LOC478212	Lymphnode		XR_296925.2	0.688073	PREDICTED:_Canis_lupus_familiaris_uncharacterized_LOC102152458_(LOC102152458),_transcript_variant_X1,_ncRNA	LOC102152458	#N/A
CYBA	Lung		XM_014116929.1	0.685735	PREDICTED:_Canis_lupus_familiaris_formin-like_protein_7_(LOC106559329),_mRNA	LOC106559329	#N/A
LOC608861///RPL21///LOC606902///LOC478864	Pancreas		XM_533949.5	0.685133	PREDICTED:_Canis_lupus_familiaris_eukaryotic_translation_elongation_factor_2_(EEF2),_mRNA	EEF2	Pancreas
GNAO1	Brain		XM_014109379.1	0.683495	PREDICTED:_Canis_lupus_familiaris_uncharacterized_LOC106558040_(LOC106558040),_mRNA	LOC106558040	#N/A
LOC490297///SUMO2	Lymphnode		NM_001256485.1	0.683117	Canis_lupus_familiaris_peroxiredoxin_3_(PRDX3),_mRNA	PRDX3	Heart
LOC612949///LOC611548///LOC610897///LOC610783///LOC610034///LOC609859///RPL31///LOC609522///LOC609515///LOC609137///LOC608415///LOC608123///LOC607191///LOC607190///LOC607092///LOC490332///LOC488227///LOC485770///LOC483279///LOC481543	Lymphnode		XM_014111447.1	0.682529	PREDICTED:_Canis_lupus_familiaris_vacuolar_protein_sorting_13_homolog_D_(S._cerevisiae)_(VPS13D),_mRNA	VPS13D	#N/A
FAM162A	Jejunum		XM_005637995.1	0.682506	PREDICTED:_Canis_lupus_familiaris_uncharacterized_LOC102156503_(LOC102156503),_mRNA	LOC102156503	#N/A
CIB1	Jejunum		XR_001316627.1	0.681682	PREDICTED:_Canis_lupus_familiaris_uncharacterized_LOC106559070_(LOC106559070),_ncRNA	LOC106559070	#N/A
SH3BGRL3	Spleen		XM_534668.5	0.680689	PREDICTED:_Canis_lupus_familiaris_anaphase_promoting_complex_subunit_5_(ANAPC5),_transcript_variant_X1,_mRNA	ANAPC5	Kidney
TRIM2	Brain		XM_005618023.1	0.679104	PREDICTED:_Canis_lupus_familiaris_peroxisomal_biogenesis_factor_14_(PEX14),_mRNA	PEX14	Liver
SUCLG1	Skel_muscle		XM_014111195.1	0.677968	PREDICTED:_Canis_lupus_familiaris_pleckstrin_homology_domain_containing,_family_A_member_6_(PLEKHA6),_mRNA	PLEKHA6	Liver
PMPCB	Heart		XR_293817.1	0.676923	PREDICTED:_Canis_lupus_familiaris_uncharacterized_LOC102155210_(LOC102155210),_ncRNA	LOC102155210	#N/A
USP11	Brain		XM_005642352.1	0.676325	PREDICTED:_Canis_lupus_familiaris_polycystic_kidney_disease_protein_1-like_1_(LOC102157319),_partial_mRNA	LOC102157319	#N/A
PNO1	Lymphnode		XR_001315442.1	0.675591	PREDICTED:_Canis_lupus_familiaris_uncharacterized_LOC102151990_(LOC102151990),_ncRNA	LOC102151990	#N/A
ROMO1	Heart		XM_014109391.1	0.67525	PREDICTED:_Canis_lupus_familiaris_hyperpolarization_activated_cyclic_nucleotide_gated_potassium_channel_4_(HCN4),_mRNA	HCN4	Pancreas
TMEM248	Lung		XM_849114.4	0.67502	PREDICTED:_Canis_lupus_familiaris_nitric_oxide_associated_1_(NOA1),_mRNA	NOA1	Pancreas
ATG12	Brain		XM_005631305.2	0.674692	PREDICTED:_Canis_lupus_familiaris_carbohydrate_(keratan_sulfate_Gal-6)_sulfotransferase_1_(CHST1),_mRNA	CHST1	Brain
DHX15	Lymphnode		XM_849203.3	0.674253	PREDICTED:_Canis_lupus_familiaris_biorientation_of_chromosomes_in_cell_division_1_(BOD1),_mRNA	BOD1	Skel_muscle
TCEB1	Heart		XM_005620930.2	0.674126	PREDICTED:_Canis_lupus_familiaris_S-adenosyl-L-methionine-dependent_tRNA_4-demethylwyosine_synthase_(LOC479708),_mRNA	LOC479708	Kidney
FIS1	Heart		XM_014119592.1	0.673224	PREDICTED:_Canis_lupus_familiaris_protein_O-linked_mannose_N-acetylglucosaminyltransferase_1_(beta_1,2-)_(POMGNT1),_mRNA	POMGNT1	Brain
USP10	Lymphnode		XR_001315949.1	0.673219	PREDICTED:_Canis_lupus_familiaris_uncharacterized_LOC106558689_(LOC106558689),_ncRNA	LOC106558689	#N/A
COPE	Kidney		XM_005626123.2	0.67163	PREDICTED:_Canis_lupus_familiaris_peroxisomal_biogenesis_factor_13_(PEX13),_mRNA	PEX13	Liver
PDCD2	Skel_muscle		XM_014118249.1	0.671565	PREDICTED:_Canis_lupus_familiaris_progastricsin_(pepsinogen_C)_(PGC),_mRNA	PGC	Pancreas
YME1L1	Lymphnode		XM_014114202.1	0.671163	PREDICTED:_Canis_lupus_familiaris_acetylcholinesterase_(Yt_blood_group)_(ACHE),_transcript_variant_X1,_mRNA	ACHE	Brain
MACF1	Lung		XM_003433947.1	0.670927	PREDICTED:_Canis_lupus_familiaris_olfactory_receptor_4F6-like_(LOC100684042),_mRNA	LOC100684042	#N/A
NDUFA5	Heart		XM_005636587.2	0.67086	PREDICTED:_Canis_lupus_familiaris_septin_5_(SEPT5),_mRNA	2005-09-01	Brain
MEF2C	Brain		XM_005634968.2	0.67065	PREDICTED:_Canis_lupus_familiaris_matrix_metallopeptidase_24_(membrane-inserted)_(MMP24),_mRNA	MMP24	Skel_muscle
TUBGCP2	Lymphnode		XR_291422.2	0.668981	PREDICTED:_Canis_lupus_familiaris_uncharacterized_LOC102152105_(LOC102152105),_ncRNA	LOC102152105	#N/A
HSPA5	Pancreas		XM_014114532.1	0.668006	PREDICTED:_Canis_lupus_familiaris_aquaporin_8_(AQP8),_transcript_variant_X3,_mRNA	AQP8	Pancreas
TMEM47	Brain		XM_005621358.2	0.667897	PREDICTED:_Canis_lupus_familiaris_SLX1_homolog_A,_structure-specific_endonuclease_subunit_(SLX1A),_transcript_variant_X2,_mRNA	SLX1A	Jejunum
PSMA6	Lymphnode		XM_005634142.1	0.666667	PREDICTED:_Canis_lupus_familiaris_family_with_sequence_similarity_155,_member_A_(FAM155A),_mRNA	FAM155A	#N/A
PDCD5	Brain		XM_545220.5	0.666592	PREDICTED:_Canis_lupus_familiaris_kelch-like_family_member_6_(KLHL6),_mRNA	KLHL6	Lymphnode
KLHDC2	Heart		XM_005633430.2	0.665173	PREDICTED:_Canis_lupus_familiaris_RAB30,_member_RAS_oncogene_family_(RAB30),_transcript_variant_X1,_mRNA	RAB30	Brain
ATP6V0D1	Brain		XM_543639.6	0.66387	PREDICTED:_Canis_lupus_familiaris_keratin_8,_type_II_(KRT8),_mRNA	KRT8	Jejunum
OCIAD1	Brain		XM_532556.5	0.663278	PREDICTED:_Canis_lupus_familiaris_guanine_nucleotide_binding_protein-like_2_(nucleolar)_(GNL2),_mRNA	GNL2	Heart
MAT2B	Kidney		XM_537068.5	0.662313	PREDICTED:_Canis_lupus_familiaris_down-regulator_of_transcription_1_(DR1),_mRNA	DR1	Pancreas
CRYM	Pancreas		XR_001318556.1	0.661687	PREDICTED:_Canis_lupus_familiaris_uncharacterized_LOC100855427_(LOC100855427),_transcript_variant_X3,_misc_RNA	LOC100855427	#N/A
CYCS	Heart		XM_014107262.1	0.659772	PREDICTED:_Canis_lupus_familiaris_BPI_fold_containing_family_A,_member_2_(BPIFA2),_mRNA	BPIFA2	Pancreas
BOLA3	Skel_muscle		XM_014109165.1	0.659604	PREDICTED:_Canis_lupus_familiaris_aspartate_beta-hydroxylase_(ASPH),_transcript_variant_X2,_mRNA	ASPH	Skel_muscle
DST	Skel_muscle		XM_534617.5	0.659434	PREDICTED:_Canis_lupus_familiaris_ubiquitin-conjugating_enzyme_E2F_(putative)_(UBE2F),_transcript_variant_X1,_mRNA	UBE2F	Skel_muscle
C29H8orf46	Brain		XM_014120433.1	0.659203	PREDICTED:_Canis_lupus_familiaris_small_nuclear_ribonucleoprotein_200kDa_(U5)_(SNRNP200),_mRNA	SNRNP200	Lymphnode
EIF3I	Skel_muscle		XR_001314931.1	0.658167	PREDICTED:_Canis_lupus_familiaris_uncharacterized_LOC106558064_(LOC106558064),_ncRNA	LOC106558064	#N/A
GORASP2	Pancreas		XR_001316000.1	0.657077	PREDICTED:_Canis_lupus_familiaris_uncharacterized_LOC106558707_(LOC106558707),_ncRNA	LOC106558707	#N/A
ZC3H15	Skel_muscle		XM_005638682.2	0.656974	PREDICTED:_Canis_lupus_familiaris_Src_homology_2_domain_containing_F_(SHF),_mRNA	SHF	Brain
CRLF3	Lymphnode		XR_296122.1	0.655518	PREDICTED:_Canis_lupus_familiaris_uncharacterized_LOC102155638_(LOC102155638),_ncRNA	LOC102155638	#N/A
STIP1	Heart		XM_003434870.3	0.654656	PREDICTED:_Canis_lupus_familiaris_meiosis_specific_with_OB_domains_(MEIOB),_transcript_variant_X5,_mRNA	MEIOB	#N/A
LOC475937	Jejunum		XM_005630093.1	0.653266	PREDICTED:_Canis_lupus_familiaris_ribosomal_protein_S7_(RPS7),_mRNA	RPS7	Lymphnode
PSMD8	Spleen		XM_532444.3	0.652518	PREDICTED:_Canis_lupus_familiaris_hyaluronoglucosaminidase_4_(HYAL4),_mRNA	HYAL4	Pancreas
RABGGTB///LOC492055	Kidney		XM_014122253.1	0.652163	PREDICTED:_Canis_lupus_familiaris_family_with_sequence_similarity_171,_member_A1_(FAM171A1),_mRNA	FAM171A1	Brain
POLR2B	Lymphnode		XM_003434251.3	0.650851	PREDICTED:_Canis_lupus_familiaris_DnaJ_(Hsp40)_homolog,_subfamily_B,_member_2_(DNAJB2),_mRNA	DNAJB2	#N/A
YWHAQ	Brain		XM_544279.5	0.650449	PREDICTED:_Canis_lupus_familiaris_Kruppel-like_factor_6_(KLF6),_mRNA	KLF6	Lung
NCOA1	Brain		XM_861955.3	0.648199	PREDICTED:_Canis_lupus_familiaris_bromodomain,_testis-specific_(BRDT),_mRNA	BRDT	Pancreas
FKBP8	Brain		XM_014119801.1	0.6477	PREDICTED:_Canis_lupus_familiaris_leucine_zipper_protein_6_(LUZP6),_mRNA	LUZP6	#N/A
NDUFA3	Heart		XM_859352.4	0.647364	PREDICTED:_Canis_lupus_familiaris_retinoblastoma_binding_protein_4_(RBBP4),_mRNA	RBBP4	Lymphnode
NDUFS8	Heart		XM_848216.4	0.644698	PREDICTED:_Canis_lupus_familiaris_ARP3_actin-related_protein_3_homolog_(yeast)_(ACTR3),_mRNA	ACTR3	Lymphnode
HNRNPD	Lymphnode		XM_014108577.1	0.644624	PREDICTED:_Canis_lupus_familiaris_pre-mRNA-splicing_factor_cwc22-like_(LOC106557911),_transcript_variant_X4,_mRNA	LOC106557911	#N/A
TRAPPC2L	Heart		XM_014117602.1	0.643774	PREDICTED:_Canis_lupus_familiaris_immunity-related_GTPase_family_M_protein_1-like_(LOC100684769),_mRNA	LOC100684769	#N/A
DAZAP2	Lymphnode		XR_296962.2	0.643564	PREDICTED:_Canis_lupus_familiaris_uncharacterized_LOC102157130_(LOC102157130),_ncRNA	LOC102157130	#N/A
PSMD6	Lymphnode		XM_535425.5	0.64343	PREDICTED:_Canis_lupus_familiaris_aquarius_intron-binding_spliceosomal_factor_(AQR),_mRNA	AQR	Lymphnode
PICALM	Jejunum		NM_001099944.1	0.643059	Canis_lupus_familiaris_Rap_guanine_nucleotide_exchange_factor_(GEF)_3_(RAPGEF3),_mRNA	RAPGEF3	Kidney
MRPS36	Heart		XM_847415.3	0.642458	PREDICTED:_Canis_lupus_familiaris_caseinolytic_mitochondrial_matrix_peptidase_chaperone_subunit_(CLPX),_mRNA	CLPX	Liver
NFIA	Liver		XM_005626232.1	0.642023	PREDICTED:_Canis_lupus_familiaris_translation_initiation_factor_IF-2-like_(LOC102151375),_mRNA	LOC102151375	#N/A
SLC25A33	Brain		XM_014117260.1	0.640934	PREDICTED:_Canis_lupus_familiaris_protein_phosphatase_6,_regulatory_subunit_2_(PPP6R2),_mRNA	PPP6R2	Lymphnode
HNRNPL	Lymphnode		XR_295413.1	0.640449	PREDICTED:_Canis_lupus_familiaris_uncharacterized_LOC102153395_(LOC102153395),_ncRNA	LOC102153395	#N/A
RNF7	Skel_muscle		XM_847608.4	0.640446	PREDICTED:_Canis_lupus_familiaris_transmembrane_protein_225_(TMEM225),_mRNA	TMEM225	#N/A
IMMT	Heart		NM_001017515.1	0.636943	Canis_lupus_familiaris_cOR13F4_olfactory_receptor_family_13_subfamily_F-like_(OR13F1),_mRNA	OR13F1	Pancreas
UBQLN1	Brain		XR_294987.2	0.63649	PREDICTED:_Canis_lupus_familiaris_uncharacterized_LOC102155652_(LOC102155652),_transcript_variant_X1,_ncRNA	LOC102155652	#N/A
NDUFB11	Heart		XR_001315021.1	0.636364	PREDICTED:_Canis_lupus_familiaris_uncharacterized_LOC106558101_(LOC106558101),_ncRNA	LOC106558101	#N/A
ARMCX3	Brain		XM_005624515.1	0.636052	PREDICTED:_Canis_lupus_familiaris_keratin,_high-sulfur_matrix_protein,_B2A-like_(LOC102151268),_mRNA	LOC102151268	#N/A
PSMB2	Lymphnode		XR_001317523.1	0.635968	PREDICTED:_Canis_lupus_familiaris_uncharacterized_LOC102151812_(LOC102151812),_transcript_variant_X11,_misc_RNA	LOC102151812	#N/A
LOC610412///LOC480306	Skel_muscle		XM_014122392.1	0.635171	PREDICTED:_Canis_lupus_familiaris_ribosomal_protein_S15_(RPS15),_mRNA	RPS15	Lymphnode
NDUFB7	Heart		XR_293691.2	0.634953	PREDICTED:_Canis_lupus_familiaris_uncharacterized_LOC102157226_(LOC102157226),_ncRNA	LOC102157226	#N/A
XBP1	Pancreas		XM_536776.5	0.63489	PREDICTED:_Canis_lupus_familiaris_telomeric_repeat_binding_factor_2,_interacting_protein_(TERF2IP),_mRNA	TERF2IP	Brain
FAM149A	Kidney		XR_294576.1	0.634409	PREDICTED:_Canis_lupus_familiaris_uncharacterized_LOC102156859_(LOC102156859),_ncRNA	LOC102156859	#N/A
P4HB	Jejunum		XM_546634.5	0.634187	PREDICTED:_Canis_lupus_familiaris_protoheme_IX_farnesyltransferase,_mitochondrial_(LOC489515),_mRNA	LOC489515	Skel_muscle
RAB18	Brain		XM_540834.4	0.633678	PREDICTED:_Canis_lupus_familiaris_transmembrane_protein_151A_(TMEM151A),_mRNA	TMEM151A	Pancreas
AP3S1	Pancreas		XM_533906.5	0.632667	PREDICTED:_Canis_lupus_familiaris_F-box_and_WD_repeat_domain_containing_9_(FBXW9),_mRNA	FBXW9	Kidney
ACOT7	Brain		XM_003431951.3	0.631614	PREDICTED:_Canis_lupus_familiaris_human_immunodeficiency_virus_type_I_enhancer_binding_protein_3_(HIVEP3),_mRNA	HIVEP3	#N/A
LOC480059	Lymphnode		XM_005639508.2	0.630598	PREDICTED:_Canis_lupus_familiaris_T_cell_immunoreceptor_with_Ig_and_ITIM_domains_(TIGIT),_mRNA	TIGIT	Jejunum
FGFR2	Lung		XM_853403.3	0.628602	PREDICTED:_Canis_lupus_familiaris_ribosomal_protein_L8_(RPL8),_mRNA	RPL8	Lymphnode
ATP6V0B	Brain		XM_005626259.1	0.628422	PREDICTED:_Canis_lupus_familiaris_folliculogenesis_specific_bHLH_transcription_factor_(FIGLA),_mRNA	FIGLA	#N/A
PAK3	Brain		XM_541700.4	0.628275	PREDICTED:_Canis_lupus_familiaris_zinc_finger_protein_792_(ZNF792),_mRNA	ZNF792	Lung
TAF7	Lung		NM_001003090.1	0.627768	Canis_lupus_familiaris_collagen,_type_I,_alpha_1_(COL1A1),_mRNA	COL1A1	Lung
RAB4B	Brain		XR_001315775.1	0.626685	PREDICTED:_Canis_lupus_familiaris_uncharacterized_LOC102154011_(LOC102154011),_transcript_variant_X2,_ncRNA	LOC102154011	#N/A
TOMM5	Heart		XR_001314841.1	0.626506	PREDICTED:_Canis_lupus_familiaris_uncharacterized_LOC106557993_(LOC106557993),_ncRNA	LOC106557993	#N/A
PRMT2	Brain		NR_049374.1	0.625	Canis_lupus_familiaris_microRNA_369_(MIR369),_microRNA	MIR369	#N/A
WWP1	Skel_muscle		XR_294669.2	0.624217	PREDICTED:_Canis_lupus_familiaris_uncharacterized_LOC102154601_(LOC102154601),_ncRNA	LOC102154601	#N/A
TMEM93	Skel_muscle		XM_539125.4	0.623835	PREDICTED:_Canis_lupus_familiaris_R-spondin_2_(RSPO2),_transcript_variant_X2,_mRNA	RSPO2	Lung
CHP1	Brain		XM_545762.5	0.623333	PREDICTED:_Canis_lupus_familiaris_thiosulfate_sulfurtransferase_(rhodanese)-like_domain_containing_1_(TSTD1),_mRNA	TSTD1	Kidney
CHCHD10	Heart		XM_014106533.1	0.622975	PREDICTED:_Canis_lupus_familiaris_phospholipid_scramblase_1-like_(LOC100688853),_mRNA	LOC100688853	#N/A
THY1	Brain		XM_548180.2	0.622378	PREDICTED:_Canis_lupus_familiaris_homeobox_B13_(HOXB13),_mRNA	HOXB13	Pancreas
TIMM23	Heart		XR_001315109.1	0.622018	PREDICTED:_Canis_lupus_familiaris_uncharacterized_LOC106558170_(LOC106558170),_ncRNA	LOC106558170	#N/A
HMGN1	Lymphnode		XM_014111408.1	0.621924	PREDICTED:_Canis_lupus_familiaris_kazrin,_periplakin_interacting_protein_(KAZN),_mRNA	KAZN	Skel_muscle
CCNG1	Skel_muscle		XM_003639615.3	0.621368	PREDICTED:_Canis_lupus_familiaris_histone_H2B_type_2-E_(LOC100855574),_mRNA	LOC100855574	#N/A
PIN1	Brain		XM_844767.3	0.620994	PREDICTED:_Canis_lupus_familiaris_mediator_complex_subunit_10_(MED10),_mRNA	MED10	Spleen
NDUFV1	Heart		XM_014106882.1	0.620875	PREDICTED:_Canis_lupus_familiaris_collagen,_type_XX,_alpha_1_(COL20A1),_mRNA	COL20A1	Heart
GDI1	Brain		XM_549207.5	0.619881	PREDICTED:_Canis_lupus_familiaris_solute_carrier_family_6_(amino_acid_transporter),_member_14_(SLC6A14),_mRNA	SLC6A14	Jejunum
HMGCS1	Liver		NR_128825.1	0.619048	Canis_lupus_familiaris_microRNA_8872_(MIR8872),_microRNA	MIR8872	#N/A
CANX	Kidney		XM_014115124.1	0.61886	PREDICTED:_Canis_lupus_familiaris_laminin,_gamma_1_(formerly_LAMB2)_(LAMC1),_mRNA	LAMC1	Heart
CAMTA1	Brain		XM_546282.5	0.618412	PREDICTED:_Canis_lupus_familiaris_heart_and_neural_crest_derivatives_expressed_1_(HAND1),_transcript_variant_X2,_mRNA	HAND1	Heart
RANBP9	Brain		XM_005623888.1	0.61731	PREDICTED:_Canis_lupus_familiaris_BTB_(POZ)_domain_containing_6_(BTBD6),_mRNA	BTBD6	Heart
RBM39	Lymphnode		NR_049249.1	0.616667	Canis_lupus_familiaris_microRNA_148a_(MIR148A),_microRNA	MIR148A	#N/A
TXNL4A	Skel_muscle		XM_005620315.2	0.616552	PREDICTED:_Canis_lupus_familiaris_thioredoxin_domain_containing_17_(TXNDC17),_mRNA	TXNDC17	#N/A
KARS	Skel_muscle		XR_001314592.1	0.615622	PREDICTED:_Canis_lupus_familiaris_uncharacterized_LOC106557836_(LOC106557836),_ncRNA	LOC106557836	#N/A
TTYH1	Brain		XM_863466.4	0.615479	PREDICTED:_Canis_lupus_familiaris_arginine_and_glutamate_rich_1_(ARGLU1),_mRNA	ARGLU1	Lymphnode
HERPUD1	Pancreas		XM_532515.4	0.615165	PREDICTED:_Canis_lupus_familiaris_HERPUD_family_member_2_(HERPUD2),_mRNA	HERPUD2	Lung
LOC477554	Lymphnode		XM_862371.4	0.614889	PREDICTED:_Canis_lupus_familiaris_transmembrane_protein_30A_(TMEM30A),_mRNA	TMEM30A	Lung
CADM1	Lung		XM_003435528.2	0.614768	PREDICTED:_Canis_lupus_familiaris_family_with_sequence_similarity_122B_(FAM122B),_transcript_variant_X1,_mRNA	FAM122B	Lymphnode
ATP6V1B2	Kidney		XM_536749.4	0.614691	PREDICTED:_Canis_lupus_familiaris_ribosomal_protein_L13_(RPL13),_mRNA	RPL13	Lymphnode
LOC477516	Brain		XM_014108291.1	0.614529	PREDICTED:_Canis_lupus_familiaris_caprin_family_member_2_(CAPRIN2),_mRNA	CAPRIN2	Brain
TRA2B	Lymphnode		XR_295399.1	0.614418	PREDICTED:_Canis_lupus_familiaris_uncharacterized_LOC102157386_(LOC102157386),_ncRNA	LOC102157386	#N/A
BHMT	Liver		XR_001317139.1	0.614035	PREDICTED:_Canis_lupus_familiaris_uncharacterized_LOC106559420_(LOC106559420),_ncRNA	LOC106559420	#N/A
PPP1R11	Brain		XR_001317448.1	0.613372	PREDICTED:_Canis_lupus_familiaris_uncharacterized_LOC106559593_(LOC106559593),_ncRNA	LOC106559593	#N/A
KPNB1	Lymphnode		XM_005621714.2	0.613023	PREDICTED:_Canis_lupus_familiaris_solute_carrier_family_9,_subfamily_A_(NHE3,_cation_proton_antiporter_3),_member_3_regulator_2_(SLC9A3R2),_transcript_variant_X1,_mRNA	SLC9A3R2	Lung
TSPAN3	Brain		XM_003639993.3	0.612556	PREDICTED:_Canis_lupus_familiaris_ADP-ribosylation_factor-like_3_(ARL3),_mRNA	ARL3	Kidney
KIAA1468	Brain		XM_005620884.2	0.612544	PREDICTED:_Canis_lupus_familiaris_solute_carrier_family_38,_member_8_(SLC38A8),_mRNA	SLC38A8	Pancreas
KLK6	Brain		XM_014109390.1	0.612435	PREDICTED:_Canis_lupus_familiaris_CUGBP,_Elav-like_family_member_6_(CELF6),_mRNA	CELF6	Brain
PPA1	Jejunum		XR_001315482.1	0.61196	PREDICTED:_Canis_lupus_familiaris_ethanolamine_kinase_2_(ETNK2),_transcript_variant_X2,_misc_RNA	ETNK2	Liver
MRPS25	Skel_muscle		XM_532129.4	0.611749	PREDICTED:_Canis_lupus_familiaris_glyoxalase_I_(GLO1),_mRNA	GLO1	Jejunum
TJP1	Lung		XM_014111258.1	0.611741	PREDICTED:_Canis_lupus_familiaris_atypical_chemokine_receptor_1_(Duffy_blood_group)_(ACKR1),_mRNA	ACKR1	#N/A
MRPL23	Skel_muscle		XM_005627714.2	0.61165	PREDICTED:_Canis_lupus_familiaris_solute_carrier_family_16_(aromatic_amino_acid_transporter),_member_10_(SLC16A10),_mRNA	SLC16A10	Pancreas
NCOR1	Jejunum		XR_295669.2	0.610986	PREDICTED:_Canis_lupus_familiaris_uncharacterized_LOC102156765_(LOC102156765),_ncRNA	LOC102156765	#N/A
SMARCA4	Brain		XR_293915.2	0.610667	PREDICTED:_Canis_lupus_familiaris_uncharacterized_LOC102153899_(LOC102153899),_ncRNA	LOC102153899	#N/A
LOC481991	Lymphnode		XM_014106593.1	0.609968	PREDICTED:_Canis_lupus_familiaris_antizyme_inhibitor_2_(AZIN2),_transcript_variant_X4,_mRNA	AZIN2	Brain
EIF3D	Lymphnode		XM_014112034.1	0.608828	PREDICTED:_Canis_lupus_familiaris_purine-rich_element_binding_protein_B_(PURB),_mRNA	PURB	#N/A
RBFOX1	Brain		NM_001003187.1	0.608553	Canis_lupus_familiaris_collagen,_type_I,_alpha_2_(COL1A2),_mRNA	COL1A2	Lung
SACS	Brain		XR_001317732.1	0.60827	PREDICTED:_Canis_lupus_familiaris_uncharacterized_LOC102152868_(LOC102152868),_ncRNA	LOC102152868	#N/A
CAPZA2	Spleen		XM_548783.3	0.607595	PREDICTED:_Canis_lupus_familiaris_cOR51H3_olfactory_receptor_family_51_subfamily_H-like_(COR51H3),_mRNA	COR51H3	Pancreas
LOC479485	Lymphnode		XM_848939.4	0.607514	PREDICTED:_Canis_lupus_familiaris_angiopoietin-like_6_(ANGPTL6),_transcript_variant_X1,_mRNA	ANGPTL6	Liver
CDO1	Liver		XR_292902.2	0.606965	PREDICTED:_Canis_lupus_familiaris_uncharacterized_LOC102151243_(LOC102151243),_ncRNA	LOC102151243	#N/A
ZBTB20	Kidney		XM_005626064.2	0.606805	PREDICTED:_Canis_lupus_familiaris_3-hydroxyanthranilate_3,4-dioxygenase_(HAAO),_mRNA	HAAO	Liver
FERMT2	Lung		NR_049219.1	0.606557	Canis_lupus_familiaris_microRNA_33a_(MIR33A),_microRNA	MIR33A	#N/A
PVALB	Lung		XM_850438.4	0.606335	PREDICTED:_Canis_lupus_familiaris_cysteine-rich_protein_1_(intestinal)_(CRIP1),_mRNA	CRIP1	Lymphnode
PPIB	Pancreas		XM_543657.5	0.606045	PREDICTED:_Canis_lupus_familiaris_keratin,_type_II_cuticular_Hb1_(LOC486531),_mRNA	KRT81	#N/A
BLOC1S4	Spleen		NR_049469.1	0.604938	Canis_lupus_familiaris_microRNA_105a_(MIR105A),_microRNA	MIR105A	#N/A
FBXO2	Brain		XM_014120942.1	0.60415	PREDICTED:_Canis_lupus_familiaris_SCY1-like,_kinase-like_1_(SCYL1),_mRNA	SCYL1	Liver
USP7	Brain		NM_001003283.2	0.603209	Canis_lupus_familiaris_ATPase,_Na+/K+_transporting,_beta_1_polypeptide_(ATP1B1),_mRNA	ATP1B1	Kidney
MAT2A	Pancreas		NR_049268.1	0.603175	Canis_lupus_familiaris_microRNA_425_(MIR425),_microRNA	MIR425	#N/A
MSRA	Kidney		XR_001316062.1	0.603086	PREDICTED:_Canis_lupus_familiaris_uncharacterized_LOC102156813_(LOC102156813),_ncRNA	LOC102156813	#N/A
PHYHIPL	Brain		XR_001318463.1	0.602972	PREDICTED:_Canis_lupus_familiaris_uncharacterized_LOC102151883_(LOC102151883),_ncRNA	LOC102151883	#N/A
WIPI2	Brain		XM_003433228.1	0.602443	PREDICTED:_Canis_lupus_familiaris_zinc_finger,_CCCH-type_with_G_patch_domain_(ZGPAT),_partial_mRNA	ZGPAT	#N/A
CUL1	Brain		XM_005642461.1	0.602226	PREDICTED:_Canis_lupus_familiaris_chromosome_X_open_reading_frame,_human_CXorf56_(CXHXorf56),_mRNA	CXHXorf56	Skel_muscle
LOC609763///PSME1	Jejunum		XM_005637258.2	0.602081	PREDICTED:_Canis_lupus_familiaris_tumor_necrosis_factor_receptor_superfamily,_member_1A_(TNFRSF1A),_transcript_variant_X2,_mRNA	TNFRSF1A	Lung
TOR3A	Kidney		XM_005633317.2	0.601903	PREDICTED:_Canis_lupus_familiaris_coiled-coil_domain_containing_82_(CCDC82),_transcript_variant_X7,_mRNA	CCDC82	Pancreas
TMEM132A	Brain		XM_548444.5	0.601882	PREDICTED:_Canis_lupus_familiaris_family_with_sequence_similarity_102,_member_A_(FAM102A),_mRNA	FAM102A	Pancreas
TTLL7	Brain		XM_543255.5	0.601539	PREDICTED:_Canis_lupus_familiaris_receptor_accessory_protein_4_(REEP4),_mRNA	REEP4	Liver
C26H12orf24	Brain		XM_546961.5	0.600741	PREDICTED:_Canis_lupus_familiaris_galactose-3-O-sulfotransferase_4_(GAL3ST4),_mRNA	GAL3ST4	Spleen
SEC61G	Pancreas		XM_533237.5	0.600391	PREDICTED:_Canis_lupus_familiaris_vacuolar_protein_sorting_51_homolog_(S._cerevisiae)_(VPS51),_mRNA	VPS51	Brain
MANBAL	Brain		XM_005634571.2	0.600129	PREDICTED:_Canis_lupus_familiaris_G_protein-coupled_receptor_171_(GPR171),_transcript_variant_X1,_mRNA	GPR171	Lymphnode
CAPNS1	Lung		NR_128749.1	0.6	Canis_lupus_familiaris_microRNA_8809_(MIR8809),_microRNA	MIR8809	#N/A
PSMB3	Skel_muscle		XM_541288.5	0.598473	PREDICTED:_Canis_lupus_familiaris_Kruppel-like_factor_9_(KLF9),_mRNA	KLF9	Skel_muscle
UBA3	Heart		XM_014116673.1	0.598351	PREDICTED:_Canis_lupus_familiaris_translation_initiation_factor_IF-2-like_(LOC106559298),_mRNA	LOC106559298	#N/A
CUL3	Lymphnode		XM_014111292.1	0.59827	PREDICTED:_Canis_lupus_familiaris_regulator_of_G-protein_signaling_2_(RGS2),_mRNA	RGS2	Spleen
NAP1L4	Brain		XM_014110154.1	0.597806	PREDICTED:_Canis_lupus_familiaris_thymocyte_selection_associated_family_member_2_(THEMIS2),_transcript_variant_X2,_mRNA	THEMIS2	#N/A
STX16	Brain		XM_847296.4	0.596603	PREDICTED:_Canis_lupus_familiaris_peptidylprolyl_isomerase_B_(cyclophilin_B)_(PPIB),_mRNA	PPIB	Jejunum
YWHAQ///LOC479459	Lung		XM_014114998.1	0.595965	PREDICTED:_Canis_lupus_familiaris_torsin_A_interacting_protein_1_(TOR1AIP1),_mRNA	TOR1AIP1	Lymphnode
ANKMY2	Heart		XM_005642042.1	0.595588	PREDICTED:_Canis_lupus_familiaris_small_integral_membrane_protein_9_(SMIM9),_mRNA	SMIM9	#N/A
STX12	Brain		XM_005623508.2	0.594998	PREDICTED:_Canis_lupus_familiaris_RAB15,_member_RAS_oncogene_family_(RAB15),_mRNA	RAB15	Brain
LAMTOR1	Heart		XM_005635343.2	0.594059	PREDICTED:_Canis_lupus_familiaris_chromosome_24_open_reading_frame,_human_C20orf202_(C24H20orf202),_mRNA	C24H20orf202	#N/A
BANF1	Skel_muscle		XR_295931.2	0.593277	PREDICTED:_Canis_lupus_familiaris_uncharacterized_LOC102155226_(LOC102155226),_ncRNA	LOC102155226	#N/A
GOLM1	Kidney		XR_294437.1	0.592748	PREDICTED:_Canis_lupus_familiaris_uncharacterized_LOC102154595_(LOC102154595),_ncRNA	LOC102154595	#N/A
TM9SF2	Pancreas		XM_545655.5	0.592332	PREDICTED:_Canis_lupus_familiaris_family_with_sequence_similarity_134,_member_A_(FAM134A),_mRNA	FAM134A	Brain
EIF3E	Lymphnode		XM_005637621.2	0.59233	PREDICTED:_Canis_lupus_familiaris_NADH_dehydrogenase_(ubiquinone)_1_beta_subcomplex,_8,_19kDa_(NDUFB8),_mRNA	NDUFB8	Heart
METAP2	Lymphnode		XM_005635892.1	0.591546	PREDICTED:_Canis_lupus_familiaris_dematin_actin_binding_protein_(DMTN),_mRNA	DMTN	Brain
YY1	Lymphnode		XM_014122193.1	0.591054	PREDICTED:_Canis_lupus_familiaris_secretory_carrier_membrane_protein_4_(SCAMP4),_mRNA	SCAMP4	Lymphnode
DNAJB4	Heart		NM_001197160.1	0.590899	Canis_lupus_familiaris_xenotropic_and_polytropic_retrovirus_receptor_1_(XPR1),_mRNA	XPR1	Pancreas
LSM10	Skel_muscle		XM_534636.5	0.590286	PREDICTED:_Canis_lupus_familiaris_splicing_factor,_suppressor_of_white-apricot_family_(SFSWAP),_transcript_variant_X1,_mRNA	SFSWAP	Brain
NDUFS6	Heart		XM_847509.4	0.589229	PREDICTED:_Canis_lupus_familiaris_transcription_factor_24_(TCF24),_transcript_variant_X5,_mRNA	TCF24	Skel_muscle
B4GAT1	Brain		XM_544986.3	0.588297	PREDICTED:_Canis_lupus_familiaris_atonal_bHLH_transcription_factor_1_(ATOH1),_mRNA	ATOH1	Pancreas
RAB11A	Jejunum		XM_005639284.2	0.588155	PREDICTED:_Canis_lupus_familiaris_neurogenin_2_(NEUROG2),_mRNA	NEUROG2	Liver
NAA38	Skel_muscle		XM_014116016.1	0.587607	PREDICTED:_Canis_lupus_familiaris_ovo-like_zinc_finger_3_(OVOL3),_mRNA	OVOL3	#N/A
CMPK1	Liver		XM_538477.6	0.587293	PREDICTED:_Canis_lupus_familiaris_SIX_homeobox_3_(SIX3),_mRNA	SIX3	Pancreas
GM2A	Brain		XR_001315175.1	0.586985	PREDICTED:_Canis_lupus_familiaris_uncharacterized_LOC106558210_(LOC106558210),_ncRNA	LOC106558210	#N/A
SNRPD1	Lymphnode		NR_049252.1	0.584615	Canis_lupus_familiaris_microRNA_29b-1_(MIR29B-1),_microRNA	MIR29B-1	#N/A
LOC480239	Heart		XM_014106384.1	0.584584	PREDICTED:_Canis_lupus_familiaris_zinc_finger_CCCH-type_containing_13_(ZC3H13),_transcript_variant_X3,_mRNA	ZC3H13	Brain
NAPA	Brain		XR_001316501.1	0.584488	PREDICTED:_Canis_lupus_familiaris_uncharacterized_LOC106559002_(LOC106559002),_transcript_variant_X2,_ncRNA	LOC106559002	#N/A
CHMP3	Jejunum		XM_536830.4	0.584344	PREDICTED:_Canis_lupus_familiaris_coiled-coil-helix-coiled-coil-helix_domain_containing_2_(CHCHD2),_mRNA	CHCHD2	Skel_muscle
PHPT1	Heart		XM_014121847.1	0.58324	PREDICTED:_Canis_lupus_familiaris_hyperpolarization_activated_cyclic_nucleotide_gated_potassium_channel_2_(HCN2),_mRNA	HCN2	Pancreas
KCTD1	Brain		XM_005627992.2	0.58304	PREDICTED:_Canis_lupus_familiaris_argonaute_RISC_catalytic_component_2_(AGO2),_mRNA	AGO2	Lymphnode
NDUFA10	Heart		XM_005635708.2	0.582603	PREDICTED:_Canis_lupus_familiaris_bridging_integrator_3_(BIN3),_mRNA	BIN3	Lymphnode
FAM134A	Brain		XM_005631612.2	0.581932	PREDICTED:_Canis_lupus_familiaris_Berardinelli-Seip_congenital_lipodystrophy_2_(seipin)_(BSCL2),_transcript_variant_X2,_mRNA	BSCL2	Brain
FKBP4	Liver		XR_001315774.1	0.581612	PREDICTED:_Canis_lupus_familiaris_uncharacterized_LOC106558577_(LOC106558577),_ncRNA	LOC106558577	#N/A
AK1	Skel_muscle		XM_014117415.1	0.581509	PREDICTED:_Canis_lupus_familiaris_SH3_and_multiple_ankyrin_repeat_domains_3_(SHANK3),_mRNA	SHANK3	Lung
CXXC5	Kidney		XM_014117974.1	0.581509	PREDICTED:_Canis_lupus_familiaris_basic_salivary_proline-rich_protein_4-like_(LOC106559517),_mRNA	LOC106559517	#N/A
SLU7	Lung		XM_549021.5	0.581384	PREDICTED:_Canis_lupus_familiaris_FYVE,_RhoGEF_and_PH_domain_containing_1_(FGD1),_mRNA	FGD1	Heart
KLHL2	Brain		XM_014111411.1	0.581236	PREDICTED:_Canis_lupus_familiaris_fibrous_sheath-interacting_protein_2-like_(LOC611589),_mRNA	LOC611589	Pancreas
F3	Jejunum		XM_846473.4	0.581129	PREDICTED:_Canis_lupus_familiaris_suppressor_of_Ty_16_homolog_(S._cerevisiae)_(SUPT16H),_mRNA	SUPT16H	Lymphnode
NRCAM	Brain		XR_001315380.1	0.580611	PREDICTED:_Canis_lupus_familiaris_uncharacterized_LOC106558309_(LOC106558309),_ncRNA	LOC106558309	#N/A
GNG2	Brain		XM_005622108.1	0.580512	PREDICTED:_Canis_lupus_familiaris_2,4-dienoyl_CoA_reductase_2,_peroxisomal_(DECR2),_mRNA	DECR2	#N/A
CTNNA2	Brain		XM_844620.4	0.579939	PREDICTED:_Canis_lupus_familiaris_chromosome_5_open_reading_frame,_human_C17orf74_(C5H17orf74),_transcript_variant_X3,_mRNA	C5H17orf74	Pancreas
YWHAZ	Jejunum		XR_293078.2	0.579775	PREDICTED:_Canis_lupus_familiaris_uncharacterized_LOC102152004_(LOC102152004),_ncRNA	LOC102152004	#N/A
NCOR1	Jejunum		XM_542546.4	0.579012	PREDICTED:_Canis_lupus_familiaris_follicle_stimulating_hormone,_beta_polypeptide_(FSHB),_mRNA	FSHB	Pancreas
FH	Heart		XM_005640731.2	0.578096	PREDICTED:_Canis_lupus_familiaris_serum_deprivation_response_(SDPR),_mRNA	SDPR	#N/A
TCTEX1D2	Kidney		XR_294720.2	0.57765	PREDICTED:_Canis_lupus_familiaris_uncharacterized_LOC102156140_(LOC102156140),_ncRNA	LOC102156140	#N/A
PSMD2	Skel_muscle		XR_001315116.1	0.577583	PREDICTED:_Canis_lupus_familiaris_uncharacterized_LOC102151423_(LOC102151423),_transcript_variant_X1,_ncRNA	LOC102151423	#N/A
DSTN	Lung		XM_005633247.1	0.577447	PREDICTED:_Canis_lupus_familiaris_chromosome_20_open_reading_frame,_human_C19orf24_(C20H19orf24),_mRNA	C20H19orf24	Brain
LGI1	Brain		XM_014115020.1	0.576362	PREDICTED:_Canis_lupus_familiaris_integrator_complex_subunit_3_(INTS3),_mRNA	INTS3	Lymphnode
IGSF21	Brain		XM_537224.5	0.576031	PREDICTED:_Canis_lupus_familiaris_transcription_factor_B2,_mitochondrial_(TFB2M),_mRNA	TFB2M	#N/A
C12H6orf136	Heart		XR_291895.2	0.574185	PREDICTED:_Canis_lupus_familiaris_uncharacterized_LOC102157379_(LOC102157379),_ncRNA	LOC102157379	#N/A
LOC610479	Brain		XM_005630510.1	0.573791	PREDICTED:_Canis_lupus_familiaris_hexokinase_2_(HK2),_mRNA	HK2	Skel_muscle
UGCG	Spleen		XM_014120430.1	0.573497	PREDICTED:_Canis_lupus_familiaris_cyclin_N-terminal_domain_containing_2_(CNTD2),_mRNA	CNTD2	#N/A
APP	Brain		XM_533037.4	0.573399	PREDICTED:_Canis_lupus_familiaris_thioredoxin_interacting_protein_(TXNIP),_mRNA	TXNIP	Lung
MMADHC	Pancreas		XM_014117991.1	0.573339	PREDICTED:_Canis_lupus_familiaris_endoplasmic_reticulum_protein_44_(ERP44),_mRNA	ERP44	Pancreas
RDH14	Pancreas		XM_014122447.1	0.57196	PREDICTED:_Canis_lupus_familiaris_PCF11_cleavage_and_polyadenylation_factor_subunit_(PCF11),_mRNA	PCF11	Lung
SF3B1	Lymphnode		XM_003433496.3	0.571723	PREDICTED:_Canis_lupus_familiaris_homeobox_C11_(HOXC11),_mRNA	HOXC11	#N/A
PSMA5	Lymphnode		XM_005621676.2	0.571327	PREDICTED:_Canis_lupus_familiaris_protease,_serine_27_(PRSS27),_mRNA	PRSS27	Pancreas
LOC476309	Lymphnode		XM_005638812.1	0.571118	PREDICTED:_Canis_lupus_familiaris_keratin_associated_protein_27-1_(LOC487723),_mRNA	LOC487723	#N/A
PSMD2	Brain		XM_545636.5	0.571011	PREDICTED:_Canis_lupus_familiaris_membrane-associated_ring_finger_(C3HC4)_4,_E3_ubiquitin_protein_ligase_(MARCH4),_mRNA	2004-03-01	Pancreas
SLC2A1	Brain		XM_005639430.2	0.570732	PREDICTED:_Canis_lupus_familiaris_ribosomal_protein_L24_(RPL24),_mRNA	RPL24	Lymphnode
PFDN2	Brain		XM_545878.5	0.570238	PREDICTED:_Canis_lupus_familiaris_transmembrane_channel-like_3_(TMC3),_mRNA	TMC3	Pancreas
CYC1	Heart		XR_001317065.1	0.570186	PREDICTED:_Canis_lupus_familiaris_uncharacterized_LOC106559374_(LOC106559374),_ncRNA	LOC106559374	#N/A
MAP1B	Brain		XM_538647.5	0.569839	PREDICTED:_Canis_lupus_familiaris_cell_division_cycle_23_(CDC23),_mRNA	CDC23	Skel_muscle
FRY	Brain		NM_001003024.1	0.569689	Canis_lupus_familiaris_tubulin,_delta_1_(TUBD1),_mRNA	TUBD1	Lymphnode
FAM171B	Brain		XM_005639635.1	0.569595	PREDICTED:_Canis_lupus_familiaris_leucine_rich_repeat_containing_15_(LRRC15),_mRNA	LRRC15	Skel_muscle
S100A6	Lung		XM_005623568.2	0.569497	PREDICTED:_Canis_lupus_familiaris_ZFP36_ring_finger_protein-like_1_(ZFP36L1),_mRNA	ZFP36L1	Lymphnode
ZEB2	Spleen		XM_005634662.2	0.569411	PREDICTED:_Canis_lupus_familiaris_endothelin_3_(EDN3),_transcript_variant_X1,_mRNA	EDN3	Lung
MAG	Brain		XM_014110160.1	0.568995	PREDICTED:_Canis_lupus_familiaris_nuclear_receptor_subfamily_1,_group_I,_member_2_(NR1I2),_mRNA	NR1I2	Liver
TRA2B	Lymphnode		XM_541603.5	0.568982	PREDICTED:_Canis_lupus_familiaris_coiled-coil_domain_containing_97_(CCDC97),_mRNA	CCDC97	Pancreas
SNCB	Brain		XM_544702.5	0.56771	PREDICTED:_Canis_lupus_familiaris_family_with_sequence_similarity_63,_member_B_(FAM63B),_mRNA	FAM63B	Lymphnode
LOC479912	Lung		XR_001318335.1	0.567647	PREDICTED:_Canis_lupus_familiaris_uncharacterized_LOC106560067_(LOC106560067),_ncRNA	LOC106560067	#N/A
ING1	Brain		XM_540488.4	0.567225	PREDICTED:_Canis_lupus_familiaris_prolyl_4-hydroxylase,_beta_polypeptide_(P4HB),_mRNA	P4HB	Jejunum
VIM	Lung		XR_001315017.1	0.565916	PREDICTED:_Canis_lupus_familiaris_uncharacterized_LOC106558100_(LOC106558100),_ncRNA	LOC106558100	#N/A
KIF5B	Lung		NR_049220.1	0.565217	Canis_lupus_familiaris_microRNA_let-7a-1_(MIRLET7A-1),_microRNA	MIRLET7A-1	#N/A
PEX5L	Brain		XM_014122386.1	0.565006	PREDICTED:_Canis_lupus_familiaris_KIAA1683_ortholog_(KIAA1683),_transcript_variant_X1,_mRNA	KIAA1683	Skel_muscle
TACC1	Lung		XM_014113129.1	0.564655	PREDICTED:_Canis_lupus_familiaris_chromosome_1_open_reading_frame,_human_C18orf65_(C1H18orf65),_mRNA	C1H18orf65	#N/A
PTBP2	Brain		NM_001252228.1	0.564576	Canis_lupus_familiaris_ribosomal_protein_S27a_(RPS27A),_mRNA	RPS27A	Lymphnode
LOC489992	Pancreas		XM_003433955.2	0.564171	PREDICTED:_Canis_lupus_familiaris_keratin-associated_protein_13-1-like_(LOC100686187),_mRNA	LOC100686187	#N/A
ABHD17A	Jejunum		XR_001314642.1	0.56414	PREDICTED:_Canis_lupus_familiaris_uncharacterized_LOC106557891_(LOC106557891),_transcript_variant_X1,_ncRNA	LOC106557891	#N/A
SERBP1	Lymphnode		XM_014112397.1	0.564109	PREDICTED:_Canis_lupus_familiaris_family_with_sequence_similarity_169,_member_B_(FAM169B),_mRNA	FAM169B	#N/A
ZNF24	Lymphnode		XM_003639616.3	0.563934	PREDICTED:_Canis_lupus_familiaris_histone_H2A_type_2-C_(LOC100855593),_mRNA	LOC100855593	#N/A
NSMCE1	Heart		XM_844798.3	0.563897	PREDICTED:_Canis_lupus_familiaris_UV_radiation_resistance_associated_(UVRAG),_mRNA	UVRAG	Lymphnode
RAB3A	Brain		XM_005622094.1	0.563509	PREDICTED:_Canis_lupus_familiaris_heparan_sulfate_(glucosamine)_3-O-sulfotransferase_6_(HS3ST6),_mRNA	HS3ST6	#N/A
DAD1	Pancreas		XM_539493.2	0.563473	PREDICTED:_Canis_lupus_familiaris_even-skipped_homeobox_1_(EVX1),_mRNA	EVX1	Pancreas
HSPD1	Kidney		XR_293030.1	0.563238	PREDICTED:_Canis_lupus_familiaris_uncharacterized_LOC102154068_(LOC102154068),_ncRNA	LOC102154068	#N/A
DLA88	Lymphnode		XM_014110169.1	0.563068	PREDICTED:_Canis_lupus_familiaris_ArfGAP_with_coiled-coil,_ankyrin_repeat_and_PH_domains_2_(ACAP2),_mRNA	ACAP2	Pancreas
LOC490527	Skel_muscle		XR_292783.1	0.5625	PREDICTED:_Canis_lupus_familiaris_uncharacterized_LOC102152974_(LOC102152974),_transcript_variant_X2,_ncRNA	LOC102152974	#N/A
LAMP5	Brain		XM_005632457.2	0.561662	PREDICTED:_Canis_lupus_familiaris_troponin_C_type_1_(slow)_(TNNC1),_mRNA	TNNC1	Heart
DYNC1H1	Brain		XM_005642172.2	0.560016	PREDICTED:_Canis_lupus_familiaris_RAB40B,_member_RAS_oncogene_family_(RAB40B),_mRNA	RAB40B	Pancreas
ADCY2	Brain		XM_014107345.1	0.559524	PREDICTED:_Canis_lupus_familiaris_uncharacterized_LOC106557740_(LOC106557740),_mRNA	LOC106557740	#N/A
CALY	Brain		XR_293587.2	0.558889	PREDICTED:_Canis_lupus_familiaris_uncharacterized_LOC102153334_(LOC102153334),_ncRNA	LOC102153334	#N/A
EIF5	Brain		XM_855633.4	0.558793	PREDICTED:_Canis_lupus_familiaris_SEH1-like_nucleoporin_(SEH1L),_transcript_variant_X2,_mRNA	SEH1L	Lymphnode
PDK1	Heart		XM_014121221.1	0.558457	PREDICTED:_Canis_lupus_familiaris_coronin,_actin_binding_protein,_1B_(CORO1B),_mRNA	CORO1B	Spleen
WASL	Kidney		XM_543955.5	0.558235	PREDICTED:_Canis_lupus_familiaris_secreted_frizzled-related_protein_5_(SFRP5),_mRNA	SFRP5	Pancreas
MORF4L1	Heart		XM_849657.4	0.557976	PREDICTED:_Canis_lupus_familiaris_cAMP_responsive_element_binding_protein_3_(CREB3),_mRNA	CREB3	Brain
LOC479815	Heart		XM_014119247.1	0.557926	PREDICTED:_Canis_lupus_familiaris_KIAA0319-like_ortholog_(KIAA0319L),_mRNA	KIAA0319L	Kidney
FAM160B1	Pancreas		XM_003639741.3	0.557648	PREDICTED:_Canis_lupus_familiaris_dihydrouridine_synthase_3-like_(DUS3L),_mRNA	DUS3L	Lymphnode
ATP5D	Heart		XM_005626087.2	0.557208	PREDICTED:_Canis_lupus_familiaris_chromosome_10_open_reading_frame,_human_C2orf61_(C10H2orf61),_mRNA	C10H2orf61	Pancreas
HPCA	Brain		XM_005626203.1	0.556911	PREDICTED:_Canis_lupus_familiaris_outer_dense_fiber_of_sperm_tails_3B_(ODF3B),_partial_mRNA	ODF3B	#N/A
LMBRD1	Pancreas		XM_014121266.1	0.553398	PREDICTED:_Canis_lupus_familiaris_translation_initiation_factor_IF-2-like_(LOC106560005),_mRNA	LOC106560005	#N/A
WBP11	Spleen		XM_014107026.1	0.552987	PREDICTED:_Canis_lupus_familiaris_serine/arginine-rich_splicing_factor_4_(SRSF4),_mRNA	SRSF4	Lymphnode
BHLHE40	Skel_muscle		XM_014120183.1	0.552632	PREDICTED:_Canis_lupus_familiaris_ankyrin_repeat_and_SOCS_box_containing_5_(ASB5),_mRNA	ASB5	Skel_muscle
YWHAZ	Lymphnode		XR_294155.2	0.552463	PREDICTED:_Canis_lupus_familiaris_uncharacterized_LOC102153679_(LOC102153679),_ncRNA	LOC102153679	#N/A
LOC609990	Heart		XM_005637413.1	0.552198	PREDICTED:_Canis_lupus_familiaris_keratin,_type_II_cytoskeletal_1b_(LOC100683333),_mRNA	KRT77	#N/A
TBC1D7	Brain		NM_001201488.1	0.552058	Canis_lupus_familiaris_lectin,_galactoside-binding,_soluble,_1_(LGALS1),_mRNA	LGALS1	Pancreas
ATP6V1F	Brain		XM_541402.3	0.551631	PREDICTED:_Canis_lupus_familiaris_NACHT,_LRR_and_PYD_domains-containing_protein_13_(LOC484287),_mRNA	LOC484287	Pancreas
LOC608196///LOC606906///NPM1	Lymphnode		XM_003435457.4	0.550602	PREDICTED:_Canis_lupus_familiaris_Fanconi_anemia,_complementation_group_B_(FANCB),_mRNA	FANCB	#N/A
LRPAP1	Kidney		XM_014121040.1	0.550314	PREDICTED:_Canis_lupus_familiaris_MACRO_domain_containing_1_(MACROD1),_mRNA	MACROD1	Skel_muscle
NONO///LOC482706	Lymphnode		XM_014108121.1	0.550147	PREDICTED:_Canis_lupus_familiaris_uncharacterized_LOC106557847_(LOC106557847),_mRNA	LOC106557847	#N/A
CSTB	Lung		XM_845919.4	0.549867	PREDICTED:_Canis_lupus_familiaris_family_with_sequence_similarity_131,_member_B_(FAM131B),_mRNA	FAM131B	Pancreas
PCYOX1	Kidney		XM_847459.4	0.549815	PREDICTED:_Canis_lupus_familiaris_yippee-like_2_(YPEL2),_mRNA	YPEL2	Pancreas
WRB	Brain		XM_005616049.2	0.549153	PREDICTED:_Canis_lupus_familiaris_zinc_finger_protein_671_(LOC102152916),_mRNA	LOC102152916	#N/A
PNP	Jejunum		XM_005625262.2	0.548927	PREDICTED:_Canis_lupus_familiaris_nucleoporin_188kDa_(NUP188),_mRNA	NUP188	Lymphnode
NDUFC2	Heart		XR_293059.2	0.548348	PREDICTED:_Canis_lupus_familiaris_uncharacterized_LOC102152682_(LOC102152682),_ncRNA	LOC102152682	#N/A
MAX	Jejunum		XR_294575.2	0.548117	PREDICTED:_Canis_lupus_familiaris_uncharacterized_LOC102156593_(LOC102156593),_ncRNA	LOC102156593	#N/A
LACTB2	Kidney		XM_843899.4	0.547934	PREDICTED:_Canis_lupus_familiaris_zinc_finger_and_BTB_domain_containing_39_(ZBTB39),_mRNA	ZBTB39	Spleen
QDPR	Liver		XM_005636078.2	0.545626	PREDICTED:_Canis_lupus_familiaris_pseudouridylate_synthase_1_(PUS1),_transcript_variant_X1,_mRNA	PUS1	Pancreas
RAP1A	Spleen		XM_005619215.2	0.544931	PREDICTED:_Canis_lupus_familiaris_fibroblast_growth_factor_18_(FGF18),_transcript_variant_X2,_mRNA	FGF18	Pancreas
TRAPPC3	Brain		NR_128732.1	0.544828	Canis_lupus_familiaris_microRNA_8792_(MIR8792),_microRNA	MIR8792	#N/A
CCT7///LOC606887	Lymphnode		XM_533590.4	0.544304	PREDICTED:_Canis_lupus_familiaris_ribosomal_protein_S9_(RPS9),_mRNA	RPS9	Lymphnode
NAXE	Brain		XM_847897.4	0.5439	PREDICTED:_Canis_lupus_familiaris_ADP-ribosylation_factor-like_1_(ARL1),_mRNA	ARL1	Pancreas
SEC11C	Pancreas		XM_014117456.1	0.543011	PREDICTED:_Canis_lupus_familiaris_aspartic_peptidase,_retroviral-like_1_(ASPRV1),_mRNA	ASPRV1	Pancreas
EIF2S2	Lymphnode		XM_005640902.2	0.542492	PREDICTED:_Canis_lupus_familiaris_phosphatidylinositol_glycan_anchor_biosynthesis,_class_M_(PIGM),_mRNA	PIGM	Pancreas
C1QBP	Skel_muscle		XR_001315171.1	0.542439	PREDICTED:_Canis_lupus_familiaris_uncharacterized_LOC102156481_(LOC102156481),_ncRNA	LOC102156481	#N/A
UQCR11	Heart		XM_014117194.1	0.542208	PREDICTED:_Canis_lupus_familiaris_beta-1,4-N-acetyl-galactosaminyl_transferase_1_(B4GALNT1),_transcript_variant_X1,_mRNA	B4GALNT1	Brain
RNF5	Brain		XM_005633228.2	0.542191	PREDICTED:_Canis_lupus_familiaris_complement_component_3_(C3),_mRNA	C3	Liver
CLPTM1L	Pancreas		XR_001314646.1	0.542039	PREDICTED:_Canis_lupus_familiaris_uncharacterized_LOC106557893_(LOC106557893),_ncRNA	LOC106557893	#N/A
AKTIP	Brain		XM_544362.5	0.54199	PREDICTED:_Canis_lupus_familiaris_CD180_molecule_(CD180),_mRNA	CD180	Spleen
CCM2	Brain		XM_014113969.1	0.54157	PREDICTED:_Canis_lupus_familiaris_collagen_alpha-1(I)_chain-like_(LOC106558847),_mRNA	LOC106558847	#N/A
TRAPPC2	Brain		XM_014112224.1	0.541338	PREDICTED:_Canis_lupus_familiaris_adhesion_G_protein-coupled_receptor_V1_(ADGRV1),_mRNA	ADGRV1	Heart
HSDL2	Liver		NM_001195512.2	0.541284	Canis_lupus_familiaris_kynurenine_3-monooxygenase_(kynurenine_3-hydroxylase)_(KMO),_mRNA	KMO	Kidney
AKAP2	Lung		XM_014118884.1	0.540798	PREDICTED:_Canis_lupus_familiaris_FK506_binding_protein_9,_63_kDa_(FKBP9),_partial_mRNA	FKBP9	Lung
CSRP1	Spleen		XR_295337.2	0.540754	PREDICTED:_Canis_lupus_familiaris_uncharacterized_LOC102152081_(LOC102152081),_ncRNA	LOC102152081	#N/A
ITGB1BP1	Brain		XR_001316603.1	0.54053	PREDICTED:_Canis_lupus_familiaris_uncharacterized_LOC106559050_(LOC106559050),_ncRNA	LOC106559050	#N/A
FKBP8	Brain		XM_005621223.1	0.54048	PREDICTED:_Canis_lupus_familiaris_translation_initiation_factor_IF-2-like_(LOC102154998),_mRNA	LOC102154998	#N/A
RNF130	Spleen		XM_531921.4	0.539666	PREDICTED:_Canis_lupus_familiaris_lysine_(K)-specific_demethylase_3B_(KDM3B),_mRNA	KDM3B	Brain
SBNO1	Lymphnode		XM_533975.4	0.5384	PREDICTED:_Canis_lupus_familiaris_mediator_complex_subunit_17_(MED17),_mRNA	MED17	Lymphnode
CREB3	Brain		XM_005622114.2	0.538399	PREDICTED:_Canis_lupus_familiaris_calcium-binding_mitochondrial_carrier_protein_SCaMC-1-like_(LOC490131),_mRNA	LOC490131	#N/A
ADSS	Lymphnode		XM_005640393.2	0.537586	PREDICTED:_Canis_lupus_familiaris_collagen,_type_V,_alpha_2_(COL5A2),_mRNA	COL5A2	Lung
FIS1	Skel_muscle		XM_014108311.1	0.536567	PREDICTED:_Canis_lupus_familiaris_uncharacterized_LOC106557876_(LOC106557876),_mRNA	LOC106557876	#N/A
MRPL57	Heart		XM_014120242.1	0.536532	PREDICTED:_Canis_lupus_familiaris_dynein,_axonemal,_heavy_chain_6_(DNAH6),_mRNA	DNAH6	Pancreas
MRPL20	Lymphnode		XM_003640175.3	0.535965	PREDICTED:_Canis_lupus_familiaris_distal-less_homeobox_2_(DLX2),_mRNA	DLX2	Spleen
NAP1L1	Lymphnode		XM_014109869.1	0.535309	PREDICTED:_Canis_lupus_familiaris_collagen,_type_XVIII,_alpha_1_(COL18A1),_mRNA	COL18A1	#N/A
LOC474929///HSDL2	Heart		XM_849812.4	0.534989	PREDICTED:_Canis_lupus_familiaris_thymosin_beta_10_(TMSB10),_mRNA	TMSB10	Lung
CNRIP1	Brain		XM_014111377.1	0.534968	PREDICTED:_Canis_lupus_familiaris_ferritin,_heavy_polypeptide_1_pseudogene_18_(FTH1P18),_mRNA	FTH1P18	#N/A
DYNLT3	Lung		XM_005622157.1	0.534653	PREDICTED:_Canis_lupus_familiaris_NAD(P)H:quinone_oxidoreductase_type_3,_polypeptide_A2_(CYB5R1),_transcript_variant_X1,_mRNA	CYB5R1	Skel_muscle
SNX14	Brain		XM_847475.4	0.534582	PREDICTED:_Canis_lupus_familiaris_synuclein,_beta_(SNCB),_mRNA	SNCB	Brain
MAPK10	Brain		NM_001164506.1	0.534392	Canis_lupus_familiaris_chromosome_18_open_reading_frame,_human_C11orf31_(C18H11orf31),_mRNA	SELENOH	#N/A
UBA5	Pancreas		XM_014116203.1	0.533762	PREDICTED:_Canis_lupus_familiaris_chromosome_9_open_reading_frame,_human_C17orf99_(C9H17orf99),_mRNA	C9H17orf99	Lymphnode
WRNIP1	Skel_muscle		XM_843974.3	0.533554	PREDICTED:_Canis_lupus_familiaris_nuclear_envelope_integral_membrane_protein_1_(NEMP1),_mRNA	NEMP1	Pancreas
SRPK2	Brain		XM_003639528.2	0.533333	PREDICTED:_Canis_lupus_familiaris_4-hydroxyphenylpyruvate_dioxygenase-like_(HPDL),_mRNA	HPDL	Skel_muscle
WDYHV1	Brain		XM_003639180.2	0.533036	PREDICTED:_Canis_lupus_familiaris_centromere_protein_F,_350/400kDa_(CENPF),_mRNA	CENPF	Lymphnode
VPS41	Brain		XM_848689.4	0.532995	PREDICTED:_Canis_lupus_familiaris_pre-mRNA_processing_factor_19_(PRPF19),_transcript_variant_X2,_mRNA	PRPF19	Brain
TMEM261	Heart		XM_003639662.3	0.532156	PREDICTED:_Canis_lupus_familiaris_transmembrane_protein_80_(TMEM80),_partial_mRNA	TMEM80	Spleen
CCT5	Liver		XM_005637011.2	0.531617	PREDICTED:_Canis_lupus_familiaris_transmembrane_and_tetratricopeptide_repeat_containing_1_(TMTC1),_mRNA	TMTC1	Skel_muscle
PTPRA	Brain		XM_005620245.2	0.531503	PREDICTED:_Canis_lupus_familiaris_jun_proto-oncogene_(JUN),_mRNA	JUN	Lung
PLCL1	Skel_muscle		NR_049265.1	0.53125	Canis_lupus_familiaris_microRNA_181d_(MIR181D),_microRNA	MIR181D	#N/A
FAXC	Brain		XM_003434778.3	0.531232	PREDICTED:_Canis_lupus_familiaris_chromosome_6_open_reading_frame,_human_C1orf194_(C6H1orf194),_mRNA	C6H1orf194	#N/A
TM9SF3	Pancreas		NM_001003067.2	0.531185	Canis_lupus_familiaris_heat_shock_protein_70_(HSP70),_mRNA	HSP70	Lung
ERLEC1	Pancreas		XM_005625249.2	0.531123	PREDICTED:_Canis_lupus_familiaris_immediate_early_response_5-like_(IER5L),_mRNA	IER5L	Brain
PPP2R1A	Brain		XM_538192.4	0.530534	PREDICTED:_Canis_lupus_familiaris_fragile_X_mental_retardation_1_neighbor_(FMR1NB),_mRNA	FMR1NB	Spleen
ZFAND6	Skel_muscle		XM_532467.4	0.53043	PREDICTED:_Canis_lupus_familiaris_paraoxonase_3_(PON3),_mRNA	PON3	Liver
SLC1A1	Kidney		XM_005642378.1	0.529268	PREDICTED:_Canis_lupus_familiaris_keratin-associated_protein_9-2-like_(LOC100684921),_mRNA	LOC100684921	#N/A
CLTB	Brain		NM_001110767.1	0.528193	Canis_lupus_familiaris_myosin,_heavy_chain_9,_non-muscle_(MYH9),_mRNA	MYH9	Lung
USP11	Brain		XM_014119246.1	0.527331	PREDICTED:_Canis_lupus_familiaris_transcription_factor_AP-2_epsilon_(activating_enhancer_binding_protein_2_epsilon)_(TFAP2E),_mRNA	TFAP2E	Skel_muscle
AKAP12	Spleen		XR_001316598.1	0.526978	PREDICTED:_Canis_lupus_familiaris_uncharacterized_LOC106559048_(LOC106559048),_ncRNA	LOC106559048	#N/A
LOC607009	Kidney		XM_005628804.1	0.526575	PREDICTED:_Canis_lupus_familiaris_uncharacterized_LOC102156984_(LOC102156984),_mRNA	LOC102156984	#N/A
CCDC56	Kidney		NR_049497.1	0.526316	Canis_lupus_familiaris_microRNA_505_(MIR505),_microRNA	MIR505	#N/A
MCM3AP	Spleen		XM_538752.5	0.525707	PREDICTED:_Canis_lupus_familiaris_syntaxin_17_(STX17),_mRNA	STX17	Jejunum
MRPL20	Pancreas		XM_533904.5	0.525424	PREDICTED:_Canis_lupus_familiaris_arsA_arsenite_transporter,_ATP-binding,_homolog_1_(bacterial)_(ASNA1),_mRNA	ASNA1	Kidney
MAP7D1	Heart		XR_296938.2	0.525162	PREDICTED:_Canis_lupus_familiaris_uncharacterized_LOC102155061_(LOC102155061),_ncRNA	LOC102155061	#N/A
CCDC30	Brain		XM_005630523.2	0.524374	PREDICTED:_Canis_lupus_familiaris_ladybird_homeobox_2_(LBX2),_mRNA	LBX2	Lymphnode
NSA2	Lymphnode		XM_544467.5	0.524366	PREDICTED:_Canis_lupus_familiaris_FGR_proto-oncogene,_Src_family_tyrosine_kinase_(FGR),_mRNA	FGR	Spleen
CDKN2D	Brain		XM_844641.4	0.524009	PREDICTED:_Canis_lupus_familiaris_chromosome_6_open_reading_frame,_human_C7orf43_(C6H7orf43),_mRNA	C6H7orf43	Brain
SNRNP25	Jejunum		XR_296620.2	0.523419	PREDICTED:_Canis_lupus_familiaris_uncharacterized_LOC102153381_(LOC102153381),_ncRNA	LOC102153381	#N/A
CDC123	Heart		XM_003435537.1	0.523148	PREDICTED:_Canis_lupus_familiaris_ATP_synthase,_H+_transporting,_mitochondrial_Fo_complex,_subunit_E_(ATP5I),_mRNA	ATP5I	#N/A
SNRPE	Lymphnode		XM_847879.4	0.523044	PREDICTED:_Canis_lupus_familiaris_transmembrane_protein_37_(TMEM37),_mRNA	TMEM37	Kidney
COPS2	Heart		XM_005638011.2	0.522634	PREDICTED:_Canis_lupus_familiaris_Na+/K+_transporting_ATPase_interacting_3_(NKAIN3),_transcript_variant_X2,_mRNA	NKAIN3	Spleen
IP6K3	Heart		XM_536223.4	0.522437	PREDICTED:_Canis_lupus_familiaris_NOP14_nucleolar_protein_(NOP14),_mRNA	NOP14	Heart
GTF2I	Lung		XM_547528.5	0.52234	PREDICTED:_Canis_lupus_familiaris_mitochondrial_ribosomal_protein_L24_(MRPL24),_mRNA	MRPL24	Brain
XPO1	Lymphnode		XM_005626984.2	0.520529	PREDICTED:_Canis_lupus_familiaris_uncharacterized_LOC102152733_(LOC102152733),_mRNA	LOC102152733	#N/A
RCAN2	Skel_muscle		XM_547357.5	0.519707	PREDICTED:_Canis_lupus_familiaris_arginyl_aminopeptidase_(aminopeptidase_B)_(RNPEP),_mRNA	RNPEP	Lymphnode
PUM1	Brain		NM_001252369.1	0.519674	Canis_lupus_familiaris_coiled-coil_domain_containing_56_(CCDC56),_mRNA	CCDC56	Kidney
MAPT	Brain		XM_003639819.3	0.519209	PREDICTED:_Canis_lupus_familiaris_N-glycanase_1_(NGLY1),_mRNA	NGLY1	#N/A
TCF25	Pancreas		XM_005625970.1	0.518962	PREDICTED:_Canis_lupus_familiaris_SH3_domain_containing_ring_finger_3_(SH3RF3),_mRNA	SH3RF3	Spleen
IDH3G	Heart		XM_003639179.3	0.518204	PREDICTED:_Canis_lupus_familiaris_feline_leukemia_virus_subgroup_C_cellular_receptor_1_(FLVCR1),_mRNA	FLVCR1	Pancreas
SPTBN1	Brain		XM_533581.5	0.518198	PREDICTED:_Canis_lupus_familiaris_ribosomal_protein_L28_(RPL28),_mRNA	RPL28	Lymphnode
CAPN2	Lung		XR_293334.2	0.517986	PREDICTED:_Canis_lupus_familiaris_uncharacterized_LOC102151605_(LOC102151605),_ncRNA	LOC102151605	#N/A
YAE1D1	Lung		XR_293741.1	0.517361	PREDICTED:_Canis_lupus_familiaris_uncharacterized_LOC102155357_(LOC102155357),_ncRNA	LOC102155357	#N/A
RBM18	Brain		NM_001003140.1	0.516973	Canis_lupus_familiaris_tight_junction_protein_1_(TJP1),_mRNA	TJP1	Lung
SERPINI1	Brain		XM_535812.5	0.516022	PREDICTED:_Canis_lupus_familiaris_NADH_dehydrogenase_(ubiquinone)_1_beta_subcomplex,_5,_16kDa_(NDUFB5),_mRNA	NDUFB5	Heart
PSMA2	Lymphnode		XM_005629431.1	0.515575	PREDICTED:_Canis_lupus_familiaris_translation_initiation_factor_IF-2-like_(LOC102155312),_mRNA	LOC102155312	#N/A
EIF5	Brain		XM_014111746.1	0.515403	PREDICTED:_Canis_lupus_familiaris_solute_carrier_family_9,_subfamily_A_(NHE6,_cation_proton_antiporter_6),_member_6_(SLC9A6),_mRNA	SLC9A6	Jejunum
LOC607866	Kidney		XM_014113853.1	0.515233	PREDICTED:_Canis_lupus_familiaris_SKI_proto-oncogene_(SKI),_mRNA	SKI	Pancreas
SCCPDH	Kidney		XR_295059.2	0.515173	PREDICTED:_Canis_lupus_familiaris_uncharacterized_LOC102156186_(LOC102156186),_ncRNA	LOC102156186	#N/A
ERH	Lymphnode		XR_001315370.1	0.514735	PREDICTED:_Canis_lupus_familiaris_uncharacterized_LOC106558302_(LOC106558302),_ncRNA	LOC106558302	#N/A
SBDS	Skel_muscle		XR_296756.2	0.514706	PREDICTED:_Canis_lupus_familiaris_uncharacterized_LOC100856432_(LOC100856432),_ncRNA	LOC100856432	#N/A
GLO1	Jejunum		XM_005625236.2	0.514691	PREDICTED:_Canis_lupus_familiaris_neuronal_calcium_sensor_1_(NCS1),_mRNA	NCS1	Brain
AP1S2	Heart		XM_014119805.1	0.51465	PREDICTED:_Canis_lupus_familiaris_zinc_finger_protein_282_(ZNF282),_mRNA	ZNF282	#N/A
TMED7	Pancreas		XR_001318002.1	0.514455	PREDICTED:_Canis_lupus_familiaris_uncharacterized_LOC106559894_(LOC106559894),_ncRNA	LOC106559894	#N/A
CNTN1	Brain		XM_003639453.3	0.51353	PREDICTED:_Canis_lupus_familiaris_neuropeptide_FF_receptor_2_(NPFFR2),_mRNA	NPFFR2	#N/A
YPEL5	Brain		XM_005619335.2	0.512963	PREDICTED:_Canis_lupus_familiaris_integrin,_alpha_1_(ITGA1),_mRNA	ITGA1	Kidney
SNCA	Brain		XM_014116607.1	0.512418	PREDICTED:_Canis_lupus_familiaris_B-cell_CLL/lymphoma_3_(BCL3),_mRNA	BCL3	Lymphnode
LOC608876	Lymphnode		XM_005632287.2	0.512214	PREDICTED:_Canis_lupus_familiaris_collagen_alpha-1(I)_chain-like_(LOC102152377),_mRNA	LOC102152377	#N/A
SAR1A	Pancreas		XR_292688.1	0.512048	PREDICTED:_Canis_lupus_familiaris_uncharacterized_LOC102151936_(LOC102151936),_ncRNA	LOC102151936	#N/A
TMEFF2	Brain		XR_295804.1	0.511893	PREDICTED:_Canis_lupus_familiaris_uncharacterized_LOC102152857_(LOC102152857),_ncRNA	LOC102152857	#N/A
ARHGAP32	Brain		XR_292173.1	0.511345	PREDICTED:_Canis_lupus_familiaris_uncharacterized_LOC102156538_(LOC102156538),_ncRNA	LOC102156538	#N/A
CDS1	Jejunum		XM_537190.5	0.511043	PREDICTED:_Canis_lupus_familiaris_peroxiredoxin_6_(PRDX6),_mRNA	PRDX6	Kidney
MGLL	Lung		XR_001316907.1	0.510934	PREDICTED:_Canis_lupus_familiaris_uncharacterized_LOC106559304_(LOC106559304),_ncRNA	LOC106559304	#N/A
AP4S1	Brain		XR_001317830.1	0.510608	PREDICTED:_Canis_lupus_familiaris_uncharacterized_LOC106559788_(LOC106559788),_ncRNA	LOC106559788	#N/A
FXYD6	Spleen		XM_014117963.1	0.510486	PREDICTED:_Canis_lupus_familiaris_TNF_receptor-associated_factor_1_(TRAF1),_mRNA	TRAF1	Pancreas
TXNL1	Spleen		XM_005629749.2	0.510478	PREDICTED:_Canis_lupus_familiaris_zinc_finger_protein_746_(ZNF746),_mRNA	ZNF746	#N/A
ERBB4	Pancreas		XM_534811.5	0.510126	PREDICTED:_Canis_lupus_familiaris_spermatogenesis_associated,_serine-rich_2_(SPATS2),_mRNA	SPATS2	Lymphnode
CHST10	Brain		XM_014120226.1	0.508469	PREDICTED:_Canis_lupus_familiaris_peroxidasin_(PXDN),_mRNA	PXDN	#N/A
NDUFA9	Heart		XM_541568.4	0.508137	PREDICTED:_Canis_lupus_familiaris_zinc_finger_protein_296_(ZNF296),_mRNA	ZNF296	Brain
DUSP6	Spleen		XM_535698.4	0.507781	PREDICTED:_Canis_lupus_familiaris_La_ribonucleoprotein_domain_family,_member_7_(LARP7),_mRNA	LARP7	Heart
LOC482027///RTN3	Brain		XM_540511.3	0.507173	PREDICTED:_Canis_lupus_familiaris_outer_dense_fiber_of_sperm_tails_3_(ODF3),_mRNA	ODF3	Pancreas
MTCH2	Jejunum		XM_843910.3	0.506705	PREDICTED:_Canis_lupus_familiaris_striatin_interacting_protein_2_(STRIP2),_mRNA	STRIP2	Heart
ACO2	Heart		XM_005624490.2	0.5066	PREDICTED:_Canis_lupus_familiaris_keratin,_type_I_cuticular_Ha1_(LOC490988),_mRNA	LOC490988	Pancreas
SARAF	Brain		XM_005642417.1	0.506385	PREDICTED:_Canis_lupus_familiaris_laminin_subunit_alpha-5-like_(LOC102156677),_partial_mRNA	LOC102156677	#N/A
MYCBP2	Lymphnode		NR_049436.1	0.506329	Canis_lupus_familiaris_microRNA_215_(MIR215),_microRNA	MIR215	#N/A
BEX4	Brain		XM_005631626.2	0.506329	PREDICTED:_Canis_lupus_familiaris_secretoglobin,_family_1A,_member_1_(uteroglobin)_(SCGB1A1),_mRNA	SCGB1A1	Lung
RABAC1	Pancreas		NM_001048117.1	0.506219	Canis_lupus_familiaris_arylsulfatase_family,_member_K_(ARSK),_mRNA	ARSK	Pancreas
NCOR1	Heart		XM_005636799.2	0.506173	PREDICTED:_Canis_lupus_familiaris_autophagy_related_101_(ATG101),_mRNA	ATG101	Jejunum
STEAP2	Kidney		XM_541689.5	0.50583	PREDICTED:_Canis_lupus_familiaris_lin-37_DREAM_MuvB_core_complex_component_(LIN37),_mRNA	LIN37	Heart
CTNND2	Brain		XM_546199.2	0.50577	PREDICTED:_Canis_lupus_familiaris_neuropeptide_Y_receptor_type_4_(LOC489082),_mRNA	LOC489082	Pancreas
HAGH	Kidney		XM_014107675.1	0.504367	PREDICTED:_Canis_lupus_familiaris_ankyrin_repeat_and_MYND_domain_containing_1_(ANKMY1),_transcript_variant_X3,_mRNA	ANKMY1	Pancreas
PURA	Brain		XM_537084.5	0.503027	PREDICTED:_Canis_lupus_familiaris_cysteine_conjugate-beta_lyase_2_(CCBL2),_transcript_variant_X1,_mRNA	CCBL2	Liver
CMAS	Brain		XM_846128.4	0.502848	PREDICTED:_Canis_lupus_familiaris_homeobox_B7_(HOXB7),_mRNA	HOXB7	Kidney
TPPP3	Lung		XM_014107339.1	0.502635	PREDICTED:_Canis_lupus_familiaris_forkhead_box_protein_O1-like_(LOC106557529),_mRNA	LOC106557529	#N/A
TMEM50A	Lung		XM_003434810.3	0.502146	PREDICTED:_Canis_lupus_familiaris_chromosome_6_open_reading_frame,_human_C16orf92_(C6H16orf92),_transcript_variant_X4,_mRNA	C6H16orf92	#N/A
NME1	Brain		XM_536412.5	0.502003	PREDICTED:_Canis_lupus_familiaris_annexin_A8-like_1_(ANXA8L1),_mRNA	ANXA8L1	Kidney
DCAF6	Skel_muscle		XM_531639.5	0.50197	PREDICTED:_Canis_lupus_familiaris_ATP_synthase,_H+_transporting,_mitochondrial_F1_complex,_beta_polypeptide_(ATP5B),_mRNA	ATP5B	Heart
SLC15A2	Kidney		XM_543427.5	0.501741	PREDICTED:_Canis_lupus_familiaris_signal_peptide_peptidase_like_3_(SPPL3),_mRNA	SPPL3	Jejunum
HN1	Brain		XM_014121044.1	0.501526	PREDICTED:_Canis_lupus_familiaris_kinesin_light_chain_2_(KLC2),_mRNA	KLC2	Brain
RPF1	Heart		XM_854895.4	0.500995	PREDICTED:_Canis_lupus_familiaris_SH3-binding_domain_protein_5-like_(SH3BP5L),_mRNA	SH3BP5L	Lymphnode
SON	Lymphnode		XM_005621921.2	0.500947	PREDICTED:_Canis_lupus_familiaris_ecotropic_viral_integration_site_5_(EVI5),_transcript_variant_X4,_mRNA	EVI5	Lung
SLIRP	Heart		XM_014113218.1	0.500652	PREDICTED:_Canis_lupus_familiaris_uncharacterized_LOC102152874_(LOC102152874),_mRNA	LOC102152874	#N/A
ERP29	Kidney		XM_014117278.1	0.500553	PREDICTED:_Canis_lupus_familiaris_GRAM_domain_containing_4_(GRAMD4),_mRNA	GRAMD4	Liver
UBE2H	Brain		XM_005640905.1	0.500513	PREDICTED:_Canis_lupus_familiaris_V-set_and_immunoglobulin_domain_containing_8_(VSIG8),_mRNA	VSIG8	#N/A
CETN2	Lung		XM_014119827.1	0.499711	PREDICTED:_Canis_lupus_familiaris_Kell_blood_group,_metallo-endopeptidase_(KEL),_transcript_variant_X9,_mRNA	KEL	Lymphnode
MTCH1	Brain		XM_542614.5	0.499139	PREDICTED:_Canis_lupus_familiaris_potassium_channel_tetramerization_domain_containing_12_(KCTD12),_mRNA	KCTD12	Pancreas
SUN1	Jejunum		XM_005635877.1	0.498932	PREDICTED:_Canis_lupus_familiaris_maestro_heat-like_repeat_family_member_2A_(MROH2A),_mRNA	MROH2A	#N/A
GLOD4	Jejunum		NM_001002991.1	0.498881	Canis_lupus_familiaris_trefoil_factor_2_(TFF2),_mRNA	TFF2	Pancreas
MRPL40	Skel_muscle		XM_014106455.1	0.498873	PREDICTED:_Canis_lupus_familiaris_cysteinyl-tRNA_synthetase_2,_mitochondrial_(putative)_(CARS2),_transcript_variant_X2,_mRNA	CARS2	Heart
CASK	Jejunum		XM_540349.5	0.498618	PREDICTED:_Canis_lupus_familiaris_von_Willebrand_factor_C_domain_containing_2_(VWC2),_mRNA	VWC2	Brain
HNRNPC	Lymphnode		XR_296788.2	0.498229	PREDICTED:_Canis_lupus_familiaris_uncharacterized_LOC102151946_(LOC102151946),_ncRNA	LOC102151946	#N/A
CAMSAP1	Heart		XM_537639.5	0.497858	PREDICTED:_Canis_lupus_familiaris_DnaJ_(Hsp40)_homolog,_subfamily_C,_member_7_(DNAJC7),_transcript_variant_X1,_mRNA	DNAJC7	Brain
EIF2S3	Lymphnode		XR_001315920.1	0.496711	PREDICTED:_Canis_lupus_familiaris_uncharacterized_LOC106558654_(LOC106558654),_ncRNA	LOC106558654	#N/A
SQLE	Liver		XM_537074.4	0.496689	PREDICTED:_Canis_lupus_familiaris_ribosomal_protein_L5_(RPL5),_mRNA	RPL5	Lymphnode
POLR2C	Brain		XR_134558.3	0.496689	PREDICTED:_Canis_lupus_familiaris_uncharacterized_LOC100683303_(LOC100683303),_ncRNA	LOC100683303	#N/A
EIF3I	Skel_muscle		XM_531727.4	0.495536	PREDICTED:_Canis_lupus_familiaris_adenylosuccinate_lyase_(ADSL),_mRNA	ADSL	Skel_muscle
ATP6V1D	Kidney		NM_001165914.1	0.495146	Canis_lupus_familiaris_interleukin_31_(IL31),_mRNA	IL31	#N/A
KCNMB4	Brain		XM_014119444.1	0.494707	PREDICTED:_Canis_lupus_familiaris_fukutin_related_protein_(FKRP),_transcript_variant_X1,_mRNA	FKRP	Liver
EMC8	Skel_muscle		XR_001316361.1	0.494261	PREDICTED:_Canis_lupus_familiaris_uncharacterized_LOC102152492_(LOC102152492),_ncRNA	LOC102152492	#N/A
RPLP1	Lymphnode		XR_001318506.1	0.49416	PREDICTED:_Canis_lupus_familiaris_uncharacterized_LOC106560172_(LOC106560172),_ncRNA	LOC106560172	#N/A
LOC611067	Lymphnode		XM_005626302.2	0.493735	PREDICTED:_Canis_lupus_familiaris_heterogeneous_nuclear_ribonucleoprotein_H1_(H)_(HNRNPH1),_transcript_variant_X3,_mRNA	HNRNPH1	Lymphnode
SCCPDH	Kidney		XR_001316132.1	0.493694	PREDICTED:_Canis_lupus_familiaris_uncharacterized_LOC106558768_(LOC106558768),_ncRNA	LOC106558768	#N/A
LOC475912///LOC475273	Heart		XM_005620888.1	0.49274	PREDICTED:_Canis_lupus_familiaris_metalloproteinase_inhibitor_1-like_(LOC102154527),_mRNA	LOC102154527	#N/A
SEC23A	Jejunum		XR_001315141.1	0.492554	PREDICTED:_Canis_lupus_familiaris_uncharacterized_LOC106558190_(LOC106558190),_ncRNA	LOC106558190	#N/A
BCAS2	Heart		XM_014120760.1	0.492276	PREDICTED:_Canis_lupus_familiaris_laminin,_beta_1_(LAMB1),_partial_mRNA	LAMB1	Kidney
RPS29	Lymphnode		XM_534035.5	0.49212	PREDICTED:_Canis_lupus_familiaris_protein_kinase_C,_delta_binding_protein_(PRKCDBP),_mRNA	PRKCDBP	Heart
NME2	Kidney		XR_294037.2	0.491954	PREDICTED:_Canis_lupus_familiaris_uncharacterized_LOC102157281_(LOC102157281),_ncRNA	LOC102157281	#N/A
VPS52	Brain		XR_001314191.1	0.491879	PREDICTED:_Canis_lupus_familiaris_uncharacterized_LOC102157147_(LOC102157147),_ncRNA	LOC102157147	#N/A
TAX1BP3	Lung		XM_005631871.2	0.491502	PREDICTED:_Canis_lupus_familiaris_LIM_and_senescent_cell_antigen-like_domains_2_(LIMS2),_transcript_variant_X4,_mRNA	LIMS2	Heart
REEP5	Jejunum		XM_005640442.2	0.491342	PREDICTED:_Canis_lupus_familiaris_PMS1_homolog_1,_mismatch_repair_system_component_(PMS1),_transcript_variant_X3,_mRNA	PMS1	Skel_muscle
HNRNPU	Lymphnode		XM_536802.5	0.49084	PREDICTED:_Canis_lupus_familiaris_proteasome_26S_subunit,_non-ATPase_7_(PSMD7),_mRNA	PSMD7	Skel_muscle
ARF4	Jejunum		XM_005623901.2	0.490833	PREDICTED:_Canis_lupus_familiaris_chromosome_8_open_reading_frame,_human_C14orf80_(C8H14orf80),_mRNA	C8H14orf80	Skel_muscle
TSPAN3	Heart		XM_003640211.3	0.489484	PREDICTED:_Canis_lupus_familiaris_small_nuclear_ribonucleoprotein_polypeptide_E_(SNRPE),_mRNA	SNRPE	Lymphnode
SACS	Brain		XM_014109387.1	0.489189	PREDICTED:_Canis_lupus_familiaris_ribosomal_protein,_large,_P1_(RPLP1),_mRNA	RPLP1	Lymphnode
FAIM	Lymphnode		NM_001003217.2	0.488957	Canis_lupus_familiaris_erb-b2_receptor_tyrosine_kinase_2_(ERBB2),_mRNA	ERBB2	Jejunum
RNF220	Brain		XR_296095.2	0.488435	PREDICTED:_Canis_lupus_familiaris_uncharacterized_LOC102157303_(LOC102157303),_ncRNA	LOC102157303	#N/A
MZT2B	Brain		XM_846743.4	0.488069	PREDICTED:_Canis_lupus_familiaris_FES_proto-oncogene,_tyrosine_kinase_(FES),_mRNA	FES	Spleen
SMIM7	Lymphnode		XR_001317769.1	0.488011	PREDICTED:_Canis_lupus_familiaris_uncharacterized_LOC106559763_(LOC106559763),_ncRNA	LOC106559763	#N/A
HDAC2	Lymphnode		XM_844580.3	0.487455	PREDICTED:_Canis_lupus_familiaris_ribosomal_protein_S12_(RPS12),_mRNA	RPS12	Spleen
PSMC6	Heart		XM_845173.3	0.487443	PREDICTED:_Canis_lupus_familiaris_T-box_1_(TBX1),_mRNA	TBX1	Skel_muscle
STARD3NL	Lung		XM_005635341.2	0.487216	PREDICTED:_Canis_lupus_familiaris_transmembrane_channel-like_2_(TMC2),_mRNA	TMC2	Pancreas
UBE2V2	Brain		XM_005622184.1	0.487155	PREDICTED:_Canis_lupus_familiaris_ubiquitin-conjugating_enzyme_E2T_(UBE2T),_transcript_variant_X2,_mRNA	UBE2T	Jejunum
MRPS31	Spleen		XM_847749.4	0.48633	PREDICTED:_Canis_lupus_familiaris_tumor-associated_calcium_signal_transducer_2_(TACSTD2),_mRNA	TACSTD2	#N/A
SRSF9	Lymphnode		XM_014106855.1	0.485884	PREDICTED:_Canis_lupus_familiaris_translation_initiation_factor_IF-2-like_(LOC106557663),_mRNA	LOC106557663	#N/A
TXNIP	Lung		XM_014113808.1	0.485782	PREDICTED:_Canis_lupus_familiaris_pseudouridylate_synthase-like_1_(PUSL1),_mRNA	PUSL1	Liver
CLASP2	Brain		XR_001316409.1	0.485714	PREDICTED:_Canis_lupus_familiaris_uncharacterized_LOC102155915_(LOC102155915),_transcript_variant_X2,_ncRNA	LOC102155915	#N/A
JAM2	Brain		XM_014119327.1	0.485553	PREDICTED:_Canis_lupus_familiaris_major_facilitator_superfamily_domain_containing_2A_(MFSD2A),_transcript_variant_X4,_mRNA	MFSD2A	Jejunum
LOC486305	Skel_muscle		NR_049416.1	0.485294	Canis_lupus_familiaris_microRNA_20b_(MIR20B),_microRNA	MIR20B	#N/A
LOC609990	Heart		XM_546156.5	0.485244	PREDICTED:_Canis_lupus_familiaris_DNA-damage-inducible_transcript_4_(DDIT4),_mRNA	DDIT4	Lymphnode
APBB1	Brain		XR_001317336.1	0.484628	PREDICTED:_Canis_lupus_familiaris_uncharacterized_LOC106559501_(LOC106559501),_ncRNA	LOC106559501	#N/A
SNX4	Kidney		XM_005618000.2	0.483649	PREDICTED:_Canis_lupus_familiaris_dorsal_inhibitory_axon_guidance_protein_(DRAXIN),_mRNA	DRAXIN	Skel_muscle
PGM1	Skel_muscle		XM_005640927.2	0.483582	PREDICTED:_Canis_lupus_familiaris_contactin_2_(axonal)_(CNTN2),_mRNA	CNTN2	#N/A
CCT4	Lymphnode		XM_005624144.2	0.48325	PREDICTED:_Canis_lupus_familiaris_tweety_family_member_2_(TTYH2),_mRNA	TTYH2	Pancreas
ARF5	Brain		XR_001314721.1	0.483113	PREDICTED:_Canis_lupus_familiaris_uncharacterized_LOC102153609_(LOC102153609),_transcript_variant_X2,_ncRNA	LOC102153609	#N/A
GLRX2	Heart		XR_001317923.1	0.483061	PREDICTED:_Canis_lupus_familiaris_uncharacterized_LOC106559857_(LOC106559857),_ncRNA	LOC106559857	#N/A
LACTB2	Kidney		NR_049473.1	0.481928	Canis_lupus_familiaris_microRNA_149_(MIR149),_microRNA	MIR149	#N/A
TOMM6	Brain		XM_005642194.1	0.480646	PREDICTED:_Canis_lupus_familiaris_AE_binding_protein_1_(AEBP1),_partial_mRNA	AEBP1	Skel_muscle
EBAG9	Lymphnode		XM_861077.4	0.480084	PREDICTED:_Canis_lupus_familiaris_coiled-coil_domain_containing_85B_(CCDC85B),_mRNA	CCDC85B	Brain
SPCS1	Pancreas		XM_014109699.1	0.48	PREDICTED:_Canis_lupus_familiaris_zinc_finger_protein_362_(ZNF362),_transcript_variant_X3,_mRNA	ZNF362	Lung
PABPN1///BCL2L2	Lymphnode		XM_014122242.1	0.479726	PREDICTED:_Canis_lupus_familiaris_splicing_factor_3a,_subunit_2,_66kDa_(SF3A2),_mRNA	SF3A2	Skel_muscle
LOC480492	Brain		XM_536861.5	0.479561	PREDICTED:_Canis_lupus_familiaris_guanine_nucleotide_binding_protein_(G_protein),_beta_polypeptide_2_(GNB2),_mRNA	GNB2	Lung
VPS29	Kidney		XM_005633032.2	0.479353	PREDICTED:_Canis_lupus_familiaris_hepatoma-derived_growth_factor-related_protein_2_(HDGFRP2),_mRNA	HDGFL2	#N/A
PTN	Brain		NM_001048082.1	0.478976	Canis_lupus_familiaris_ribosomal_protein_S18_(RPS18),_mRNA	RPS18	Lymphnode
MRPS6	Heart		XM_545176.5	0.478331	PREDICTED:_Canis_lupus_familiaris_FAST_kinase_domains_3_(FASTKD3),_mRNA	FASTKD3	Jejunum
PSMC4	Skel_muscle		XM_547702.2	0.477674	PREDICTED:_Canis_lupus_familiaris_olfactory_receptor,_family_2,_subfamily_C,_member_3_(LOC490580),_mRNA	LOC490580	Skel_muscle
DNAJC8	Brain		XM_005619905.2	0.477253	PREDICTED:_Canis_lupus_familiaris_SLP_adaptor_and_CSK_interacting_membrane_protein_(SCIMP),_transcript_variant_X2,_mRNA	SCIMP	Heart
PCNXL4	Brain		XM_846321.3	0.477204	PREDICTED:_Canis_lupus_familiaris_uroplakin_3A_(UPK3A),_mRNA	UPK3A	Pancreas
HIGD1A	Jejunum		XM_014120988.1	0.477103	PREDICTED:_Canis_lupus_familiaris_olfactory_receptor_5B3-like_(LOC106559989),_mRNA	LOC106559989	#N/A
HMOX2	Brain		XM_534406.5	0.476998	PREDICTED:_Canis_lupus_familiaris_reactive_oxygen_species_modulator_1_(ROMO1),_mRNA	ROMO1	Heart
HSP90B1	Lymphnode		NM_001048092.1	0.47695	Canis_lupus_familiaris_phosphatidylethanolamine_binding_protein_1_(PEBP1),_mRNA	PEBP1	Brain
MARK2	Jejunum		XM_539880.5	0.47691	PREDICTED:_Canis_lupus_familiaris_acylglycerol_kinase_(AGK),_transcript_variant_X1,_mRNA	AGK	Lymphnode
EMC7	Pancreas		XM_014116478.1	0.476779	PREDICTED:_Canis_lupus_familiaris_granulin_(GRN),_mRNA	GRN	Spleen
PSMD11	Heart		XM_541478.5	0.476233	PREDICTED:_Canis_lupus_familiaris_ER_membrane_protein_complex_subunit_10_(EMC10),_transcript_variant_X1,_mRNA	EMC10	Pancreas
ENO2	Brain		NR_128724.1	0.47619	Canis_lupus_familiaris_microRNA_133b_(MIR133B),_microRNA	MIR133B	#N/A
PPP1R1B	Brain		XM_014112156.1	0.476008	PREDICTED:_Canis_lupus_familiaris_unconventional_myosin-Ig_(LOC608648),_mRNA	LOC608648	Lymphnode
BECN1	Brain		XM_532155.4	0.47561	PREDICTED:_Canis_lupus_familiaris_alanyl-tRNA_synthetase_2,_mitochondrial_(AARS2),_mRNA	AARS2	Brain
RWDD1	Lymphnode		XM_005620802.2	0.475229	PREDICTED:_Canis_lupus_familiaris_dipeptidase_3_(LOC489748),_mRNA	LOC489748	Skel_muscle
ZBTB4	Lung		XM_014106880.1	0.474529	PREDICTED:_Canis_lupus_familiaris_RBBP8_N-terminal_like_(RBBP8NL),_mRNA	RBBP8NL	Skel_muscle
TTC9B	Brain		XM_539590.4	0.474426	PREDICTED:_Canis_lupus_familiaris_dynein,_axonemal,_light_intermediate_chain_1_(DNALI1),_mRNA	DNALI1	Pancreas
TSPAN12	Heart		XM_014120427.1	0.474369	PREDICTED:_Canis_lupus_familiaris_mediator_of_cell_motility_1_(MEMO1),_mRNA	MEMO1	Skel_muscle
SARS	Brain		XR_001316507.1	0.474245	PREDICTED:_Canis_lupus_familiaris_uncharacterized_LOC102153640_(LOC102153640),_transcript_variant_X2,_ncRNA	LOC102153640	#N/A
DARS	Heart		NM_001110805.2	0.474096	Canis_lupus_familiaris_LSM4_homolog,_U6_small_nuclear_RNA_and_mRNA_degradation_associated_(LSM4),_mRNA	LSM4	Lymphnode
GPM6B	Brain		NM_001127234.1	0.47395	Canis_lupus_familiaris_ornithine_decarboxylase_antizyme_1_(OAZ1),_mRNA	OAZ1	Brain
TMEM55A	Brain		XM_542294.3	0.473573	PREDICTED:_Canis_lupus_familiaris_UDP-GlcNAc:betaGal_beta-1,3-N-acetylglucosaminyltransferase_6_(B3GNT6),_mRNA	B3GNT6	Jejunum
PGM2L1	Brain		XM_005637305.1	0.473097	PREDICTED:_Canis_lupus_familiaris_uncharacterized_protein_ENSP00000372125_(LOC102155323),_transcript_variant_X4,_mRNA	LOC102155323	#N/A
GTF2H5	Jejunum		XM_005642433.1	0.4729	PREDICTED:_Canis_lupus_familiaris_zinc_finger_protein_416_(LOC102155171),_mRNA	LOC102155171	#N/A
TNIK	Brain		XM_014116746.1	0.472555	PREDICTED:_Canis_lupus_familiaris_RAS-like,_family_10,_member_B_(RASL10B),_mRNA	RASL10B	Pancreas
EPRS	Liver		XM_003639349.1	0.472135	PREDICTED:_Canis_lupus_familiaris_olfactory_receptor_56-like_(LOC100684072),_mRNA	LOC100684072	#N/A
PRMT1	Skel_muscle		XM_537686.5	0.471429	PREDICTED:_Canis_lupus_familiaris_coilin_(COIL),_mRNA	COIL	Lymphnode
FGFR1OP2	Brain		XM_005632932.2	0.471396	PREDICTED:_Canis_lupus_familiaris_zinc_finger_protein_358_(ZNF358),_transcript_variant_X1,_mRNA	ZNF358	Skel_muscle
42248	Pancreas		XM_005632491.2	0.471282	PREDICTED:_Canis_lupus_familiaris_chromosome_20_open_reading_frame,_human_C3orf18_(C20H3orf18),_mRNA	C20H3orf18	Heart
SUCLG1	Kidney		XM_014111137.1	0.470768	PREDICTED:_Canis_lupus_familiaris_caspase_9,_apoptosis-related_cysteine_peptidase_(CASP9),_transcript_variant_X1,_mRNA	CASP9	Kidney
ANP32B	Lymphnode		XM_003638775.3	0.470668	PREDICTED:_Canis_lupus_familiaris_splicing_factor_3b,_subunit_5,_10kDa_(SF3B5),_mRNA	SF3B5	Jejunum
UCHL3	Heart		XM_005642078.1	0.46946	PREDICTED:_Canis_lupus_familiaris_uncharacterized_LOC102153776_(LOC102153776),_mRNA	LOC102153776	#N/A
DCP1B	Skel_muscle		XM_847756.5	0.469354	PREDICTED:_Canis_lupus_familiaris_cytidine_monophosphate_(UMP-CMP)_kinase_1,_cytosolic_(CMPK1),_mRNA	CMPK1	Liver
RBFA	Liver		NM_001003197.2	0.468977	Canis_lupus_familiaris_sphingolipid_Ca2+_release_mediating_protein_of_endoplasmic_reticulum_(SCAMPER),_mRNA	SCAMPER	Pancreas
ACOT7	Brain		XR_295833.1	0.468923	PREDICTED:_Canis_lupus_familiaris_uncharacterized_LOC102155300_(LOC102155300),_ncRNA	LOC102155300	#N/A
TCEA2	Brain		XM_005629824.2	0.468276	PREDICTED:_Canis_lupus_familiaris_indoleamine_2,3-dioxygenase_2_(IDO2),_transcript_variant_X1,_mRNA	IDO2	Liver
ATP2B1	Brain		XM_843487.4	0.468254	PREDICTED:_Canis_lupus_familiaris_iroquois_homeobox_2_(IRX2),_mRNA	IRX2	Lung
FH	Heart		XR_291466.2	0.468193	PREDICTED:_Canis_lupus_familiaris_uncharacterized_protein_Rv2082-like_(LOC102156806),_transcript_variant_X5,_misc_RNA	LOC102156806	#N/A
COPA	Jejunum		XM_846872.4	0.468049	PREDICTED:_Canis_lupus_familiaris_NFAT_activating_protein_with_ITAM_motif_1_(NFAM1),_mRNA	NFAM1	Pancreas
GOSR1	Lymphnode		XM_014111170.1	0.466123	PREDICTED:_Canis_lupus_familiaris_pleckstrin_homology_domain_containing,_family_M_(with_RUN_domain)_member_2_(PLEKHM2),_mRNA	PLEKHM2	#N/A
SRSF2	Lymphnode		XM_005622960.1	0.465805	PREDICTED:_Canis_lupus_familiaris_immediate_early_response_5_(IER5),_mRNA	IER5	#N/A
WBP2	Brain		XM_543153.5	0.465724	PREDICTED:_Canis_lupus_familiaris_ureidoimidazoline_(2-oxo-4-hydroxy-4-carboxy-5-)_decarboxylase_(URAD),_mRNA	URAD	Liver
KLHL5	Lung		XR_001316686.1	0.465405	PREDICTED:_Canis_lupus_familiaris_uncharacterized_LOC106559157_(LOC106559157),_ncRNA	LOC106559157	#N/A
AP2S1	Brain		XM_003434671.3	0.465378	PREDICTED:_Canis_lupus_familiaris_transmembrane_protein_88B_(TMEM88B),_mRNA	TMEM88B	#N/A
CADPS	Brain		XR_001317137.1	0.465328	PREDICTED:_Canis_lupus_familiaris_uncharacterized_LOC106559417_(LOC106559417),_ncRNA	LOC106559417	#N/A
RAP1B	Spleen		XM_005622969.1	0.464685	PREDICTED:_Canis_lupus_familiaris_SFT2_domain_containing_2_(SFT2D2),_mRNA	SFT2D2	Pancreas
CSTB	Lung		XM_546510.5	0.464639	PREDICTED:_Canis_lupus_familiaris_apolipoprotein_A-IV_(APOA4),_mRNA	APOA4	Jejunum
PIGY	Pancreas		XM_005616497.1	0.464257	PREDICTED:_Canis_lupus_familiaris_pleckstrin_homology-like_domain,_family_B,_member_3_(PHLDB3),_mRNA	PHLDB3	Heart
SH3BGRL3	Spleen		XR_001314603.1	0.463464	PREDICTED:_Canis_lupus_familiaris_uncharacterized_LOC106557851_(LOC106557851),_ncRNA	LOC106557851	#N/A
HSPB8	Heart		XR_001315662.1	0.463366	PREDICTED:_Canis_lupus_familiaris_uncharacterized_LOC106558495_(LOC106558495),_ncRNA	LOC106558495	#N/A
POLR2F	Kidney		XR_001314867.1	0.463016	PREDICTED:_Canis_lupus_familiaris_uncharacterized_LOC102156504_(LOC102156504),_transcript_variant_X1,_ncRNA	LOC102156504	#N/A
ADGRB3	Brain		XM_005630696.2	0.462988	PREDICTED:_Canis_lupus_familiaris_disintegrin_and_metalloproteinase_domain-containing_protein_30-like_(LOC608067),_mRNA	LOC608067	#N/A
SMS	Jejunum		XM_014119169.1	0.461883	PREDICTED:_Canis_lupus_familiaris_IMP_(inosine_5'-monophosphate)_dehydrogenase_1_(IMPDH1),_mRNA	IMPDH1	Brain
COPB1	Jejunum		XM_005637620.2	0.461467	PREDICTED:_Canis_lupus_familiaris_wingless-type_MMTV_integration_site_family,_member_8B_(WNT8B),_mRNA	WNT8B	Pancreas
TSC22D4	Brain		XM_014116616.1	0.460928	PREDICTED:_Canis_lupus_familiaris_TBK1_binding_protein_1_(TBKBP1),_mRNA	TBKBP1	Pancreas
ACTR2	Lymphnode		XR_001315864.1	0.460727	PREDICTED:_Canis_lupus_familiaris_WD_repeat_domain_93_(WDR93),_transcript_variant_X9,_misc_RNA	WDR93	Lung
PPP3CA	Brain		XM_014114926.1	0.460581	PREDICTED:_Canis_lupus_familiaris_uncharacterized_LOC102152085_(LOC102152085),_mRNA	LOC102152085	#N/A
TST	Liver		XR_295250.1	0.460481	PREDICTED:_Canis_lupus_familiaris_uncharacterized_LOC102151553_(LOC102151553),_ncRNA	LOC102151553	#N/A
TPM4	Lung		XM_541003.5	0.459819	PREDICTED:_Canis_lupus_familiaris_secretin_receptor_(SCTR),_mRNA	SCTR	Pancreas
DCAF8	Skel_muscle		XM_532154.6	0.459627	PREDICTED:_Canis_lupus_familiaris_heat_shock_protein_90kDa_alpha_(cytosolic),_class_B_member_1_(HSP90AB1),_transcript_variant_X1,_mRNA	HSP90AB1	Pancreas
BIN1	Skel_muscle		XR_293258.2	0.459009	PREDICTED:_Canis_lupus_familiaris_uncharacterized_LOC102152775_(LOC102152775),_ncRNA	LOC102152775	#N/A
AMPH	Brain		XM_005634136.2	0.458101	PREDICTED:_Canis_lupus_familiaris_transcription_factor_Dp-1_(TFDP1),_mRNA	TFDP1	Lymphnode
IDH3B	Heart		XM_005634875.1	0.457703	PREDICTED:_Canis_lupus_familiaris_transglutaminase_6_(TGM6),_mRNA	TGM6	Liver
YTHDC1	Lymphnode		NM_001135125.1	0.457557	Canis_lupus_familiaris_titin-cap_(TCAP),_mRNA	TCAP	Skel_muscle
WDR83OS	Brain		XM_543324.6	0.457463	PREDICTED:_Canis_lupus_familiaris_arginyl_aminopeptidase_(aminopeptidase_B)-like_1_(RNPEPL1),_mRNA	RNPEPL1	Skel_muscle
JCHAIN	Brain		XM_005625650.2	0.456897	PREDICTED:_Canis_lupus_familiaris_neurexophilin_4_(NXPH4),_partial_mRNA	NXPH4	#N/A
SUCLA2	Heart		XM_543653.4	0.45654	PREDICTED:_Canis_lupus_familiaris_keratin,_type_II_cuticular_Hb5_(LOC486527),_mRNA	LOC486527	Jejunum
CAPZA2	Skel_muscle		XR_296236.2	0.456432	PREDICTED:_Canis_lupus_familiaris_uncharacterized_LOC102151422_(LOC102151422),_ncRNA	LOC102151422	#N/A
PSMD13	Pancreas		XM_014118659.1	0.455537	PREDICTED:_Canis_lupus_familiaris_kinesin_family_member_C2_(KIFC2),_mRNA	KIFC2	Brain
FARSB	Heart		NM_001048087.1	0.455355	Canis_lupus_familiaris_bromodomain_containing_2_(BRD2),_mRNA	BRD2	Lung
COPS3	Skel_muscle		XM_005637921.2	0.453978	PREDICTED:_Canis_lupus_familiaris_adhesion_G_protein-coupled_receptor_A1_(ADGRA1),_mRNA	ADGRA1	Pancreas
ARF3	Brain		NR_128820.1	0.453901	Canis_lupus_familiaris_microRNA_8867_(MIR8867),_microRNA	MIR8867	#N/A
LOC608299///SSU72	Heart		XM_546292.3	0.453852	PREDICTED:_Canis_lupus_familiaris_solute_carrier_family_36_(proton/amino_acid_symporter),_member_2_(SLC36A2),_mRNA	SLC36A2	Pancreas
CSDE1	Skel_muscle		XM_537881.5	0.453668	PREDICTED:_Canis_lupus_familiaris_oxysterol_binding_protein-like_1A_(OSBPL1A),_transcript_variant_X2,_mRNA	OSBPL1A	Brain
SDHC	Heart		XM_849822.4	0.453179	PREDICTED:_Canis_lupus_familiaris_cellular_retinoic_acid_binding_protein_2_(CRABP2),_mRNA	CRABP2	Pancreas
C18H11orf31	Brain		XM_543059.3	0.452923	PREDICTED:_Canis_lupus_familiaris_cytochrome_P450,_family_24,_subfamily_A,_polypeptide_1_(CYP24A1),_mRNA	CYP24A1	Kidney
AIG1	Liver		XM_540099.4	0.452884	PREDICTED:_Canis_lupus_familiaris_syndecan_1_(SDC1),_mRNA	SDC1	Liver
CA10	Brain		XM_538254.5	0.452849	PREDICTED:_Canis_lupus_familiaris_cytochrome_P450,_family_27,_subfamily_B,_polypeptide_1_(CYP27B1),_mRNA	CYP27B1	Kidney
KLC1	Brain		XM_014112783.1	0.452469	PREDICTED:_Canis_lupus_familiaris_drebrin_1_(DBN1),_partial_mRNA	DBN1	Brain
RNF7	Skel_muscle		XR_001315139.1	0.452459	PREDICTED:_Canis_lupus_familiaris_uncharacterized_LOC106558188_(LOC106558188),_ncRNA	LOC106558188	#N/A
NSF	Brain		XR_001315698.1	0.452261	PREDICTED:_Canis_lupus_familiaris_uncharacterized_LOC106558525_(LOC106558525),_ncRNA	LOC106558525	#N/A
SARNP	Lymphnode		XR_001317950.1	0.452214	PREDICTED:_Canis_lupus_familiaris_uncharacterized_LOC102152605_(LOC102152605),_ncRNA	LOC102152605	#N/A
CCBL1	Liver		XM_005642252.2	0.451591	PREDICTED:_Canis_lupus_familiaris_mitochondrial_ribosomal_protein_S24_(MRPS24),_mRNA	MRPS24	#N/A
LOC612669///LOC479815	Heart		XM_844065.2	0.451028	PREDICTED:_Canis_lupus_familiaris_NK6_homeobox_3_(NKX6-3),_mRNA	NKX6-3	Pancreas
LOC609507///ACYP1	Brain		XM_005635059.1	0.450246	PREDICTED:_Canis_lupus_familiaris_v-maf_avian_musculoaponeurotic_fibrosarcoma_oncogene_homolog_B_(MAFB),_partial_mRNA	MAFB	#N/A
CADM1	Lung		XM_005621273.2	0.450192	PREDICTED:_Canis_lupus_familiaris_fibrosin_(FBRS),_mRNA	FBRS	Pancreas
GNAI2	Lymphnode		XM_531625.5	0.450157	PREDICTED:_Canis_lupus_familiaris_SAP_domain_containing_ribonucleoprotein_(SARNP),_mRNA	SARNP	Lymphnode
GNG3	Brain		NM_001287028.1	0.450105	Canis_lupus_familiaris_solute_carrier_family_9,_subfamily_A_(NHE1,_cation_proton_antiporter_1),_member_1_(SLC9A1),_mRNA	SLC9A1	Spleen
BOD1	Skel_muscle		XR_001318361.1	0.449695	PREDICTED:_Canis_lupus_familiaris_uncharacterized_LOC106560077_(LOC106560077),_ncRNA	LOC106560077	#N/A
RNASEH2B	Lymphnode		NM_001256452.1	0.449637	Canis_lupus_familiaris_olfactory_receptor_family_2_subfamily_T_member_18_(COR2T18),_mRNA	COR2T18	Pancreas
PNP	Jejunum		NM_001003054.1	0.449565	Canis_lupus_familiaris_prostaglandin_E_receptor_4_(subtype_EP4)_(PTGER4),_mRNA	PTGER4	Jejunum
RAP1GDS1	Brain		XM_005616872.1	0.449065	PREDICTED:_Canis_lupus_familiaris_basic_helix-loop-helix_and_HMG_box_domain_containing_1_(BHMG1),_mRNA	BHMG1	#N/A
C5H17orf49	Lung		XM_847921.3	0.448052	PREDICTED:_Canis_lupus_familiaris_fatty_acid_2-hydroxylase_(FA2H),_mRNA	FA2H	Brain
CIRBP	Brain		XM_003434298.1	0.448017	PREDICTED:_Canis_lupus_familiaris_olfactory_receptor_10J1-like_(LOC100685473),_mRNA	LOC100685473	#N/A
ANAPC11	Skel_muscle		XM_847648.4	0.447696	PREDICTED:_Canis_lupus_familiaris_transgelin_2_(TAGLN2),_mRNA	TAGLN2	Lung
CHMP2A	Jejunum		XM_005642449.1	0.447324	PREDICTED:_Canis_lupus_familiaris_ariadne_homolog_2_opposite_strand_(ARIH2OS),_mRNA	ARIH2OS	#N/A
TUBB	Lymphnode		XM_846077.4	0.447295	PREDICTED:_Canis_lupus_familiaris_charged_multivesicular_body_protein_7_(CHMP7),_mRNA	CHMP7	Heart
TRAPPC2L	Heart		XM_542021.4	0.447107	PREDICTED:_Canis_lupus_familiaris_anti-silencing_function_1B_histone_chaperone_(ASF1B),_mRNA	ASF1B	Lymphnode
PSAP	Spleen		XM_533887.3	0.446921	PREDICTED:_Canis_lupus_familiaris_olfactory_receptor_(OR10A11),_mRNA	OR10A11	#N/A
TBCA	Lung		XM_014107270.1	0.44684	PREDICTED:_Canis_lupus_familiaris_DNA_(cytosine-5-)-methyltransferase_3_beta_(DNMT3B),_mRNA	DNMT3B	#N/A
ALDH2	Kidney		XM_003639651.3	0.446602	PREDICTED:_Canis_lupus_familiaris_tigger_transposable_element_derived_3_(TIGD3),_mRNA	TIGD3	#N/A
BTF3	Spleen		XM_537015.5	0.446504	PREDICTED:_Canis_lupus_familiaris_TSR3,_20S_rRNA_accumulation,_homolog_(S._cerevisiae)_(TSR3),_mRNA	TSR3	Liver
DNAJC7	Brain		NM_001313834.1	0.446344	Canis_lupus_familiaris_CD79a_molecule,_immunoglobulin-associated_alpha_(CD79A),_mRNA	CD79A	Lymphnode
NOL7	Heart		XM_014107665.1	0.446053	PREDICTED:_Canis_lupus_familiaris_histone_deacetylase_4_(HDAC4),_mRNA	HDAC4	Lymphnode
SIRT2	Brain		XR_001316703.1	0.446023	PREDICTED:_Canis_lupus_familiaris_uncharacterized_LOC106559165_(LOC106559165),_ncRNA	LOC106559165	#N/A
SDF2	Lung		XM_547695.5	0.445895	PREDICTED:_Canis_lupus_familiaris_zinc_finger_and_BTB_domain_containing_7C_(ZBTB7C),_mRNA	ZBTB7C	Pancreas
CDKN2AIP	Lymphnode		XM_003639875.3	0.445808	PREDICTED:_Canis_lupus_familiaris_paraspeckle_component_1_(PSPC1),_mRNA	PSPC1	Lymphnode
GLG1	Brain		XM_014116112.1	0.445626	PREDICTED:_Canis_lupus_familiaris_fibronectin_leucine_rich_transmembrane_protein_2_(FLRT2),_transcript_variant_X2,_mRNA	FLRT2	Lung
RAD23B	Liver		XM_536856.5	0.445525	PREDICTED:_Canis_lupus_familiaris_procollagen-lysine,_2-oxoglutarate_5-dioxygenase_3_(PLOD3),_mRNA	PLOD3	Jejunum
RCN2	Kidney		XM_536637.4	0.445392	PREDICTED:_Canis_lupus_familiaris_coiled-coil_domain_containing_42_(CCDC42),_mRNA	CCDC42	Pancreas
TXNL4A	Skel_muscle		XM_547945.4	0.445027	PREDICTED:_Canis_lupus_familiaris_protein_tyrosine_phosphatase,_non-receptor_type_21_(PTPN21),_mRNA	PTPN21	Lung
ATP6AP1	Brain		XM_846497.4	0.445026	PREDICTED:_Canis_lupus_familiaris_glycosylphosphatidylinositol_anchored_high_density_lipoprotein_binding_protein_1_(GPIHBP1),_mRNA	GPIHBP1	Skel_muscle
MRPL3	Skel_muscle		XM_014114128.1	0.444696	PREDICTED:_Canis_lupus_familiaris_CAP-GLY_domain_containing_linker_protein_2_(CLIP2),_mRNA	CLIP2	Brain
VCP	Skel_muscle		XR_292785.1	0.444444	PREDICTED:_Canis_lupus_familiaris_uncharacterized_LOC102153641_(LOC102153641),_ncRNA	LOC102153641	#N/A
DCTN1	Brain		XR_001314810.1	0.444196	PREDICTED:_Canis_lupus_familiaris_uncharacterized_LOC106557978_(LOC106557978),_ncRNA	LOC106557978	#N/A
COPB2	Jejunum		XR_001315078.1	0.443269	PREDICTED:_Canis_lupus_familiaris_uncharacterized_LOC102151347_(LOC102151347),_transcript_variant_X3,_ncRNA	LOC102151347	#N/A
RHOT1	Heart		XM_014116707.1	0.442346	PREDICTED:_Canis_lupus_familiaris_zinc_finger_protein_570_(ZNF570),_partial_mRNA	ZNF570	#N/A
G3BP1	Lymphnode		XM_014107737.1	0.442107	PREDICTED:_Canis_lupus_familiaris_ataxin_2_(ATXN2),_mRNA	ATXN2	Kidney
GRINA	Brain		XR_001316342.1	0.441083	PREDICTED:_Canis_lupus_familiaris_uncharacterized_LOC106558882_(LOC106558882),_ncRNA	LOC106558882	#N/A
PSMD7	Skel_muscle		XM_014118376.1	0.440873	PREDICTED:_Canis_lupus_familiaris_glutamate_receptor,_metabotropic_4_(GRM4),_mRNA	GRM4	Brain
CHPT1	Heart		XM_005639668.2	0.44078	PREDICTED:_Canis_lupus_familiaris_membrane-associated_ring_finger_(C3HC4)_6,_E3_ubiquitin_protein_ligase_(MARCH6),_transcript_variant_X2,_mRNA	2006-03-01	Liver
VPS13A	Brain		XM_846201.4	0.440711	PREDICTED:_Canis_lupus_familiaris_protein_phosphatase_6,_catalytic_subunit_(PPP6C),_mRNA	PPP6C	#N/A
IDH3A	Heart		XM_844435.4	0.440678	PREDICTED:_Canis_lupus_familiaris_CD7_molecule_(CD7),_mRNA	CD7	Lymphnode
SRPRA	Pancreas		XM_014106861.1	0.440583	PREDICTED:_Canis_lupus_familiaris_signal-regulatory_protein_beta-1_isoform_3_(LOC609523),_mRNA	LOC609523	#N/A
RBP4	Liver		XM_014109349.1	0.440527	PREDICTED:_Canis_lupus_familiaris_dual_oxidase_2_(DUOX2),_partial_mRNA	DUOX2	Pancreas
DMD	Heart		XR_001314236.1	0.44051	PREDICTED:_Canis_lupus_familiaris_uncharacterized_LOC106557599_(LOC106557599),_transcript_variant_X1,_ncRNA	LOC106557599	#N/A
ACSL6	Brain		XM_005628809.2	0.440359	PREDICTED:_Canis_lupus_familiaris_protein_tyrosine_phosphatase,_receptor-type,_Z_polypeptide_1_(PTPRZ1),_mRNA	PTPRZ1	Brain
AP2B1	Heart		XM_014112581.1	0.439841	PREDICTED:_Canis_lupus_familiaris_transforming_acidic_coiled-coil-containing_protein_3-like_(LOC106558634),_transcript_variant_X1,_mRNA	LOC106558634	#N/A
GNG3	Brain		XM_014120217.1	0.439232	PREDICTED:_Canis_lupus_familiaris_cyclin-dependent_kinase-like_4_(CDKL4),_transcript_variant_X3,_mRNA	CDKL4	Kidney
C9H9orf78	Lung		XM_537521.5	0.439067	PREDICTED:_Canis_lupus_familiaris_protein-O-mannosyltransferase_2_(POMT2),_mRNA	POMT2	Skel_muscle
RHOA	Lung		XM_014117442.1	0.438846	PREDICTED:_Canis_lupus_familiaris_apolipoprotein_L2-like_(LOC102156332),_mRNA	LOC102156332	#N/A
AUTS2	Brain		NM_001252159.1	0.438503	Canis_lupus_familiaris_ribosomal_protein_L3_(RPL3),_mRNA	RPL3	#N/A
PDCD4	Pancreas		XM_014116306.1	0.438263	PREDICTED:_Canis_lupus_familiaris_glutamate_receptor,_ionotropic,_N-methyl_D-aspartate_2C_(GRIN2C),_mRNA	GRIN2C	Brain
DDX24	Brain		XR_001316612.1	0.438247	PREDICTED:_Canis_lupus_familiaris_uncharacterized_LOC102154320_(LOC102154320),_ncRNA	LOC102154320	#N/A
ARL6IP1	Kidney		XM_546085.4	0.438207	PREDICTED:_Canis_lupus_familiaris_pecanex-like_2_(Drosophila)_(PCNXL2),_mRNA	PCNXL2	Brain
LOC483985///DNAJA2	Brain		XR_001315471.1	0.438034	PREDICTED:_Canis_lupus_familiaris_uncharacterized_LOC106558351_(LOC106558351),_ncRNA	LOC106558351	#N/A
GUK1	Pancreas		XM_005628291.2	0.437881	PREDICTED:_Canis_lupus_familiaris_alveolar_macrophage_chemotactic_factor-like_(LOC106557449),_mRNA	LOC106557449	#N/A
LOC487739	Jejunum		XM_005640743.1	0.437434	PREDICTED:_Canis_lupus_familiaris_FEV_(ETS_oncogene_family)_(FEV),_mRNA	FEV	#N/A
KHDRBS3	Heart		XM_014117962.1	0.437231	PREDICTED:_Canis_lupus_familiaris_tigger_transposable_element-derived_protein_1-like_(LOC102153482),_mRNA	LOC102153482	#N/A
PSENEN	Liver		XM_005626997.2	0.436864	PREDICTED:_Canis_lupus_familiaris_erythrocyte_membrane_protein_band_4.1_like_4B_(EPB41L4B),_mRNA	EPB41L4B	Brain
DENND5A	Brain		XM_546003.5	0.436627	PREDICTED:_Canis_lupus_familiaris_ST8_alpha-N-acetyl-neuraminide_alpha-2,8-sialyltransferase_4_(ST8SIA4),_mRNA	ST8SIA4	Lymphnode
MAG	Brain		XM_003639620.3	0.436582	PREDICTED:_Canis_lupus_familiaris_synaptic_vesicle_glycoprotein_2A_(SV2A),_mRNA	SV2A	Brain
CIRBP	Brain		XM_540406.3	0.436438	PREDICTED:_Canis_lupus_familiaris_G_protein-coupled_receptor_142_(GPR142),_mRNA	GPR142	Skel_muscle
SON	Lymphnode		XR_001314536.1	0.436105	PREDICTED:_Canis_lupus_familiaris_uncharacterized_LOC106557797_(LOC106557797),_ncRNA	LOC106557797	#N/A
COPS6	Kidney		XM_005631709.1	0.435247	PREDICTED:_Canis_lupus_familiaris_ribonuclease/angiogenin_inhibitor_1_(RNH1),_mRNA	RNH1	Lung
BCAP31	Jejunum		XM_532375.5	0.435069	PREDICTED:_Canis_lupus_familiaris_transmembrane_protein_165_(TMEM165),_mRNA	TMEM165	Jejunum
CUTA	Kidney		XM_005617365.2	0.434492	PREDICTED:_Canis_lupus_familiaris_janus_kinase_and_microtubule_interacting_protein_2_(JAKMIP2),_transcript_variant_X9,_mRNA	JAKMIP2	Brain
ILF2	Lymphnode		XR_001317708.1	0.434153	PREDICTED:_Canis_lupus_familiaris_uncharacterized_LOC102153803_(LOC102153803),_ncRNA	LOC102153803	#N/A
GPAA1	Kidney		XM_005633631.2	0.434118	PREDICTED:_Canis_lupus_familiaris_LIM_domain_only_1_(rhombotin_1)_(LMO1),_transcript_variant_X2,_mRNA	LMO1	Pancreas
LOC609081///C21H11orf58	Spleen		XM_537789.5	0.433918	PREDICTED:_Canis_lupus_familiaris_chromosome_9_open_reading_frame,_human_C9orf142_(C9H9orf142),_mRNA	C9H9orf142	Brain
TCEAL1	Brain		XM_845257.4	0.433235	PREDICTED:_Canis_lupus_familiaris_solute_carrier_family_30_(zinc_transporter),_member_5_(SLC30A5),_mRNA	SLC30A5	Liver
HSBP1	Kidney		XM_533610.4	0.432752	PREDICTED:_Canis_lupus_familiaris_napsin_A_aspartic_peptidase_(NAPSA),_mRNA	NAPSA	Kidney
SEC61B	Pancreas		XM_003435014.3	0.432471	PREDICTED:_Canis_lupus_familiaris_chromosome_7_open_reading_frame,_human_C18orf32_(C7H18orf32),_transcript_variant_X2,_mRNA	C7H18orf32	#N/A
NCS1	Brain		XM_542937.5	0.432046	PREDICTED:_Canis_lupus_familiaris_R-spondin_4_(RSPO4),_mRNA	RSPO4	Pancreas
LOC610488///LOC610383///LOC609295///HNRNPA3	Lymphnode		XM_003639068.2	0.431522	PREDICTED:_Canis_lupus_familiaris_ATM_interactor_(ATMIN),_mRNA	ATMIN	#N/A
RTCA	Brain		XM_542983.5	0.431351	PREDICTED:_Canis_lupus_familiaris_Src-like-adaptor_2_(SLA2),_mRNA	SLA2	Lymphnode
MPC1	Heart		XM_845816.4	0.431268	PREDICTED:_Canis_lupus_familiaris_protein_phosphatase,_Mg2+/Mn2+_dependent,_1L_(PPM1L),_mRNA	PPM1L	Pancreas
DNAL1	Brain		XM_539648.5	0.430738	PREDICTED:_Canis_lupus_familiaris_hydroxypyruvate_isomerase_(putative)_(HYI),_mRNA	HYI	Jejunum
CBX3	Lymphnode		XM_005623241.2	0.430593	PREDICTED:_Canis_lupus_familiaris_thiamine_triphosphatase_(THTPA),_transcript_variant_X2,_mRNA	THTPA	Skel_muscle
SYNE1	Brain		XM_014110158.1	0.430556	PREDICTED:_Canis_lupus_familiaris_uncharacterized_LOC106558164_(LOC106558164),_mRNA	LOC106558164	#N/A
DHRS7	Lung		XM_541111.5	0.430392	PREDICTED:_Canis_lupus_familiaris_solute_carrier_family_2_(facilitated_glucose_transporter),_member_12_(SLC2A12),_transcript_variant_X1,_mRNA	SLC2A12	Pancreas
PPM1A	Spleen		XM_533109.5	0.430324	PREDICTED:_Canis_lupus_familiaris_fibrinogen-like_2_(FGL2),_mRNA	FGL2	Spleen
LOC481514	Lymphnode		XM_849663.2	0.430055	PREDICTED:_Canis_lupus_familiaris_myogenic_differentiation_1_(MYOD1),_mRNA	MYOD1	Skel_muscle
PDLIM3	Skel_muscle		NM_001313830.1	0.429854	Canis_lupus_familiaris_MAS-related_GPR,_member_G_(MRGPRG),_mRNA	MRGPRG	Skel_muscle
CMPK1	Jejunum		XM_014121844.1	0.429073	PREDICTED:_Canis_lupus_familiaris_translation_initiation_factor_IF-2-like_(LOC106560110),_mRNA	LOC106560110	#N/A
NCBP2	Kidney		XM_532627.5	0.428922	PREDICTED:_Canis_lupus_familiaris_methyltransferase_like_3_(METTL3),_mRNA	METTL3	Lymphnode
ANK3	Heart		XM_541645.5	0.428766	PREDICTED:_Canis_lupus_familiaris_potassium_channel,_two_pore_domain_subfamily_K,_member_6_(KCNK6),_transcript_variant_X2,_mRNA	KCNK6	Skel_muscle
NDUFS1	Heart		XR_001315403.1	0.428571	PREDICTED:_Canis_lupus_familiaris_uncharacterized_LOC106558320_(LOC106558320),_ncRNA	LOC106558320	#N/A
BACE1	Brain		XM_014111384.1	0.428491	PREDICTED:_Canis_lupus_familiaris_ubiquitin-like_modifier_activating_enzyme_1_(UBA1),_mRNA	UBA1	Brain
VPS28	Jejunum		XM_005637903.2	0.428466	PREDICTED:_Canis_lupus_familiaris_PWWP_domain_containing_2B_(PWWP2B),_mRNA	PWWP2B	#N/A
FBXO31	Skel_muscle		XR_001314977.1	0.428298	PREDICTED:_Canis_lupus_familiaris_uncharacterized_LOC106558078_(LOC106558078),_ncRNA	LOC106558078	#N/A
HBS1L	Pancreas		XM_014121644.1	0.428258	PREDICTED:_Canis_lupus_familiaris_myosin_IIIA_(MYO3A),_transcript_variant_X2,_mRNA	MYO3A	Pancreas
TMEM50A	Spleen		XM_544370.5	0.428219	PREDICTED:_Canis_lupus_familiaris_zinc_finger_protein_366_(ZNF366),_mRNA	ZNF366	Spleen
LOC478703	Heart		XM_014117117.1	0.428169	PREDICTED:_Canis_lupus_familiaris_cleavage_and_polyadenylation_specific_factor_6,_68kDa_(CPSF6),_mRNA	CPSF6	Lymphnode
SLC4A10	Brain		XR_001317197.1	0.427887	PREDICTED:_Canis_lupus_familiaris_uncharacterized_LOC106559440_(LOC106559440),_ncRNA	LOC106559440	#N/A
CCDC25///LOC481067	Brain		NR_128789.1	0.427586	Canis_lupus_familiaris_microRNA_8843_(MIR8843),_microRNA	MIR8843	#N/A
NXPH2	Brain		XR_294473.2	0.427528	PREDICTED:_Canis_lupus_familiaris_E2F_transcription_factor_6_(E2F6),_transcript_variant_X3,_misc_RNA	E2F6	Skel_muscle
S100B	Brain		XM_548162.4	0.427013	PREDICTED:_Canis_lupus_familiaris_karyopherin_(importin)_beta_1_(KPNB1),_mRNA	KPNB1	Lymphnode
CACYBP	Lymphnode		XM_849546.1	0.426997	PREDICTED:_Canis_lupus_familiaris_matrix_metallopeptidase_20_(MMP20),_mRNA	MMP20	Liver
PKIG	Heart		XM_533568.5	0.426509	PREDICTED:_Canis_lupus_familiaris_ribosomal_protein_S5_(RPS5),_mRNA	RPS5	Lymphnode
MRPL28	Heart		XR_001315781.1	0.426104	PREDICTED:_Canis_lupus_familiaris_uncharacterized_LOC102154283_(LOC102154283),_ncRNA	LOC102154283	#N/A
SNX10	Brain		XM_005630444.2	0.424794	PREDICTED:_Canis_lupus_familiaris_tubulin_tyrosine_ligase_(TTL),_transcript_variant_X3,_mRNA	TTL	Skel_muscle
GUK1	Liver		XM_014120510.1	0.424568	PREDICTED:_Canis_lupus_familiaris_TP53RK_binding_protein_(TPRKB),_transcript_variant_X2,_mRNA	TPRKB	Heart
FAM168A///LOC479765///LOC478212	Lymphnode		XM_005629911.2	0.42402	PREDICTED:_Canis_lupus_familiaris_claudin_23_(CLDN23),_mRNA	CLDN23	#N/A
RBM34	Lung		XR_293815.2	0.423642	PREDICTED:_Canis_lupus_familiaris_uncharacterized_LOC102154405_(LOC102154405),_ncRNA	LOC102154405	#N/A
NIPSNAP1	Liver		XM_005630256.2	0.423485	PREDICTED:_Canis_lupus_familiaris_tripartite_motif_containing_54_(TRIM54),_mRNA	TRIM54	Heart
STRN3	Skel_muscle		XM_014117368.1	0.422933	PREDICTED:_Canis_lupus_familiaris_TRIO_and_F-actin_binding_protein_(TRIOBP),_mRNA	TRIOBP	Skel_muscle
PSMD4///PIP5K1A	Brain		NR_128767.1	0.422764	Canis_lupus_familiaris_microRNA_8799b_(MIR8799B),_microRNA	MIR8799B	#N/A
HNRNPH1	Lymphnode		XM_005630214.2	0.42258	PREDICTED:_Canis_lupus_familiaris_DNA_(cytosine-5-)-methyltransferase_3_alpha_(DNMT3A),_mRNA	DNMT3A	Lymphnode
CHGB	Brain		XM_848001.3	0.42239	PREDICTED:_Canis_lupus_familiaris_cytochrome_P450,_family_27,_subfamily_A,_polypeptide_1_(CYP27A1),_partial_mRNA	CYP27A1	Liver
LOC607890	Kidney		XM_005615677.1	0.422078	PREDICTED:_Canis_lupus_familiaris_uncharacterized_LOC102154410_(LOC102154410),_mRNA	LOC102154410	#N/A
CLNS1A	Brain		XM_005622349.2	0.421658	PREDICTED:_Canis_lupus_familiaris_protein_phosphatase_2,_regulatory_subunit_B',_alpha_(PPP2R5A),_mRNA	PPP2R5A	Lung
ALAS1	Liver		XM_005629604.2	0.42147	PREDICTED:_Canis_lupus_familiaris_2,3-bisphosphoglycerate_mutase_(BPGM),_mRNA	BPGM	Spleen
MOBP	Brain		XR_001318122.1	0.421053	PREDICTED:_Canis_lupus_familiaris_uncharacterized_LOC106559949_(LOC106559949),_ncRNA	LOC106559949	#N/A
DEGS1	Kidney		XM_538304.3	0.421037	PREDICTED:_Canis_lupus_familiaris_mitogen-activated_protein_kinase_8_interacting_protein_2_(MAPK8IP2),_mRNA	MAPK8IP2	Brain
BCCIP	Lymphnode		XM_003432662.3	0.42066	PREDICTED:_Canis_lupus_familiaris_glutamate-rich_4_(ERICH4),_mRNA	ERICH4	#N/A
CALR	Lymphnode		XM_548107.3	0.420266	PREDICTED:_Canis_lupus_familiaris_keratin_36,_type_I_(KRT36),_mRNA	KRT36	Pancreas
EIF3L	Kidney		XM_849716.5	0.419678	PREDICTED:_Canis_lupus_familiaris_glycogen_synthase_1_(muscle)_(GYS1),_mRNA	GYS1	Pancreas
NTPCR	Heart		XM_014110704.1	0.4194	PREDICTED:_Canis_lupus_familiaris_EPH_receptor_A8_(EPHA8),_mRNA	EPHA8	Skel_muscle
KLC1	Brain		XR_001317145.1	0.419143	PREDICTED:_Canis_lupus_familiaris_uncharacterized_LOC102151408_(LOC102151408),_transcript_variant_X1,_ncRNA	LOC102151408	#N/A
AHSA1	Brain		XM_005625699.1	0.418319	PREDICTED:_Canis_lupus_familiaris_acrosin_(ACR),_transcript_variant_X2,_mRNA	ACR	Pancreas
SMAP2	Lymphnode		XM_005633578.1	0.417552	PREDICTED:_Canis_lupus_familiaris_tripartite_motif_containing_21_(TRIM21),_mRNA	TRIM21	Liver
BRK1	Lymphnode		XM_005635257.2	0.41742	PREDICTED:_Canis_lupus_familiaris_synovial_sarcoma_translocation_gene_on_chromosome_18-like_1_(SS18L1),_mRNA	SS18L1	Pancreas
SMARCE1	Lymphnode		XM_544546.6	0.417305	PREDICTED:_Canis_lupus_familiaris_EPH_receptor_A2_(EPHA2),_mRNA	EPHA2	Liver
NCBP2	Kidney		XR_292201.2	0.417303	PREDICTED:_Canis_lupus_familiaris_uncharacterized_LOC102157382_(LOC102157382),_ncRNA	LOC102157382	#N/A
SNRPE	Lymphnode		XM_843504.4	0.416894	PREDICTED:_Canis_lupus_familiaris_mediator_complex_subunit_31_(MED31),_mRNA	MED31	Kidney
C27H12orf57	Lymphnode		XM_014109356.1	0.416397	PREDICTED:_Canis_lupus_familiaris_olfactory_receptor_4K15-like_(LOC100684398),_mRNA	LOC100684398	#N/A
ISCU	Heart		XM_843599.4	0.416252	PREDICTED:_Canis_lupus_familiaris_chloride_intracellular_channel_3_(CLIC3),_mRNA	CLIC3	Lung
SRSF11	Lymphnode		XM_014107650.1	0.416056	PREDICTED:_Canis_lupus_familiaris_family_with_sequence_similarity_132,_member_B_(FAM132B),_mRNA	FAM132B	#N/A
PSD	Brain		XM_014116284.1	0.415658	PREDICTED:_Canis_lupus_familiaris_WNK_lysine_deficient_protein_kinase_2_(WNK2),_mRNA	WNK2	Skel_muscle
ERLEC1	Pancreas		XM_534704.5	0.415652	PREDICTED:_Canis_lupus_familiaris_cytochrome_c_oxidase_subunit_6A1,_mitochondrial_(LOC477508),_mRNA	LOC477508	Kidney
HNRNPUL1	Lymphnode		XM_005617917.2	0.414951	PREDICTED:_Canis_lupus_familiaris_neuropilin_(NRP)_and_tolloid_(TLL)-like_2_(NETO2),_partial_mRNA	NETO2	Brain
SPINT2	Jejunum		XR_001315224.1	0.414532	PREDICTED:_Canis_lupus_familiaris_uncharacterized_LOC102154523_(LOC102154523),_ncRNA	LOC102154523	#N/A
ARL1	Pancreas		XM_849706.3	0.414403	PREDICTED:_Canis_lupus_familiaris_acidic_residue_methyltransferase_1_(ARMT1),_transcript_variant_X1,_mRNA	ARMT1	Heart
FDFT1	Liver		NM_001003064.2	0.414075	Canis_lupus_familiaris_protein_phosphatase_1,_catalytic_subunit,_alpha_isozyme_(PPP1CA),_mRNA	PPP1CA	Lymphnode
PPP3R1	Brain		XM_005634088.1	0.413978	PREDICTED:_Canis_lupus_familiaris_collagen_alpha-1(I)_chain-like_(LOC102156945),_mRNA	LOC102156945	#N/A
SFT2D1	Spleen		XM_850296.5	0.413723	PREDICTED:_Canis_lupus_familiaris_membrane-spanning_4-domains_subfamily_A_member_7_(LOC612564),_mRNA	LOC612564	Spleen
RAD21	Heart		XM_547904.3	0.413523	PREDICTED:_Canis_lupus_familiaris_vertebrae_development_associated_(VRTN),_mRNA	VRTN	Skel_muscle
NUDC	Brain		XR_001314389.1	0.413303	PREDICTED:_Canis_lupus_familiaris_uncharacterized_LOC102156897_(LOC102156897),_transcript_variant_X7,_ncRNA	LOC102156897	#N/A
SHISA5	Jejunum		XR_001314529.1	0.413059	PREDICTED:_Canis_lupus_familiaris_uncharacterized_LOC106557787_(LOC106557787),_ncRNA	LOC106557787	#N/A
C21H11orf73	Liver		NR_049481.1	0.413043	Canis_lupus_familiaris_microRNA_340_(MIR340),_microRNA	MIR340	#N/A
DCTN6	Brain		NM_001080898.1	0.412796	Canis_lupus_familiaris_crystallin,_alpha_A_(CRYAA),_mRNA	CRYAA	Skel_muscle
TMEM33	Jejunum		XM_537381.5	0.412664	PREDICTED:_Canis_lupus_familiaris_ER_membrane_protein_complex_subunit_9_(EMC9),_mRNA	EMC9	Skel_muscle
PCM1	Lung		XM_849538.3	0.412433	PREDICTED:_Canis_lupus_familiaris_cytochrome_b-561_domain_containing_1_(CYB561D1),_mRNA	CYB561D1	Pancreas
LOC479912	Liver		XM_005638522.1	0.411779	PREDICTED:_Canis_lupus_familiaris_immunoglobulin_superfamily,_DCC_subclass,_member_3_(IGDCC3),_mRNA	IGDCC3	Kidney
ATP8A1	Brain		XM_014116213.1	0.411686	PREDICTED:_Canis_lupus_familiaris_sidekick_cell_adhesion_molecule_2_(SDK2),_mRNA	SDK2	Skel_muscle
FAM204A	Heart		XM_014111973.1	0.411326	PREDICTED:_Canis_lupus_familiaris_POM121_transmembrane_nucleoporin-like_12_(POM121L12),_mRNA	POM121L12	#N/A
HSD17B10	Pancreas		XM_532250.5	0.411322	PREDICTED:_Canis_lupus_familiaris_glutaminyl-tRNA_synthase_(glutamine-hydrolyzing)-like_1_(QRSL1),_mRNA	QRSL1	Skel_muscle
SNRNP25	Jejunum		XM_005617110.2	0.41103	PREDICTED:_Canis_lupus_familiaris_suppressor_of_variegation_3-9_homolog_2_(Drosophila)_(SUV39H2),_transcript_variant_X3,_mRNA	SUV39H2	Pancreas
SLC15A4	Lymphnode		XR_001315299.1	0.410562	PREDICTED:_Canis_lupus_familiaris_uncharacterized_LOC106558271_(LOC106558271),_ncRNA	LOC106558271	#N/A
CSNK1A1	Jejunum		XR_001317640.1	0.410456	PREDICTED:_Canis_lupus_familiaris_uncharacterized_LOC106559677_(LOC106559677),_ncRNA	LOC106559677	#N/A
NPEPPS	Jejunum		XM_014106268.1	0.410435	PREDICTED:_Canis_lupus_familiaris_SPRY_domain_containing_7_(SPRYD7),_mRNA	SPRYD7	Liver
RABGGTB	Pancreas		XM_005623628.2	0.410434	PREDICTED:_Canis_lupus_familiaris_chromosome_8_open_reading_frame,_human_C14orf169_(C8H14orf169),_mRNA	C8H14orf169	#N/A
SLC25A12	Skel_muscle		XM_003639956.1	0.410235	PREDICTED:_Canis_lupus_familiaris_pregnancy-zone_protein_(PZP),_mRNA	PZP	#N/A
LOC610170///PFDN4	Lymphnode		XM_014116143.1	0.410109	PREDICTED:_Canis_lupus_familiaris_chromosome_8_open_reading_frame,_human_C14orf132_(C8H14orf132),_mRNA	C8H14orf132	#N/A
OGT	Lymphnode		XR_294196.2	0.41	PREDICTED:_Canis_lupus_familiaris_uncharacterized_LOC102157104_(LOC102157104),_ncRNA	LOC102157104	#N/A
MLF2	Brain		XR_001315596.1	0.409722	PREDICTED:_Canis_lupus_familiaris_uncharacterized_LOC102155990_(LOC102155990),_ncRNA	LOC102155990	#N/A
SNX18	Spleen		NM_001135646.1	0.409611	Canis_lupus_familiaris_forkhead_box_I3_(FOXI3),_mRNA	FOXI3	Skel_muscle
TXNDC12	Liver		XM_845435.4	0.409044	PREDICTED:_Canis_lupus_familiaris_Rab_geranylgeranyltransferase,_alpha_subunit_(RABGGTA),_transcript_variant_X1,_mRNA	RABGGTA	Skel_muscle
LOC477430	Brain		NM_001252411.1	0.408779	Canis_lupus_familiaris_ribosomal_protein_L14_(RPL14),_mRNA	RPL14	Lymphnode
MRPL36	Skel_muscle		XM_014116201.1	0.408759	PREDICTED:_Canis_lupus_familiaris_basic_salivary_proline-rich_protein_4-like_(LOC106559219),_mRNA	LOC106559219	#N/A
ELMOD1	Brain		XM_005619278.2	0.408725	PREDICTED:_Canis_lupus_familiaris_zinc_finger_protein_300_(ZNF300),_mRNA	ZNF300	Lung
WDR48	Brain		XM_003639773.2	0.408707	PREDICTED:_Canis_lupus_familiaris_acyl-CoA_oxidase_2,_branched_chain_(ACOX2),_transcript_variant_X4,_mRNA	ACOX2	Liver
GRINA	Brain		XM_005616591.2	0.408621	PREDICTED:_Canis_lupus_familiaris_ribosomal_protein_S16_(RPS16),_mRNA	RPS16	Lymphnode
BCL6	Skel_muscle		NM_001286860.1	0.408163	Canis_lupus_familiaris_carnitine_palmitoyltransferase_1A_(liver)_(CPT1A),_mRNA	CPT1A	Liver
SNUPN	Brain		XM_005638669.2	0.408148	PREDICTED:_Canis_lupus_familiaris_lysophosphatidylcholine_acyltransferase_4_(LPCAT4),_mRNA	LPCAT4	Brain
OPALIN	Brain		NR_128759.1	0.408	Canis_lupus_familiaris_microRNA_8818_(MIR8818),_microRNA	MIR8818	#N/A
MRPL28	Skel_muscle		XR_001316483.1	0.407913	PREDICTED:_Canis_lupus_familiaris_uncharacterized_LOC102155113_(LOC102155113),_transcript_variant_X2,_ncRNA	LOC102155113	#N/A
PRPF4B	Lymphnode		XM_005633781.1	0.407851	PREDICTED:_Canis_lupus_familiaris_nascent_polypeptide-associated_complex_subunit_alpha,_muscle-specific_form-like_(LOC102154166),_mRNA	LOC102154166	#N/A
NSMCE1	Heart		XR_001315441.1	0.406331	PREDICTED:_Canis_lupus_familiaris_uncharacterized_LOC106558332_(LOC106558332),_ncRNA	LOC106558332	#N/A
AIG1	Liver		XR_292418.2	0.406271	PREDICTED:_Canis_lupus_familiaris_uncharacterized_LOC102155052_(LOC102155052),_ncRNA	LOC102155052	#N/A
CTNNB1	Lung		XM_005638814.1	0.405286	PREDICTED:_Canis_lupus_familiaris_keratin-associated_protein_13-1-like_(LOC100686265),_mRNA	LOC100686265	#N/A
LOC610787	Lymphnode		XM_014115070.1	0.404612	PREDICTED:_Canis_lupus_familiaris_uncharacterized_LOC102153804_(LOC102153804),_mRNA	LOC102153804	#N/A
SNRPB	Lymphnode		XM_005619327.2	0.404575	PREDICTED:_Canis_lupus_familiaris_heat_shock_27kDa_protein_3_(HSPB3),_mRNA	HSPB3	Heart
MRPS9	Kidney		XM_003434203.3	0.404528	PREDICTED:_Canis_lupus_familiaris_zinc_finger_with_KRAB_and_SCAN_domains_4_(ZKSCAN4),_mRNA	ZKSCAN4	#N/A
UBLCP1	Lymphnode		XR_291702.2	0.404097	PREDICTED:_Canis_lupus_familiaris_uncharacterized_LOC102154703_(LOC102154703),_ncRNA	LOC102154703	#N/A
THUMPD3	Brain		XM_848578.3	0.40407	PREDICTED:_Canis_lupus_familiaris_olfactory_receptor_4C12-like_(LOC610976),_mRNA	LOC610976	Skel_muscle
SERBP1	Skel_muscle		XM_548357.5	0.403824	PREDICTED:_Canis_lupus_familiaris_anaphase_promoting_complex_subunit_2_(ANAPC2),_mRNA	ANAPC2	Heart
BRI3	Heart		XM_005640898.1	0.403746	PREDICTED:_Canis_lupus_familiaris_phosphoprotein_enriched_in_astrocytes_15_(PEA15),_mRNA	PEA15	Brain
GLRX	Jejunum		XM_003431476.2	0.403599	PREDICTED:_Canis_lupus_familiaris_RAB,_member_of_RAS_oncogene_family-like_2B_(RABL2B),_partial_mRNA	RABL2B	#N/A
MRPL24	Brain		XM_005634888.1	0.403149	PREDICTED:_Canis_lupus_familiaris_tyrosine-protein_phosphatase_non-receptor_type_substrate_1-like_(LOC609513),_mRNA	LOC609513	#N/A
SERPINE2	Brain		XM_014113086.1	0.40308	PREDICTED:_Canis_lupus_familiaris_chromosome_1_open_reading_frame,_human_C6orf118_(C1H6orf118),_mRNA	C1H6orf118	Pancreas
LOC479911	Lung		XM_535011.4	0.402659	PREDICTED:_Canis_lupus_familiaris_survival_motor_neuron_domain_containing_1_(SMNDC1),_transcript_variant_X2,_mRNA	SMNDC1	Spleen
TMA16	Lymphnode		XR_001315749.1	0.402434	PREDICTED:_Canis_lupus_familiaris_uncharacterized_LOC102151859_(LOC102151859),_transcript_variant_X2,_ncRNA	LOC102151859	#N/A
PNPLA8	Brain		XM_532950.5	0.402129	PREDICTED:_Canis_lupus_familiaris_cytosolic_iron-sulfur_assembly_component_1_(CIAO1),_mRNA	CIAO1	Spleen
H2AFV	Lymphnode		XR_295317.2	0.402127	PREDICTED:_Canis_lupus_familiaris_uncharacterized_LOC102154972_(LOC102154972),_ncRNA	LOC102154972	#N/A
PPID	Jejunum		XM_537636.5	0.401451	PREDICTED:_Canis_lupus_familiaris_receptor_(G_protein-coupled)_activity_modifying_protein_2_(RAMP2),_mRNA	RAMP2	Lung
C1QA	Spleen		XM_014115253.1	0.401408	PREDICTED:_Canis_lupus_familiaris_cytosolic_thiouridylase_subunit_1_(CTU1),_mRNA	CTU1	Liver
CSNK1A1	Spleen		XR_296396.2	0.401355	PREDICTED:_Canis_lupus_familiaris_uncharacterized_LOC102154483_(LOC102154483),_ncRNA	LOC102154483	#N/A
USP14	Brain		XR_295382.2	0.401274	PREDICTED:_Canis_lupus_familiaris_uncharacterized_LOC102151470_(LOC102151470),_ncRNA	LOC102151470	#N/A
ZCCHC17	Brain		XM_532977.4	0.400546	PREDICTED:_Canis_lupus_familiaris_ubiquitin_specific_peptidase_39_(USP39),_mRNA	USP39	Lymphnode
MTX2	Pancreas		XM_005620058.2	0.400282	PREDICTED:_Canis_lupus_familiaris_elongation_factor_1-alpha_1-like_(LOC100685794),_mRNA	LOC100685794	#N/A
LRRC4C	Brain		XM_858438.4	0.400185	PREDICTED:_Canis_lupus_familiaris_actin_related_protein_2/3_complex,_subunit_5-like_(ARPC5L),_mRNA	ARPC5L	Lymphnode
MMS19	Heart		XM_542866.5	0.4	PREDICTED:_Canis_lupus_familiaris_paired_box_1_(PAX1),_mRNA	PAX1	Spleen
PTPMT1	Liver		XM_849436.3	0.399877	PREDICTED:_Canis_lupus_familiaris_phosphodiesterase_3B,_cGMP-inhibited_(PDE3B),_mRNA	PDE3B	Lymphnode
FBXL5	Kidney		XM_844186.2	0.39917	PREDICTED:_Canis_lupus_familiaris_growth_arrest-specific_1_(GAS1),_mRNA	GAS1	Heart
MRPL27	Kidney		XM_544572.6	0.398967	PREDICTED:_Canis_lupus_familiaris_mannan-binding_lectin_serine_peptidase_2_(MASP2),_transcript_variant_X1,_mRNA	MASP2	#N/A
RAB6A	Brain		XM_003639045.3	0.398089	PREDICTED:_Canis_lupus_familiaris_spermidine/spermine_N1-acetyltransferase_family_member_2_(SAT2),_mRNA	SAT2	Kidney
PSME1	Jejunum		XM_005628973.2	0.3979	PREDICTED:_Canis_lupus_familiaris_gap_junction_protein,_beta_3,_31kDa_(GJB3),_mRNA	GJB3	Skel_muscle
ABHD12	Brain		XR_001318121.1	0.397363	PREDICTED:_Canis_lupus_familiaris_uncharacterized_LOC106559948_(LOC106559948),_ncRNA	LOC106559948	#N/A
LAMP2	Liver		NM_001194950.1	0.397172	Canis_lupus_familiaris_nerve_growth_factor_(beta_polypeptide)_(NGF),_mRNA	NGF	Skel_muscle
HEBP1	Spleen		XM_536104.5	0.397028	PREDICTED:_Canis_lupus_familiaris_RAB29,_member_RAS_oncogene_family_(RAB29),_mRNA	RAB29	Lung
CNRIP1	Brain		NM_001287091.1	0.396846	Canis_lupus_familiaris_cytochrome_c_oxidase_subunit_Va_(COX5A),_mRNA	COX5A	#N/A
MAP1LC3A	Heart		XM_005625774.2	0.396733	PREDICTED:_Canis_lupus_familiaris_translocator_protein_(18kDa)_(TSPO),_mRNA	TSPO	Lung
KRTCAP2	Pancreas		XM_014107322.1	0.396088	PREDICTED:_Canis_lupus_familiaris_Cas_scaffolding_protein_family_member_4_(CASS4),_mRNA	CASS4	Pancreas
WDR83OS	Lung		NM_001003155.1	0.395958	Canis_lupus_familiaris_parathyroid_hormone_1_receptor_(PTH1R),_mRNA	PTH1R	Kidney
EPHB6	Brain		NM_001003327.2	0.394756	Canis_lupus_familiaris_heat_shock_protein_90kDa_beta_(Grp94),_member_1_(HSP90B1),_mRNA	HSP90B1	Lymphnode
GSPT2	Lymphnode		XM_847237.4	0.394382	PREDICTED:_Canis_lupus_familiaris_family_with_sequence_similarity_111,_member_A_(FAM111A),_mRNA	FAM111A	Lymphnode
C9H9orf142	Brain		XM_014110784.1	0.394333	PREDICTED:_Canis_lupus_familiaris_integrin,_alpha_V_(ITGAV),_mRNA	ITGAV	Kidney
APEH	Kidney		XM_005620886.2	0.393636	PREDICTED:_Canis_lupus_familiaris_ADAM_metallopeptidase_with_thrombospondin_type_1_motif,_18_(ADAMTS18),_mRNA	ADAMTS18	Skel_muscle
FAM214A	Lymphnode		XM_005633597.1	0.39327	PREDICTED:_Canis_lupus_familiaris_cOR52X2_olfactory_receptor_family_52_subfamily_X-like_(COR52X2),_mRNA	COR52X2	Pancreas
BRK1	Lymphnode		XM_003638922.3	0.39325	PREDICTED:_Canis_lupus_familiaris_connector_enhancer_of_kinase_suppressor_of_Ras_1_(CNKSR1),_transcript_variant_X1,_mRNA	CNKSR1	Skel_muscle
PYGB	Heart		XM_014113381.1	0.393073	PREDICTED:_Canis_lupus_familiaris_sodium_channel,_voltage_gated,_type_IV_beta_subunit_(SCN4B),_mRNA	SCN4B	#N/A
SF3A3	Lymphnode		XM_005617207.2	0.392894	PREDICTED:_Canis_lupus_familiaris_adenosine_deaminase,_RNA-specific,_B2_(non-functional)_(ADARB2),_mRNA	ADARB2	Pancreas
EIF3M	Lymphnode		XM_545511.4	0.392619	PREDICTED:_Canis_lupus_familiaris_glucose-6-phosphatase,_catalytic,_2_(G6PC2),_mRNA	G6PC2	Pancreas
CANX	Kidney		XM_014115719.1	0.392252	PREDICTED:_Canis_lupus_familiaris_kinesin_family_member_26A_(KIF26A),_mRNA	KIF26A	Heart
LCORL///ANAPC13	Heart		XM_005623350.2	0.392171	PREDICTED:_Canis_lupus_familiaris_C-type_lectin_domain_family_14,_member_A_(CLEC14A),_mRNA	CLEC14A	Lung
TAF9	Lymphnode		NR_027327.1	0.391432	Canis_lupus_familiaris_H19,_imprinted_maternally_expressed_transcript_(non-protein_coding)_(H19),_non-coding_RNA	H19	#N/A
EIF3L	Kidney		XM_532607.5	0.39135	PREDICTED:_Canis_lupus_familiaris_chromosome_15_open_reading_frame,_human_C1orf228_(C15H1orf228),_mRNA	C15H1orf228	Pancreas
MIA3	Liver		XM_537755.5	0.391085	PREDICTED:_Canis_lupus_familiaris_bleomycin_hydrolase_(BLMH),_mRNA	BLMH	Jejunum
CAPRIN1	Kidney		XM_005637476.2	0.390993	PREDICTED:_Canis_lupus_familiaris_WDFY_family_member_4_(WDFY4),_transcript_variant_X6,_mRNA	WDFY4	Lymphnode
CHMP5	Lung		XR_001316650.1	0.390817	PREDICTED:_Canis_lupus_familiaris_uncharacterized_LOC106559139_(LOC106559139),_ncRNA	LOC106559139	#N/A
CS	Skel_muscle		NM_001048132.1	0.390673	Canis_lupus_familiaris_aldehyde_oxidase_2_(AOX2),_mRNA	AOX2	Pancreas
SELK	Heart		XM_014116573.1	0.390614	PREDICTED:_Canis_lupus_familiaris_dishevelled-binding_antagonist_of_beta-catenin_3_(DACT3),_mRNA	DACT3	Brain
LOC477516	Brain		XM_003432042.3	0.390612	PREDICTED:_Canis_lupus_familiaris_chromosome_15_open_reading_frame,_human_C12orf73_(C15H12orf73),_mRNA	C15H12orf73	#N/A
MRPS14	Skel_muscle		XM_014109645.1	0.390404	PREDICTED:_Canis_lupus_familiaris_zwilch_kinetochore_protein_(ZWILCH),_mRNA	ZWILCH	Lymphnode
HNRNPH3	Lung		XM_862390.5	0.390396	PREDICTED:_Canis_lupus_familiaris_filamin_A,_alpha_(FLNA),_mRNA	FLNA	Lung
FKBP2	Pancreas		XM_005620155.2	0.390254	PREDICTED:_Canis_lupus_familiaris_GID_complex_subunit_4_homolog_(GID4),_mRNA	GID4	Lung
CCDC90B	Skel_muscle		NR_128835.1	0.390071	Canis_lupus_familiaris_microRNA_8879_(MIR8879),_microRNA	MIR8879	#N/A
MRPL27	Kidney		NM_001271795.1	0.389499	Canis_lupus_familiaris_lactate_dehydrogenase_C_(LDHC),_transcript_variant_4,_mRNA	LDHC	Pancreas
DCTN6	Brain		XM_537524.5	0.389453	PREDICTED:_Canis_lupus_familiaris_serine_palmitoyltransferase,_long_chain_base_subunit_2_(SPTLC2),_mRNA	SPTLC2	Jejunum
UBL4A	Skel_muscle		XM_014119268.1	0.389434	PREDICTED:_Canis_lupus_familiaris_stabilin_2_(STAB2),_mRNA	STAB2	#N/A
LOC609216///LOC608052///RPS24///LOC479257	Spleen		XR_291668.2	0.389116	PREDICTED:_Canis_lupus_familiaris_uncharacterized_LOC102156291_(LOC102156291),_transcript_variant_X1,_ncRNA	LOC102156291	#N/A
GPBP1	Brain		XM_014121785.1	0.388974	PREDICTED:_Canis_lupus_familiaris_ALS2_C-terminal-like_protein_(LOC106560095),_mRNA	LOC106560095	#N/A
CACNB3	Brain		XM_014109158.1	0.388864	PREDICTED:_Canis_lupus_familiaris_uncharacterized_LOC106557994_(LOC106557994),_mRNA	LOC106557994	#N/A
ARID4B	Lung		XM_005629425.1	0.38831	PREDICTED:_Canis_lupus_familiaris_zinc_finger,_DHHC-type_containing_17_(ZDHHC17),_mRNA	ZDHHC17	Pancreas
NGEF	Brain		XM_005628039.2	0.388136	PREDICTED:_Canis_lupus_familiaris_coiled-coil_domain_containing_166_(CCDC166),_mRNA	CCDC166	#N/A
NFU1	Skel_muscle		XM_846899.3	0.388132	PREDICTED:_Canis_lupus_familiaris_transmembrane_protein_42_(TMEM42),_mRNA	TMEM42	Pancreas
VPS28	Jejunum		NM_001003156.1	0.388102	Canis_lupus_familiaris_phosphodiesterase_6D,_cGMP-specific,_rod,_delta_(PDE6D),_mRNA	PDE6D	Kidney
DSTN	Lung		NM_001287127.1	0.388078	Canis_lupus_familiaris_NIP7,_nucleolar_pre-rRNA_processing_protein_(NIP7),_mRNA	NIP7	Lymphnode
OAZ2	Brain		XM_005635241.2	0.387955	PREDICTED:_Canis_lupus_familiaris_tubulin,_beta_1_class_VI_(TUBB1),_mRNA	TUBB1	Kidney
MPRIP	Heart		XR_295128.2	0.38785	PREDICTED:_Canis_lupus_familiaris_uncharacterized_LOC102154441_(LOC102154441),_ncRNA	LOC102154441	#N/A
SNRPC	Lymphnode		NM_001048022.1	0.387839	Canis_lupus_familiaris_Rh_family,_C_glycoprotein_(RHCG),_mRNA	RHCG	Kidney
SEL1L	Pancreas		XM_005641919.1	0.387379	PREDICTED:_Canis_lupus_familiaris_melanoma-associated_antigen_10-like_(LOC100856735),_mRNA	LOC100856735	#N/A
ADGRF5	Lung		XM_014122475.1	0.387173	PREDICTED:_Canis_lupus_familiaris_synaptotagmin_IX_(SYT9),_mRNA	SYT9	Pancreas
IVD	Kidney		XM_537508.5	0.387168	PREDICTED:_Canis_lupus_familiaris_FCF1_rRNA-processing_protein_(FCF1),_mRNA	FCF1	Lymphnode
VCAM1	Spleen		XM_535892.5	0.38687	PREDICTED:_Canis_lupus_familiaris_nucleolar_protein_7,_27kDa_(NOL7),_mRNA	NOL7	Heart
TSPAN6	Lung		XM_014120936.1	0.386808	PREDICTED:_Canis_lupus_familiaris_low-density_lipoprotein_receptor-related_protein_5-like_(LOC106559978),_partial_mRNA	LOC106559978	#N/A
ANK3	Heart		XM_005627808.2	0.386721	PREDICTED:_Canis_lupus_familiaris_lysosomal_protein_transmembrane_4_beta_(LAPTM4B),_mRNA	LAPTM4B	Heart
DBNDD2	Brain		NM_001252169.1	0.386719	Canis_lupus_familiaris_ribosomal_protein_L32_(RPL32),_mRNA	RPL32	Lymphnode
CAMK1D	Brain		XM_536640.5	0.386702	PREDICTED:_Canis_lupus_familiaris_dehydrogenase/reductase_(SDR_family)_member_7C_(DHRS7C),_transcript_variant_X2,_mRNA	DHRS7C	Skel_muscle
IK	Lymphnode		NR_049423.1	0.386364	Canis_lupus_familiaris_microRNA_7-3_(MIR7-3),_microRNA	MIR7-3	#N/A
DTNBP1	Brain		XM_005620638.2	0.386147	PREDICTED:_Canis_lupus_familiaris_KIAA0513_ortholog_(KIAA0513),_transcript_variant_X3,_mRNA	KIAA0513	Pancreas
MKKS	Kidney		XM_540733.1	0.386022	PREDICTED:_Canis_lupus_familiaris_olfactory_receptor,_family_4,_subfamily_X,_member_2_(LOC483613),_mRNA	LOC483613	Pancreas
RAB12	Skel_muscle		NR_049399.1	0.385965	Canis_lupus_familiaris_microRNA_106a_(MIR106A),_microRNA	MIR106A	#N/A
NBN	Heart		XM_014106832.1	0.385841	PREDICTED:_Canis_lupus_familiaris_Nedd4_family_interacting_protein_1_(NDFIP1),_mRNA	NDFIP1	Brain
AHCYL1	Brain		XM_536863.5	0.385641	PREDICTED:_Canis_lupus_familiaris_protein_phosphatase_1,_regulatory_subunit_35_(PPP1R35),_mRNA	PPP1R35	Skel_muscle
CDC123	Heart		XM_014112799.1	0.385346	PREDICTED:_Canis_lupus_familiaris_collagen_alpha-1(I)_chain-like_(LOC106558683),_mRNA	LOC106558683	#N/A
MMD	Brain		NR_128860.1	0.385185	Canis_lupus_familiaris_microRNA_8894_(MIR8894),_microRNA	MIR8894	#N/A
DYNC1LI2	Brain		XR_292374.2	0.384894	PREDICTED:_Canis_lupus_familiaris_uncharacterized_LOC102156251_(LOC102156251),_ncRNA	LOC102156251	#N/A
MOBP	Brain		XM_850147.5	0.384856	PREDICTED:_Canis_lupus_familiaris_tubulin_polyglutamylase_complex_subunit_1_(TPGS1),_mRNA	TPGS1	Brain
ADI1	Liver		XM_549178.5	0.384757	PREDICTED:_Canis_lupus_familiaris_testis_expressed_13B_(TEX13B),_transcript_variant_X1,_mRNA	TEX13B	Pancreas
ARPP21	Brain		XM_543053.5	0.384716	PREDICTED:_Canis_lupus_familiaris_potassium_channel,_voltage_gated_modifier_subfamily_G,_member_1_(KCNG1),_mRNA	KCNG1	Pancreas
FBXW7	Brain		XM_536616.5	0.384615	PREDICTED:_Canis_lupus_familiaris_GABA(A)_receptor-associated_protein_(GABARAP),_mRNA	GABARAP	Spleen
RYBP	Lung		XR_293197.2	0.384615	PREDICTED:_Canis_lupus_familiaris_uncharacterized_LOC102152808_(LOC102152808),_ncRNA	LOC102152808	#N/A
TBC1D19	Brain		XM_548106.4	0.384529	PREDICTED:_Canis_lupus_familiaris_keratin,_type_I_cytoskeletal_13_(LOC490983),_mRNA	LOC490983	Lung
PAPSS1	Brain		XM_005627777.1	0.384302	PREDICTED:_Canis_lupus_familiaris_glycine-rich_cell_wall_structural_protein_1.0-like_(LOC102153850),_mRNA	LOC102153850	#N/A
PCNP	Lung		XM_547653.4	0.383202	PREDICTED:_Canis_lupus_familiaris_centrin,_EF-hand_protein,_1_(CETN1),_mRNA	CETN1	Pancreas
UBE2K	Brain		XM_533057.6	0.383069	PREDICTED:_Canis_lupus_familiaris_proteasome_subunit_beta_4_(PSMB4),_mRNA	PSMB4	Lymphnode
BRD2	Lung		XM_014118660.1	0.382374	PREDICTED:_Canis_lupus_familiaris_RecQ_helicase-like_4_(RECQL4),_mRNA	RECQL4	Pancreas
NME1///NME1	Brain		XM_014115916.1	0.382233	PREDICTED:_Canis_lupus_familiaris_autophagy_related_14_(ATG14),_mRNA	ATG14	Pancreas
ANAPC11	Skel_muscle		XM_003434673.2	0.381843	PREDICTED:_Canis_lupus_familiaris_chromosome_5_open_reading_frame,_human_C1orf233_(C5H1orf233),_mRNA	C5H1orf233	#N/A
EHHADH	Pancreas		XR_292960.2	0.381703	PREDICTED:_Canis_lupus_familiaris_uncharacterized_LOC100687622_(LOC100687622),_ncRNA	LOC100687622	#N/A
NAA20	Heart		XM_014110684.1	0.38158	PREDICTED:_Canis_lupus_familiaris_titin_(TTN),_mRNA	TTN	Skel_muscle
EZR	Jejunum		XM_014107598.1	0.381494	PREDICTED:_Canis_lupus_familiaris_GDNF_family_receptor_alpha_2_(GFRA2),_mRNA	GFRA2	Jejunum
BBS2	Brain		XM_005619889.2	0.381285	PREDICTED:_Canis_lupus_familiaris_DEAH_(Asp-Glu-Ala-His)_box_polypeptide_33_(DHX33),_mRNA	DHX33	Pancreas
HSPBP1	Brain		XM_005641023.2	0.380976	PREDICTED:_Canis_lupus_familiaris_iduronate_2-sulfatase_(IDS),_transcript_variant_X1,_mRNA	IDS	Spleen
ZNF706	Pancreas		XM_005640668.2	0.380934	PREDICTED:_Canis_lupus_familiaris_cyclin-dependent_kinase_5,_regulatory_subunit_2_(p39)_(CDK5R2),_mRNA	CDK5R2	Pancreas
VOPP1	Brain		XR_294876.2	0.380769	PREDICTED:_Canis_lupus_familiaris_uncharacterized_LOC102153008_(LOC102153008),_ncRNA	LOC102153008	#N/A
SPAG7	Heart		XR_001315487.1	0.380764	PREDICTED:_Canis_lupus_familiaris_uncharacterized_LOC102155091_(LOC102155091),_transcript_variant_X2,_ncRNA	LOC102155091	#N/A
UST	Brain		XM_005619676.2	0.380664	PREDICTED:_Canis_lupus_familiaris_ring_finger_protein_26_(RNF26),_mRNA	RNF26	Brain
UBE2I	Lymphnode		XM_543660.4	0.379791	PREDICTED:_Canis_lupus_familiaris_keratin_80,_type_II_(KRT80),_mRNA	KRT80	Pancreas
SRSF4	Lymphnode		XM_005625094.2	0.379289	PREDICTED:_Canis_lupus_familiaris_1-acylglycerol-3-phosphate_O-acyltransferase_2_(AGPAT2),_transcript_variant_X2,_mRNA	AGPAT2	Liver
SRSF7	Lymphnode		XR_293139.2	0.379167	PREDICTED:_Canis_lupus_familiaris_uncharacterized_LOC102153743_(LOC102153743),_ncRNA	LOC102153743	#N/A
ROGDI	Kidney		XM_534969.5	0.378558	PREDICTED:_Canis_lupus_familiaris_retinol_binding_protein_4,_plasma_(RBP4),_mRNA	RBP4	Liver
HLTF	Lymphnode		XR_293383.1	0.378336	PREDICTED:_Canis_lupus_familiaris_uncharacterized_LOC102153915_(LOC102153915),_ncRNA	LOC102153915	#N/A
LOC477944	Heart		XR_001314409.1	0.378323	PREDICTED:_Canis_lupus_familiaris_uncharacterized_LOC485982_(LOC485982),_misc_RNA	LOC485982	Skel_muscle
BANF1	Skel_muscle		XM_005626746.2	0.378088	PREDICTED:_Canis_lupus_familiaris_DnaJ_(Hsp40)_homolog,_subfamily_B,_member_5_(DNAJB5),_transcript_variant_X6,_mRNA	DNAJB5	Skel_muscle
WDR83OS	Lung		XM_843188.2	0.377739	PREDICTED:_Canis_lupus_familiaris_CCAAT/enhancer_binding_protein_(C/EBP),_delta_(CEBPD),_mRNA	CEBPD	#N/A
PDE1A	Brain		XM_014111631.1	0.377171	PREDICTED:_Canis_lupus_familiaris_plastin_3_(PLS3),_transcript_variant_X3,_mRNA	PLS3	Lung
LOC610215///LOC607559///LOC477309	Lymphnode		XM_005618219.2	0.377095	PREDICTED:_Canis_lupus_familiaris_G_protein-coupled_receptor_150_(GPR150),_mRNA	GPR150	#N/A
NNT	Heart		XR_001318264.1	0.377049	PREDICTED:_Canis_lupus_familiaris_uncharacterized_LOC106560028_(LOC106560028),_ncRNA	LOC106560028	#N/A
SCAF8	Lymphnode		XR_294908.2	0.376754	PREDICTED:_Canis_lupus_familiaris_uncharacterized_LOC102151882_(LOC102151882),_ncRNA	LOC102151882	#N/A
RPN1	Pancreas		XM_003639022.2	0.376753	PREDICTED:_Canis_lupus_familiaris_complement_component_8,_alpha_polypeptide_(C8A),_mRNA	C8A	Liver
TMED5	Liver		NM_001012394.1	0.376596	Canis_lupus_familiaris_desmin_(DES),_mRNA	DES	Heart
SPAG7	Skel_muscle		XR_001316216.1	0.37646	PREDICTED:_Canis_lupus_familiaris_uncharacterized_LOC106558810_(LOC106558810),_ncRNA	LOC106558810	#N/A
PI4KA	Brain		XM_005624986.2	0.375361	PREDICTED:_Canis_lupus_familiaris_translation_initiation_factor_IF-2-like_(LOC102156713),_mRNA	LOC102156713	#N/A
TOMM5	Heart		XM_005637678.2	0.375029	PREDICTED:_Canis_lupus_familiaris_WW_domain_binding_protein_1-like_(WBP1L),_transcript_variant_X2,_mRNA	WBP1L	Liver
ACSL3	Brain		XM_535798.5	0.374813	PREDICTED:_Canis_lupus_familiaris_adenylate_cyclase_2_(brain)_(ADCY2),_mRNA	ADCY2	Brain
POLR2E	Skel_muscle		XM_005624054.2	0.374711	PREDICTED:_Canis_lupus_familiaris_sphingosine_kinase_1_(SPHK1),_mRNA	SPHK1	Lymphnode
ETFDH	Heart		XM_546857.5	0.37461	PREDICTED:_Canis_lupus_familiaris_component_of_oligomeric_golgi_complex_8_(COG8),_mRNA	COG8	Liver
PKP4	Brain		XM_005622987.1	0.37456	PREDICTED:_Canis_lupus_familiaris_desmoglein_4_(DSG4),_mRNA	DSG4	Liver
GPS1	Kidney		XM_542149.5	0.374481	PREDICTED:_Canis_lupus_familiaris_perilipin_3_(PLIN3),_mRNA	PLIN3	Jejunum
SAP18///LOC475060	Lymphnode		XR_292861.2	0.374438	PREDICTED:_Canis_lupus_familiaris_uncharacterized_LOC102155736_(LOC102155736),_ncRNA	LOC102155736	#N/A
S100A10	Lung		XM_545680.4	0.373819	PREDICTED:_Canis_lupus_familiaris_protein_phosphatase_1,_regulatory_subunit_15B_(PPP1R15B),_mRNA	PPP1R15B	Pancreas
PSIP1	Lymphnode		XR_001317487.1	0.373673	PREDICTED:_Canis_lupus_familiaris_uncharacterized_LOC606860_(LOC606860),_ncRNA	LOC606860	Heart
LOC608718///GDI2	Lymphnode		NR_128885.1	0.373626	Canis_lupus_familiaris_microRNA_1468_(MIR1468),_microRNA	MIR1468	#N/A
HSD17B12	Liver		XM_542752.3	0.373593	PREDICTED:_Canis_lupus_familiaris_C-x(9)-C_motif_containing_1_(CMC1),_mRNA	CMC1	Heart
ARPC5L	Lymphnode		XM_014110170.1	0.373476	PREDICTED:_Canis_lupus_familiaris_xyloside_xylosyltransferase_1_(XXYLT1),_mRNA	XXYLT1	Heart
AEBP2	Heart		XM_545569.5	0.373394	PREDICTED:_Canis_lupus_familiaris_NGFI-A_binding_protein_1_(EGR1_binding_protein_1)_(NAB1),_mRNA	NAB1	Lung
PDCD6///LOC489131	Brain		XM_005632775.1	0.373184	PREDICTED:_Canis_lupus_familiaris_adhesion_G_protein-coupled_receptor_E2_(LOC484898),_mRNA	LOC484898	#N/A
SSX2IP	Brain		XM_543274.5	0.373094	PREDICTED:_Canis_lupus_familiaris_insulin_receptor_substrate_1_(IRS1),_mRNA	IRS1	Pancreas
[truncated: 29,533 more rows]

## Sheet: Skin2_BGI
UBB	Brain		NR_110394.1	2384.77	Canis_lupus_familiaris_RNA,_7SL,_cytoplasmic_1_(RN7SL1),_SRP_RNA	RN7SL1	#N/A		Brain	Heart	Jejunum	Kidney	Liver	Lung	Lymphnode	Pancreas	Skel_muscle	Spleen
RTN4	Brain		XM_005642273.1	519.923	PREDICTED:_Canis_lupus_familiaris_collagen_alpha-1(I)_chain-like_(LOC102152155),_mRNA	LOC102152155	#N/A	0.317322	13.4086	41.4602	12.1346	64.2295	36.6298	42.2271	89.6741	116.654	23.4905	14.9657
LOC608147	Brain		XM_005642274.1	121.279	PREDICTED:_Canis_lupus_familiaris_basic_proline-rich_protein-like_(LOC102152225),_mRNA	LOC102152225	#N/A
CPE	Brain		NR_049240.1	99.6984	Canis_lupus_familiaris_microRNA_27b_(MIR27B),_microRNA	MIR27B	#N/A
TUBA1B	Brain		NR_049291.1	85.1481	Canis_lupus_familiaris_microRNA_320_(MIR320),_microRNA	MIR320	#N/A
CLU	Brain		NR_049270.1	69.8333	Canis_lupus_familiaris_microRNA_27a_(MIR27A),_microRNA	MIR27A	#N/A
RPL9	Lymphnode		XR_001314935.1	65.4202	PREDICTED:_Canis_lupus_familiaris_solute_carrier_family_28_(sodium-coupled_nucleoside_transporter),_member_2_(SLC28A2),_transcript_variant_X1,_misc_RNA	SLC28A2	#N/A
RPL19	Lymphnode		NR_049433.1	59.6377	Canis_lupus_familiaris_microRNA_205_(MIR205),_microRNA	MIR205	#N/A
CALM2	Brain		XM_005616781.2	55.672	PREDICTED:_Canis_lupus_familiaris_zinc_finger_protein_507_(ZNF507),_mRNA	ZNF507	Pancreas
RPS26	Lymphnode		XR_001315722.1	42.6447	PREDICTED:_Canis_lupus_familiaris_uncharacterized_LOC106558544_(LOC106558544),_transcript_variant_X2,_ncRNA	LOC106558544	#N/A
GNAS	Brain		XM_846415.4	37.9706	PREDICTED:_Canis_lupus_familiaris_leishmanolysin-like_(metallopeptidase_M8_family)_(LMLN),_mRNA	LMLN	Kidney
SNAP25	Brain		XR_001317767.1	36.4571	PREDICTED:_Canis_lupus_familiaris_uncharacterized_LOC106559761_(LOC106559761),_ncRNA	LOC106559761	#N/A
LOC478701	Brain		XM_005636294.2	22.4776	PREDICTED:_Canis_lupus_familiaris_paxillin_(PXN),_transcript_variant_X2,_mRNA	PXN	Lung
LOC607732	Lymphnode		NM_001193298.1	21.6891	Canis_lupus_familiaris_cytochrome_b5_type_A_(microsomal)_(CYB5A),_mRNA	CYB5A	Liver
LOC610558///LOC480221///RPL17///LOC474501	Lymphnode		XM_534320.5	19.6292	PREDICTED:_Canis_lupus_familiaris_G_elongation_factor,_mitochondrial_1_(GFM1),_mRNA	GFM1	Heart
LOC611548///LOC610897///LOC610783///LOC609859///RPL31///LOC609515///LOC609137///LOC608415///LOC608123///LOC607191///LOC607190///LOC607092///LOC490332///LOC488227///LOC485770///LOC483279///LOC481543	Lymphnode		XR_001318220.1	19.3295	PREDICTED:_Canis_lupus_familiaris_uncharacterized_LOC102152016_(LOC102152016),_ncRNA	LOC102152016	#N/A
RPS29	Lymphnode		XR_001317756.1	19.2852	PREDICTED:_Canis_lupus_familiaris_uncharacterized_LOC106559749_(LOC106559749),_ncRNA	LOC106559749	#N/A
LOC481915///PEBP1	Brain		XR_001316822.1	17.4283	PREDICTED:_Canis_lupus_familiaris_uncharacterized_LOC106559238_(LOC106559238),_ncRNA	LOC106559238	#N/A
LOC611750///LOC610558///LOC607592///LOC480221///LOC475097///RPL17///LOC474501	Lymphnode		NR_049320.1	14.6333	Canis_lupus_familiaris_microRNA_378_(MIR378),_microRNA	MIR378	#N/A
LOC608772///LOC476717	Lymphnode		XR_001314596.1	14.0695	PREDICTED:_Canis_lupus_familiaris_uncharacterized_LOC106557839_(LOC106557839),_transcript_variant_X1,_ncRNA	LOC106557839	#N/A
RPS20	Lymphnode		XR_294321.1	13.2738	PREDICTED:_Canis_lupus_familiaris_uncharacterized_LOC102155169_(LOC102155169),_ncRNA	LOC102155169	#N/A
HSPA8	Brain		NR_049267.1	10.6562	Canis_lupus_familiaris_microRNA_191_(MIR191),_microRNA	MIR191	#N/A
RPL35	Lymphnode		NR_128818.1	10.2113	Canis_lupus_familiaris_microRNA_8865_(MIR8865),_microRNA	MIR8865	#N/A
MDH1	Heart		NR_049422.1	10.1765	Canis_lupus_familiaris_microRNA_let-7b_(MIRLET7B),_microRNA	MIRLET7B	#N/A
LOC609216///LOC608052///RPS24///LOC479257	Lymphnode		XR_294577.2	8.9537	PREDICTED:_Canis_lupus_familiaris_uncharacterized_LOC102156918_(LOC102156918),_ncRNA	LOC102156918	#N/A
UBB	Brain		XR_295631.1	8.0066	PREDICTED:_Canis_lupus_familiaris_uncharacterized_LOC102156844_(LOC102156844),_ncRNA	LOC102156844	#N/A
RPS17	Lymphnode		XM_848828.3	7.91701	PREDICTED:_Canis_lupus_familiaris_chromosome_6_open_reading_frame,_human_C16orf91_(C6H16orf91),_mRNA	C6H16orf91	Skel_muscle
ATP5B	Heart		XM_845635.4	7.75067	PREDICTED:_Canis_lupus_familiaris_tumor_suppressor_candidate_2_(TUSC2),_mRNA	TUSC2	Pancreas
RPS11	Lymphnode		XM_005621642.2	7.45627	PREDICTED:_Canis_lupus_familiaris_uncharacterized_LOC610677_(LOC610677),_mRNA	LOC610677	#N/A
LOC608415	Lymphnode		NR_128866.1	7.03448	Canis_lupus_familiaris_microRNA_8897_(MIR8897),_microRNA	MIR8897	#N/A
RPS11	Spleen		XM_005624149.2	6.79054	PREDICTED:_Canis_lupus_familiaris_basic_proline-rich_protein-like_(LOC102153769),_mRNA	LOC102153769	#N/A
LOC612156///LOC612118///LOC610683///LOC610259///LOC610211///LOC610049///LOC609929///LOC608830///LOC607825///LOC607078///LOC606857///LOC492077///LOC491880///LOC490340///LOC490271///LOC489216///LOC488702///LOC488656///LOC488591///LOC488411///LOC487581///LOC487478///LOC486803///LOC485733///LOC483045///LOC482010///LOC480206///LOC479206///LOC478030///LOC477441///LOC476906///LOC475187///GAPDH	Skel_muscle		NR_049456.1	6.75532	Canis_lupus_familiaris_microRNA_203_(MIR203),_microRNA	MIR203	#N/A
PRNP	Brain		XM_014112775.1	6.59699	PREDICTED:_Canis_lupus_familiaris_peptidylprolyl_isomerase_F_(PPIF),_mRNA	PPIF	Heart
SLC1A3	Brain		XM_014113360.1	6.45381	PREDICTED:_Canis_lupus_familiaris_centrosomal_protein_85kDa-like_(CEP85L),_mRNA	CEP85L	#N/A
RPL19	Lymphnode		XM_544547.4	6.33978	PREDICTED:_Canis_lupus_familiaris_chloride_channel,_voltage-sensitive_Ka_(CLCNKA),_mRNA	CLCNKA	Kidney
UCHL1	Brain		NR_049297.1	6.26984	Canis_lupus_familiaris_microRNA_200c_(MIR200C),_microRNA	MIR200C	#N/A
GDPD2	Brain		XR_001314608.1	6.1875	PREDICTED:_Canis_lupus_familiaris_uncharacterized_LOC106557855_(LOC106557855),_ncRNA	LOC106557855	#N/A
RPS14	Lymphnode		NR_049243.1	6.01667	Canis_lupus_familiaris_microRNA_30d_(MIR30D),_microRNA	MIR30D	#N/A
LOC607874	Liver		XM_542128.4	5.7185	PREDICTED:_Canis_lupus_familiaris_ribosomal_protein_S28_(RPS28),_mRNA	RPS28	Kidney
LOC612949///LOC611548///LOC610897///LOC610783///LOC610034///LOC609859///RPL31///LOC609522///LOC609515///LOC609137///LOC608415///LOC608123///LOC607191///LOC607190///LOC607092///LOC490332///LOC488227///LOC485770///LOC483279///LOC481543	Lymphnode		XR_291508.2	5.56456	PREDICTED:_Canis_lupus_familiaris_uncharacterized_LOC102151179_(LOC102151179),_transcript_variant_X1,_ncRNA	LOC102151179	#N/A
LOC479765///LOC478212	Lymphnode		XM_005617785.2	5.50465	PREDICTED:_Canis_lupus_familiaris_arginine/serine-rich_protein_1_(RSRP1),_mRNA	RSRP1	Lymphnode
RPS27A	Lymphnode		XM_536749.4	4.89304	PREDICTED:_Canis_lupus_familiaris_ribosomal_protein_L13_(RPL13),_mRNA	RPL13	Lymphnode
UQCRH	Skel_muscle		XM_536549.4	4.77881	PREDICTED:_Canis_lupus_familiaris_ribosomal_protein_S25_(RPS25),_mRNA	RPS25	#N/A
LOC609896	Brain		XM_537641.5	4.51116	PREDICTED:_Canis_lupus_familiaris_kelch-like_family_member_10_(KLHL10),_mRNA	KLHL10	Pancreas
LOC477508	Kidney		XM_003433511.2	4.39046	PREDICTED:_Canis_lupus_familiaris_keratin_5,_type_II_(KRT5),_mRNA	KRT5	#N/A
ACTG1	Jejunum		XM_541679.6	4.24297	PREDICTED:_Canis_lupus_familiaris_WD_repeat_domain_62_(WDR62),_mRNA	WDR62	Pancreas
LOC479600	Brain		NR_049340.1	4.20339	Canis_lupus_familiaris_microRNA_193b_(MIR193B),_microRNA	MIR193B	#N/A
CHN1	Brain		XR_296665.2	4.12579	PREDICTED:_Canis_lupus_familiaris_uncharacterized_LOC102156238_(LOC102156238),_ncRNA	LOC102156238	#N/A
RPS13	Lymphnode		XM_014117454.1	4.08651	PREDICTED:_Canis_lupus_familiaris_Rho_GTPase_activating_protein_25_(ARHGAP25),_mRNA	ARHGAP25	Lymphnode
RPS27A	Lymphnode		XR_001316771.1	4.01044	PREDICTED:_Canis_lupus_familiaris_uncharacterized_LOC106559200_(LOC106559200),_ncRNA	LOC106559200	#N/A
PTGDS	Brain		NM_001253744.1	3.97881	Canis_lupus_familiaris_keratin_15,_type_I_(KRT15),_mRNA	KRT15	#N/A
LOC612295///LOC492081///GLUL	Brain		NR_049452.1	3.89157	Canis_lupus_familiaris_microRNA_145_(MIR145),_microRNA	MIR145	#N/A
SPARCL1	Brain		NR_049392.1	3.67797	Canis_lupus_familiaris_microRNA_423a_(MIR423A),_microRNA	MIR423A	#N/A
MDH1	Heart		XM_845760.4	3.63963	PREDICTED:_Canis_lupus_familiaris_phosphoribosyl_pyrophosphate_synthetase_1_(PRPS1),_mRNA	PRPS1	Skel_muscle
RPS7	Lymphnode		XM_014120926.1	3.48696	PREDICTED:_Canis_lupus_familiaris_nuclear_pore_complex_protein_Nup160-like_(LOC102153953),_partial_mRNA	LOC102153953	#N/A
YWHAE	Brain		XM_548629.5	3.41822	PREDICTED:_Canis_lupus_familiaris_olfactory_receptor_(OR16G03),_mRNA	OR16G03	Pancreas
LOC612156///LOC612118///LOC611333///LOC610683///LOC610309///LOC610259///LOC610211///LOC610049///LOC609929///LOC608830///LOC608479///LOC607825///LOC607078///LOC606857///LOC492077///LOC491880///LOC490340///LOC490271///LOC489985///LOC489216///LOC488702///LOC488656///LOC488591///LOC488411///LOC487581///LOC487478///LOC486803///LOC486572///LOC485733///LOC483045///LOC482010///LOC480206///LOC479206///LOC…	Skel_muscle		XM_540840.5	3.29748	PREDICTED:_Canis_lupus_familiaris_cystatin_E/M_(CST6),_mRNA	CST6	Lung
COX4I1	Heart		XM_548958.4	3.29646	PREDICTED:_Canis_lupus_familiaris_type-1_protein_phosphatase_inhibitor_4-like_(LOC491839),_mRNA	LOC491839	Pancreas
LOC608703///RPL26	Lymphnode		XM_853403.3	3.18783	PREDICTED:_Canis_lupus_familiaris_ribosomal_protein_L8_(RPL8),_mRNA	RPL8	Lymphnode
GPM6A	Brain		XM_544328.3	3.17699	PREDICTED:_Canis_lupus_familiaris_POU_class_4_homeobox_3_(POU4F3),_mRNA	POU4F3	Pancreas
LOC479004///LOC476842	Spleen		XM_014121825.1	3.13456	PREDICTED:_Canis_lupus_familiaris_ribosomal_protein_L36_(RPL36),_mRNA	RPL36	Lymphnode
PPIA	Brain		XM_005625970.1	3.09448	PREDICTED:_Canis_lupus_familiaris_SH3_domain_containing_ring_finger_3_(SH3RF3),_mRNA	SH3RF3	Spleen
VSNL1	Brain		NR_049319.1	3.01818	Canis_lupus_familiaris_microRNA_143_(MIR143),_microRNA	MIR143	#N/A
CPE	Brain		XM_014108681.1	3.00712	PREDICTED:_Canis_lupus_familiaris_COP9_signalosome_subunit_7A_(COPS7A),_transcript_variant_X3,_mRNA	COPS7A	Heart
LOC476842	Lymphnode		NM_001003392.1	2.99301	Canis_lupus_familiaris_keratin_1,_type_II_(KRT1),_mRNA	KRT1	Pancreas
H3F3B	Lung		NR_049315.1	2.98214	Canis_lupus_familiaris_microRNA_26b_(MIR26B),_microRNA	MIR26B	#N/A
LOC610558///LOC480221///RPL17///LOC474501	Lymphnode		XM_014120542.1	2.96748	PREDICTED:_Canis_lupus_familiaris_vesicle-associated_membrane_protein_8_(VAMP8),_mRNA	VAMP8	Kidney
CFL1	Brain		XM_005630093.1	2.96683	PREDICTED:_Canis_lupus_familiaris_ribosomal_protein_S7_(RPS7),_mRNA	RPS7	Lymphnode
SCD	Brain		XM_003639457.3	2.91762	PREDICTED:_Canis_lupus_familiaris_RAS-like,_family_11,_member_B_(RASL11B),_mRNA	RASL11B	Pancreas
SLC39A10	Brain		NM_001003083.1	2.79889	Canis_lupus_familiaris_glycoprotein_Ib_(platelet),_alpha_polypeptide_(GP1BA),_mRNA	GP1BA	Spleen
ATPIF1	Heart		XR_001315897.1	2.74629	PREDICTED:_Canis_lupus_familiaris_uncharacterized_LOC106558637_(LOC106558637),_ncRNA	LOC106558637	#N/A
HSP90AA1	Brain		XM_005639430.2	2.68455	PREDICTED:_Canis_lupus_familiaris_ribosomal_protein_L24_(RPL24),_mRNA	RPL24	Lymphnode
EIF4A2	Brain		NR_049234.1	2.68333	Canis_lupus_familiaris_microRNA_99b_(MIR99B),_microRNA	MIR99B	#N/A
LOC612644	Heart		NM_001313782.1	2.67217	Canis_lupus_familiaris_ribosomal_protein_L19_(RPL19),_mRNA	RPL19	Lymphnode
PGAM1	Brain		XR_292936.2	2.67133	PREDICTED:_Canis_lupus_familiaris_uncharacterized_LOC100687432_(LOC100687432),_ncRNA	LOC100687432	#N/A
SPARCL1	Brain		XM_014119248.1	2.64376	PREDICTED:_Canis_lupus_familiaris_discs,_large_(Drosophila)_homolog-associated_protein_3_(DLGAP3),_mRNA	DLGAP3	Liver
RPS23	Lymphnode		XR_001315166.1	2.59441	PREDICTED:_Canis_lupus_familiaris_uncharacterized_LOC106558206_(LOC106558206),_ncRNA	LOC106558206	#N/A
GPI///LOC479379	Skel_muscle		NR_049242.1	2.53571	Canis_lupus_familiaris_microRNA_151_(MIR151),_microRNA	MIR151	#N/A
EIF1	Brain		NM_001194984.1	2.48609	Canis_lupus_familiaris_RAN,_member_RAS_oncogene_family_(RAN),_mRNA	RAN	#N/A
UBA52	Spleen		NR_049383.1	2.48333	Canis_lupus_familiaris_microRNA_22_(MIR22),_microRNA	MIR22	#N/A
ARL6IP1	Lymphnode		NR_049236.1	2.38333	Canis_lupus_familiaris_microRNA_125a_(MIR125A),_microRNA	MIR125A	#N/A
LOC606947	Lymphnode		XM_543689.5	2.37571	PREDICTED:_Canis_lupus_familiaris_calcium_channel,_voltage-dependent,_beta_3_subunit_(CACNB3),_mRNA	CACNB3	Brain
LOC608877///LOC607909///LOC485162///MDH2///LOC482601	Heart		XM_548419.4	2.37181	PREDICTED:_Canis_lupus_familiaris_paired_related_homeobox_2_(PRRX2),_mRNA	PRRX2	Spleen
YWHAB	Brain		XR_001314567.1	2.34675	PREDICTED:_Canis_lupus_familiaris_uncharacterized_LOC106557825_(LOC106557825),_ncRNA	LOC106557825	#N/A
SKP1	Brain		NR_049266.1	2.31646	Canis_lupus_familiaris_microRNA_let-7g_(MIRLET7G),_microRNA	MIRLET7G	#N/A
PCSK1N	Brain		NM_001252169.1	2.30859	Canis_lupus_familiaris_ribosomal_protein_L32_(RPL32),_mRNA	RPL32	Lymphnode
TUBA4A	Skel_muscle		XM_532350.5	2.3075	PREDICTED:_Canis_lupus_familiaris_glycosylphosphatidylinositol_anchor_attachment_1_(GPAA1),_mRNA	GPAA1	Kidney
FABP7	Brain		XM_005627007.2	2.30238	PREDICTED:_Canis_lupus_familiaris_gelsolin_(GSN),_mRNA	GSN	Lung
ATP1A1	Kidney		NR_049349.1	2.3	Canis_lupus_familiaris_microRNA_1843_(MIR1843),_microRNA	MIR1843	#N/A
RPS8	Lymphnode		NR_049253.1	2.28333	Canis_lupus_familiaris_microRNA_29a_(MIR29A),_microRNA	MIR29A	#N/A
KIF5C	Brain		NM_001253741.1	2.22903	Canis_lupus_familiaris_keratin_14_(KRT14),_mRNA	KRT14	#N/A
INPP5F	Brain		NR_049338.1	2.20339	Canis_lupus_familiaris_microRNA_25_(MIR25),_microRNA	MIR25	#N/A
STMN2	Brain		XM_005618224.1	2.14804	PREDICTED:_Canis_lupus_familiaris_uncharacterized_LOC100855460_(LOC100855460),_mRNA	LOC100855460	#N/A
LOC610042///RPS21	Lymphnode		NM_001286939.1	2.12473	Canis_lupus_familiaris_ribosomal_protein_L7a_(RPL7A),_mRNA	RPL7A	Lymphnode
OLFM1	Brain		XM_014112265.1	2.12092	PREDICTED:_Canis_lupus_familiaris_coagulation_factor_II_(thrombin)_receptor_(F2R),_transcript_variant_X4,_mRNA	F2R	Lung
RPL7	Lymphnode		NR_049269.1	2.09615	Canis_lupus_familiaris_microRNA_23a_(MIR23A),_microRNA	MIR23A	#N/A
EEF1B2	Pancreas		XM_005618155.2	2.09217	PREDICTED:_Canis_lupus_familiaris_ribosomal_protein_S23_(RPS23),_mRNA	RPS23	Lymphnode
OAZ1	Brain		NR_049321.1	2.08621	Canis_lupus_familiaris_microRNA_146a_(MIR146A),_microRNA	MIR146A	#N/A
NDFIP1	Brain		NM_001003166.1	2.06844	Canis_lupus_familiaris_lymphocyte_antigen_6_complex,_locus_G5C_(LY6G5C),_mRNA	LY6G5C	Pancreas
LOC607874	Liver		XM_005616591.2	2.01897	PREDICTED:_Canis_lupus_familiaris_ribosomal_protein_S16_(RPS16),_mRNA	RPS16	Lymphnode
LOC609811///LOC608625///LOC479746///LOC477783	Liver		XR_001314373.1	2.00249	PREDICTED:_Canis_lupus_familiaris_uncharacterized_LOC106557685_(LOC106557685),_ncRNA	LOC106557685	#N/A
LOC609140///LOC608162///LOC608028	Heart		XR_001314716.1	2	PREDICTED:_Canis_lupus_familiaris_uncharacterized_LOC102153322_(LOC102153322),_transcript_variant_X2,_ncRNA	LOC102153322	#N/A
LOC479901	Heart		XR_295963.2	1.98529	PREDICTED:_Canis_lupus_familiaris_uncharacterized_LOC102155182_(LOC102155182),_ncRNA	LOC102155182	#N/A
RPL32	Lymphnode		XM_859809.4	1.97774	PREDICTED:_Canis_lupus_familiaris_ribosomal_protein_S13_(RPS13),_mRNA	RPS13	Lymphnode
RPL10A	Lymphnode		XM_533590.4	1.95443	PREDICTED:_Canis_lupus_familiaris_ribosomal_protein_S9_(RPS9),_mRNA	RPS9	Lymphnode
RPS28	Kidney		XM_005633903.1	1.95341	PREDICTED:_Canis_lupus_familiaris_tumor_protein,_translationally-controlled_1_(TPT1),_mRNA	TPT1	Pancreas
ALDOC	Brain		XM_003433530.3	1.94606	PREDICTED:_Canis_lupus_familiaris_olfactory_receptor_6C3-like_(LOC100682606),_partial_mRNA	LOC100682606	#N/A
FTH1	Spleen		XM_533197.4	1.93042	PREDICTED:_Canis_lupus_familiaris_ribosomal_protein,_large,_P2_(RPLP2),_mRNA	RPLP2	Lymphnode
SLC25A4	Skel_muscle		XM_535773.5	1.92184	PREDICTED:_Canis_lupus_familiaris_ribosomal_protein_L35a_(RPL35A),_mRNA	RPL35A	Lymphnode
SLC25A3	Heart		XM_014109188.1	1.92	PREDICTED:_Canis_lupus_familiaris_putative_60S_ribosomal_protein_L37a_(LOC106558000),_partial_mRNA	LOC106558000	#N/A
ENO1	Brain		XM_005616513.2	1.89483	PREDICTED:_Canis_lupus_familiaris_ribosomal_protein_S19_(RPS19),_mRNA	RPS19	Lymphnode
HMGCS1	Liver		XM_532029.5	1.88565	PREDICTED:_Canis_lupus_familiaris_uncharacterized_LOC474798_(LOC474798),_mRNA	LOC474798	Jejunum
ATP5A1	Heart		XR_292908.1	1.87792	PREDICTED:_Canis_lupus_familiaris_uncharacterized_LOC609486_(LOC609486),_ncRNA	LOC609486	#N/A
LOC609606///RPS25	Spleen		XM_531628.5	1.87092	PREDICTED:_Canis_lupus_familiaris_ribosomal_protein_S26_(RPS26),_mRNA	RPS26	Lymphnode
LOC609606///RPS25	Spleen		NR_049454.1	1.8625	Canis_lupus_familiaris_microRNA_200b_(MIR200B),_microRNA	MIR200B	#N/A
RPL13A	Lymphnode		XM_005642062.1	1.822	PREDICTED:_Canis_lupus_familiaris_solute_carrier_family_25_(mitochondrial_carrier;_adenine_nucleotide_translocator),_member_6_(SLC25A6),_mRNA	SLC25A6	Kidney
LOC475808	Lymphnode		NM_001287023.1	1.79432	Canis_lupus_familiaris_vimentin_(VIM),_mRNA	VIM	Lung
SPARC	Lung		XR_001315437.1	1.79273	PREDICTED:_Canis_lupus_familiaris_uncharacterized_LOC106558329_(LOC106558329),_ncRNA	LOC106558329	#N/A
LOC607470	Brain		XM_005619116.2	1.78158	PREDICTED:_Canis_lupus_familiaris_adipogenesis_regulatory_factor_(ADIRF),_mRNA	ADIRF	#N/A
NUCKS1	Brain		XM_541006.3	1.77097	PREDICTED:_Canis_lupus_familiaris_complement_component_1,_q_subcomponent-like_2_(C1QL2),_mRNA	C1QL2	Liver
CALM1	Brain		XR_001317638.1	1.7589	PREDICTED:_Canis_lupus_familiaris_uncharacterized_LOC102152312_(LOC102152312),_transcript_variant_X1,_ncRNA	LOC102152312	#N/A
ATP6V1E1	Brain		XM_014121839.1	1.74776	PREDICTED:_Canis_lupus_familiaris_Kruppel-like_factor_16_(KLF16),_mRNA	KLF16	#N/A
LOC608052///RPS24///LOC479257	Lymphnode		NR_049339.1	1.72131	Canis_lupus_familiaris_microRNA_197_(MIR197),_microRNA	MIR197	#N/A
RPL24	Lymphnode		NR_128809.1	1.71942	Canis_lupus_familiaris_microRNA_8858_(MIR8858),_microRNA	MIR8858	#N/A
LOC612098///LOC611252///HSP90AB1	Brain		NR_049385.1	1.71429	Canis_lupus_familiaris_microRNA_193a_(MIR193A),_microRNA	MIR193A	#N/A
SLC25A3	Heart		XM_005638818.1	1.69245	PREDICTED:_Canis_lupus_familiaris_keratin_associated_protein_8-1_(KRTAP8-1),_mRNA	KRTAP8-1	#N/A
RPS3	Lymphnode		XR_293544.2	1.6796	PREDICTED:_Canis_lupus_familiaris_uncharacterized_LOC102152598_(LOC102152598),_ncRNA	LOC102152598	#N/A
GOT1	Heart		XM_857181.4	1.67222	PREDICTED:_Canis_lupus_familiaris_ribosomal_protein_S8_(RPS8),_mRNA	RPS8	Lymphnode
NPTN	Brain		XM_545128.5	1.66782	PREDICTED:_Canis_lupus_familiaris_solute_carrier_family_15_(oligopeptide_transporter),_member_2_(SLC15A2),_mRNA	SLC15A2	Kidney
LOC611134	Heart		XM_005637413.1	1.63626	PREDICTED:_Canis_lupus_familiaris_keratin,_type_II_cytoskeletal_1b_(LOC100683333),_mRNA	KRT77	#N/A
STMN1	Brain		XM_537850.5	1.61216	PREDICTED:_Canis_lupus_familiaris_ribosomal_protein_L35_(RPL35),_mRNA	RPL35	Lymphnode
TMSB10	Lung		XR_001318442.1	1.60236	PREDICTED:_Canis_lupus_familiaris_uncharacterized_LOC106560129_(LOC106560129),_ncRNA	LOC106560129	#N/A
CHN1	Brain		XM_535079.4	1.56937	PREDICTED:_Canis_lupus_familiaris_ribosomal_protein_S20_(RPS20),_mRNA	RPS20	Lymphnode
LOC480464///LOC477933///RPS10	Lymphnode		XM_533581.5	1.56326	PREDICTED:_Canis_lupus_familiaris_ribosomal_protein_L28_(RPL28),_mRNA	RPL28	Lymphnode
LOC478701	Brain		NM_001003295.2	1.55093	Canis_lupus_familiaris_heat_shock_27kDa_protein_1_(HSPB1),_mRNA	HSPB1	Heart
LOC610074	Brain		XM_003639826.3	1.5406	PREDICTED:_Canis_lupus_familiaris_ubiquitin-like_modifier_activating_enzyme_5_(UBA5),_mRNA	UBA5	Pancreas
CHN1	Brain		XM_844073.4	1.53953	PREDICTED:_Canis_lupus_familiaris_aconitase_2,_mitochondrial_(ACO2),_mRNA	ACO2	Heart
LOC475080	Lymphnode		NR_049247.1	1.51724	Canis_lupus_familiaris_microRNA_196b_(MIR196B),_microRNA	MIR196B	#N/A
LOC610897	Pancreas		NR_049300.1	1.5082	Canis_lupus_familiaris_microRNA_146b_(MIR146B),_microRNA	MIR146B	#N/A
EIF4G2	Lung		XM_537038.5	1.48859	PREDICTED:_Canis_lupus_familiaris_glutathione_S-transferase_Mu_1_(LOC479912),_mRNA	LOC479912	Lung
MTCH1	Brain		XM_014110793.1	1.46767	PREDICTED:_Canis_lupus_familiaris_fidgetin_(FIGN),_mRNA	FIGN	Spleen
LOC612604///RPL6P///LOC488242///LOC485739///RPL6	Lymphnode		XM_003639122.3	1.46185	PREDICTED:_Canis_lupus_familiaris_chromosome_6_open_reading_frame,_human_C16orf54_(C6H16orf54),_mRNA	C6H16orf54	#N/A
LOC608684///LOC608454///LOC607844///LOC607824///LOC607193///LOC477063///RPS3A	Spleen		NR_049337.1	1.45902	Canis_lupus_familiaris_microRNA_93_(MIR93),_microRNA	MIR93	#N/A
LOC482687	Brain		NR_128789.1	1.44828	Canis_lupus_familiaris_microRNA_8843_(MIR8843),_microRNA	MIR8843	#N/A
39326	Brain		XM_005617178.2	1.42459	PREDICTED:_Canis_lupus_familiaris_calmodulin-like_5_(CALML5),_mRNA	CALML5	Skel_muscle
SLC25A6	Kidney		XM_014112501.1	1.42449	PREDICTED:_Canis_lupus_familiaris_sortilin-related_VPS10_domain_containing_receptor_2_(SORCS2),_mRNA	SORCS2	Pancreas
RPL34	Lymphnode		NM_001003349.2	1.41872	Canis_lupus_familiaris_actin_gamma_1_(ACTG1),_mRNA	ACTG1	Jejunum
YWHAB	Brain		XM_014114192.1	1.41485	PREDICTED:_Canis_lupus_familiaris_zinc_finger_protein_853_(ZNF853),_mRNA	ZNF853	Brain
SCG5	Brain		XR_292261.2	1.41145	PREDICTED:_Canis_lupus_familiaris_uncharacterized_LOC102157040_(LOC102157040),_ncRNA	LOC102157040	#N/A
IGFBP7	Kidney		NR_049449.1	1.40449	Canis_lupus_familiaris_microRNA_96_(MIR96),_microRNA	MIR96	#N/A
LOC609911///LOC609205///LDHB///LOC476213///LOC475101	Heart		XM_005638819.2	1.39326	PREDICTED:_Canis_lupus_familiaris_keratin-associated_protein_7-1_(KRTAP7-1),_mRNA	KRTAP7-1	#N/A
NEFL	Brain		XM_003639821.3	1.36786	PREDICTED:_Canis_lupus_familiaris_cystatin-C-like_(LOC607874),_mRNA	LOC607874	Liver
LOC611681///LOC611222///LOC610320///LOC609391///LOC609252///LOC608861///LOC608838///LOC608584///LOC608206///LOC607788///RPL21///LOC607619///LOC606902///LOC606833///LOC478864	Pancreas		NR_049244.1	1.35	Canis_lupus_familiaris_microRNA_30b_(MIR30B),_microRNA	MIR30B	#N/A
LOC608196///NPM1	Lymphnode		XM_014119161.1	1.34392	PREDICTED:_Canis_lupus_familiaris_uncharacterized_LOC106559709_(LOC106559709),_mRNA	LOC106559709	#N/A
LAMTOR5	Kidney		XM_848947.3	1.33088	PREDICTED:_Canis_lupus_familiaris_vitronectin_(VTN),_mRNA	VTN	Liver
SNRPN	Brain		XM_536063.5	1.311	PREDICTED:_Canis_lupus_familiaris_ribosomal_protein_L37a_(RPL37A),_partial_mRNA	RPL37A	#N/A
MAP1B	Brain		XM_533877.5	1.30376	PREDICTED:_Canis_lupus_familiaris_ribosomal_protein_L18a_(RPL18A),_mRNA	RPL18A	Lymphnode
OAZ1	Spleen		NM_001003099.1	1.29647	Canis_lupus_familiaris_ribosomal_protein_S17_(RPS17),_mRNA	RPS17	Lymphnode
TSPAN7	Brain		XR_001317058.1	1.2766	PREDICTED:_Canis_lupus_familiaris_uncharacterized_LOC106559370_(LOC106559370),_ncRNA	LOC106559370	#N/A
ATP5G3	Heart		NM_001003102.2	1.25352	Canis_lupus_familiaris_ribosomal_protein_L27_(RPL27),_mRNA	RPL27	Lymphnode
NDUFB6	Heart		XM_003432058.3	1.25	PREDICTED:_Canis_lupus_familiaris_GTPase,_IMAP_family_member_1_(GIMAP1),_mRNA	GIMAP1	Lymphnode
RPS15	Lymphnode		NR_049439.1	1.23333	Canis_lupus_familiaris_microRNA_222_(MIR222),_microRNA	MIR222	#N/A
CKB	Brain		XM_014114295.1	1.23188	PREDICTED:_Canis_lupus_familiaris_60S_ribosomal_protein_L23a_(LOC106558887),_mRNA	LOC106558887	#N/A
ITM2B	Kidney		XM_533949.5	1.2313	PREDICTED:_Canis_lupus_familiaris_eukaryotic_translation_elongation_factor_2_(EEF2),_mRNA	EEF2	Pancreas
TPT1	Pancreas		NM_001252228.1	1.22509	Canis_lupus_familiaris_ribosomal_protein_S27a_(RPS27A),_mRNA	RPS27A	Lymphnode
RPL8	Lymphnode		XR_293700.2	1.22503	PREDICTED:_Canis_lupus_familiaris_uncharacterized_LOC102153134_(LOC102153134),_ncRNA	LOC102153134	#N/A
SOD1	Kidney		XM_014112773.1	1.21533	PREDICTED:_Canis_lupus_familiaris_trypsin_domain_containing_1_(TYSND1),_mRNA	TYSND1	#N/A
RPS12	Spleen		XM_848130.3	1.2153	PREDICTED:_Canis_lupus_familiaris_ribosomal_protein_S29_(RPS29),_mRNA	RPS29	Lymphnode
MT2A	Liver		XM_014106269.1	1.20156	PREDICTED:_Canis_lupus_familiaris_collagen_alpha-1(I)_chain-like_(LOC102153036),_mRNA	LOC102153036	#N/A
FXYD6	Spleen		XM_005635734.2	1.1999	PREDICTED:_Canis_lupus_familiaris_lipoprotein_lipase_(LPL),_mRNA	LPL	Heart
GRIA2	Brain		XM_014115718.1	1.1996	PREDICTED:_Canis_lupus_familiaris_asparaginase_homolog_(S._cerevisiae)_(ASPG),_mRNA	ASPG	Liver
RPS18	Lymphnode		XM_545329.5	1.18098	PREDICTED:_Canis_lupus_familiaris_desmoplakin_(DSP),_mRNA	DSP	Heart
ATP5A1	Heart		NM_001008713.2	1.17933	Canis_lupus_familiaris_adrenoceptor_beta_1_(ADRB1),_mRNA	ADRB1	Heart
SPTBN1	Lung		XM_541153.3	1.16949	PREDICTED:_Canis_lupus_familiaris_zinc_finger_and_BTB_domain_containing_2_(ZBTB2),_transcript_variant_X1,_mRNA	ZBTB2	Pancreas
LOC612382///RPL22	Lymphnode		XM_014109371.1	1.16242	PREDICTED:_Canis_lupus_familiaris_protein_transport_protein_SEC31-like_(LOC106558039),_mRNA	LOC106558039	#N/A
NDUFA4	Skel_muscle		XM_014118632.1	1.16135	PREDICTED:_Canis_lupus_familiaris_60S_acidic_ribosomal_protein_P1-like_(LOC100856037),_mRNA	LOC100856037	#N/A
ATP5C1	Heart		XM_014107740.1	1.16062	PREDICTED:_Canis_lupus_familiaris_T-box_3_(TBX3),_mRNA	TBX3	Lung
RPL27	Lymphnode		XM_014117372.1	1.16039	PREDICTED:_Canis_lupus_familiaris_thioredoxin_2_(TXN2),_transcript_variant_X1,_mRNA	TXN2	Heart
CLTC	Brain		XM_533423.5	1.15427	PREDICTED:_Canis_lupus_familiaris_PERP,_TP53_apoptosis_effector_(PERP),_mRNA	PERP	Heart
RPL35A	Lymphnode		XM_005640959.2	1.12729	PREDICTED:_Canis_lupus_familiaris_coiled-coil_domain_containing_185_(CCDC185),_mRNA	CCDC185	#N/A
NTRK2	Brain		XM_847747.1	1.11005	PREDICTED:_Canis_lupus_familiaris_paired-like_homeobox_2b_(PHOX2B),_mRNA	PHOX2B	Jejunum
COX5B	Heart		XR_001314840.1	1.09482	PREDICTED:_Canis_lupus_familiaris_uncharacterized_LOC106557991_(LOC106557991),_ncRNA	LOC106557991	#N/A
APLP1	Brain		XM_014120946.1	1.09174	PREDICTED:_Canis_lupus_familiaris_chromosome_18_open_reading_frame,_human_C11orf95_(C18H11orf95),_partial_mRNA	C18H11orf95	Pancreas
RPL4	Lymphnode		NR_049305.1	1.08197	Canis_lupus_familiaris_microRNA_155_(MIR155),_microRNA	MIR155	#N/A
MATR3	Brain		XR_293616.2	1.07495	PREDICTED:_Canis_lupus_familiaris_uncharacterized_LOC102154377_(LOC102154377),_ncRNA	LOC102154377	#N/A
YBX1	Heart		NR_128723.1	1.06897	Canis_lupus_familiaris_microRNA_339-1_(MIR339-1),_microRNA	MIR339-1	#N/A
LOC610983	Lymphnode		NM_001252411.1	1.06447	Canis_lupus_familiaris_ribosomal_protein_L14_(RPL14),_mRNA	RPL14	Lymphnode
NME2	Kidney		XR_001317405.1	1.06359	PREDICTED:_Canis_lupus_familiaris_uncharacterized_LOC106559550_(LOC106559550),_ncRNA	LOC106559550	#N/A
RPL18A///LOC476637	Lymphnode		XM_005637921.2	1.05296	PREDICTED:_Canis_lupus_familiaris_adhesion_G_protein-coupled_receptor_A1_(ADGRA1),_mRNA	ADGRA1	Pancreas
CALM1	Brain		NR_049275.1	1.05263	Canis_lupus_familiaris_microRNA_139_(MIR139),_microRNA	MIR139	#N/A
REEP5	Brain		NR_049237.1	1.05128	Canis_lupus_familiaris_microRNA_let-7f_(MIRLET7F),_microRNA	MIRLET7F	#N/A
CCK	Brain		XR_294721.2	1.04928	PREDICTED:_Canis_lupus_familiaris_uncharacterized_LOC102156491_(LOC102156491),_ncRNA	LOC102156491	#N/A
LOC612156///LOC612118///LOC610683///LOC610259///LOC610211///LOC610049///LOC609929///LOC608830///LOC607825///LOC607078///LOC606857///LOC492077///LOC491880///LOC490340///LOC490271///LOC489216///LOC488702///LOC488656///LOC488591///LOC488411///LOC487581///LOC487478///LOC485733///LOC483045///LOC482010///LOC480206///LOC479206///LOC478030///LOC477441///LOC476906///LOC475187///GAPDH	Heart		XM_014107486.1	1.04656	PREDICTED:_Canis_lupus_familiaris_UDP-glucuronosyltransferase_1-8-like_(LOC100688473),_mRNA	LOC100688473	#N/A
TSC22D1	Kidney		XM_005637221.2	1.01739	PREDICTED:_Canis_lupus_familiaris_parathymosin_(PTMS),_mRNA	PTMS	Liver
DBI	Kidney		XM_544921.5	1.01623	PREDICTED:_Canis_lupus_familiaris_autoimmune_regulator_(AIRE),_mRNA	AIRE	Skel_muscle
ATP2A2	Heart		NR_128772.1	1	Canis_lupus_familiaris_microRNA_1249_(MIR1249),_microRNA	MIR1249	#N/A
EIF4H	Brain		NM_001252042.1	0.995531	Canis_lupus_familiaris_ribosomal_protein_S4,_X-linked_(RPS4X),_mRNA	RPS4X	Heart
RPL23	Lymphnode		XM_546271.5	0.994498	PREDICTED:_Canis_lupus_familiaris_ubiquitin-like_domain_containing_CTD_phosphatase_1_(UBLCP1),_mRNA	UBLCP1	Lymphnode
RPLP0///RPLP0P	Pancreas		NR_049429.1	0.98913	Canis_lupus_familiaris_microRNA_182_(MIR182),_microRNA	MIR182	#N/A
APOE	Liver		NM_001252147.1	0.98574	Canis_lupus_familiaris_ribosomal_protein_S15a_(RPS15A),_mRNA	RPS15A	#N/A
RPS16	Lymphnode		NR_049328.1	0.984848	Canis_lupus_familiaris_microRNA_34a_(MIR34A),_microRNA	MIR34A	#N/A
LOC485529///RPLP2	Lymphnode		NR_049268.1	0.968254	Canis_lupus_familiaris_microRNA_425_(MIR425),_microRNA	MIR425	#N/A
VDAC2	Heart		NR_049309.1	0.967742	Canis_lupus_familiaris_microRNA_28_(MIR28),_microRNA	MIR28	#N/A
LOC609068	Lymphnode		XM_014111416.1	0.965599	PREDICTED:_Canis_lupus_familiaris_CD99_molecule-like_2_(CD99L2),_mRNA	CD99L2	#N/A
ATP6V1B2	Brain		XM_846316.4	0.962111	PREDICTED:_Canis_lupus_familiaris_lymphocyte_antigen_6_complex,_locus_D_(LY6D),_mRNA	LY6D	Pancreas
PPP3CA	Brain		XM_849906.3	0.957828	PREDICTED:_Canis_lupus_familiaris_leucine_rich_repeat_and_Ig_domain_containing_3_(LINGO3),_mRNA	LINGO3	Pancreas
GABARAPL2	Brain		XM_014122392.1	0.952756	PREDICTED:_Canis_lupus_familiaris_ribosomal_protein_S15_(RPS15),_mRNA	RPS15	Lymphnode
RAC1	Brain		NR_049409.1	0.951613	Canis_lupus_familiaris_microRNA_221_(MIR221),_microRNA	MIR221	#N/A
SLC1A2	Brain		NM_001252225.1	0.95155	Canis_lupus_familiaris_ribosomal_protein_L27a_(RPL27A),_mRNA	RPL27A	#N/A
LOC608455	Heart		XM_005626178.2	0.950292	PREDICTED:_Canis_lupus_familiaris_NFU1_iron-sulfur_cluster_scaffold_(NFU1),_transcript_variant_X2,_mRNA	NFU1	Skel_muscle
CELF2	Brain		NM_001252286.1	0.946524	Canis_lupus_familiaris_ribosomal_protein_S27_(RPS27),_mRNA	RPS27	Lymphnode
SERINC1	Brain		XR_001315721.1	0.928571	PREDICTED:_Canis_lupus_familiaris_uncharacterized_LOC106558544_(LOC106558544),_transcript_variant_X1,_ncRNA	LOC106558544	#N/A
RAC1	Brain		XM_005624523.1	0.916438	PREDICTED:_Canis_lupus_familiaris_keratin-associated_protein_3-3_(LOC102151831),_mRNA	LOC102151831	#N/A
TUBB	Brain		XM_014116271.1	0.914237	PREDICTED:_Canis_lupus_familiaris_ubiquitin-conjugating_enzyme_E2O_(UBE2O),_mRNA	UBE2O	Spleen
SNRPN	Brain		XM_546480.4	0.911844	PREDICTED:_Canis_lupus_familiaris_tripartite_motif_containing_29_(TRIM29),_mRNA	TRIM29	Jejunum
S100B	Brain		XM_014116212.1	0.909594	PREDICTED:_Canis_lupus_familiaris_ribosomal_protein_L38_(RPL38),_mRNA	RPL38	#N/A
RPL18A	Lymphnode		XM_005624521.2	0.907438	PREDICTED:_Canis_lupus_familiaris_keratin-associated_protein_3-1_(LOC102151669),_mRNA	LOC102151669	#N/A
COX4I1	Heart		XM_014114661.1	0.906209	PREDICTED:_Canis_lupus_familiaris_TNF_receptor-associated_protein_1_(TRAP1),_mRNA	TRAP1	Heart
RTN1	Brain		XM_005619439.2	0.905706	PREDICTED:_Canis_lupus_familiaris_leucine-rich_repeat,_immunoglobulin-like_and_transmembrane_domains_1_(LRIT1),_mRNA	LRIT1	#N/A
AMPH	Brain		XM_844580.3	0.896057	PREDICTED:_Canis_lupus_familiaris_ribosomal_protein_S12_(RPS12),_mRNA	RPS12	Spleen
LOC475912///LOC475273	Heart		NR_049264.1	0.885246	Canis_lupus_familiaris_microRNA_181c_(MIR181C),_microRNA	MIR181C	#N/A
ATP2B1	Brain		XR_001314394.1	0.884728	PREDICTED:_Canis_lupus_familiaris_bladder_cancer_associated_protein_(BLCAP),_transcript_variant_X2,_misc_RNA	BLCAP	#N/A
SEPW1	Brain		XR_296260.1	0.880335	PREDICTED:_Canis_lupus_familiaris_uncharacterized_LOC102152343_(LOC102152343),_ncRNA	LOC102152343	#N/A
PPP2CB	Brain		XM_014117966.1	0.879739	PREDICTED:_Canis_lupus_familiaris_basic_proline-rich_protein-like_(LOC106559515),_mRNA	LOC106559515	#N/A
TSPAN13	Brain		NM_001003160.1	0.875	Canis_lupus_familiaris_dihydrodiol_dehydrogenase_(dimeric)_(DHDH),_mRNA	DHDH	Liver
PCMT1	Brain		XM_548100.4	0.872465	PREDICTED:_Canis_lupus_familiaris_keratin_17_(KRT17),_mRNA	KRT17	Pancreas
LOC475912///LOC475273	Heart		XM_014116203.1	0.872026	PREDICTED:_Canis_lupus_familiaris_chromosome_9_open_reading_frame,_human_C17orf99_(C9H17orf99),_mRNA	C9H17orf99	Lymphnode
LOC613013///NACA	Lymphnode		XR_293514.2	0.86993	PREDICTED:_Canis_lupus_familiaris_uncharacterized_LOC102153507_(LOC102153507),_ncRNA	LOC102153507	#N/A
ATP5O	Heart		XR_292091.2	0.859574	PREDICTED:_Canis_lupus_familiaris_uncharacterized_LOC102155267_(LOC102155267),_ncRNA	LOC102155267	#N/A
LOC612644	Heart		XM_014109892.1	0.858071	PREDICTED:_Canis_lupus_familiaris_bone_morphogenetic_protein_3_(BMP3),_mRNA	BMP3	Lung
LAMP5	Brain		XM_014109387.1	0.848649	PREDICTED:_Canis_lupus_familiaris_ribosomal_protein,_large,_P1_(RPLP1),_mRNA	RPLP1	Lymphnode
YWHAE	Brain		XM_005624005.2	0.848601	PREDICTED:_Canis_lupus_familiaris_oxidoreductase-like_domain_containing_1_(OXLD1),_mRNA	OXLD1	#N/A
SNU13	Brain		NM_001013844.1	0.843658	Canis_lupus_familiaris_FBJ_murine_osteosarcoma_viral_oncogene_homolog_B_(FOSB),_mRNA	FOSB	Pancreas
RTN4	Brain		XM_005626996.1	0.841642	PREDICTED:_Canis_lupus_familiaris_Kruppel-like_factor_4_(gut)_(KLF4),_mRNA	KLF4	Jejunum
LOC608240///EEF1B2	Lymphnode		XM_845356.4	0.8399	PREDICTED:_Canis_lupus_familiaris_TBC1_domain_family,_member_31_(TBC1D31),_transcript_variant_X1,_mRNA	TBC1D31	Lymphnode
LOC611779///LOC611380///LOC492214///LOC491789///LOC481990///LOC479542///LOC479385///RPL29///LOC476328///LOC476217	Lymphnode		NM_001003067.2	0.83424	Canis_lupus_familiaris_heat_shock_protein_70_(HSP70),_mRNA	HSP70	Lung
ALDOC	Brain		NR_128810.1	0.831933	Canis_lupus_familiaris_microRNA_8859a_(MIR8859A),_microRNA	MIR8859A	#N/A
PEBP1	Brain		XM_014111166.1	0.825432	PREDICTED:_Canis_lupus_familiaris_family_with_sequence_similarity_131,_member_C_(FAM131C),_mRNA	FAM131C	Brain
SPCS1	Pancreas		XM_005635122.2	0.822078	PREDICTED:_Canis_lupus_familiaris_sorting_nexin_family_member_21_(SNX21),_mRNA	SNX21	Brain
RPS5	Lymphnode		XM_005631620.2	0.820081	PREDICTED:_Canis_lupus_familiaris_metastasis_associated_1_family,_member_2_(MTA2),_transcript_variant_X2,_mRNA	MTA2	Lymphnode
VDAC3	Skel_muscle		XM_014110355.1	0.809753	PREDICTED:_Canis_lupus_familiaris_uncharacterized_LOC106558194_(LOC106558194),_mRNA	LOC106558194	#N/A
LOC480276///LOC479033///LOC477935///RPS4X	Lymphnode		NR_049473.1	0.807229	Canis_lupus_familiaris_microRNA_149_(MIR149),_microRNA	MIR149	#N/A
GPI	Skel_muscle		NM_001313777.1	0.806751	Canis_lupus_familiaris_ribosomal_protein_S3_(RPS3),_mRNA	RPS3	Lymphnode
LOC612408///ATP5J2	Heart		NM_001313783.1	0.803364	Canis_lupus_familiaris_ribosomal_protein_S11_(RPS11),_mRNA	RPS11	Lymphnode
KIF5A	Brain		XM_005620674.2	0.800401	PREDICTED:_Canis_lupus_familiaris_GABA(A)_receptor-associated_protein_like_2_(GABARAPL2),_mRNA	GABARAPL2	Brain
ALDOA	Skel_muscle		XM_844466.4	0.799251	PREDICTED:_Canis_lupus_familiaris_MYC-associated_zinc_finger_protein_(purine-binding_transcription_factor)_(MAZ),_partial_mRNA	MAZ	Spleen
DAZAP2	Spleen		XM_005617684.2	0.794776	PREDICTED:_Canis_lupus_familiaris_lysosomal_protein_transmembrane_5_(LAPTM5),_mRNA	LAPTM5	Lymphnode
DKK3	Brain		XR_296420.2	0.78625	PREDICTED:_Canis_lupus_familiaris_uncharacterized_LOC102153132_(LOC102153132),_ncRNA	LOC102153132	#N/A
SNX3	Brain		NM_001048082.1	0.786106	Canis_lupus_familiaris_ribosomal_protein_S18_(RPS18),_mRNA	RPS18	Lymphnode
RPS9	Lymphnode		XM_540109.5	0.785759	PREDICTED:_Canis_lupus_familiaris_DnaJ_(Hsp40)_homolog,_subfamily_C,_member_27_(DNAJC27),_mRNA	DNAJC27	Pancreas
CHGB	Brain		XM_859347.3	0.778271	PREDICTED:_Canis_lupus_familiaris_loricrin_(LOR),_mRNA	LOR	#N/A
ARPC2	Lymphnode		NM_001003090.1	0.771721	Canis_lupus_familiaris_collagen,_type_I,_alpha_1_(COL1A1),_mRNA	COL1A1	Lung
RUFY3	Brain		XM_844789.4	0.769115	PREDICTED:_Canis_lupus_familiaris_chromobox_homolog_6_(CBX6),_mRNA	CBX6	Brain
GNB1	Brain		XM_014111195.1	0.767825	PREDICTED:_Canis_lupus_familiaris_pleckstrin_homology_domain_containing,_family_A_member_6_(PLEKHA6),_mRNA	PLEKHA6	Liver
SLC39A10	Brain		XM_533941.5	0.763086	PREDICTED:_Canis_lupus_familiaris_catsper_channel_auxiliary_subunit_delta_(CATSPERD),_transcript_variant_X1,_mRNA	CATSPERD	Pancreas
ALDH2	Kidney		NR_049225.1	0.762712	Canis_lupus_familiaris_microRNA_31_(MIR31),_microRNA	MIR31	#N/A
EIF1	Spleen		NM_001252159.1	0.76165	Canis_lupus_familiaris_ribosomal_protein_L3_(RPL3),_mRNA	RPL3	#N/A
LOC478702	Brain		XM_848484.4	0.758367	PREDICTED:_Canis_lupus_familiaris_eukaryotic_translation_elongation_factor_1_gamma_(EEF1G),_mRNA	EEF1G	Lymphnode
NDUFB9	Heart		XM_005639264.2	0.756757	PREDICTED:_Canis_lupus_familiaris_ribosomal_protein_L34_(RPL34),_transcript_variant_X1,_mRNA	RPL34	Lymphnode
VDAC1	Skel_muscle		XR_001317065.1	0.749068	PREDICTED:_Canis_lupus_familiaris_uncharacterized_LOC106559374_(LOC106559374),_ncRNA	LOC106559374	#N/A
RPL15	Lymphnode		XM_003639741.3	0.748277	PREDICTED:_Canis_lupus_familiaris_dihydrouridine_synthase_3-like_(DUS3L),_mRNA	DUS3L	Lymphnode
MT1E	Pancreas		XM_005629331.2	0.743636	PREDICTED:_Canis_lupus_familiaris_ribosomal_protein_S3A_(RPS3A),_mRNA	RPS3A	#N/A
MYL6	Jejunum		XM_005617741.1	0.741667	PREDICTED:_Canis_lupus_familiaris_stratifin_(SFN),_mRNA	SFN	Jejunum
PSAP	Spleen		NR_128814.1	0.741007	Canis_lupus_familiaris_microRNA_8859b_(MIR8859B),_microRNA	MIR8859B	#N/A
AP2M1	Brain		XM_014110225.1	0.737259	PREDICTED:_Canis_lupus_familiaris_general_transcription_factor_IIE,_polypeptide_1,_alpha_56kDa_(GTF2E1),_transcript_variant_X5,_mRNA	GTF2E1	Pancreas
LOC475912	Heart		XM_005626280.2	0.722022	PREDICTED:_Canis_lupus_familiaris_guanine_nucleotide_binding_protein_(G_protein),_beta_polypeptide_2-like_1_(GNB2L1),_mRNA	RACK1	#N/A
RPL13	Lymphnode		XM_005629368.2	0.720838	PREDICTED:_Canis_lupus_familiaris_fibrinogen_gamma_chain_(FGG),_transcript_variant_X1,_mRNA	FGG	Liver
RPL6	Lymphnode		XR_001315193.1	0.720301	PREDICTED:_Canis_lupus_familiaris_uncharacterized_LOC106558219_(LOC106558219),_ncRNA	LOC106558219	#N/A
NDFIP1	Brain		XM_005624513.1	0.715458	PREDICTED:_Canis_lupus_familiaris_keratin-associated_protein_2-4-like_(LOC608045),_mRNA	LOC608045	#N/A
GHITM	Heart		XM_849485.4	0.714431	PREDICTED:_Canis_lupus_familiaris_family_with_sequence_similarity_209,_member_B_(FAM209B),_mRNA	FAM209B	Jejunum
GPI///LOC479379///LOC476491	Skel_muscle		XM_546634.5	0.710384	PREDICTED:_Canis_lupus_familiaris_protoheme_IX_farnesyltransferase,_mitochondrial_(LOC489515),_mRNA	LOC489515	Skel_muscle
LOC611681///LOC611222///LOC610320///LOC609391///LOC609252///LOC608861///LOC608838///LOC608584///LOC608206///LOC607788///RPL21///LOC607619///LOC606902///LOC606833///LOC478864	Pancreas		XM_005621297.1	0.708204	PREDICTED:_Canis_lupus_familiaris_nudE_neurodevelopment_protein_1_(NDE1),_transcript_variant_X1,_mRNA	NDE1	Lymphnode
LOC609137	Pancreas		XM_003434617.3	0.70324	PREDICTED:_Canis_lupus_familiaris_transmembrane_protein_107_(TMEM107),_mRNA	TMEM107	Lung
ATP5B	Heart		XM_014113705.1	0.702278	PREDICTED:_Canis_lupus_familiaris_phosphodiesterase_4B,_cAMP-specific_(PDE4B),_transcript_variant_X4,_mRNA	PDE4B	Lymphnode
UQCRQ	Heart		XM_014116922.1	0.692149	PREDICTED:_Canis_lupus_familiaris_MAM_domain_containing_4_(MAMDC4),_mRNA	MAMDC4	Pancreas
RAD21	Brain		XM_005615701.1	0.690162	PREDICTED:_Canis_lupus_familiaris_uncharacterized_LOC484082_(LOC484082),_mRNA	LOC484082	Pancreas
PRKCB	Brain		XM_005616448.2	0.68797	PREDICTED:_Canis_lupus_familiaris_excision_repair_cross-complementation_group_1_(ERCC1),_transcript_variant_X4,_mRNA	ERCC1	Skel_muscle
LOC610768///COX5A	Heart		XM_533568.5	0.687664	PREDICTED:_Canis_lupus_familiaris_ribosomal_protein_S5_(RPS5),_mRNA	RPS5	Lymphnode
RPL12	Lymphnode		XM_545492.6	0.683164	PREDICTED:_Canis_lupus_familiaris_T-box,_brain,_1_(TBR1),_mRNA	TBR1	Brain
ATP1B1	Kidney		NM_001252227.1	0.676755	Canis_lupus_familiaris_ribosomal_protein_L7_(RPL7),_mRNA	RPL7	Lymphnode
SNX3	Brain		NR_049274.1	0.672414	Canis_lupus_familiaris_microRNA_1838_(MIR1838),_microRNA	MIR1838	#N/A
LOC611681///LOC611222///LOC610320///LOC609391///LOC609252///LOC608861///LOC608838///LOC608584///LOC608206///LOC607788///RPL21///LOC607619///LOC606902///LOC606833///LOC478864	Pancreas		NR_049294.1	0.672414	Canis_lupus_familiaris_microRNA_1306_(MIR1306),_microRNA	MIR1306	#N/A
USP33	Brain		NR_049231.1	0.666667	Canis_lupus_familiaris_microRNA_30a_(MIR30A),_microRNA	MIR30A	#N/A
LOC612675///LOC612048///LOC610824///LOC610694///LOC610634///LOC610116///LOC610059///LOC609971///LOC609952///LOC609918///LOC609735///LOC609587///LOC608824///LOC608732///LOC608425///LOC608084///LOC607989///LOC607680///LOC607645///LOC607621///LOC607453///LOC607377///LOC607334///LOC607330///LOC607312///LOC607218///LOC607167///LOC606885///LOC488587///LOC488330///LOC488054///LOC486797///LOC485484///LOC…	Lymphnode		XM_533979.5	0.665957	PREDICTED:_Canis_lupus_familiaris_cysteine_and_histidine-rich_domain_(CHORD)_containing_1_(CHORDC1),_mRNA	CHORDC1	Lymphnode
PTMA	Lymphnode		XM_003639500.2	0.657593	PREDICTED:_Canis_lupus_familiaris_POU_class_3_homeobox_1_(POU3F1),_mRNA	POU3F1	#N/A
LOC611134	Heart		XM_536040.5	0.657303	PREDICTED:_Canis_lupus_familiaris_eukaryotic_translation_elongation_factor_1_beta_2_(EEF1B2),_mRNA	EEF1B2	Pancreas
PJA2	Brain		NR_049254.1	0.65625	Canis_lupus_familiaris_microRNA_30e_(MIR30E),_microRNA	MIR30E	#N/A
UCHL1	Brain		XM_003639760.3	0.653348	PREDICTED:_Canis_lupus_familiaris_mesencephalic_astrocyte-derived_neurotrophic_factor_(MANF),_mRNA	MANF	Jejunum
LOC610824///LOC608084///LOC478751///EEF1A1	Lymphnode		NM_001251958.1	0.651828	Canis_lupus_familiaris_ribosomal_protein_L18_(RPL18),_mRNA	RPL18	#N/A
LOC607470///HSP90AA1	Brain		NM_001012617.1	0.644156	Canis_lupus_familiaris_tachykinin_receptor_2_(TACR2),_mRNA	TACR2	Jejunum
NDUFA13	Heart		XM_005620822.2	0.641224	PREDICTED:_Canis_lupus_familiaris_hydroxysteroid_(11-beta)_dehydrogenase_2_(HSD11B2),_mRNA	HSD11B2	Kidney
PCBP2	Kidney		XM_843990.4	0.639624	PREDICTED:_Canis_lupus_familiaris_Sin3A-associated_protein,_30kDa_(SAP30),_mRNA	SAP30	Lymphnode
RPL10A///LOC474656	Pancreas		XM_544165.6	0.63877	PREDICTED:_Canis_lupus_familiaris_matrix_metallopeptidase_16_(membrane-inserted)_(MMP16),_mRNA	MMP16	Brain
EIF5	Brain		XM_543656.5	0.638049	PREDICTED:_Canis_lupus_familiaris_keratin,_type_II_cuticular_Hb6_(LOC486530),_mRNA	LOC486530	#N/A
EIF1	Skel_muscle		NR_049391.1	0.633333	Canis_lupus_familiaris_microRNA_21_(MIR21),_microRNA	MIR21	#N/A
GLUL	Brain		XM_005617072.1	0.629021	PREDICTED:_Canis_lupus_familiaris_chromosome_2_open_reading_frame,_human_C10orf67_(C2H10orf67),_mRNA	C2H10orf67	Pancreas
ZFAND5	Skel_muscle		XR_001316976.1	0.623938	PREDICTED:_Canis_lupus_familiaris_uncharacterized_LOC106559333_(LOC106559333),_ncRNA	LOC106559333	#N/A
RPL5	Lymphnode		NR_049335.1	0.622951	Canis_lupus_familiaris_microRNA_186_(MIR186),_microRNA	MIR186	#N/A
NR2F1	Brain		XR_292092.1	0.618744	PREDICTED:_Canis_lupus_familiaris_uncharacterized_LOC102155345_(LOC102155345),_ncRNA	LOC102155345	#N/A
ATPIF1	Heart		XM_014116491.1	0.615229	PREDICTED:_Canis_lupus_familiaris_transmembrane_protein_132E_(TMEM132E),_mRNA	TMEM132E	Skel_muscle
KARS	Skel_muscle		NR_049259.1	0.612903	Canis_lupus_familiaris_microRNA_130a_(MIR130A),_microRNA	MIR130A	#N/A
FTL	Liver		NR_128854.1	0.608	Canis_lupus_familiaris_microRNA_let-7d_(MIRLET7D),_microRNA	MIRLET7D	#N/A
NEFM	Brain		XM_005631491.2	0.602473	PREDICTED:_Canis_lupus_familiaris_Finkel-Biskis-Reilly_murine_sarcoma_virus_(FBR-MuSV)_ubiquitously_expressed_(FAU),_mRNA	FAU	Lymphnode
LOC608750///RPL5	Lymphnode		XM_533679.5	0.601023	PREDICTED:_Canis_lupus_familiaris_eukaryotic_translation_initiation_factor_3,_subunit_K_(EIF3K),_mRNA	EIF3K	Lymphnode
CFL1	Jejunum		XM_541696.5	0.599546	PREDICTED:_Canis_lupus_familiaris_leucine-rich_repeat_LGI_family,_member_4_(LGI4),_mRNA	LGI4	Brain
ZMYND11	Brain		XM_545022.5	0.598762	PREDICTED:_Canis_lupus_familiaris_caspase_6,_apoptosis-related_cysteine_peptidase_(CASP6),_mRNA	CASP6	Liver
YWHAQ	Brain		XM_014117619.1	0.597369	PREDICTED:_Canis_lupus_familiaris_zinc_finger_protein_354B_(ZNF354B),_transcript_variant_X12,_mRNA	ZNF354B	Skel_muscle
LOC476309	Lung		XM_846038.3	0.597037	PREDICTED:_Canis_lupus_familiaris_chromosome_17_open_reading_frame,_human_C1orf56_(C17H1orf56),_mRNA	C17H1orf56	#N/A
GNB2L1	Lymphnode		XM_014113225.1	0.596683	PREDICTED:_Canis_lupus_familiaris_PITPNM_family_member_3_(PITPNM3),_mRNA	PITPNM3	Pancreas
SPP1	Kidney		XM_003433503.3	0.5959	PREDICTED:_Canis_lupus_familiaris_keratin,_type_II_cytoskeletal_75_(LOC100683813),_mRNA	LOC100683813	#N/A
DYNLRB1	Brain		XM_005622561.2	0.593694	PREDICTED:_Canis_lupus_familiaris_translation_initiation_factor_IF-2-like_(LOC102153566),_mRNA	LOC102153566	#N/A
RPL28	Lymphnode		XM_541952.2	0.593607	PREDICTED:_Canis_lupus_familiaris_nucleoredoxin-like_1_(NXNL1),_mRNA	NXNL1	Pancreas
ATPIF1	Skel_muscle		XM_003434904.2	0.593047	PREDICTED:_Canis_lupus_familiaris_S100_calcium_binding_protein_A6_(S100A6),_mRNA	S100A6	Lung
TUBB	Lymphnode		XR_292744.1	0.583541	PREDICTED:_Canis_lupus_familiaris_uncharacterized_LOC102154903_(LOC102154903),_ncRNA	LOC102154903	#N/A
LOC610787	Lymphnode		NR_049310.1	0.583333	Canis_lupus_familiaris_microRNA_15b_(MIR15B),_microRNA	MIR15B	#N/A
ATP5J	Heart		XR_001316409.1	0.582857	PREDICTED:_Canis_lupus_familiaris_uncharacterized_LOC102155915_(LOC102155915),_transcript_variant_X2,_ncRNA	LOC102155915	#N/A
DDX17	Lung		NR_049459.1	0.57971	Canis_lupus_familiaris_microRNA_451_(MIR451),_microRNA	MIR451	#N/A
PFKM	Heart		XM_005620245.2	0.579658	PREDICTED:_Canis_lupus_familiaris_jun_proto-oncogene_(JUN),_mRNA	JUN	Lung
NDUFB10	Skel_muscle		XM_850438.4	0.572398	PREDICTED:_Canis_lupus_familiaris_cysteine-rich_protein_1_(intestinal)_(CRIP1),_mRNA	CRIP1	Lymphnode
NDUFAB1	Heart		XM_537871.5	0.571165	PREDICTED:_Canis_lupus_familiaris_ribosomal_protein_L30_(RPL30),_mRNA	RPL30	#N/A
LOC612779///LOC606874///H3F3A	Lung		XM_003435093.3	0.564926	PREDICTED:_Canis_lupus_familiaris_chromosome_8_open_reading_frame,_human_C14orf119_(C8H14orf119),_mRNA	C8H14orf119	#N/A
SEPW1	Brain		XR_295251.2	0.560733	PREDICTED:_Canis_lupus_familiaris_uncharacterized_LOC102151658_(LOC102151658),_ncRNA	LOC102151658	#N/A
QDPR	Liver		XR_001314232.1	0.560156	PREDICTED:_Canis_lupus_familiaris_uncharacterized_LOC106557595_(LOC106557595),_transcript_variant_X2,_ncRNA	LOC106557595	#N/A
LOC608162	Lymphnode		XM_005624351.2	0.559265	PREDICTED:_Canis_lupus_familiaris_spermatogenesis_associated_22_(SPATA22),_transcript_variant_X2,_mRNA	SPATA22	Pancreas
LOC610181///LOC609675///PFDN6	Jejunum		XM_862390.5	0.559234	PREDICTED:_Canis_lupus_familiaris_filamin_A,_alpha_(FLNA),_mRNA	FLNA	Lung
NDUFA2	Heart		XM_014109722.1	0.55919	PREDICTED:_Canis_lupus_familiaris_keratin-associated_protein_6-1-like_(LOC102151782),_mRNA	LOC102151782	#N/A
HSPE1	Kidney		XM_540623.3	0.557672	PREDICTED:_Canis_lupus_familiaris_olfactory_receptor_(OR04E05),_mRNA	OR04E05	Skel_muscle
FAU	Lymphnode		XM_846100.3	0.552795	PREDICTED:_Canis_lupus_familiaris_family_with_sequence_similarity_78,_member_B_(FAM78B),_mRNA	FAM78B	Pancreas
SEC62	Brain		XM_538219.6	0.551793	PREDICTED:_Canis_lupus_familiaris_biogenesis_of_lysosomal_organelles_complex-1,_subunit_1_(BLOC1S1),_mRNA	BLOC1S1	#N/A
RAB2A	Brain		XR_001315596.1	0.550347	PREDICTED:_Canis_lupus_familiaris_uncharacterized_LOC102155990_(LOC102155990),_ncRNA	LOC102155990	#N/A
CCK	Brain		XM_844219.5	0.542279	PREDICTED:_Canis_lupus_familiaris_ribosomal_protein_L22_(RPL22),_mRNA	RPL22	Lymphnode
ARL2BP	Brain		XR_295334.1	0.542204	PREDICTED:_Canis_lupus_familiaris_uncharacterized_LOC102154195_(LOC102154195),_ncRNA	LOC102154195	#N/A
CACYBP	Brain		XM_846872.4	0.541128	PREDICTED:_Canis_lupus_familiaris_NFAT_activating_protein_with_ITAM_motif_1_(NFAM1),_mRNA	NFAM1	Pancreas
UQCR11	Heart		XM_005618017.1	0.539011	PREDICTED:_Canis_lupus_familiaris_leucine_rich_repeat_containing_38_(LRRC38),_mRNA	LRRC38	Skel_muscle
PFDN5	Kidney		XM_845916.4	0.537985	PREDICTED:_Canis_lupus_familiaris_collagen,_type_III,_alpha_1_(COL3A1),_mRNA	COL3A1	Lung
LOC609099///LOC608917///LOC607650///LOC477645///HNRNPA1L2	Lymphnode		XM_014119998.1	0.535682	PREDICTED:_Canis_lupus_familiaris_collagen_alpha-1(I)_chain-like_(LOC106559839),_mRNA	LOC106559839	#N/A
LOC487816///RPL18///RPL18	Spleen		NR_049298.1	0.533333	Canis_lupus_familiaris_microRNA_1307_(MIR1307),_microRNA	MIR1307	#N/A
B2M	Spleen		NM_001287052.1	0.531429	Canis_lupus_familiaris_ras_homolog_family_member_B_(RHOB),_mRNA	RHOB	Brain
ENO1	Brain		XM_851615.4	0.529932	PREDICTED:_Canis_lupus_familiaris_poly(A)_binding_protein,_cytoplasmic_1_(PABPC1),_mRNA	PABPC1	Lymphnode
GUCY1B3	Brain		XM_534668.5	0.529647	PREDICTED:_Canis_lupus_familiaris_anaphase_promoting_complex_subunit_5_(ANAPC5),_transcript_variant_X1,_mRNA	ANAPC5	Kidney
DDX5	Lung		XR_001315747.1	0.529473	PREDICTED:_Canis_lupus_familiaris_uncharacterized_LOC106558568_(LOC106558568),_ncRNA	LOC106558568	#N/A
PRDX2	Brain		XM_005623502.2	0.528558	PREDICTED:_Canis_lupus_familiaris_pleckstrin_homology_domain_containing,_family_G_(with_RhoGef_domain)_member_3_(PLEKHG3),_transcript_variant_X3,_mRNA	PLEKHG3	Kidney
GCSH	Liver		XM_847192.4	0.528549	PREDICTED:_Canis_lupus_familiaris_jun_D_proto-oncogene_(JUND),_mRNA	JUND	#N/A
NDUFAB1	Heart		NR_049408.1	0.525	Canis_lupus_familiaris_microRNA_98_(MIR98),_microRNA	MIR98	#N/A
ITM2C	Brain		NM_001048101.2	0.521143	Canis_lupus_familiaris_TAP_binding_protein_(tapasin)_(TAPBP),_mRNA	TAPBP	Lymphnode
PHP	Kidney		XM_844856.4	0.521135	PREDICTED:_Canis_lupus_familiaris_v-crk_avian_sarcoma_virus_CT10_oncogene_homolog-like_(CRKL),_mRNA	CRKL	Skel_muscle
GABARAPL1	Brain		NM_001287151.1	0.52081	Canis_lupus_familiaris_lamin_A/C_(LMNA),_mRNA	LMNA	Jejunum
UQCRFS1	Heart		XR_296095.2	0.515646	PREDICTED:_Canis_lupus_familiaris_uncharacterized_LOC102157303_(LOC102157303),_ncRNA	LOC102157303	#N/A
CNBP	Spleen		XM_845091.3	0.513684	PREDICTED:_Canis_lupus_familiaris_insulin-like_growth_factor_binding_protein_4_(IGFBP4),_mRNA	IGFBP4	Liver
TCEB2	Kidney		XM_005639099.2	0.51328	PREDICTED:_Canis_lupus_familiaris_mitochondrial_ribosomal_protein_L1_(MRPL1),_transcript_variant_X4,_mRNA	MRPL1	Heart
DCTN3	Brain		NR_049497.1	0.513158	Canis_lupus_familiaris_microRNA_505_(MIR505),_microRNA	MIR505	#N/A
APOD	Brain		XM_548733.5	0.511892	PREDICTED:_Canis_lupus_familiaris_lanosterol_synthase_(2,3-oxidosqualene-lanosterol_cyclase)_(LSS),_mRNA	LSS	Liver
LOC481552///RPS19	Lymphnode		XM_545762.5	0.51	PREDICTED:_Canis_lupus_familiaris_thiosulfate_sulfurtransferase_(rhodanese)-like_domain_containing_1_(TSTD1),_mRNA	TSTD1	Kidney
MT3	Brain		NR_049213.1	0.505882	Canis_lupus_familiaris_microRNA_429_(MIR429),_microRNA	MIR429	#N/A
cOR2W9///RAN	Lymphnode		XM_014121371.1	0.504817	PREDICTED:_Canis_lupus_familiaris_collagen_alpha-1(III)_chain-like_(LOC106560024),_mRNA	LOC106560024	#N/A
SNAP91	Brain		NM_001110805.2	0.502444	Canis_lupus_familiaris_LSM4_homolog,_U6_small_nuclear_RNA_and_mRNA_degradation_associated_(LSM4),_mRNA	LSM4	Lymphnode
EIF1	Spleen		XR_292179.2	0.499729	PREDICTED:_Canis_lupus_familiaris_uncharacterized_LOC102151393_(LOC102151393),_ncRNA	LOC102151393	#N/A
NCKAP1	Brain		XM_545695.2	0.498021	PREDICTED:_Canis_lupus_familiaris_arginine_vasopressin_receptor_1B_(AVPR1B),_mRNA	AVPR1B	Pancreas
NDUFB9	Skel_muscle		XM_003433867.1	0.497877	PREDICTED:_Canis_lupus_familiaris_olfactory_receptor_4F3/4F16/4F29-like_(LOC100686102),_mRNA	LOC100686102	#N/A
LOC609918	Lymphnode		NM_001024642.1	0.497826	Canis_lupus_familiaris_keratinocyte_differentiation-associated_protein_(KRTDAP),_mRNA	KRTDAP	Spleen
CCNI	Spleen		XM_005637416.1	0.497232	PREDICTED:_Canis_lupus_familiaris_potassium_channel,_voltage_gated_eag_related_subfamily_H,_member_3_(KCNH3),_mRNA	KCNH3	Brain
NPTN	Brain		XM_536412.5	0.494562	PREDICTED:_Canis_lupus_familiaris_annexin_A8-like_1_(ANXA8L1),_mRNA	ANXA8L1	Kidney
UQCR10	Heart		XM_536256.5	0.493333	PREDICTED:_Canis_lupus_familiaris_ribosomal_protein_L9_(RPL9),_mRNA	RPL9	Lymphnode
NDUFA12	Heart		XM_005624504.2	0.493256	PREDICTED:_Canis_lupus_familiaris_keratin-associated_protein_4-11-like_(LOC100686048),_mRNA	LOC100686048	#N/A
LOC482354	Brain		XR_001316811.1	0.49151	PREDICTED:_Canis_lupus_familiaris_uncharacterized_LOC102153844_(LOC102153844),_ncRNA	LOC102153844	#N/A
PPAP2B	Lung		XM_014116478.1	0.490119	PREDICTED:_Canis_lupus_familiaris_granulin_(GRN),_mRNA	GRN	Spleen
RPLP2	Lymphnode		XM_540099.4	0.489442	PREDICTED:_Canis_lupus_familiaris_syndecan_1_(SDC1),_mRNA	SDC1	Liver
HNRNPDL	Lymphnode		XM_542021.4	0.48685	PREDICTED:_Canis_lupus_familiaris_anti-silencing_function_1B_histone_chaperone_(ASF1B),_mRNA	ASF1B	Lymphnode
LOC611067///PTMA	Lymphnode		XM_847648.4	0.482078	PREDICTED:_Canis_lupus_familiaris_transgelin_2_(TAGLN2),_mRNA	TAGLN2	Lung
ACO2	Heart		XM_533964.5	0.474367	PREDICTED:_Canis_lupus_familiaris_basigin_(Ok_blood_group)_(BSG),_mRNA	BSG	Kidney
LOC609216///LOC608052///RPS24///LOC479257	Spleen		XM_545064.3	0.472944	PREDICTED:_Canis_lupus_familiaris_olfactory_receptor_5AC1-like_(LOC487942),_mRNA	LOC487942	Pancreas
ATP5G1	Heart		XR_001315481.1	0.47013	PREDICTED:_Canis_lupus_familiaris_uncharacterized_LOC106558356_(LOC106558356),_ncRNA	LOC106558356	#N/A
C9H9orf142	Brain		XM_005638817.1	0.470085	PREDICTED:_Canis_lupus_familiaris_keratin-associated_protein_6-1-like_(LOC100686828),_mRNA	LOC100686828	#N/A
NUCKS1	Lymphnode		XM_014110933.1	0.469181	PREDICTED:_Canis_lupus_familiaris_origin_recognition_complex,_subunit_2_(ORC2),_transcript_variant_X2,_mRNA	ORC2	Pancreas
G3BP2	Brain		XM_005638988.1	0.469136	PREDICTED:_Canis_lupus_familiaris_keratin-associated_protein_6-1-like_(LOC102151701),_mRNA	LOC102151701	#N/A
NDUFA12	Heart		XM_005638990.1	0.467153	PREDICTED:_Canis_lupus_familiaris_keratin-associated_protein_21-1-like_(LOC102151849),_mRNA	LOC102151849	#N/A
HTRA1	Brain		XM_003434001.4	0.466054	PREDICTED:_Canis_lupus_familiaris_collagen,_type_VI,_alpha_1_(COL6A1),_mRNA	COL6A1	Lung
PPP1R9B	Brain		XM_014117974.1	0.465937	PREDICTED:_Canis_lupus_familiaris_basic_salivary_proline-rich_protein_4-like_(LOC106559517),_mRNA	LOC106559517	#N/A
APC	Brain		NM_001113171.1	0.46466	Canis_lupus_familiaris_secretory_leukocyte_peptidase_inhibitor_(SLPI),_mRNA	SLPI	Spleen
H2AFZ	Lymphnode		XR_292140.2	0.464463	PREDICTED:_Canis_lupus_familiaris_uncharacterized_LOC102154572_(LOC102154572),_transcript_variant_X2,_ncRNA	LOC102154572	#N/A
PKP4	Brain		XM_005632466.2	0.460927	PREDICTED:_Canis_lupus_familiaris_ribosomal_protein_L29_(RPL29),_mRNA	RPL29	#N/A
RPL36AL	Lymphnode		XM_848458.4	0.460741	PREDICTED:_Canis_lupus_familiaris_calcium_channel,_voltage-dependent,_gamma_subunit_1_(CACNG1),_mRNA	CACNG1	Skel_muscle
LOC479795	Skel_muscle		XM_005635170.2	0.459603	PREDICTED:_Canis_lupus_familiaris_CCAAT/enhancer_binding_protein_(C/EBP),_beta_(CEBPB),_mRNA	CEBPB	#N/A
CHCHD2	Skel_muscle		XM_005618591.2	0.456663	PREDICTED:_Canis_lupus_familiaris_NOP2/Sun_domain_family,_member_7_(NSUN7),_mRNA	NSUN7	Pancreas
EIF3K	Lymphnode		NR_128760.1	0.455172	Canis_lupus_familiaris_microRNA_8819_(MIR8819),_microRNA	MIR8819	#N/A
AHCYL1	Brain		XM_014108122.1	0.454597	PREDICTED:_Canis_lupus_familiaris_scavenger_receptor_class_F,_member_2_(SCARF2),_mRNA	SCARF2	#N/A
NDUFS3	Skel_muscle		XM_003432838.2	0.454152	PREDICTED:_Canis_lupus_familiaris_epoxide_hydrolase_3_(EPHX3),_mRNA	EPHX3	Pancreas
EEF1D	Skel_muscle		XM_537074.4	0.452539	PREDICTED:_Canis_lupus_familiaris_ribosomal_protein_L5_(RPL5),_mRNA	RPL5	Lymphnode
DNM1	Brain		XM_005621660.2	0.452504	PREDICTED:_Canis_lupus_familiaris_kringle_containing_transmembrane_protein_2_(KREMEN2),_mRNA	KREMEN2	Skel_muscle
PSMA7	Kidney		XM_014113996.1	0.442294	PREDICTED:_Canis_lupus_familiaris_v-maf_avian_musculoaponeurotic_fibrosarcoma_oncogene_homolog_(MAF),_mRNA	MAF	#N/A
RPL6	Lymphnode		NM_001252170.1	0.440936	Canis_lupus_familiaris_ribosomal_protein_S6_(RPS6),_mRNA	RPS6	#N/A
LOC480571	Brain		XM_014116136.1	0.439951	PREDICTED:_Canis_lupus_familiaris_uncharacterized_LOC102152550_(LOC102152550),_transcript_variant_X6,_mRNA	LOC102152550	#N/A
GSN	Lung		XM_014120927.1	0.437679	PREDICTED:_Canis_lupus_familiaris_mitogen-activated_protein_kinase_8_interacting_protein_1_(MAPK8IP1),_mRNA	MAPK8IP1	Brain
TMSB10	Lung		XM_005635874.1	0.437139	PREDICTED:_Canis_lupus_familiaris_DnaJ_(Hsp40)_homolog,_subfamily_B,_member_3_(DNAJB3),_mRNA	DNAJB3	Skel_muscle
S100A6	Lung		XM_544526.2	0.436838	PREDICTED:_Canis_lupus_familiaris_ring_finger_protein_186_(RNF186),_mRNA	RNF186	Jejunum
ISCU	Heart		NM_001200044.2	0.436444	Canis_lupus_familiaris_hematopoietic_prostaglandin_D_synthase_(HPGDS),_mRNA	HPGDS	Pancreas
FABP7	Brain		NM_001115012.1	0.43634	Canis_lupus_familiaris_selenoprotein_W,_1_(SEPW1),_mRNA	SELENOW	#N/A
ANK3	Heart		XM_003431831.3	0.435821	PREDICTED:_Canis_lupus_familiaris_RUN_and_FYVE_domain_containing_3_(RUFY3),_transcript_variant_X6,_mRNA	RUFY3	Brain
LOC478212	Lymphnode		XM_005620429.2	0.435442	PREDICTED:_Canis_lupus_familiaris_membrane_metallo-endopeptidase-like_1_(MMEL1),_mRNA	MMEL1	Heart
PPP2CB	Brain		XM_849503.5	0.433071	PREDICTED:_Canis_lupus_familiaris_aquaporin_3_(Gill_blood_group)_(AQP3),_mRNA	AQP3	Kidney
SSU72	Brain		NM_001270886.1	0.431412	Canis_lupus_familiaris_hemoglobin_subunit_alpha-like_(LOC100855540),_mRNA	LOC100855540	#N/A
CSRP2	Liver		XM_003640047.2	0.429216	PREDICTED:_Canis_lupus_familiaris_beta-2-microglobulin_(B2M),_transcript_variant_X1,_mRNA	B2M	Spleen
PPP3CA	Brain		XR_295952.2	0.428387	PREDICTED:_Canis_lupus_familiaris_uncharacterized_LOC102156305_(LOC102156305),_ncRNA	LOC102156305	#N/A
PABPC1	Lymphnode		XR_001317185.1	0.425137	PREDICTED:_Canis_lupus_familiaris_uncharacterized_LOC106559437_(LOC106559437),_ncRNA	LOC106559437	#N/A
PPIB	Jejunum		XM_014110478.1	0.423205	PREDICTED:_Canis_lupus_familiaris_selenoprotein_N,_1_(SEPN1),_mRNA	SELENON	#N/A
RPL14	Lymphnode		XM_005633536.2	0.421519	PREDICTED:_Canis_lupus_familiaris_Rho_guanine_nucleotide_exchange_factor_(GEF)_17_(ARHGEF17),_mRNA	ARHGEF17	Brain
RPL13A	Lymphnode		XM_014109153.1	0.419795	PREDICTED:_Canis_lupus_familiaris_kinase_non-catalytic_C-lobe_domain_(KIND)_containing_1_(KNDC1),_mRNA	KNDC1	#N/A
PTN	Brain		XM_538032.5	0.419663	PREDICTED:_Canis_lupus_familiaris_PRA1_domain_family,_member_2_(PRAF2),_mRNA	PRAF2	Brain
SPTAN1	Brain		XM_005624676.1	0.416704	PREDICTED:_Canis_lupus_familiaris_transducer_of_ERBB2,_1_(TOB1),_mRNA	TOB1	#N/A
LOC611681///LOC611222///LOC610320///LOC609391///LOC609252///LOC608861///LOC608838///LOC608584///LOC608206///LOC607788///LOC607619///LOC606902///LOC606833///LOC478864	Pancreas		XR_001317308.1	0.416249	PREDICTED:_Canis_lupus_familiaris_uncharacterized_LOC106559487_(LOC106559487),_ncRNA	LOC106559487	#N/A
LOC612156///LOC612118///LOC611333///LOC610683///LOC610309///LOC610259///LOC610211///LOC610049///LOC609929///LOC608830///LOC608479///LOC607825///LOC607078///LOC606857///LOC492077///LOC491880///LOC490340///LOC490271///LOC489985///LOC489216///LOC488702///LOC488656///LOC488591///LOC488411///LOC487581///LOC487478///LOC486803///LOC486572///LOC485733///LOC483045///LOC482010///LOC480206///LOC479206///LOC…	Skel_muscle		XM_003639120.2	0.415902	PREDICTED:_Canis_lupus_familiaris_glycerophosphodiester_phosphodiesterase_domain_containing_3_(GDPD3),_mRNA	GDPD3	Jejunum
ATP6V0C	Brain		XM_539493.2	0.414414	PREDICTED:_Canis_lupus_familiaris_even-skipped_homeobox_1_(EVX1),_mRNA	EVX1	Pancreas
SLC25A5	Jejunum		NM_001110767.1	0.413148	Canis_lupus_familiaris_myosin,_heavy_chain_9,_non-muscle_(MYH9),_mRNA	MYH9	Lung
PSMB5	Skel_muscle		XM_849020.4	0.411815	PREDICTED:_Canis_lupus_familiaris_eukaryotic_translation_initiation_factor_3,_subunit_G_(EIF3G),_mRNA	EIF3G	Lymphnode
HSPA5	Pancreas		NM_001003257.1	0.411057	Canis_lupus_familiaris_inositol_polyphosphate-5-phosphatase_A_(INPP5A),_mRNA	INPP5A	Heart
LOC607158	Lymphnode		XR_294176.1	0.410359	PREDICTED:_Canis_lupus_familiaris_uncharacterized_LOC102151676_(LOC102151676),_ncRNA	LOC102151676	#N/A
PPAP2B	Heart		XM_533905.5	0.409613	PREDICTED:_Canis_lupus_familiaris_chromosome_20_open_reading_frame,_human_C19orf43_(C20H19orf43),_mRNA	C20H19orf43	Lymphnode
PPP2CA	Brain		XM_005624145.2	0.408894	PREDICTED:_Canis_lupus_familiaris_fatty_acid_synthase_(FASN),_mRNA	FASN	Liver
GNAS	Brain		XM_005630442.2	0.406225	PREDICTED:_Canis_lupus_familiaris_zinc_finger_CCCH-type_containing_6_(ZC3H6),_mRNA	ZC3H6	Lung
GPM6A	Brain		NR_049424.1	0.405941	Canis_lupus_familiaris_microRNA_10b_(MIR10B),_microRNA	MIR10B	#N/A
GDI1	Brain		XM_005622199.1	0.404762	PREDICTED:_Canis_lupus_familiaris_cysteine_and_glycine-rich_protein_1_(CSRP1),_mRNA	CSRP1	Spleen
LOC487816///RPL18///RPL18	Lymphnode		XM_536856.5	0.404669	PREDICTED:_Canis_lupus_familiaris_procollagen-lysine,_2-oxoglutarate_5-dioxygenase_3_(PLOD3),_mRNA	PLOD3	Jejunum
TSPAN7	Brain		NM_001252331.1	0.402715	Canis_lupus_familiaris_small_nuclear_ribonucleoprotein_polypeptide_G_(SNRPG),_mRNA	SNRPG	#N/A
CTNNBL1	Pancreas		XM_014112877.1	0.401742	PREDICTED:_Canis_lupus_familiaris_chromosome_4_open_reading_frame,_human_C10orf54_(C4H10orf54),_mRNA	C4H10orf54	#N/A
PAK1	Brain		XM_014113118.1	0.400901	PREDICTED:_Canis_lupus_familiaris_ribosomal_protein_L37_(RPL37),_mRNA	RPL37	#N/A
LOC611474	Liver		NM_001008714.1	0.399538	Canis_lupus_familiaris_xylosyltransferase_II_(XYLT2),_mRNA	XYLT2	Liver
LOC607365///LOC474591	Jejunum		XR_001315512.1	0.398577	PREDICTED:_Canis_lupus_familiaris_uncharacterized_LOC106558366_(LOC106558366),_ncRNA	LOC106558366	#N/A
S100A6	Lung		NM_001080724.1	0.396396	Canis_lupus_familiaris_melanocortin_4_receptor_(MC4R),_mRNA	MC4R	Skel_muscle
PSMA3	Lymphnode		XM_847792.4	0.394642	PREDICTED:_Canis_lupus_familiaris_insulin-like_growth_factor_binding_protein_5_(IGFBP5),_mRNA	IGFBP5	Skel_muscle
PRDX1	Kidney		XM_005624512.1	0.393151	PREDICTED:_Canis_lupus_familiaris_keratin-associated_protein_2-4-like_(LOC102157302),_mRNA	LOC102157302	#N/A
NUDC	Brain		NM_001252289.1	0.392542	Canis_lupus_familiaris_small_ubiquitin-like_modifier_2_(SUMO2),_mRNA	SUMO2	#N/A
PPP2R2B	Brain		XM_005640443.2	0.391932	PREDICTED:_Canis_lupus_familiaris_PMS1_homolog_1,_mismatch_repair_system_component_(PMS1),_transcript_variant_X4,_mRNA	PMS1	Skel_muscle
MYL6	Lung		XM_847749.4	0.391052	PREDICTED:_Canis_lupus_familiaris_tumor-associated_calcium_signal_transducer_2_(TACSTD2),_mRNA	TACSTD2	#N/A
NDUFB8	Heart		XM_541219.5	0.389175	PREDICTED:_Canis_lupus_familiaris_NUS1_dehydrodolichyl_diphosphate_synthase_subunit_(NUS1),_mRNA	NUS1	Kidney
TAGLN3	Brain		XM_536899.5	0.387648	PREDICTED:_Canis_lupus_familiaris_myosin_light_chain,_phosphorylatable,_fast_skeletal_muscle_(MYLPF),_mRNA	MYLPF	Skel_muscle
NDUFA8	Heart		XM_005640093.2	0.386091	PREDICTED:_Canis_lupus_familiaris_histone_H2A_type_1-C_(LOC488268),_mRNA	LOC488268	#N/A
ZNF706	Brain		XM_844114.3	0.385284	PREDICTED:_Canis_lupus_familiaris_amine_oxidase,_copper_containing_2_(retina-specific)_(AOC2),_mRNA	AOC2	Pancreas
NDUFB5	Heart		XM_014116208.1	0.384982	PREDICTED:_Canis_lupus_familiaris_integrin,_beta_4_(ITGB4),_mRNA	ITGB4	Jejunum
GSTA4	Brain		XM_003432509.3	0.384848	PREDICTED:_Canis_lupus_familiaris_thymosin_beta-4_(LOC100683370),_mRNA	LOC100683370	#N/A
HINT1	Kidney		XM_544653.4	0.383987	PREDICTED:_Canis_lupus_familiaris_WD_repeat_domain_76_(WDR76),_transcript_variant_X2,_mRNA	WDR76	Lymphnode
NDUFB4	Heart		XM_014119605.1	0.381783	PREDICTED:_Canis_lupus_familiaris_thymopoietin_(TMPO),_transcript_variant_X3,_mRNA	TMPO	Lymphnode
TSPAN7	Brain		NM_001003187.1	0.380482	Canis_lupus_familiaris_collagen,_type_I,_alpha_2_(COL1A2),_mRNA	COL1A2	Lung
GABARAP	Spleen		XR_295500.1	0.380195	PREDICTED:_Canis_lupus_familiaris_uncharacterized_LOC102156098_(LOC102156098),_ncRNA	LOC102156098	#N/A
MAP1LC3B	Brain		XM_005624505.1	0.378378	PREDICTED:_Canis_lupus_familiaris_keratin_associated_protein_4-12-like_(LOC490994),_mRNA	LOC490994	Pancreas
OLFM1	Brain		XM_005624511.2	0.377294	PREDICTED:_Canis_lupus_familiaris_keratin-associated_protein_2-4-like_(LOC100685322),_mRNA	LOC100685322	#N/A
FGFR1OP2	Brain		XM_005623128.2	0.375533	PREDICTED:_Canis_lupus_familiaris_60S_ribosomal_protein_L17_(LOC480221),_transcript_variant_X1,_mRNA	LOC480221	Kidney
NARS	Brain		NR_049293.1	0.375	Canis_lupus_familiaris_microRNA_185_(MIR185),_microRNA	MIR185	#N/A
ENO1	Kidney		XM_545270.2	0.375	PREDICTED:_Canis_lupus_familiaris_40S_ribosomal_protein_S6-like_(LOC488146),_mRNA	LOC488146	Pancreas
MRPL36	Skel_muscle		XM_005631780.2	0.374613	PREDICTED:_Canis_lupus_familiaris_NADH_dehydrogenase_(ubiquinone)_1,_subcomplex_unknown,_1,_6kDa_(NDUFC1),_mRNA	NDUFC1	Skel_muscle
WDR47	Brain		NR_049295.1	0.372881	Canis_lupus_familiaris_microRNA_196a-2_(MIR196A-2),_microRNA	MIR196A-2	#N/A
RAPGEF2	Brain		NR_049410.1	0.372881	Canis_lupus_familiaris_microRNA_532_(MIR532),_microRNA	MIR532	#N/A
DNAJB6	Brain		NM_001252045.1	0.372517	Canis_lupus_familiaris_ribosomal_protein_S10_(RPS10),_mRNA	RPS10	Jejunum
STX8	Brain		XM_005642417.1	0.37146	PREDICTED:_Canis_lupus_familiaris_laminin_subunit_alpha-5-like_(LOC102156677),_partial_mRNA	LOC102156677	#N/A
FHL1	Skel_muscle		XM_537821.5	0.369581	PREDICTED:_Canis_lupus_familiaris_TBC1_domain_family,_member_13_(TBC1D13),_mRNA	TBC1D13	Kidney
SOD1	Liver		XM_005630877.1	0.367622	PREDICTED:_Canis_lupus_familiaris_nascent_polypeptide-associated_complex_subunit_alpha,_muscle-specific_form-like_(LOC102151356),_mRNA	LOC102151356	#N/A
LOC477072	Liver		XM_005633768.1	0.365714	PREDICTED:_Canis_lupus_familiaris_membrane-spanning_4-domains_subfamily_A_member_4A-like_(LOC102155749),_mRNA	LOC102155749	#N/A
RPS20	Lymphnode		XM_014110529.1	0.365354	PREDICTED:_Canis_lupus_familiaris_inhibitor_of_DNA_binding_4,_dominant_negative_helix-loop-helix_protein_(ID4),_partial_mRNA	ID4	Brain
ADD3	Heart		XM_005624520.2	0.36419	PREDICTED:_Canis_lupus_familiaris_keratin-associated_protein_9-3-like_(LOC102151604),_mRNA	LOC102151604	#N/A
SELK	Heart		XM_005627777.1	0.363914	PREDICTED:_Canis_lupus_familiaris_glycine-rich_cell_wall_structural_protein_1.0-like_(LOC102153850),_mRNA	LOC102153850	#N/A
PRKCZ	Brain		NR_049435.1	0.363636	Canis_lupus_familiaris_microRNA_214_(MIR214),_microRNA	MIR214	#N/A
SGTB	Brain		XM_537361.5	0.360743	PREDICTED:_Canis_lupus_familiaris_defender_against_cell_death_1_(DAD1),_mRNA	DAD1	Pancreas
TPI1	Skel_muscle		XM_544881.5	0.359526	PREDICTED:_Canis_lupus_familiaris_potassium_channel,_inwardly_rectifying_subfamily_J,_member_6_(KCNJ6),_transcript_variant_X1,_mRNA	KCNJ6	#N/A
RPS18	Lymphnode		NR_049278.1	0.353846	Canis_lupus_familiaris_microRNA_16-1_(MIR16-1),_microRNA	MIR16-1	#N/A
PPP3CA	Brain		XM_856111.4	0.353359	PREDICTED:_Canis_lupus_familiaris_core_histone_macro-H2A.2_(LOC489024),_mRNA	LOC489024	Brain
KHDRBS3	Brain		XM_014121819.1	0.35306	PREDICTED:_Canis_lupus_familiaris_calmodulin_regulated_spectrin-associated_protein_family,_member_3_(CAMSAP3),_mRNA	CAMSAP3	Jejunum
UBE4A	Heart		XM_005635937.1	0.352983	PREDICTED:_Canis_lupus_familiaris_leucine_rich_repeat_(in_FLII)_interacting_protein_1_(LRRFIP1),_mRNA	LRRFIP1	Skel_muscle
NDUFB6	Heart		XM_005626232.1	0.352789	PREDICTED:_Canis_lupus_familiaris_translation_initiation_factor_IF-2-like_(LOC102151375),_mRNA	LOC102151375	#N/A
LOC480059	Lymphnode		XR_001318068.1	0.352436	PREDICTED:_Canis_lupus_familiaris_uncharacterized_LOC106559923_(LOC106559923),_ncRNA	LOC106559923	#N/A
GAD1	Brain		XM_848875.4	0.351975	PREDICTED:_Canis_lupus_familiaris_limb_bud_and_heart_development_(LBH),_mRNA	LBH	Lymphnode
LOC608150///DBI	Liver		NM_001251949.1	0.351181	Canis_lupus_familiaris_prefoldin_subunit_5_(PFDN5),_mRNA	PFDN5	Kidney
MAP1LC3A	Heart		NR_049224.1	0.35	Canis_lupus_familiaris_microRNA_204_(MIR204),_microRNA	MIR204	#N/A
CYCS	Heart		XM_014121846.1	0.349772	PREDICTED:_Canis_lupus_familiaris_ring_finger_protein_126_(RNF126),_partial_mRNA	RNF126	Lymphnode
LOC475912	Heart		XM_533231.4	0.349656	PREDICTED:_Canis_lupus_familiaris_cofilin_1_(non-muscle)_(CFL1),_mRNA	CFL1	Brain
OCIAD1	Brain		XM_005638596.2	0.348606	PREDICTED:_Canis_lupus_familiaris_immunoglobulin_superfamily_containing_leucine-rich_repeat_2_(ISLR2),_transcript_variant_X4,_mRNA	ISLR2	Pancreas
HSPD1	Kidney		XR_001315058.1	0.347518	PREDICTED:_Canis_lupus_familiaris_uncharacterized_LOC609229_(LOC609229),_ncRNA	LOC609229	#N/A
LOC612591	Lymphnode		XM_549075.3	0.346113	PREDICTED:_Canis_lupus_familiaris_excision_repair_cross-complementation_group_6-like_(ERCC6L),_mRNA	ERCC6L	Lymphnode
NRXN1	Brain		XM_005640161.2	0.344924	PREDICTED:_Canis_lupus_familiaris_SRY_(sex_determining_region_Y)-box_4_(SOX4),_mRNA	SOX4	#N/A
LOC609853///LCP1	Lymphnode		NR_049307.1	0.344828	Canis_lupus_familiaris_microRNA_574_(MIR574),_microRNA	MIR574	#N/A
UQCRFS1	Heart		XM_540482.5	0.344121	PREDICTED:_Canis_lupus_familiaris_NPL4_homolog,_ubiquitin_recognition_factor_(NPLOC4),_mRNA	NPLOC4	Lymphnode
RPS27L	Pancreas		XR_291212.2	0.344106	PREDICTED:_Canis_lupus_familiaris_uncharacterized_LOC102153337_(LOC102153337),_transcript_variant_X1,_ncRNA	LOC102153337	#N/A
C35H6orf62	Lymphnode		NM_001313853.1	0.343791	Canis_lupus_familiaris_poliovirus_receptor-related_4_(PVRL4),_mRNA	NECTIN4	#N/A
MLF2	Brain		XR_292683.1	0.342043	PREDICTED:_Canis_lupus_familiaris_uncharacterized_LOC102154021_(LOC102154021),_ncRNA	LOC102154021	#N/A
APOD	Brain		XR_001314736.1	0.339794	PREDICTED:_Canis_lupus_familiaris_uncharacterized_LOC106557926_(LOC106557926),_ncRNA	LOC106557926	#N/A
PPIAP5///PPIA///LOC403581	Brain		XM_533826.5	0.338887	PREDICTED:_Canis_lupus_familiaris_acylaminoacyl-peptide_hydrolase_(APEH),_transcript_variant_X2,_mRNA	APEH	Kidney
PHYHIPL	Brain		XM_005623568.2	0.338679	PREDICTED:_Canis_lupus_familiaris_ZFP36_ring_finger_protein-like_1_(ZFP36L1),_mRNA	ZFP36L1	Lymphnode
LOC609205///LOC608270///LOC487822///LDHB///LOC476213///LOC475101	Heart		XM_533237.5	0.33816	PREDICTED:_Canis_lupus_familiaris_vacuolar_protein_sorting_51_homolog_(S._cerevisiae)_(VPS51),_mRNA	VPS51	Brain
DST	Heart		XM_003639544.3	0.336683	PREDICTED:_Canis_lupus_familiaris_engrailed_homeobox_2_(EN2),_mRNA	EN2	Spleen
ENO2	Brain		NM_001197171.1	0.335841	Canis_lupus_familiaris_collagen,_type_IX,_alpha_3_(COL9A3),_mRNA	COL9A3	#N/A
FEZ1	Brain		XR_293837.1	0.335125	PREDICTED:_Canis_lupus_familiaris_uncharacterized_LOC102153799_(LOC102153799),_ncRNA	LOC102153799	#N/A
ATG3	Spleen		XM_534706.5	0.334775	PREDICTED:_Canis_lupus_familiaris_serine/arginine-rich_splicing_factor_9_(SRSF9),_mRNA	SRSF9	Lymphnode
LOC474739	Brain		NR_049403.1	0.333333	Canis_lupus_familiaris_microRNA_361_(MIR361),_microRNA	MIR361	#N/A
PRPF8	Brain		XM_014122349.1	0.333244	PREDICTED:_Canis_lupus_familiaris_phosphodiesterase_4C,_cAMP-specific_(PDE4C),_transcript_variant_X5,_mRNA	PDE4C	Skel_muscle
RPL7A	Lymphnode		XM_845498.4	0.332979	PREDICTED:_Canis_lupus_familiaris_eva-1_homolog_B_(C._elegans)_(EVA1B),_mRNA	EVA1B	#N/A
TST	Brain		XR_292187.2	0.332726	PREDICTED:_Canis_lupus_familiaris_uncharacterized_LOC102151125_(LOC102151125),_ncRNA	LOC102151125	#N/A
RPS27///LOC490449	Lymphnode		XM_539246.5	0.332093	PREDICTED:_Canis_lupus_familiaris_GUF1_homolog,_GTPase_(GUF1),_mRNA	GUF1	Skel_muscle
POMP	Heart		XM_848288.4	0.330786	PREDICTED:_Canis_lupus_familiaris_chromosome_27_open_reading_frame,_human_C12orf57_(C27H12orf57),_mRNA	C27H12orf57	Lymphnode
PRDX2	Skel_muscle		XM_005635059.1	0.330685	PREDICTED:_Canis_lupus_familiaris_v-maf_avian_musculoaponeurotic_fibrosarcoma_oncogene_homolog_B_(MAFB),_partial_mRNA	MAFB	#N/A
PTN	Brain		XR_293061.2	0.329703	PREDICTED:_Canis_lupus_familiaris_MOK_protein_kinase_(MOK),_transcript_variant_X2,_misc_RNA	MOK	Brain
HSP90AB1///LOC474634	Lymphnode		XM_547653.4	0.329396	PREDICTED:_Canis_lupus_familiaris_centrin,_EF-hand_protein,_1_(CETN1),_mRNA	CETN1	Pancreas
SPP1	Kidney		XM_005622125.1	0.328674	PREDICTED:_Canis_lupus_familiaris_synapse_defective_1,_Rho_GTPase,_homolog_2_(C._elegans)_(SYDE2),_mRNA	SYDE2	Pancreas
SCP2	Liver		XR_296907.2	0.328417	PREDICTED:_Canis_lupus_familiaris_uncharacterized_LOC102155092_(LOC102155092),_ncRNA	LOC102155092	#N/A
MMD	Brain		XR_296973.1	0.328	PREDICTED:_Canis_lupus_familiaris_uncharacterized_LOC102156263_(LOC102156263),_ncRNA	LOC102156263	#N/A
LOC608876///LOC477105///RPSA	Lymphnode		NM_001287106.1	0.326599	Canis_lupus_familiaris_ribosomal_protein_S14_(RPS14),_transcript_variant_2,_mRNA	RPS14	Lymphnode
LOC478277	Jejunum		NM_001160299.1	0.324391	Canis_lupus_familiaris_F-box_protein_9_(FBXO9),_mRNA	FBXO9	Liver
SCN1B	Brain		NR_049514.1	0.324324	Canis_lupus_familiaris_microRNA_671_(MIR671),_microRNA	MIR671	#N/A
KLHDC3	Brain		XM_540866.4	0.324279	PREDICTED:_Canis_lupus_familiaris_calpain_1,_(mu/I)_large_subunit_(CAPN1),_mRNA	CAPN1	Jejunum
ITGAV	Kidney		XM_005628669.2	0.323878	PREDICTED:_Canis_lupus_familiaris_translation_initiation_factor_IF-2-like_(LOC102151330),_mRNA	LOC102151330	#N/A
LOC611779///LOC611380///LOC492214///LOC491789///LOC479542///RPL29///LOC476328	Lymphnode		XM_544275.5	0.323687	PREDICTED:_Canis_lupus_familiaris_neuroepithelial_cell_transforming_1_(NET1),_mRNA	NET1	Pancreas
GNAI1	Brain		NM_001007263.1	0.323604	Canis_lupus_familiaris_agouti_signaling_protein_(ASIP),_mRNA	ASIP	Pancreas
ARPC3	Lymphnode		NR_049261.1	0.323077	Canis_lupus_familiaris_microRNA_192_(MIR192),_microRNA	MIR192	#N/A
DSTN	Lung		NR_049380.1	0.322034	Canis_lupus_familiaris_microRNA_126_(MIR126),_microRNA	MIR126	#N/A
PRKCZ	Pancreas		XM_542937.5	0.321888	PREDICTED:_Canis_lupus_familiaris_R-spondin_4_(RSPO4),_mRNA	RSPO4	Pancreas
UQCRQ	Heart		XM_005617844.2	0.318921	PREDICTED:_Canis_lupus_familiaris_endothelin_converting_enzyme_1_(ECE1),_mRNA	ECE1	Pancreas
SNURF///SNRPN	Brain		XM_005624514.2	0.318442	PREDICTED:_Canis_lupus_familiaris_keratin-associated_protein_2-4-like_(LOC100685403),_mRNA	LOC100685403	#N/A
PGAM1	Brain		XM_548736.3	0.318278	PREDICTED:_Canis_lupus_familiaris_disco-interacting_protein_2_homolog_A_(DIP2A),_mRNA	DIP2A	Skel_muscle
NDUFB3	Heart		XM_005641072.1	0.317678	PREDICTED:_Canis_lupus_familiaris_arylsulfatase_F_(ARSF),_mRNA	ARSF	Skel_muscle
MAPK1	Brain		XM_005616406.2	0.317203	PREDICTED:_Canis_lupus_familiaris_zinc_finger_CCCH-type_containing_4_(ZC3H4),_mRNA	ZC3H4	#N/A
C3H5orf13	Brain		XR_296309.1	0.317181	PREDICTED:_Canis_lupus_familiaris_uncharacterized_LOC102155158_(LOC102155158),_ncRNA	LOC102155158	#N/A
ATP6V1E1	Brain		XM_014107665.1	0.316842	PREDICTED:_Canis_lupus_familiaris_histone_deacetylase_4_(HDAC4),_mRNA	HDAC4	Lymphnode
VAMP2	Brain		NR_049382.1	0.316667	Canis_lupus_familiaris_microRNA_132_(MIR132),_microRNA	MIR132	#N/A
H3F3A	Jejunum		NR_049331.1	0.313433	Canis_lupus_familiaris_microRNA_497_(MIR497),_microRNA	MIR497	#N/A
SEC62///LOC485507	Brain		NR_049263.1	0.3125	Canis_lupus_familiaris_microRNA_7-1_(MIR7-1),_microRNA	MIR7-1	#N/A
MYCBP2	Lymphnode		NR_049265.1	0.3125	Canis_lupus_familiaris_microRNA_181d_(MIR181D),_microRNA	MIR181D	#N/A
SMYD2	Heart		XM_536080.5	0.312187	PREDICTED:_Canis_lupus_familiaris_protein_tyrosine_phosphatase,_receptor_type,_N_(PTPRN),_mRNA	PTPRN	Brain
AMZ2	Brain		XM_547896.5	0.311197	PREDICTED:_Canis_lupus_familiaris_paraneoplastic_Ma_antigen_1_(PNMA1),_mRNA	PNMA1	Brain
NDUFS4	Heart		XM_853380.4	0.3095	PREDICTED:_Canis_lupus_familiaris_insulin-like_growth_factor_binding_protein_6_(IGFBP6),_mRNA	IGFBP6	Lung
RHEB	Pancreas		XR_001314969.1	0.309356	PREDICTED:_Canis_lupus_familiaris_uncharacterized_LOC102151136_(LOC102151136),_transcript_variant_X1,_ncRNA	LOC102151136	#N/A
LOC606860	Heart		NM_001003082.1	0.309309	Canis_lupus_familiaris_TIMP_metallopeptidase_inhibitor_2_(TIMP2),_mRNA	TIMP2	Lung
EMC4	Heart		XM_543660.4	0.308072	PREDICTED:_Canis_lupus_familiaris_keratin_80,_type_II_(KRT80),_mRNA	KRT80	Pancreas
FAM213A	Liver		XM_014118654.1	0.307603	PREDICTED:_Canis_lupus_familiaris_brain-specific_angiogenesis_inhibitor_1-like_(LOC106559636),_mRNA	LOC106559636	#N/A
SCOC	Brain		XM_536283.6	0.307216	PREDICTED:_Canis_lupus_familiaris_receptor_accessory_protein_5_(REEP5),_partial_mRNA	REEP5	Brain
NDUFS5	Heart		NM_001003207.1	0.307103	Canis_lupus_familiaris_guanylate_cyclase_2D,_membrane_(retina-specific)_(GUCY2D),_mRNA	GUCY2D	Pancreas
MRFAP1	Brain		XM_005637606.2	0.306941	PREDICTED:_Canis_lupus_familiaris_uncharacterized_LOC102156501_(LOC102156501),_transcript_variant_X1,_mRNA	LOC102156501	#N/A
PNMA1	Brain		NR_049394.1	0.304348	Canis_lupus_familiaris_microRNA_224_(MIR224),_microRNA	MIR224	#N/A
GDI2	Jejunum		XM_014117557.1	0.301357	PREDICTED:_Canis_lupus_familiaris_U1_small_nuclear_ribonucleoprotein_70_kDa-like_(LOC106559432),_mRNA	LOC106559432	#N/A
LOC490297///SUMO2	Lymphnode		XM_005642418.2	0.300389	PREDICTED:_Canis_lupus_familiaris_laminin_subunit_alpha-5-like_(LOC102156915),_partial_mRNA	LOC102156915	#N/A
NDUFC1	Skel_muscle		XM_533464.5	0.299792	PREDICTED:_Canis_lupus_familiaris_Wilms_tumor_1_associated_protein_(WTAP),_transcript_variant_X3,_mRNA	WTAP	#N/A
LOC487880///RPS17	Pancreas		XM_005631707.1	0.299645	PREDICTED:_Canis_lupus_familiaris_plakophilin_3_(PKP3),_partial_mRNA	PKP3	Jejunum
DBNDD2	Brain		NR_049303.1	0.298507	Canis_lupus_familiaris_microRNA_let-7c_(MIRLET7C),_microRNA	MIRLET7C	#N/A
CHP1	Brain		XM_548112.4	0.297846	PREDICTED:_Canis_lupus_familiaris_keratin,_type_I_cuticular_Ha1_(LOC490989),_mRNA	KRT34	#N/A
DYNLRB1	Brain		XM_014110590.1	0.29717	PREDICTED:_Canis_lupus_familiaris_atherin-like_(LOC106558261),_mRNA	LOC106558261	#N/A
SET	Lymphnode		XM_014119834.1	0.296633	PREDICTED:_Canis_lupus_familiaris_EPH_receptor_B6_(EPHB6),_mRNA	EPHB6	Brain
RPS20	Lymphnode		XM_003639346.3	0.296346	PREDICTED:_Canis_lupus_familiaris_ZFP36_ring_finger_protein-like_2_(ZFP36L2),_mRNA	ZFP36L2	Lymphnode
RRAGA	Brain		XM_014119710.1	0.295021	PREDICTED:_Canis_lupus_familiaris_protein_phosphatase_1,_regulatory_subunit_13_like_(PPP1R13L),_mRNA	PPP1R13L	Heart
RPL36AL	Lymphnode		NM_001003014.1	0.294906	Canis_lupus_familiaris_Rab_acceptor_1_(prenylated)_(RABAC1),_mRNA	RABAC1	Pancreas
PGK1	Skel_muscle		XM_539055.5	0.292035	PREDICTED:_Canis_lupus_familiaris_PR_domain_containing_13_(PRDM13),_mRNA	PRDM13	#N/A
EEF1G	Lymphnode		XM_537084.5	0.291625	PREDICTED:_Canis_lupus_familiaris_cysteine_conjugate-beta_lyase_2_(CCBL2),_transcript_variant_X1,_mRNA	CCBL2	Liver
PLD3	Brain		XM_003432065.3	0.291165	PREDICTED:_Canis_lupus_familiaris_NADH_dehydrogenase_(ubiquinone)_1_beta_subcomplex,_2,_8kDa_(NDUFB2),_mRNA	NDUFB2	#N/A
UQCR10	Heart		XM_540488.4	0.29056	PREDICTED:_Canis_lupus_familiaris_prolyl_4-hydroxylase,_beta_polypeptide_(P4HB),_mRNA	P4HB	Jejunum
38596	Brain		NR_049248.1	0.290323	Canis_lupus_familiaris_microRNA_183_(MIR183),_microRNA	MIR183	#N/A
TMEM9B	Brain		XM_005632961.1	0.290058	PREDICTED:_Canis_lupus_familiaris_zinc_finger_protein_414_(ZNF414),_mRNA	ZNF414	Heart
OXR1	Brain		NM_001003391.2	0.288732	Canis_lupus_familiaris_presequence_translocase-associated_motor_16_homolog_(S._cerevisiae)_(PAM16),_mRNA	PAM16	Heart
LOC611681///LOC609252///LOC608861///LOC608838///LOC608584///LOC607788///RPL21///LOC478864	Lymphnode		XM_014112352.1	0.288267	PREDICTED:_Canis_lupus_familiaris_translation_initiation_factor_IF-2-like_(LOC102153630),_mRNA	LOC102153630	#N/A
RUFY3	Brain		NR_049277.1	0.288136	Canis_lupus_familiaris_microRNA_15a_(MIR15A),_microRNA	MIR15A	#N/A
CCT5	Lymphnode		XM_548989.5	0.288089	PREDICTED:_Canis_lupus_familiaris_proprotein_convertase_subtilisin/kexin_type_1_inhibitor_(PCSK1N),_mRNA	PCSK1N	Brain
GABARAPL2	Brain		XM_003639913.3	0.287918	PREDICTED:_Canis_lupus_familiaris_PTC7_protein_phosphatase_homolog_(PPTC7),_mRNA	PPTC7	Skel_muscle
UBE2E3	Brain		XM_536561.5	0.287456	PREDICTED:_Canis_lupus_familiaris_transgelin_(TAGLN),_mRNA	TAGLN	Jejunum
CTTN	Jejunum		XM_537789.5	0.28655	PREDICTED:_Canis_lupus_familiaris_chromosome_9_open_reading_frame,_human_C9orf142_(C9H9orf142),_mRNA	C9H9orf142	Brain
LOC612667///LOC611971///LOC610188///LOC608388///PSMA1	Lymphnode		XM_014119478.1	0.286458	PREDICTED:_Canis_lupus_familiaris_guanine_nucleotide_binding_protein_(G_protein),_gamma_8_(GNG8),_mRNA	GNG8	Liver
FLOT1	Brain		XM_005616850.2	0.285758	PREDICTED:_Canis_lupus_familiaris_calcium_channel,_voltage-dependent,_gamma_subunit_8_(CACNG8),_partial_mRNA	CACNG8	#N/A
MPC2	Heart		XR_001318335.1	0.285294	PREDICTED:_Canis_lupus_familiaris_uncharacterized_LOC106560067_(LOC106560067),_ncRNA	LOC106560067	#N/A
SIRT5	Heart		XM_536986.5	0.284735	PREDICTED:_Canis_lupus_familiaris_rogdi_homolog_(ROGDI),_mRNA	ROGDI	Kidney
ANXA5	Lung		XM_003638978.2	0.284464	PREDICTED:_Canis_lupus_familiaris_NK1_homeobox_1_(NKX1-1),_mRNA	NKX1-1	#N/A
RNASEK	Lung		XM_005640083.1	0.283313	PREDICTED:_Canis_lupus_familiaris_chromosome_35_open_reading_frame,_human_C6orf229_(C35H6orf229),_mRNA	C35H6orf229	#N/A
COX17	Heart		XM_549021.5	0.282553	PREDICTED:_Canis_lupus_familiaris_FYVE,_RhoGEF_and_PH_domain_containing_1_(FGD1),_mRNA	FGD1	Heart
FUS	Lymphnode		XM_014110527.1	0.28195	PREDICTED:_Canis_lupus_familiaris_formin-like_protein_16_(LOC106558240),_mRNA	LOC106558240	#N/A
NELL2	Brain		XR_001316493.1	0.280702	PREDICTED:_Canis_lupus_familiaris_uncharacterized_LOC106558982_(LOC106558982),_ncRNA	LOC106558982	#N/A
HSP90B1	Lymphnode		NM_001242320.1	0.280692	Canis_lupus_familiaris_transmembrane_protein_185B_(TMEM185B),_mRNA	TMEM185B	Lymphnode
PSMB4	Lymphnode		XR_001318525.1	0.280088	PREDICTED:_Canis_lupus_familiaris_uncharacterized_LOC102152538_(LOC102152538),_ncRNA	LOC102152538	#N/A
LOC607644///SRP19	Lymphnode		XR_292622.2	0.280048	PREDICTED:_Canis_lupus_familiaris_uncharacterized_LOC102156469_(LOC102156469),_ncRNA	LOC102156469	#N/A
TPRG1L	Kidney		NR_049430.1	0.279412	Canis_lupus_familiaris_microRNA_184_(MIR184),_microRNA	MIR184	#N/A
CHMP4B	Brain		XM_014118914.1	0.279404	PREDICTED:_Canis_lupus_familiaris_nascent_polypeptide-associated_complex_subunit_alpha,_muscle-specific_form-like_(LOC106559676),_mRNA	LOC106559676	#N/A
AKT3	Brain		XM_014110547.1	0.279052	PREDICTED:_Canis_lupus_familiaris_gamma-aminobutyric_acid_(GABA)_B_receptor,_1_(GABBR1),_partial_mRNA	GABBR1	Brain
NELL2	Brain		NR_049239.1	0.277778	Canis_lupus_familiaris_microRNA_23b_(MIR23B),_microRNA	MIR23B	#N/A
GLO1	Jejunum		XR_001316918.1	0.277567	PREDICTED:_Canis_lupus_familiaris_uncharacterized_LOC106559312_(LOC106559312),_ncRNA	LOC106559312	#N/A
ARMCX3	Brain		XM_005616767.2	0.276697	PREDICTED:_Canis_lupus_familiaris_CCAAT/enhancer_binding_protein_(C/EBP),_alpha_(CEBPA),_mRNA	CEBPA	#N/A
LOC488109	Brain		XM_532617.4	0.275836	PREDICTED:_Canis_lupus_familiaris_purine_nucleoside_phosphorylase_(PNP),_mRNA	PNP	Jejunum
HNRNPD	Lymphnode		XR_001318162.1	0.274545	PREDICTED:_Canis_lupus_familiaris_uncharacterized_LOC106559967_(LOC106559967),_ncRNA	LOC106559967	#N/A
CCT8	Lymphnode		XM_003435234.3	0.274336	PREDICTED:_Canis_lupus_familiaris_TNF_receptor-associated_factor_4_(TRAF4),_mRNA	TRAF4	#N/A
EPB41L1	Brain		XM_536861.5	0.273948	PREDICTED:_Canis_lupus_familiaris_guanine_nucleotide_binding_protein_(G_protein),_beta_polypeptide_2_(GNB2),_mRNA	GNB2	Lung
CPD	Lung		XM_548098.5	0.273814	PREDICTED:_Canis_lupus_familiaris_FK506_binding_protein_10,_65_kDa_(FKBP10),_mRNA	FKBP10	Skel_muscle
PLP1	Brain		XM_005622960.1	0.273561	PREDICTED:_Canis_lupus_familiaris_immediate_early_response_5_(IER5),_mRNA	IER5	#N/A
PSMC3	Brain		XM_014111617.1	0.271836	PREDICTED:_Canis_lupus_familiaris_collagen_alpha-1(I)_chain-like_(LOC102155195),_mRNA	LOC102155195	#N/A
HNRNPA2B1	Lymphnode		XM_846470.4	0.271257	PREDICTED:_Canis_lupus_familiaris_family_with_sequence_similarity_129,_member_B_(FAM129B),_mRNA	FAM129B	Pancreas
LOC612098///LOC611252///HSP90AB1	Lymphnode		NR_049360.1	0.271186	Canis_lupus_familiaris_microRNA_379_(MIR379),_microRNA	MIR379	#N/A
SMDT1	Skel_muscle		XM_005625774.2	0.270712	PREDICTED:_Canis_lupus_familiaris_translocator_protein_(18kDa)_(TSPO),_mRNA	TSPO	Lung
MZT2B	Brain		XM_541624.5	0.269275	PREDICTED:_Canis_lupus_familiaris_ZFP36_ring_finger_protein_(ZFP36),_mRNA	ZFP36	Lung
HSPH1	Brain		NR_049518.1	0.269231	Canis_lupus_familiaris_microRNA_874_(MIR874),_microRNA	MIR874	#N/A
LOC475009///RPL3	Lymphnode		XM_005632080.1	0.269066	PREDICTED:_Canis_lupus_familiaris_H1_histone_family,_member_X_(H1FX),_mRNA	H1FX	Lymphnode
BEX4	Brain		XM_849905.4	0.268676	PREDICTED:_Canis_lupus_familiaris_SH3_domain_binding_glutamate-rich_protein_like_3_(SH3BGRL3),_mRNA	SH3BGRL3	Spleen
MICAL2	Brain		XM_014111447.1	0.26819	PREDICTED:_Canis_lupus_familiaris_vacuolar_protein_sorting_13_homolog_D_(S._cerevisiae)_(VPS13D),_mRNA	VPS13D	#N/A
SPCS2	Pancreas		XM_536465.5	0.267973	PREDICTED:_Canis_lupus_familiaris_synaptopodin_(SYNPO),_mRNA	SYNPO	Skel_muscle
STMN2	Brain		XM_548841.4	0.26698	PREDICTED:_Canis_lupus_familiaris_matrix-remodelling_associated_5_(MXRA5),_mRNA	MXRA5	Lung
CSNK1A1	Jejunum		NR_049233.1	0.266667	Canis_lupus_familiaris_microRNA_206_(MIR206),_microRNA	MIR206	#N/A
GDPD2	Brain		XM_535685.5	0.266204	PREDICTED:_Canis_lupus_familiaris_hydroxyacyl-CoA_dehydrogenase_(HADH),_mRNA	HADH	Kidney
RPL10	Lymphnode		XM_532347.3	0.266015	PREDICTED:_Canis_lupus_familiaris_epiplakin_1_(EPPK1),_mRNA	EPPK1	#N/A
LOC478678	Heart		XM_533037.4	0.266006	PREDICTED:_Canis_lupus_familiaris_thioredoxin_interacting_protein_(TXNIP),_mRNA	TXNIP	Lung
LOC480923	Brain		XM_014111746.1	0.265562	PREDICTED:_Canis_lupus_familiaris_solute_carrier_family_9,_subfamily_A_(NHE6,_cation_proton_antiporter_6),_member_6_(SLC9A6),_mRNA	SLC9A6	Jejunum
PSMC5	Brain		NM_001002978.1	0.264591	Canis_lupus_familiaris_SRY_(sex_determining_region_Y)-box_9_(SOX9),_mRNA	SOX9	Brain
LOC474798	Jejunum		XM_534704.5	0.264348	PREDICTED:_Canis_lupus_familiaris_cytochrome_c_oxidase_subunit_6A1,_mitochondrial_(LOC477508),_mRNA	LOC477508	Kidney
MAP1A	Brain		XM_532515.4	0.264187	PREDICTED:_Canis_lupus_familiaris_HERPUD_family_member_2_(HERPUD2),_mRNA	HERPUD2	Lung
EID1	Brain		XM_005638950.2	0.263462	PREDICTED:_Canis_lupus_familiaris_salt-inducible_kinase_1_(SIK1),_mRNA	SIK1	Spleen
TMEM126A	Heart		XM_005631145.1	0.262871	PREDICTED:_Canis_lupus_familiaris_eukaryotic_translation_initiation_factor_3,_subunit_M_(EIF3M),_transcript_variant_X1,_mRNA	EIF3M	Lymphnode
RPS27	Lymphnode		XR_001317056.1	0.262725	PREDICTED:_Canis_lupus_familiaris_uncharacterized_LOC102151248_(LOC102151248),_ncRNA	LOC102151248	#N/A
NME1///NME1	Brain		XM_540131.5	0.262724	PREDICTED:_Canis_lupus_familiaris_chromosome_9_open_reading_frame,_human_C9orf16_(C9H9orf16),_mRNA	C9H9orf16	Skel_muscle
HNRNPH3	Lung		XM_542329.5	0.262128	PREDICTED:_Canis_lupus_familiaris_late_endosomal/lysosomal_adaptor,_MAPK_and_MTOR_activator_1_(LAMTOR1),_mRNA	LAMTOR1	Heart
SMARCA2	Brain		NR_049376.1	0.261538	Canis_lupus_familiaris_microRNA_219-2_(MIR219-2),_microRNA	MIR219-2	#N/A
LOC607191	Lymphnode		XM_014108239.1	0.260526	PREDICTED:_Canis_lupus_familiaris_RAB36,_member_RAS_oncogene_family_(RAB36),_mRNA	RAB36	Skel_muscle
KIF1A	Brain		XM_541582.3	0.260073	PREDICTED:_Canis_lupus_familiaris_phospholipase_A2_inhibitor_and_LY6/PLAUR_domain_containing_(PINLYP),_mRNA	PINLYP	Liver
PSAT1	Pancreas		XM_534193.5	0.259632	PREDICTED:_Canis_lupus_familiaris_lysosomal-associated_membrane_protein_1_(LAMP1),_mRNA	LAMP1	Kidney
LOC476882	Skel_muscle		XM_014115719.1	0.256599	PREDICTED:_Canis_lupus_familiaris_kinesin_family_member_26A_(KIF26A),_mRNA	KIF26A	Heart
PARK7	Kidney		XM_014113244.1	0.255764	PREDICTED:_Canis_lupus_familiaris_single_stranded_DNA_binding_protein_3_(SSBP3),_mRNA	SSBP3	Spleen
PPT1	Brain		XM_005638426.2	0.254859	PREDICTED:_Canis_lupus_familiaris_family_with_sequence_similarity_214,_member_A_(FAM214A),_transcript_variant_X5,_mRNA	FAM214A	Lymphnode
SLC22A17	Brain		XM_541571.6	0.254516	PREDICTED:_Canis_lupus_familiaris_basal_cell_adhesion_molecule_(Lutheran_blood_group)_(BCAM),_mRNA	BCAM	Lung
TMEM178A	Brain		XM_847908.5	0.254351	PREDICTED:_Canis_lupus_familiaris_ATP_synthase_mitochondrial_F1_complex_assembly_factor_1_(ATPAF1),_mRNA	ATPAF1	Skel_muscle
SCG3	Brain		NM_001003100.2	0.254209	Canis_lupus_familiaris_ribosomal_protein_L23_(RPL23),_mRNA	RPL23	Lymphnode
LOC611984///NME1///NME1	Brain		XM_848742.4	0.253943	PREDICTED:_Canis_lupus_familiaris_wntless_Wnt_ligand_secretion_mediator_(WLS),_mRNA	WLS	Lung
GOT1	Heart		XM_005641957.2	0.251629	PREDICTED:_Canis_lupus_familiaris_cyclic_nucleotide_gated_channel_alpha_2_(CNGA2),_mRNA	CNGA2	Pancreas
LOC611779///LOC611380///LOC491789///LOC481990///RPL29///LOC476328///LOC476217	Lymphnode		XM_005625094.2	0.251404	PREDICTED:_Canis_lupus_familiaris_1-acylglycerol-3-phosphate_O-acyltransferase_2_(AGPAT2),_transcript_variant_X2,_mRNA	AGPAT2	Liver
MAP2	Brain		XR_291325.2	0.25	PREDICTED:_Canis_lupus_familiaris_uncharacterized_LOC102156267_(LOC102156267),_ncRNA	LOC102156267	#N/A
CD81	Lung		XM_005616720.2	0.249783	PREDICTED:_Canis_lupus_familiaris_family_with_sequence_similarity_187,_member_B_(FAM187B),_transcript_variant_X2,_mRNA	FAM187B	Liver
MTURN	Brain		XM_005625235.2	0.249553	PREDICTED:_Canis_lupus_familiaris_argininosuccinate_synthase_1_(ASS1),_mRNA	ASS1	Liver
UGP2	Liver		XM_005623209.2	0.24955	PREDICTED:_Canis_lupus_familiaris_mitochondrial_inner_membrane_protein_OXA1L_(LOC480239),_mRNA	LOC480239	Heart
CCT2	Kidney		XR_294980.2	0.249458	PREDICTED:_Canis_lupus_familiaris_uncharacterized_LOC609068_(LOC609068),_misc_RNA	LOC609068	Lymphnode
HMGB1	Lymphnode		XM_014121786.1	0.248563	PREDICTED:_Canis_lupus_familiaris_C-type_lectin_domain_family_3,_member_B_(CLEC3B),_mRNA	CLEC3B	Heart
EMC4	Brain		XM_005625433.1	0.248485	PREDICTED:_Canis_lupus_familiaris_notch_1_(NOTCH1),_mRNA	NOTCH1	Lung
CDK14	Brain		NM_001115118.1	0.248429	Canis_lupus_familiaris_selenoprotein_P,_plasma,_1_(SEPP1),_mRNA	SELENOP	#N/A
37500	Lung		XM_005624493.2	0.246722	PREDICTED:_Canis_lupus_familiaris_keratin-associated_protein_17-1_(LOC100685893),_mRNA	LOC100685893	#N/A
LOC609811///LOC608625///LOC479746///LOC477783///FTL	Liver		XM_005623927.1	0.246586	PREDICTED:_Canis_lupus_familiaris_goosecoid_homeobox_(GSC),_partial_mRNA	GSC	#N/A
MPP6	Brain		NR_049490.1	0.246377	Canis_lupus_familiaris_microRNA_483_(MIR483),_microRNA	MIR483	#N/A
NDUFS2	Heart		XM_537622.6	0.245966	PREDICTED:_Canis_lupus_familiaris_upstream_binding_transcription_factor,_RNA_polymerase_I_(UBTF),_mRNA	UBTF	Pancreas
SLC22A17	Brain		XM_005622108.1	0.245805	PREDICTED:_Canis_lupus_familiaris_2,4-dienoyl_CoA_reductase_2,_peroxisomal_(DECR2),_mRNA	DECR2	#N/A
HIGD1A	Brain		XM_537413.5	0.245647	PREDICTED:_Canis_lupus_familiaris_nuclear_factor_of_kappa_light_polypeptide_gene_enhancer_in_B-cells_inhibitor,_alpha_(NFKBIA),_mRNA	NFKBIA	Lymphnode
CSDE1	Skel_muscle		XM_014121845.1	0.245098	PREDICTED:_Canis_lupus_familiaris_cuticle_collagen_2-like_(LOC106560111),_mRNA	LOC106560111	#N/A
KIF5A	Brain		XM_005635367.1	0.24318	PREDICTED:_Canis_lupus_familiaris_laminin,_alpha_5_(LAMA5),_mRNA	LAMA5	Brain
ACTR3	Lymphnode		XM_005637903.2	0.243143	PREDICTED:_Canis_lupus_familiaris_PWWP_domain_containing_2B_(PWWP2B),_mRNA	PWWP2B	#N/A
LOC475937	Jejunum		XM_541288.5	0.242748	PREDICTED:_Canis_lupus_familiaris_Kruppel-like_factor_9_(KLF9),_mRNA	KLF9	Skel_muscle
RAB14	Brain		XM_014116886.1	0.242206	PREDICTED:_Canis_lupus_familiaris_mitochondrial_ribosomal_protein_L41_(MRPL41),_mRNA	MRPL41	Kidney
ENPP2	Jejunum		XM_845435.4	0.241684	PREDICTED:_Canis_lupus_familiaris_Rab_geranylgeranyltransferase,_alpha_subunit_(RABGGTA),_transcript_variant_X1,_mRNA	RABGGTA	Skel_muscle
RAB6A	Brain		XM_005635708.2	0.241552	PREDICTED:_Canis_lupus_familiaris_bridging_integrator_3_(BIN3),_mRNA	BIN3	Lymphnode
SARAF	Brain		XM_005615697.2	0.240893	PREDICTED:_Canis_lupus_familiaris_solute_carrier_family_22_(organic_cation_transporter),_member_1_(SLC22A1),_mRNA	SLC22A1	Kidney
LOC479901	Heart		XM_844186.2	0.239834	PREDICTED:_Canis_lupus_familiaris_growth_arrest-specific_1_(GAS1),_mRNA	GAS1	Heart
CD81	Lung		NM_001127234.1	0.239496	Canis_lupus_familiaris_ornithine_decarboxylase_antizyme_1_(OAZ1),_mRNA	OAZ1	Brain
CHCHD10	Heart		XR_001318556.1	0.239376	PREDICTED:_Canis_lupus_familiaris_uncharacterized_LOC100855427_(LOC100855427),_transcript_variant_X3,_misc_RNA	LOC100855427	#N/A
LAMP1	Kidney		XM_537333.4	0.238519	PREDICTED:_Canis_lupus_familiaris_adenomatosis_polyposis_coli_down-regulated_1_(APCDD1),_mRNA	APCDD1	Lung
LOC475912///LOC475273	Heart		XM_542531.4	0.238506	PREDICTED:_Canis_lupus_familiaris_developing_brain_homeobox_1_(DBX1),_mRNA	DBX1	Pancreas
SULT4A1	Brain		NM_001252389.1	0.238298	Canis_lupus_familiaris_nudix_(nucleoside_diphosphate_linked_moiety_X)-type_motif_3_(NUDT3),_mRNA	NUDT3	Brain
RPRD1A	Brain		XM_005633780.1	0.238095	PREDICTED:_Canis_lupus_familiaris_collagen_alpha-1(I)_chain-like_(LOC102154018),_mRNA	LOC102154018	#N/A
GAP43	Brain		NM_001252171.1	0.238022	Canis_lupus_familiaris_nucleophosmin_(nucleolar_phosphoprotein_B23,_numatrin)_(NPM1),_mRNA	NPM1	Lymphnode
SUB1	Lymphnode		NR_128856.1	0.237762	Canis_lupus_familiaris_microRNA_8891_(MIR8891),_microRNA	MIR8891	#N/A
KLHL2	Brain		XM_005640727.1	0.23743	PREDICTED:_Canis_lupus_familiaris_transmembrane_BAX_inhibitor_motif_containing_1_(TMBIM1),_mRNA	TMBIM1	Heart
ATP2B1	Brain		XM_014114128.1	0.237259	PREDICTED:_Canis_lupus_familiaris_CAP-GLY_domain_containing_linker_protein_2_(CLIP2),_mRNA	CLIP2	Brain
OMG	Brain		XM_005630523.2	0.237154	PREDICTED:_Canis_lupus_familiaris_ladybird_homeobox_2_(LBX2),_mRNA	LBX2	Lymphnode
GPRC5B	Brain		XM_005642089.2	0.236954	PREDICTED:_Canis_lupus_familiaris_calcium_channel,_voltage-dependent,_L_type,_alpha_1F_subunit_(CACNA1F),_mRNA	CACNA1F	Jejunum
RAB14	Brain		XM_545636.5	0.236898	PREDICTED:_Canis_lupus_familiaris_membrane-associated_ring_finger_(C3HC4)_4,_E3_ubiquitin_protein_ligase_(MARCH4),_mRNA	2004-03-01	Pancreas
PAM	Heart		XM_535875.5	0.236686	PREDICTED:_Canis_lupus_familiaris_ribonuclease_P/MRP_40kDa_subunit_(RPP40),_mRNA	RPP40	Lung
LOC612675///LOC612048///LOC611007///LOC610824///LOC610818///LOC610694///LOC610634///LOC610116///LOC610059///LOC609971///LOC609952///LOC609918///LOC609735///LOC609587///LOC608824///LOC608732///LOC608425///LOC608084///LOC607989///LOC607733///LOC607680///LOC607645///LOC607621///LOC607453///LOC607377///LOC607334///LOC607330///LOC607312///LOC607218///LOC607167///LOC606885///LOC606825///LOC491822///LOC…	Pancreas		XM_534200.5	0.236486	PREDICTED:_Canis_lupus_familiaris_acyl-CoA_synthetase_short-chain_family_member_1_(ACSS1),_mRNA	ACSS1	Lung
CLTA	Kidney		XM_849006.4	0.236398	PREDICTED:_Canis_lupus_familiaris_translocase_of_inner_mitochondrial_membrane_8_homolog_B_(yeast)_(TIMM8B),_mRNA	TIMM8B	Heart
MORF4L2	Pancreas		XM_014117278.1	0.236173	PREDICTED:_Canis_lupus_familiaris_GRAM_domain_containing_4_(GRAMD4),_mRNA	GRAMD4	Liver
LOC612408///ATP5J2	Heart		XM_014118655.1	0.236027	PREDICTED:_Canis_lupus_familiaris_zinc_finger_CCCH-type_containing_3_(ZC3H3),_partial_mRNA	ZC3H3	Pancreas
ZFP91	Brain		XR_294824.2	0.235461	PREDICTED:_Canis_lupus_familiaris_uncharacterized_LOC102153237_(LOC102153237),_ncRNA	LOC102153237	#N/A
DYNC1H1	Brain		XM_005634656.1	0.23531	PREDICTED:_Canis_lupus_familiaris_Rho_guanine_nucleotide_exchange_factor_(GEF)_26_(ARHGEF26),_partial_mRNA	ARHGEF26	Lung
UBE4A	Heart		XM_014109166.1	0.234403	PREDICTED:_Canis_lupus_familiaris_translocation_associated_membrane_protein_1_(TRAM1),_transcript_variant_X1,_mRNA	TRAM1	Pancreas
LOC609990	Heart		XM_005632244.1	0.234381	PREDICTED:_Canis_lupus_familiaris_interleukin_5_receptor,_alpha_(IL5RA),_mRNA	IL5RA	Pancreas
KIF5B	Heart		XM_014107737.1	0.233236	PREDICTED:_Canis_lupus_familiaris_ataxin_2_(ATXN2),_mRNA	ATXN2	Kidney
LOC611797///LOC608035///LOC607650///LOC607135///LOC607099///LOC607098///LOC487696///LOC477765///HNRNPA1L2	Lymphnode		XM_005629563.2	0.231937	PREDICTED:_Canis_lupus_familiaris_zinc_finger_CCCH-type,_antiviral_1_(ZC3HAV1),_mRNA	ZC3HAV1	#N/A
LAMTOR2	Brain		XM_005627791.2	0.231898	PREDICTED:_Canis_lupus_familiaris_TSPY-like_1_(TSPYL1),_mRNA	TSPYL1	#N/A
COX8A	Kidney		XM_003639101.2	0.230453	PREDICTED:_Canis_lupus_familiaris_growth_arrest_and_DNA-damage-inducible,_alpha_(GADD45A),_mRNA	GADD45A	#N/A
COX8A	Kidney		XM_003434948.2	0.230395	PREDICTED:_Canis_lupus_familiaris_desmocollin_3_(DSC3),_mRNA	DSC3	#N/A
HMGB1	Lymphnode		XM_537556.5	0.229963	PREDICTED:_Canis_lupus_familiaris_dynein,_cytoplasmic_1,_heavy_chain_1_(DYNC1H1),_mRNA	DYNC1H1	Brain
SORL1	Brain		XM_005627763.1	0.229651	PREDICTED:_Canis_lupus_familiaris_chromosome_12_open_reading_frame,_human_C6orf226_(C12H6orf226),_mRNA	C12H6orf226	#N/A
AP3D1	Brain		XM_014115057.1	0.229291	PREDICTED:_Canis_lupus_familiaris_crumbs_family_member_1,_photoreceptor_morphogenesis_associated_(CRB1),_transcript_variant_X3,_mRNA	CRB1	Brain
ATP1A1	Kidney		XM_014116200.1	0.22928	PREDICTED:_Canis_lupus_familiaris_BAI1-associated_protein_2_(BAIAP2),_mRNA	BAIAP2	Brain
HTRA1	Brain		XM_545765.5	0.228935	PREDICTED:_Canis_lupus_familiaris_prefoldin_subunit_2_(PFDN2),_mRNA	PFDN2	Brain
GBAS	Skel_muscle		XM_546650.4	0.228571	PREDICTED:_Canis_lupus_familiaris_microfibrillar-associated_protein_4_(MFAP4),_mRNA	MFAP4	Lung
MPC1	Heart		NR_049481.1	0.228261	Canis_lupus_familiaris_microRNA_340_(MIR340),_microRNA	MIR340	#N/A
ATP6V1H	Kidney		XM_005624491.1	0.228005	PREDICTED:_Canis_lupus_familiaris_keratin,_type_I_cuticular_Ha3-II_(LOC607876),_mRNA	LOC607876	Brain
CXCL14	Brain		XM_844515.4	0.227982	PREDICTED:_Canis_lupus_familiaris_prolyl_3-hydroxylase_family_member_4_(non-enzymatic)_(P3H4),_mRNA	P3H4	Pancreas
TBCA	Spleen		XM_540285.5	0.227979	PREDICTED:_Canis_lupus_familiaris_histone_H3-like_(LOC483167),_mRNA	LOC483167	#N/A
KIF5C	Brain		XM_014107747.1	0.227562	PREDICTED:_Canis_lupus_familiaris_basic_proline-rich_protein-like_(LOC100685786),_mRNA	LOC100685786	#N/A
ENSA	Brain		NM_001003127.1	0.227222	Canis_lupus_familiaris_Y_box_binding_protein_3_(YBX3),_mRNA	YBX3	Skel_muscle
MINOS1	Heart		NM_001003263.1	0.226777	Canis_lupus_familiaris_GNAS_complex_locus_(GNAS),_mRNA	GNAS	Brain
SNRNP27	Brain		XM_005627762.1	0.226046	PREDICTED:_Canis_lupus_familiaris_chromosome_12_open_reading_frame,_human_C6orf132_(C12H6orf132),_partial_mRNA	C12H6orf132	#N/A
ATG3	Spleen		XM_005635189.2	0.225865	PREDICTED:_Canis_lupus_familiaris_prefoldin_subunit_4_(PFDN4),_transcript_variant_X1,_mRNA	PFDN4	Spleen
PSMA3	Lymphnode		NM_001290099.1	0.225049	Canis_lupus_familiaris_peptidase_inhibitor_3,_skin-derived_(PI3),_mRNA	PI3	Lymphnode
LOC612507///LOC608929///LOC607743///LOC607704///LOC486061///LOC481023///LOC479350	Lymphnode		XM_014119103.1	0.224973	PREDICTED:_Canis_lupus_familiaris_Ca++-dependent_secretion_activator_2_(CADPS2),_mRNA	CADPS2	Pancreas
NDUFA2	Heart		XM_547000.5	0.224701	PREDICTED:_Canis_lupus_familiaris_trinucleotide_repeat_containing_18_(TNRC18),_mRNA	TNRC18	Kidney
SH3GL3	Brain		XM_014121791.1	0.224493	PREDICTED:_Canis_lupus_familiaris_notch_3_(NOTCH3),_mRNA	NOTCH3	Spleen
CCT8	Lymphnode		XM_014109397.1	0.22449	PREDICTED:_Canis_lupus_familiaris_basic_proline-rich_protein-like_(LOC102155556),_mRNA	LOC102155556	#N/A
CRYAB	Heart		XM_014122676.1	0.22449	PREDICTED:_Canis_lupus_familiaris_collagen_alpha-2(I)_chain-like_(LOC106560194),_mRNA	LOC106560194	#N/A
ERH	Lymphnode		XM_014119333.1	0.224422	PREDICTED:_Canis_lupus_familiaris_v-myc_avian_myelocytomatosis_viral_oncogene_lung_carcinoma_derived_homolog_(MYCL),_transcript_variant_X4,_mRNA	MYCL	Pancreas
GLRX	Jejunum		XM_005637415.2	0.224018	PREDICTED:_Canis_lupus_familiaris_fidgetin-like_2_(FIGNL2),_mRNA	FIGNL2	#N/A
DCTN3	Brain		NR_049235.1	0.223881	Canis_lupus_familiaris_microRNA_let-7e_(MIRLET7E),_microRNA	MIRLET7E	#N/A
NDFIP2	Jejunum		XM_542454.5	0.223338	PREDICTED:_Canis_lupus_familiaris_TAF10_RNA_polymerase_II,_TATA_box_binding_protein_(TBP)-associated_factor,_30kDa_(TAF10),_mRNA	TAF10	Lymphnode
LOC474798	Jejunum		XM_544680.3	0.223213	PREDICTED:_Canis_lupus_familiaris_myosin_VC_(MYO5C),_mRNA	MYO5C	Pancreas
SOCS5	Brain		XM_533975.4	0.22316	PREDICTED:_Canis_lupus_familiaris_mediator_complex_subunit_17_(MED17),_mRNA	MED17	Lymphnode
LOC478990	Kidney		NM_001164454.1	0.222707	Canis_lupus_familiaris_glutathione_peroxidase_3_(GPX3),_mRNA	GPX3	Kidney
GLO1	Jejunum		XM_003639276.3	0.222508	PREDICTED:_Canis_lupus_familiaris_polymerase_I_and_transcript_release_factor_(PTRF),_mRNA	PTRF	Skel_muscle
GUCY1A2	Lung		XM_014106524.1	0.222384	PREDICTED:_Canis_lupus_familiaris_retinol_binding_protein_1,_cellular_(RBP1),_mRNA	RBP1	Liver
FRZB	Brain		NR_049455.1	0.222222	Canis_lupus_familiaris_microRNA_200a_(MIR200A),_microRNA	MIR200A	#N/A
DOCK9	Lung		XM_532950.5	0.221154	PREDICTED:_Canis_lupus_familiaris_cytosolic_iron-sulfur_assembly_component_1_(CIAO1),_mRNA	CIAO1	Spleen
TCEA1	Lymphnode		XR_295508.2	0.221138	PREDICTED:_Canis_lupus_familiaris_uncharacterized_LOC102151890_(LOC102151890),_ncRNA	LOC102151890	#N/A
TCP1	Lymphnode		XR_291676.2	0.22087	PREDICTED:_Canis_lupus_familiaris_uncharacterized_LOC610012_(LOC610012),_ncRNA	LOC610012	Kidney
BRINP1	Brain		NM_001003217.2	0.220614	Canis_lupus_familiaris_erb-b2_receptor_tyrosine_kinase_2_(ERBB2),_mRNA	ERBB2	Jejunum
WASF1	Brain		XM_005626353.1	0.220513	PREDICTED:_Canis_lupus_familiaris_xylosylprotein_beta_1,4-galactosyltransferase,_polypeptide_7_(B4GALT7),_mRNA	B4GALT7	Liver
LOC612156///LOC612118///LOC611333///LOC610683///LOC610259///LOC610211///LOC610049///LOC609929///LOC608830///LOC608479///LOC607825///LOC607078///LOC606857///LOC492077///LOC491880///LOC490340///LOC490271///LOC489985///LOC489216///LOC488702///LOC488656///LOC488591///LOC488411///LOC487581///LOC487478///LOC486803///LOC486572///LOC485733///LOC483045///LOC482010///LOC480206///LOC479206///LOC478030///LOC…	Heart		XM_539492.6	0.220466	PREDICTED:_Canis_lupus_familiaris_homeobox_A13_(HOXA13),_mRNA	HOXA13	Pancreas
ASNSD1	Lung		XM_005624044.2	0.220409	PREDICTED:_Canis_lupus_familiaris_cytohesin_1_(CYTH1),_transcript_variant_X5,_mRNA	CYTH1	Lymphnode
TMEM147	Kidney		XM_014107646.1	0.220109	PREDICTED:_Canis_lupus_familiaris_cOR9S13_olfactory_receptor_family_9_subfamily_S-like_(COR9S13),_mRNA	COR9S13	Pancreas
NDUFV2	Heart		XM_543324.6	0.217984	PREDICTED:_Canis_lupus_familiaris_arginyl_aminopeptidase_(aminopeptidase_B)-like_1_(RNPEPL1),_mRNA	RNPEPL1	Skel_muscle
COX8A	Kidney		NR_128902.1	0.217054	Canis_lupus_familiaris_microRNA_8907_(MIR8907),_microRNA	MIR8907	#N/A
LOC485640	Lymphnode		XM_014118576.1	0.21631	PREDICTED:_Canis_lupus_familiaris_osteoclast_associated,_immunoglobulin-like_receptor_(OSCAR),_mRNA	OSCAR	#N/A
GABRB3	Brain		XM_003431507.2	0.216055	PREDICTED:_Canis_lupus_familiaris_target_of_myb1_membrane_trafficking_protein_(TOM1),_mRNA	TOM1	Heart
UCHL5	Brain		XM_850295.5	0.216049	PREDICTED:_Canis_lupus_familiaris_ubiquitin-like_4A_(UBL4A),_mRNA	UBL4A	Skel_muscle
MAPK6	Skel_muscle		XM_014119932.1	0.215054	PREDICTED:_Canis_lupus_familiaris_translation_initiation_factor_IF-2-like_(LOC106559832),_mRNA	LOC106559832	#N/A
LAPTM4A	Lung		NR_049434.1	0.214286	Canis_lupus_familiaris_microRNA_210_(MIR210),_microRNA	MIR210	#N/A
H2AFZ///LOC478215	Lymphnode		XM_853776.4	0.214286	PREDICTED:_Canis_lupus_familiaris_sialic_acid_acetylesterase_(SIAE),_transcript_variant_X1,_mRNA	SIAE	Liver
NCKAP1	Brain		XM_539638.3	0.213483	PREDICTED:_Canis_lupus_familiaris_bestrophin_4_(BEST4),_mRNA	BEST4	Jejunum
ADD1	Brain		XM_543641.4	0.212613	PREDICTED:_Canis_lupus_familiaris_keratin_79,_type_II_(KRT79),_mRNA	KRT79	Jejunum
HIF1A	Lymphnode		XM_547892.4	0.212532	PREDICTED:_Canis_lupus_familiaris_acyl-coenzyme_A_thioesterase_1_(LOC490770),_transcript_variant_X2,_mRNA	LOC490770	Skel_muscle
LOC611805	Lymphnode		XR_296122.1	0.212375	PREDICTED:_Canis_lupus_familiaris_uncharacterized_LOC102155638_(LOC102155638),_ncRNA	LOC102155638	#N/A
DUSP12	Spleen		XM_536616.5	0.211817	PREDICTED:_Canis_lupus_familiaris_GABA(A)_receptor-associated_protein_(GABARAP),_mRNA	GABARAP	Spleen
LDOC1	Brain		XM_534636.5	0.211395	PREDICTED:_Canis_lupus_familiaris_splicing_factor,_suppressor_of_white-apricot_family_(SFSWAP),_transcript_variant_X1,_mRNA	SFSWAP	Brain
LOC477944	Heart		NM_001005757.1	0.211075	Canis_lupus_familiaris_cyclin_D1_(CCND1),_mRNA	CCND1	Lung
LOC482687	Brain		XM_014110353.1	0.210954	PREDICTED:_Canis_lupus_familiaris_eukaryotic_translation_initiation_factor_4_gamma,_1_(EIF4G1),_mRNA	EIF4G1	#N/A
NAPG	Brain		XM_542866.5	0.21083	PREDICTED:_Canis_lupus_familiaris_paired_box_1_(PAX1),_mRNA	PAX1	Spleen
PRDX6	Kidney		XM_014113798.1	0.210786	PREDICTED:_Canis_lupus_familiaris_tubulin_tyrosine_ligase-like_family_member_10_(TTLL10),_transcript_variant_X2,_mRNA	TTLL10	Pancreas
SNCA	Brain		XM_536802.5	0.21036	PREDICTED:_Canis_lupus_familiaris_proteasome_26S_subunit,_non-ATPase_7_(PSMD7),_mRNA	PSMD7	Skel_muscle
STRBP	Brain		XM_005636818.2	0.21033	PREDICTED:_Canis_lupus_familiaris_cysteine-serine-rich_nuclear_protein_2_(CSRNP2),_transcript_variant_X1,_mRNA	CSRNP2	Brain
ABLIM1	Heart		XM_014114340.1	0.21028	PREDICTED:_Canis_lupus_familiaris_extracellular_leucine-rich_repeat_and_fibronectin_type_III_domain_containing_1_(ELFN1),_transcript_variant_X3,_mRNA	ELFN1	Pancreas
UQCRH	Heart		NR_128727.1	0.210084	Canis_lupus_familiaris_microRNA_1199_(MIR1199),_microRNA	MIR1199	#N/A
PSMC3	Brain		NM_001003130.1	0.209524	Canis_lupus_familiaris_aquaporin_1_(Colton_blood_group)_(AQP1),_mRNA	AQP1	Kidney
EIF2S3	Lymphnode		XM_014121676.1	0.209516	PREDICTED:_Canis_lupus_familiaris_G_protein-coupled_receptor_158_(GPR158),_mRNA	GPR158	Pancreas
ARL6IP1	Kidney		XM_546571.4	0.209155	PREDICTED:_Canis_lupus_familiaris_kinesin_family_member_1C_(KIF1C),_mRNA	KIF1C	Heart
DYNC1I2	Lung		XM_005626560.1	0.209096	PREDICTED:_Canis_lupus_familiaris_chemokine_(C-X-C_motif)_ligand_14_(CXCL14),_mRNA	CXCL14	Brain
LOC479765///LOC478212	Lymphnode		XM_014111700.1	0.208724	PREDICTED:_Canis_lupus_familiaris_translation_initiation_factor_IF-2-like_(LOC102153373),_mRNA	LOC102153373	#N/A
MTPN	Spleen		XM_537002.5	0.208478	PREDICTED:_Canis_lupus_familiaris_ATPase,_H+_transporting,_lysosomal_16kDa,_V0_subunit_c_(ATP6V0C),_mRNA	ATP6V0C	Brain
GABARAP	Spleen		XM_005621994.2	0.20812	PREDICTED:_Canis_lupus_familiaris_mucolipin_2_(MCOLN2),_transcript_variant_X3,_mRNA	MCOLN2	Jejunum
NDUFA1	Heart		XM_003639557.2	0.208032	PREDICTED:_Canis_lupus_familiaris_insulin-like_growth_factor_binding_protein_3_(IGFBP3),_mRNA	IGFBP3	Lymphnode
VDAC2	Heart		XR_296930.1	0.207843	PREDICTED:_Canis_lupus_familiaris_uncharacterized_LOC102151481_(LOC102151481),_ncRNA	LOC102151481	#N/A
ATXN10	Heart		XM_005640112.2	0.207095	PREDICTED:_Canis_lupus_familiaris_histone_H1.3_(LOC611113),_mRNA	LOC611113	#N/A
SLC25A6	Kidney		XM_003639781.3	0.206639	PREDICTED:_Canis_lupus_familiaris_DDB1_and_CUL4_associated_factor_15_(DCAF15),_mRNA	DCAF15	Lymphnode
TERF2IP	Brain		XM_534044.5	0.20643	PREDICTED:_Canis_lupus_familiaris_eukaryotic_translation_initiation_factor_3,_subunit_F_(EIF3F),_mRNA	EIF3F	Skel_muscle
CCT3	Lymphnode		XM_538511.5	0.205896	PREDICTED:_Canis_lupus_familiaris_solute_carrier_family_1_(glutamate/neutral_amino_acid_transporter),_member_4_(SLC1A4),_mRNA	SLC1A4	Liver
NBEA	Brain		NM_001252412.1	0.205231	Canis_lupus_familiaris_small_nuclear_ribonucleoprotein_D2_polypeptide_16.5kDa_(SNRPD2),_mRNA	SNRPD2	#N/A
H2AFV	Jejunum		XM_845909.4	0.205087	PREDICTED:_Canis_lupus_familiaris_arginine_vasopressin-induced_1_(AVPI1),_transcript_variant_X2,_mRNA	AVPI1	Skel_muscle
LOC100855558	Spleen		XR_001318018.1	0.20458	PREDICTED:_Canis_lupus_familiaris_uncharacterized_LOC106559902_(LOC106559902),_transcript_variant_X1,_ncRNA	LOC106559902	#N/A
TSFM	Heart		XM_003640005.2	0.204387	PREDICTED:_Canis_lupus_familiaris_NK6_homeobox_2_(NKX6-2),_mRNA	NKX6-2	#N/A
NDUFA11	Heart		XM_541585.4	0.204214	PREDICTED:_Canis_lupus_familiaris_LY6/PLAUR_domain_containing_3_(LYPD3),_transcript_variant_X1,_mRNA	LYPD3	Pancreas
B2M	Spleen		XM_014120187.1	0.203767	PREDICTED:_Canis_lupus_familiaris_large_proline-rich_protein_BAG6-like_(LOC106559864),_mRNA	LOC106559864	#N/A
IGFBP7	Kidney		XM_543468.4	0.203731	PREDICTED:_Canis_lupus_familiaris_growth_arrest-specific_2_like_1_(GAS2L1),_mRNA	GAS2L1	Brain
GLRX3	Skel_muscle		XM_014110158.1	0.203283	PREDICTED:_Canis_lupus_familiaris_uncharacterized_LOC106558164_(LOC106558164),_mRNA	LOC106558164	#N/A
EIF3H	Lymphnode		XM_543955.5	0.203181	PREDICTED:_Canis_lupus_familiaris_secreted_frizzled-related_protein_5_(SFRP5),_mRNA	SFRP5	Pancreas
SUB1	Lymphnode		XM_847757.2	0.203111	PREDICTED:_Canis_lupus_familiaris_trans-2,3-enoyl-CoA_reductase_(TECR),_mRNA	TECR	Skel_muscle
NDRG2	Liver		XM_014107467.1	0.202899	PREDICTED:_Canis_lupus_familiaris_prothymosin,_alpha_(PTMA),_transcript_variant_X1,_mRNA	PTMA	Lymphnode
NDUFA6	Heart		NM_001003321.1	0.202254	Canis_lupus_familiaris_dolichyl-diphosphooligosaccharide--protein_glycosyltransferase_subunit_(non-catalytic)_(DDOST),_mRNA	DDOST	Pancreas
USP14	Heart		XM_005629259.2	0.202082	PREDICTED:_Canis_lupus_familiaris_IKBKB_interacting_protein_(IKBIP),_transcript_variant_X2,_mRNA	IKBIP	Pancreas
CBX3	Lymphnode		XM_545391.3	0.200776	PREDICTED:_Canis_lupus_familiaris_histone_H1.4_(LOC488269),_mRNA	LOC488269	#N/A
WBP2	Brain		XM_534035.5	0.200573	PREDICTED:_Canis_lupus_familiaris_protein_kinase_C,_delta_binding_protein_(PRKCDBP),_mRNA	PRKCDBP	Heart
ENO2	Brain		XM_014107026.1	0.200385	PREDICTED:_Canis_lupus_familiaris_serine/arginine-rich_splicing_factor_4_(SRSF4),_mRNA	SRSF4	Lymphnode
SORL1	Brain		XM_005635111.2	0.200382	PREDICTED:_Canis_lupus_familiaris_dysbindin_(dystrobrevin_binding_protein_1)_domain_containing_2_(DBNDD2),_transcript_variant_X4,_mRNA	DBNDD2	Brain
MBNL1	Lymphnode		XM_543282.5	0.200196	PREDICTED:_Canis_lupus_familiaris_integral_membrane_protein_2C_(ITM2C),_mRNA	ITM2C	Brain
RAB11FIP2	Brain		XM_014120444.1	0.200174	PREDICTED:_Canis_lupus_familiaris_fibrillarin_(FBL),_mRNA	FBL	Lymphnode
JKAMP	Brain		XM_014111213.1	0.199892	PREDICTED:_Canis_lupus_familiaris_castor_zinc_finger_1_(CASZ1),_mRNA	CASZ1	Jejunum
LOC608609///LOC477992///SKP1	Brain		XR_292303.1	0.199534	PREDICTED:_Canis_lupus_familiaris_uncharacterized_LOC102156441_(LOC102156441),_ncRNA	LOC102156441	#N/A
SDHC	Heart		XM_848030.3	0.199353	PREDICTED:_Canis_lupus_familiaris_phosphorylase,_glycogen,_muscle_(PYGM),_mRNA	PYGM	Skel_muscle
TMEM55A	Brain		XM_014112414.1	0.199248	PREDICTED:_Canis_lupus_familiaris_milk_fat_globule-EGF_factor_8_protein_(MFGE8),_mRNA	MFGE8	Lymphnode
ARPC5L	Lymphnode		XM_014116211.1	0.198925	PREDICTED:_Canis_lupus_familiaris_protein_tweety_homolog_2-like_(LOC106559221),_partial_mRNA	LOC106559221	#N/A
MDH2///LOC482601	Heart		XM_847992.3	0.198734	PREDICTED:_Canis_lupus_familiaris_nuclear_receptor_corepressor_2_(NCOR2),_mRNA	NCOR2	#N/A
GABBR2	Brain		XR_295825.2	0.198198	PREDICTED:_Canis_lupus_familiaris_uncharacterized_LOC102156147_(LOC102156147),_ncRNA	LOC102156147	#N/A
DAD1	Pancreas		XM_005642224.1	0.197307	PREDICTED:_Canis_lupus_familiaris_nudC_domain-containing_protein_3_(LOC608096),_mRNA	LOC608096	Skel_muscle
LOC478405	Lung		XR_295012.1	0.194805	PREDICTED:_Canis_lupus_familiaris_uncharacterized_LOC102152358_(LOC102152358),_ncRNA	LOC102152358	#N/A
CISD1	Kidney		XM_538012.5	0.194409	PREDICTED:_Canis_lupus_familiaris_NADH_dehydrogenase_(ubiquinone)_1_beta_subcomplex,_11,_17.3kDa_(NDUFB11),_mRNA	NDUFB11	Heart
CTNNB1	Lung		XR_001316899.1	0.193939	PREDICTED:_Canis_lupus_familiaris_uncharacterized_LOC106559299_(LOC106559299),_ncRNA	LOC106559299	#N/A
CD63	Lung		XM_532129.4	0.193905	PREDICTED:_Canis_lupus_familiaris_glyoxalase_I_(GLO1),_mRNA	GLO1	Jejunum
CCT7///LOC606887	Skel_muscle		XM_014121044.1	0.192947	PREDICTED:_Canis_lupus_familiaris_kinesin_light_chain_2_(KLC2),_mRNA	KLC2	Brain
VDAC3	Heart		XM_014110913.1	0.192716	PREDICTED:_Canis_lupus_familiaris_actin_related_protein_2/3_complex,_subunit_2,_34kDa_(ARPC2),_mRNA	ARPC2	Lymphnode
TRAPPC2L	Heart		NR_128855.1	0.192593	Canis_lupus_familiaris_microRNA_8890_(MIR8890),_microRNA	MIR8890	#N/A
RPS11	Lymphnode		XM_005624380.2	0.192	PREDICTED:_Canis_lupus_familiaris_coiled-coil_domain_containing_103_(CCDC103),_transcript_variant_X3,_mRNA	CCDC103	Lung
AP2A2	Brain		XM_005642389.1	0.191919	PREDICTED:_Canis_lupus_familiaris_uncharacterized_LOC102151389_(LOC102151389),_mRNA	LOC102151389	#N/A
LMO4	Brain		XR_001314834.1	0.191133	PREDICTED:_Canis_lupus_familiaris_uncharacterized_LOC106557988_(LOC106557988),_ncRNA	LOC106557988	#N/A
UQCR11	Heart		XM_005625897.1	0.191062	PREDICTED:_Canis_lupus_familiaris_H1_histone_family,_member_0_(H1F0),_mRNA	H1F0	Skel_muscle
CCK	Brain		XM_547146.4	0.191054	PREDICTED:_Canis_lupus_familiaris_NmrA-like_family_domain_containing_1_(NMRAL1),_mRNA	NMRAL1	Lymphnode
SCG5	Brain		XM_005631712.2	0.190777	PREDICTED:_Canis_lupus_familiaris_EPS8-like_2_(EPS8L2),_mRNA	EPS8L2	#N/A
ATF4	Skel_muscle		XM_014116099.1	0.190292	PREDICTED:_Canis_lupus_familiaris_signal-induced_proliferation-associated_1_like_3_(SIPA1L3),_mRNA	SIPA1L3	Skel_muscle
ACAA1	Liver		XM_850147.5	0.190238	PREDICTED:_Canis_lupus_familiaris_tubulin_polyglutamylase_complex_subunit_1_(TPGS1),_mRNA	TPGS1	Brain
LOC487739	Jejunum		NM_001003387.1	0.190087	Canis_lupus_familiaris_high_mobility_group_AT-hook_1_(HMGA1),_mRNA	HMGA1	Jejunum
USP12	Brain		XM_540952.4	0.190007	PREDICTED:_Canis_lupus_familiaris_solute_carrier_family_25_(mitochondrial_carrier;_adenine_nucleotide_translocator),_member_31_(SLC25A31),_mRNA	SLC25A31	Pancreas
CDIP1	Brain		XM_847707.3	0.189372	PREDICTED:_Canis_lupus_familiaris_forkhead_box_D2_(FOXD2),_mRNA	FOXD2	Pancreas
VAPA	Skel_muscle		XR_001314838.1	0.189331	PREDICTED:_Canis_lupus_familiaris_chromosome_28_open_reading_frame,_human_C10orf128_(C28H10orf128),_transcript_variant_X2,_misc_RNA	C28H10orf128	#N/A
[truncated: 30,744 more rows]

## Sheet: Tumat_cart_BGI
UBB	Brain		XM_855170.4	66.5135	PREDICTED:_Canis_lupus_familiaris_interferon_regulatory_factor_9_(IRF9),_mRNA	IRF9	Lymphnode		Brain	Heart	Jejunum	Kidney	Liver	Lung	Lymphnode	Pancreas	Skel_muscle	Spleen
[truncated: 31,532 more rows]

[truncated: 11 more sheets: Tumat_liver_BGI, Tumat_muscle_BGI, Skin1_HS, Skin2_HS, Tumat_cart_HS, Tumat_liver_HS, Tumat_muscle_HS, ctrl_cart, ctrl_skin, ctrl_muscle, ctrl_liver]
